# Supplementary material for: Computational Investigation of the Structural Properties of Poly(lactic acid) and Its Stereoisomers: Shape, Size, and Flexibility
Source: Macromolecules. 2025 Jul 15;58(16):8572–80. doi: 10.1021/acs.macromol.5c00918 (PMC12392737; doi:10.1021/acs.macromol.5c00918)
Supplement: Supplementary file 2 [file ma5c00918_si_002.zip]

Archive with 17 entries (13 files):
- input_files/
- input_files/PDLA30/
- input_files/PDLA30/topol.top
- input_files/PDLA30/30LA_pairs.itp
- input_files/PDLA30/initial.gro
- input_files/PDLA30/PLAFF3.itp
- input_files/copo16D/
- input_files/copo16D/PLAFF3.itp
- input_files/copo16D/topol.top
- input_files/copo16D/initial.gro
- input_files/copo16D/grompp.mdp
- input_files/copo16D/100LA.itp
- input_files/copo55D/
- input_files/copo55D/100LA.itp
- input_files/copo55D/topol.top
- input_files/copo55D/PLAFF3.itp
- input_files/copo55D/initial.gro
