# Supplementary material for: Computational Investigation of the Structural Properties of Poly(lactic acid) and Its Stereoisomers: Shape, Size, and Flexibility
Source: Macromolecules. 2025 Jul 15;58(16):8572–80. doi: 10.1021/acs.macromol.5c00918 (PMC12392737; doi:10.1021/acs.macromol.5c00918)
Supplement: Supplementary file 2 [file ma5c00918_si_002.zip › input_files/PDLA30/topol.top]

; Include forcefield parameters
#include "PLAFF3.itp"

; Include chain topologies
#include "30LA_pairs.itp"

[ system ]
; Name
PLA 30mers

[ molecules ]
; Compound        #mols
30LA              70
