# Supplementary material for: Computational Investigation of the Structural Properties of Poly(lactic acid) and Its Stereoisomers: Shape, Size, and Flexibility
Source: Macromolecules. 2025 Jul 15;58(16):8572–80. doi: 10.1021/acs.macromol.5c00918 (PMC12392737; doi:10.1021/acs.macromol.5c00918)
Supplement: Supplementary file 2 [file ma5c00918_si_002.zip › input_files/PDLA30/30LA_pairs.itp]

 [ moleculetype ]
; Name            nrexcl
30LA           3

   [ atoms ]
     1   opls_268      1    SLS     O1      1  -0.5300  15.9994
     2   opls_267      1    SLS     C2      1   0.5200  12.0110
     3   opls_491a     1    SLS     C3      1   0.1100  12.0110
     4   opls_269      1    SLS     O4      1  -0.4400  15.9994
     5   opls_282      1    SLS     H5      1   0.0300   1.0080
     6   opls_270      1    SLS    H10      1   0.3100   1.0080
     7   opls_135      1    SLS     C6      2  -0.1800  12.0110
     8   opls_140      1    SLS     H7      2   0.0600   1.0080
     9   opls_140      1    SLS     H8      2   0.0600   1.0080
    10   opls_140      1    SLS     H9      2   0.0600   1.0080
    11   opls_467a     2    SLM     O1      3  -0.3400  15.9994
    12   opls_465      2    SLM     C2      3   0.5200  12.0110
    13   opls_491a     2    SLM     C3      3   0.2200  12.0110
    14   opls_466      2    SLM     O4      3  -0.4300  15.9994
    15   opls_282      2    SLM     H5      3   0.0300   1.0080
    16   opls_135      2    SLM     C6      4  -0.1800  12.0110
    17   opls_140      2    SLM     H7      4   0.0600   1.0080
    18   opls_140      2    SLM     H8      4   0.0600   1.0080
    19   opls_140      2    SLM     H9      4   0.0600   1.0080
    20   opls_467a     3    SLM     O1      5  -0.3400  15.9994
    21   opls_465      3    SLM     C2      5   0.5200  12.0110
    22   opls_491a     3    SLM     C3      5   0.2200  12.0110
    23   opls_466      3    SLM     O4      5  -0.4300  15.9994
    24   opls_282      3    SLM     H5      5   0.0300   1.0080
    25   opls_135      3    SLM     C6      6  -0.1800  12.0110
    26   opls_140      3    SLM     H7      6   0.0600   1.0080
    27   opls_140      3    SLM     H8      6   0.0600   1.0080
    28   opls_140      3    SLM     H9      6   0.0600   1.0080
    29   opls_467a     4    SLM     O1      7  -0.3400  15.9994
    30   opls_465      4    SLM     C2      7   0.5200  12.0110
    31   opls_491a     4    SLM     C3      7   0.2200  12.0110
    32   opls_466      4    SLM     O4      7  -0.4300  15.9994
    33   opls_282      4    SLM     H5      7   0.0300   1.0080
    34   opls_135      4    SLM     C6      8  -0.1800  12.0110
    35   opls_140      4    SLM     H7      8   0.0600   1.0080
    36   opls_140      4    SLM     H8      8   0.0600   1.0080
    37   opls_140      4    SLM     H9      8   0.0600   1.0080
    38   opls_467a     5    SLM     O1      9  -0.3400  15.9994
    39   opls_465      5    SLM     C2      9   0.5200  12.0110
    40   opls_491a     5    SLM     C3      9   0.2200  12.0110
    41   opls_466      5    SLM     O4      9  -0.4300  15.9994
    42   opls_282      5    SLM     H5      9   0.0300   1.0080
    43   opls_135      5    SLM     C6     10  -0.1800  12.0110
    44   opls_140      5    SLM     H7     10   0.0600   1.0080
    45   opls_140      5    SLM     H8     10   0.0600   1.0080
    46   opls_140      5    SLM     H9     10   0.0600   1.0080
    47   opls_467a     6    SLM     O1     11  -0.3400  15.9994
    48   opls_465      6    SLM     C2     11   0.5200  12.0110
    49   opls_491a     6    SLM     C3     11   0.2200  12.0110
    50   opls_466      6    SLM     O4     11  -0.4300  15.9994
    51   opls_282      6    SLM     H5     11   0.0300   1.0080
    52   opls_135      6    SLM     C6     12  -0.1800  12.0110
    53   opls_140      6    SLM     H7     12   0.0600   1.0080
    54   opls_140      6    SLM     H8     12   0.0600   1.0080
    55   opls_140      6    SLM     H9     12   0.0600   1.0080
    56   opls_467a     7    SLM     O1     13  -0.3400  15.9994
    57   opls_465      7    SLM     C2     13   0.5200  12.0110
    58   opls_491a     7    SLM     C3     13   0.2200  12.0110
    59   opls_466      7    SLM     O4     13  -0.4300  15.9994
    60   opls_282      7    SLM     H5     13   0.0300   1.0080
    61   opls_135      7    SLM     C6     14  -0.1800  12.0110
    62   opls_140      7    SLM     H7     14   0.0600   1.0080
    63   opls_140      7    SLM     H8     14   0.0600   1.0080
    64   opls_140      7    SLM     H9     14   0.0600   1.0080
    65   opls_467a     8    SLM     O1     15  -0.3400  15.9994
    66   opls_465      8    SLM     C2     15   0.5200  12.0110
    67   opls_491a     8    SLM     C3     15   0.2200  12.0110
    68   opls_466      8    SLM     O4     15  -0.4300  15.9994
    69   opls_282      8    SLM     H5     15   0.0300   1.0080
    70   opls_135      8    SLM     C6     16  -0.1800  12.0110
    71   opls_140      8    SLM     H7     16   0.0600   1.0080
    72   opls_140      8    SLM     H8     16   0.0600   1.0080
    73   opls_140      8    SLM     H9     16   0.0600   1.0080
    74   opls_467a     9    SLM     O1     17  -0.3400  15.9994
    75   opls_465      9    SLM     C2     17   0.5200  12.0110
    76   opls_491a     9    SLM     C3     17   0.2200  12.0110
    77   opls_466      9    SLM     O4     17  -0.4300  15.9994
    78   opls_282      9    SLM     H5     17   0.0300   1.0080
    79   opls_135      9    SLM     C6     18  -0.1800  12.0110
    80   opls_140      9    SLM     H7     18   0.0600   1.0080
    81   opls_140      9    SLM     H8     18   0.0600   1.0080
    82   opls_140      9    SLM     H9     18   0.0600   1.0080
    83   opls_467a    10    SLM     O1     19  -0.3400  15.9994
    84   opls_465     10    SLM     C2     19   0.5200  12.0110
    85   opls_491a    10    SLM     C3     19   0.2200  12.0110
    86   opls_466     10    SLM     O4     19  -0.4300  15.9994
    87   opls_282     10    SLM     H5     19   0.0300   1.0080
    88   opls_135     10    SLM     C6     20  -0.1800  12.0110
    89   opls_140     10    SLM     H7     20   0.0600   1.0080
    90   opls_140     10    SLM     H8     20   0.0600   1.0080
    91   opls_140     10    SLM     H9     20   0.0600   1.0080
    92   opls_467a    11    SLM     O1     21  -0.3400  15.9994
    93   opls_465     11    SLM     C2     21   0.5200  12.0110
    94   opls_491a    11    SLM     C3     21   0.2200  12.0110
    95   opls_466     11    SLM     O4     21  -0.4300  15.9994
    96   opls_282     11    SLM     H5     21   0.0300   1.0080
    97   opls_135     11    SLM     C6     22  -0.1800  12.0110
    98   opls_140     11    SLM     H7     22   0.0600   1.0080
    99   opls_140     11    SLM     H8     22   0.0600   1.0080
   100   opls_140     11    SLM     H9     22   0.0600   1.0080
   101   opls_467a    12    SLM     O1     23  -0.3400  15.9994
   102   opls_465     12    SLM     C2     23   0.5200  12.0110
   103   opls_491a    12    SLM     C3     23   0.2200  12.0110
   104   opls_466     12    SLM     O4     23  -0.4300  15.9994
   105   opls_282     12    SLM     H5     23   0.0300   1.0080
   106   opls_135     12    SLM     C6     24  -0.1800  12.0110
   107   opls_140     12    SLM     H7     24   0.0600   1.0080
   108   opls_140     12    SLM     H8     24   0.0600   1.0080
   109   opls_140     12    SLM     H9     24   0.0600   1.0080
   110   opls_467a    13    SLM     O1     25  -0.3400  15.9994
   111   opls_465     13    SLM     C2     25   0.5200  12.0110
   112   opls_491a    13    SLM     C3     25   0.2200  12.0110
   113   opls_466     13    SLM     O4     25  -0.4300  15.9994
   114   opls_282     13    SLM     H5     25   0.0300   1.0080
   115   opls_135     13    SLM     C6     26  -0.1800  12.0110
   116   opls_140     13    SLM     H7     26   0.0600   1.0080
   117   opls_140     13    SLM     H8     26   0.0600   1.0080
   118   opls_140     13    SLM     H9     26   0.0600   1.0080
   119   opls_467a    14    SLM     O1     27  -0.3400  15.9994
   120   opls_465     14    SLM     C2     27   0.5200  12.0110
   121   opls_491a    14    SLM     C3     27   0.2200  12.0110
   122   opls_466     14    SLM     O4     27  -0.4300  15.9994
   123   opls_282     14    SLM     H5     27   0.0300   1.0080
   124   opls_135     14    SLM     C6     28  -0.1800  12.0110
   125   opls_140     14    SLM     H7     28   0.0600   1.0080
   126   opls_140     14    SLM     H8     28   0.0600   1.0080
   127   opls_140     14    SLM     H9     28   0.0600   1.0080
   128   opls_467a    15    SLM     O1     29  -0.3400  15.9994
   129   opls_465     15    SLM     C2     29   0.5200  12.0110
   130   opls_491a    15    SLM     C3     29   0.2200  12.0110
   131   opls_466     15    SLM     O4     29  -0.4300  15.9994
   132   opls_282     15    SLM     H5     29   0.0300   1.0080
   133   opls_135     15    SLM     C6     30  -0.1800  12.0110
   134   opls_140     15    SLM     H7     30   0.0600   1.0080
   135   opls_140     15    SLM     H8     30   0.0600   1.0080
   136   opls_140     15    SLM     H9     30   0.0600   1.0080
   137   opls_467a    16    SLM     O1     31  -0.3400  15.9994
   138   opls_465     16    SLM     C2     31   0.5200  12.0110
   139   opls_491a    16    SLM     C3     31   0.2200  12.0110
   140   opls_466     16    SLM     O4     31  -0.4300  15.9994
   141   opls_282     16    SLM     H5     31   0.0300   1.0080
   142   opls_135     16    SLM     C6     32  -0.1800  12.0110
   143   opls_140     16    SLM     H7     32   0.0600   1.0080
   144   opls_140     16    SLM     H8     32   0.0600   1.0080
   145   opls_140     16    SLM     H9     32   0.0600   1.0080
   146   opls_467a    17    SLM     O1     33  -0.3400  15.9994
   147   opls_465     17    SLM     C2     33   0.5200  12.0110
   148   opls_491a    17    SLM     C3     33   0.2200  12.0110
   149   opls_466     17    SLM     O4     33  -0.4300  15.9994
   150   opls_282     17    SLM     H5     33   0.0300   1.0080
   151   opls_135     17    SLM     C6     34  -0.1800  12.0110
   152   opls_140     17    SLM     H7     34   0.0600   1.0080
   153   opls_140     17    SLM     H8     34   0.0600   1.0080
   154   opls_140     17    SLM     H9     34   0.0600   1.0080
   155   opls_467a    18    SLM     O1     35  -0.3400  15.9994
   156   opls_465     18    SLM     C2     35   0.5200  12.0110
   157   opls_491a    18    SLM     C3     35   0.2200  12.0110
   158   opls_466     18    SLM     O4     35  -0.4300  15.9994
   159   opls_282     18    SLM     H5     35   0.0300   1.0080
   160   opls_135     18    SLM     C6     36  -0.1800  12.0110
   161   opls_140     18    SLM     H7     36   0.0600   1.0080
   162   opls_140     18    SLM     H8     36   0.0600   1.0080
   163   opls_140     18    SLM     H9     36   0.0600   1.0080
   164   opls_467a    19    SLM     O1     37  -0.3400  15.9994
   165   opls_465     19    SLM     C2     37   0.5200  12.0110
   166   opls_491a    19    SLM     C3     37   0.2200  12.0110
   167   opls_466     19    SLM     O4     37  -0.4300  15.9994
   168   opls_282     19    SLM     H5     37   0.0300   1.0080
   169   opls_135     19    SLM     C6     38  -0.1800  12.0110
   170   opls_140     19    SLM     H7     38   0.0600   1.0080
   171   opls_140     19    SLM     H8     38   0.0600   1.0080
   172   opls_140     19    SLM     H9     38   0.0600   1.0080
   173   opls_467a    20    SLM     O1     39  -0.3400  15.9994
   174   opls_465     20    SLM     C2     39   0.5200  12.0110
   175   opls_491a    20    SLM     C3     39   0.2200  12.0110
   176   opls_466     20    SLM     O4     39  -0.4300  15.9994
   177   opls_282     20    SLM     H5     39   0.0300   1.0080
   178   opls_135     20    SLM     C6     40  -0.1800  12.0110
   179   opls_140     20    SLM     H7     40   0.0600   1.0080
   180   opls_140     20    SLM     H8     40   0.0600   1.0080
   181   opls_140     20    SLM     H9     40   0.0600   1.0080
   182   opls_467a    21    SLM     O1     41  -0.3400  15.9994
   183   opls_465     21    SLM     C2     41   0.5200  12.0110
   184   opls_491a    21    SLM     C3     41   0.2200  12.0110
   185   opls_466     21    SLM     O4     41  -0.4300  15.9994
   186   opls_282     21    SLM     H5     41   0.0300   1.0080
   187   opls_135     21    SLM     C6     42  -0.1800  12.0110
   188   opls_140     21    SLM     H7     42   0.0600   1.0080
   189   opls_140     21    SLM     H8     42   0.0600   1.0080
   190   opls_140     21    SLM     H9     42   0.0600   1.0080
   191   opls_467a    22    SLM     O1     43  -0.3400  15.9994
   192   opls_465     22    SLM     C2     43   0.5200  12.0110
   193   opls_491a    22    SLM     C3     43   0.2200  12.0110
   194   opls_466     22    SLM     O4     43  -0.4300  15.9994
   195   opls_282     22    SLM     H5     43   0.0300   1.0080
   196   opls_135     22    SLM     C6     44  -0.1800  12.0110
   197   opls_140     22    SLM     H7     44   0.0600   1.0080
   198   opls_140     22    SLM     H8     44   0.0600   1.0080
   199   opls_140     22    SLM     H9     44   0.0600   1.0080
   200   opls_467a    23    SLM     O1     45  -0.3400  15.9994
   201   opls_465     23    SLM     C2     45   0.5200  12.0110
   202   opls_491a    23    SLM     C3     45   0.2200  12.0110
   203   opls_466     23    SLM     O4     45  -0.4300  15.9994
   204   opls_282     23    SLM     H5     45   0.0300   1.0080
   205   opls_135     23    SLM     C6     46  -0.1800  12.0110
   206   opls_140     23    SLM     H7     46   0.0600   1.0080
   207   opls_140     23    SLM     H8     46   0.0600   1.0080
   208   opls_140     23    SLM     H9     46   0.0600   1.0080
   209   opls_467a    24    SLM     O1     47  -0.3400  15.9994
   210   opls_465     24    SLM     C2     47   0.5200  12.0110
   211   opls_491a    24    SLM     C3     47   0.2200  12.0110
   212   opls_466     24    SLM     O4     47  -0.4300  15.9994
   213   opls_282     24    SLM     H5     47   0.0300   1.0080
   214   opls_135     24    SLM     C6     48  -0.1800  12.0110
   215   opls_140     24    SLM     H7     48   0.0600   1.0080
   216   opls_140     24    SLM     H8     48   0.0600   1.0080
   217   opls_140     24    SLM     H9     48   0.0600   1.0080
   218   opls_467a    25    SLM     O1     49  -0.3400  15.9994
   219   opls_465     25    SLM     C2     49   0.5200  12.0110
   220   opls_491a    25    SLM     C3     49   0.2200  12.0110
   221   opls_466     25    SLM     O4     49  -0.4300  15.9994
   222   opls_282     25    SLM     H5     49   0.0300   1.0080
   223   opls_135     25    SLM     C6     50  -0.1800  12.0110
   224   opls_140     25    SLM     H7     50   0.0600   1.0080
   225   opls_140     25    SLM     H8     50   0.0600   1.0080
   226   opls_140     25    SLM     H9     50   0.0600   1.0080
   227   opls_467a    26    SLM     O1     51  -0.3400  15.9994
   228   opls_465     26    SLM     C2     51   0.5200  12.0110
   229   opls_491a    26    SLM     C3     51   0.2200  12.0110
   230   opls_466     26    SLM     O4     51  -0.4300  15.9994
   231   opls_282     26    SLM     H5     51   0.0300   1.0080
   232   opls_135     26    SLM     C6     52  -0.1800  12.0110
   233   opls_140     26    SLM     H7     52   0.0600   1.0080
   234   opls_140     26    SLM     H8     52   0.0600   1.0080
   235   opls_140     26    SLM     H9     52   0.0600   1.0080
   236   opls_467a    27    SLM     O1     53  -0.3400  15.9994
   237   opls_465     27    SLM     C2     53   0.5200  12.0110
   238   opls_491a    27    SLM     C3     53   0.2200  12.0110
   239   opls_466     27    SLM     O4     53  -0.4300  15.9994
   240   opls_282     27    SLM     H5     53   0.0300   1.0080
   241   opls_135     27    SLM     C6     54  -0.1800  12.0110
   242   opls_140     27    SLM     H7     54   0.0600   1.0080
   243   opls_140     27    SLM     H8     54   0.0600   1.0080
   244   opls_140     27    SLM     H9     54   0.0600   1.0080
   245   opls_467a    28    SLM     O1     55  -0.3400  15.9994
   246   opls_465     28    SLM     C2     55   0.5200  12.0110
   247   opls_491a    28    SLM     C3     55   0.2200  12.0110
   248   opls_466     28    SLM     O4     55  -0.4300  15.9994
   249   opls_282     28    SLM     H5     55   0.0300   1.0080
   250   opls_135     28    SLM     C6     56  -0.1800  12.0110
   251   opls_140     28    SLM     H7     56   0.0600   1.0080
   252   opls_140     28    SLM     H8     56   0.0600   1.0080
   253   opls_140     28    SLM     H9     56   0.0600   1.0080
   254   opls_467a    29    SLM     O1     57  -0.3400  15.9994
   255   opls_465     29    SLM     C2     57   0.5200  12.0110
   256   opls_491a    29    SLM     C3     57   0.2200  12.0110
   257   opls_466     29    SLM     O4     57  -0.4300  15.9994
   258   opls_282     29    SLM     H5     57   0.0300   1.0080
   259   opls_135     29    SLM     C6     58  -0.1800  12.0110
   260   opls_140     29    SLM     H7     58   0.0600   1.0080
   261   opls_140     29    SLM     H8     58   0.0600   1.0080
   262   opls_140     29    SLM     H9     58   0.0600   1.0080
   263   opls_467a    30    SLE     O1     59  -0.3300  15.9994
   264   opls_465     30    SLE     C2     59   0.5200  12.0110
   265   opls_491a    30    SLE     C3     59   0.4250  12.0110
   266   opls_466     30    SLE     O4     59  -0.4400  15.9994
   267   opls_282     30    SLE     H5     59   0.0900   1.0080
   268   opls_154     30    SLE    O10     59  -0.6830  15.9994
   269   opls_155     30    SLE    H11     59   0.4180   1.0080
   270   opls_135     30    SLE     C6     60  -0.1800  12.0110
   271   opls_140     30    SLE     H7     60   0.0600   1.0080
   272   opls_140     30    SLE     H8     60   0.0600   1.0080
   273   opls_140     30    SLE     H9     60   0.0600   1.0080

   [bonds]
;  ai      aj     funct
;SLS
    1     2     1
    1     6     1
    2     3     1
    2     4     1
    3     5     1
    3     7     1
    3    11     1
    7     8     1
    7     9     1
    7    10     1
;SLM
   11    12     1
   12    13     1
   12    14     1
   13    15     1
   13    16     1
   13    20     1
   16    17     1
   16    18     1
   16    19     1
   20    21     1
   21    22     1
   21    23     1
   22    24     1
   22    25     1
   22    29     1
   25    26     1
   25    27     1
   25    28     1
   29    30     1
   30    31     1
   30    32     1
   31    33     1
   31    34     1
   31    38     1
   34    35     1
   34    36     1
   34    37     1
   38    39     1
   39    40     1
   39    41     1
   40    42     1
   40    43     1
   40    47     1
   43    44     1
   43    45     1
   43    46     1
   47    48     1
   48    49     1
   48    50     1
   49    51     1
   49    52     1
   49    56     1
   52    53     1
   52    54     1
   52    55     1
   56    57     1
   57    58     1
   57    59     1
   58    60     1
   58    61     1
   58    65     1
   61    62     1
   61    63     1
   61    64     1
   65    66     1
   66    67     1
   66    68     1
   67    69     1
   67    70     1
   67    74     1
   70    71     1
   70    72     1
   70    73     1
   74    75     1
   75    76     1
   75    77     1
   76    78     1
   76    79     1
   76    83     1
   79    80     1
   79    81     1
   79    82     1
   83    84     1
   84    85     1
   84    86     1
   85    87     1
   85    88     1
   85    92     1
   88    89     1
   88    90     1
   88    91     1
   92    93     1
   93    94     1
   93    95     1
   94    96     1
   94    97     1
   94   101     1
   97    98     1
   97    99     1
   97   100     1
  101   102     1
  102   103     1
  102   104     1
  103   105     1
  103   106     1
  103   110     1
  106   107     1
  106   108     1
  106   109     1
  110   111     1
  111   112     1
  111   113     1
  112   114     1
  112   115     1
  112   119     1
  115   116     1
  115   117     1
  115   118     1
  119   120     1
  120   121     1
  120   122     1
  121   123     1
  121   124     1
  121   128     1
  124   125     1
  124   126     1
  124   127     1
  128   129     1
  129   130     1
  129   131     1
  130   132     1
  130   133     1
  130   137     1
  133   134     1
  133   135     1
  133   136     1
  137   138     1
  138   139     1
  138   140     1
  139   141     1
  139   142     1
  139   146     1
  142   143     1
  142   144     1
  142   145     1
  146   147     1
  147   148     1
  147   149     1
  148   150     1
  148   151     1
  148   155     1
  151   152     1
  151   153     1
  151   154     1
  155   156     1
  156   157     1
  156   158     1
  157   159     1
  157   160     1
  157   164     1
  160   161     1
  160   162     1
  160   163     1
  164   165     1
  165   166     1
  165   167     1
  166   168     1
  166   169     1
  166   173     1
  169   170     1
  169   171     1
  169   172     1
  173   174     1
  174   175     1
  174   176     1
  175   177     1
  175   178     1
  175   182     1
  178   179     1
  178   180     1
  178   181     1
  182   183     1
  183   184     1
  183   185     1
  184   186     1
  184   187     1
  184   191     1
  187   188     1
  187   189     1
  187   190     1
  191   192     1
  192   193     1
  192   194     1
  193   195     1
  193   196     1
  193   200     1
  196   197     1
  196   198     1
  196   199     1
  200   201     1
  201   202     1
  201   203     1
  202   204     1
  202   205     1
  202   209     1
  205   206     1
  205   207     1
  205   208     1
  209   210     1
  210   211     1
  210   212     1
  211   213     1
  211   214     1
  211   218     1
  214   215     1
  214   216     1
  214   217     1
  218   219     1
  219   220     1
  219   221     1
  220   222     1
  220   223     1
  220   227     1
  223   224     1
  223   225     1
  223   226     1
  227   228     1
  228   229     1
  228   230     1
  229   231     1
  229   232     1
  229   236     1
  232   233     1
  232   234     1
  232   235     1
  236   237     1
  237   238     1
  237   239     1
  238   240     1
  238   241     1
  238   245     1
  241   242     1
  241   243     1
  241   244     1
  245   246     1
  246   247     1
  246   248     1
  247   249     1
  247   250     1
  247   254     1
  250   251     1
  250   252     1
  250   253     1
  254   255     1
  255   256     1
  255   257     1
  256   258     1
  256   259     1
  256   263     1
  259   260     1
  259   261     1
  259   262     1
;SLE
  263   264     1
  264   265     1
  264   266     1
  265   267     1
  265   268     1
  265   270     1
  268   269     1
  270   271     1
  270   272     1
  270   273     1

   [angles]
;  ai     aj    ak   funct
    2     1     6     1
    1     2     3     1
    1     2     4     1
    3     2     4     1
    2     3     5     1
    2     3     7     1
    2     3    11     1
    5     3     7     1
    5     3    11     1
    7     3    11     1
    3     7     8     1
    3     7     9     1
    3     7    10     1
    8     7     9     1
    8     7    10     1
    9     7    10     1
    3    11    12     1
   11    12    13     1
   11    12    14     1
   13    12    14     1
   12    13    15     1
   12    13    16     1
   12    13    20     1
   15    13    16     1
   15    13    20     1
   16    13    20     1
   13    16    17     1
   13    16    18     1
   13    16    19     1
   17    16    18     1
   17    16    19     1
   18    16    19     1
   13    20    21     1
   20    21    22     1
   20    21    23     1
   22    21    23     1
   21    22    24     1
   21    22    25     1
   21    22    29     1
   24    22    25     1
   24    22    29     1
   25    22    29     1
   22    25    26     1
   22    25    27     1
   22    25    28     1
   26    25    27     1
   26    25    28     1
   27    25    28     1
   22    29    30     1
   29    30    31     1
   29    30    32     1
   31    30    32     1
   30    31    33     1
   30    31    34     1
   30    31    38     1
   33    31    34     1
   33    31    38     1
   34    31    38     1
   31    34    35     1
   31    34    36     1
   31    34    37     1
   35    34    36     1
   35    34    37     1
   36    34    37     1
   31    38    39     1
   38    39    40     1
   38    39    41     1
   40    39    41     1
   39    40    42     1
   39    40    43     1
   39    40    47     1
   42    40    43     1
   42    40    47     1
   43    40    47     1
   40    43    44     1
   40    43    45     1
   40    43    46     1
   44    43    45     1
   44    43    46     1
   45    43    46     1
   40    47    48     1
   47    48    49     1
   47    48    50     1
   49    48    50     1
   48    49    51     1
   48    49    52     1
   48    49    56     1
   51    49    52     1
   51    49    56     1
   52    49    56     1
   49    52    53     1
   49    52    54     1
   49    52    55     1
   53    52    54     1
   53    52    55     1
   54    52    55     1
   49    56    57     1
   56    57    58     1
   56    57    59     1
   58    57    59     1
   57    58    60     1
   57    58    61     1
   57    58    65     1
   60    58    61     1
   60    58    65     1
   61    58    65     1
   58    61    62     1
   58    61    63     1
   58    61    64     1
   62    61    63     1
   62    61    64     1
   63    61    64     1
   58    65    66     1
   65    66    67     1
   65    66    68     1
   67    66    68     1
   66    67    69     1
   66    67    70     1
   66    67    74     1
   69    67    70     1
   69    67    74     1
   70    67    74     1
   67    70    71     1
   67    70    72     1
   67    70    73     1
   71    70    72     1
   71    70    73     1
   72    70    73     1
   67    74    75     1
   74    75    76     1
   74    75    77     1
   76    75    77     1
   75    76    78     1
   75    76    79     1
   75    76    83     1
   78    76    79     1
   78    76    83     1
   79    76    83     1
   76    79    80     1
   76    79    81     1
   76    79    82     1
   80    79    81     1
   80    79    82     1
   81    79    82     1
   76    83    84     1
   83    84    85     1
   83    84    86     1
   85    84    86     1
   84    85    87     1
   84    85    88     1
   84    85    92     1
   87    85    88     1
   87    85    92     1
   88    85    92     1
   85    88    89     1
   85    88    90     1
   85    88    91     1
   89    88    90     1
   89    88    91     1
   90    88    91     1
   85    92    93     1
   92    93    94     1
   92    93    95     1
   94    93    95     1
   93    94    96     1
   93    94    97     1
   93    94   101     1
   96    94    97     1
   96    94   101     1
   97    94   101     1
   94    97    98     1
   94    97    99     1
   94    97   100     1
   98    97    99     1
   98    97   100     1
   99    97   100     1
   94   101   102     1
  101   102   103     1
  101   102   104     1
  103   102   104     1
  102   103   105     1
  102   103   106     1
  102   103   110     1
  105   103   106     1
  105   103   110     1
  106   103   110     1
  103   106   107     1
  103   106   108     1
  103   106   109     1
  107   106   108     1
  107   106   109     1
  108   106   109     1
  103   110   111     1
  110   111   112     1
  110   111   113     1
  112   111   113     1
  111   112   114     1
  111   112   115     1
  111   112   119     1
  114   112   115     1
  114   112   119     1
  115   112   119     1
  112   115   116     1
  112   115   117     1
  112   115   118     1
  116   115   117     1
  116   115   118     1
  117   115   118     1
  112   119   120     1
  119   120   121     1
  119   120   122     1
  121   120   122     1
  120   121   123     1
  120   121   124     1
  120   121   128     1
  123   121   124     1
  123   121   128     1
  124   121   128     1
  121   124   125     1
  121   124   126     1
  121   124   127     1
  125   124   126     1
  125   124   127     1
  126   124   127     1
  121   128   129     1
  128   129   130     1
  128   129   131     1
  130   129   131     1
  129   130   132     1
  129   130   133     1
  129   130   137     1
  132   130   133     1
  132   130   137     1
  133   130   137     1
  130   133   134     1
  130   133   135     1
  130   133   136     1
  134   133   135     1
  134   133   136     1
  135   133   136     1
  130   137   138     1
  137   138   139     1
  137   138   140     1
  139   138   140     1
  138   139   141     1
  138   139   142     1
  138   139   146     1
  141   139   142     1
  141   139   146     1
  142   139   146     1
  139   142   143     1
  139   142   144     1
  139   142   145     1
  143   142   144     1
  143   142   145     1
  144   142   145     1
  139   146   147     1
  146   147   148     1
  146   147   149     1
  148   147   149     1
  147   148   150     1
  147   148   151     1
  147   148   155     1
  150   148   151     1
  150   148   155     1
  151   148   155     1
  148   151   152     1
  148   151   153     1
  148   151   154     1
  152   151   153     1
  152   151   154     1
  153   151   154     1
  148   155   156     1
  155   156   157     1
  155   156   158     1
  157   156   158     1
  156   157   159     1
  156   157   160     1
  156   157   164     1
  159   157   160     1
  159   157   164     1
  160   157   164     1
  157   160   161     1
  157   160   162     1
  157   160   163     1
  161   160   162     1
  161   160   163     1
  162   160   163     1
  157   164   165     1
  164   165   166     1
  164   165   167     1
  166   165   167     1
  165   166   168     1
  165   166   169     1
  165   166   173     1
  168   166   169     1
  168   166   173     1
  169   166   173     1
  166   169   170     1
  166   169   171     1
  166   169   172     1
  170   169   171     1
  170   169   172     1
  171   169   172     1
  166   173   174     1
  173   174   175     1
  173   174   176     1
  175   174   176     1
  174   175   177     1
  174   175   178     1
  174   175   182     1
  177   175   178     1
  177   175   182     1
  178   175   182     1
  175   178   179     1
  175   178   180     1
  175   178   181     1
  179   178   180     1
  179   178   181     1
  180   178   181     1
  175   182   183     1
  182   183   184     1
  182   183   185     1
  184   183   185     1
  183   184   186     1
  183   184   187     1
  183   184   191     1
  186   184   187     1
  186   184   191     1
  187   184   191     1
  184   187   188     1
  184   187   189     1
  184   187   190     1
  188   187   189     1
  188   187   190     1
  189   187   190     1
  184   191   192     1
  191   192   193     1
  191   192   194     1
  193   192   194     1
  192   193   195     1
  192   193   196     1
  192   193   200     1
  195   193   196     1
  195   193   200     1
  196   193   200     1
  193   196   197     1
  193   196   198     1
  193   196   199     1
  197   196   198     1
  197   196   199     1
  198   196   199     1
  193   200   201     1
  200   201   202     1
  200   201   203     1
  202   201   203     1
  201   202   204     1
  201   202   205     1
  201   202   209     1
  204   202   205     1
  204   202   209     1
  205   202   209     1
  202   205   206     1
  202   205   207     1
  202   205   208     1
  206   205   207     1
  206   205   208     1
  207   205   208     1
  202   209   210     1
  209   210   211     1
  209   210   212     1
  211   210   212     1
  210   211   213     1
  210   211   214     1
  210   211   218     1
  213   211   214     1
  213   211   218     1
  214   211   218     1
  211   214   215     1
  211   214   216     1
  211   214   217     1
  215   214   216     1
  215   214   217     1
  216   214   217     1
  211   218   219     1
  218   219   220     1
  218   219   221     1
  220   219   221     1
  219   220   222     1
  219   220   223     1
  219   220   227     1
  222   220   223     1
  222   220   227     1
  223   220   227     1
  220   223   224     1
  220   223   225     1
  220   223   226     1
  224   223   225     1
  224   223   226     1
  225   223   226     1
  220   227   228     1
  227   228   229     1
  227   228   230     1
  229   228   230     1
  228   229   231     1
  228   229   232     1
  228   229   236     1
  231   229   232     1
  231   229   236     1
  232   229   236     1
  229   232   233     1
  229   232   234     1
  229   232   235     1
  233   232   234     1
  233   232   235     1
  234   232   235     1
  229   236   237     1
  236   237   238     1
  236   237   239     1
  238   237   239     1
  237   238   240     1
  237   238   241     1
  237   238   245     1
  240   238   241     1
  240   238   245     1
  241   238   245     1
  238   241   242     1
  238   241   243     1
  238   241   244     1
  242   241   243     1
  242   241   244     1
  243   241   244     1
  238   245   246     1
  245   246   247     1
  245   246   248     1
  247   246   248     1
  246   247   249     1
  246   247   250     1
  246   247   254     1
  249   247   250     1
  249   247   254     1
  250   247   254     1
  247   250   251     1
  247   250   252     1
  247   250   253     1
  251   250   252     1
  251   250   253     1
  252   250   253     1
  247   254   255     1
  254   255   256     1
  254   255   257     1
  256   255   257     1
  255   256   258     1
  255   256   259     1
  255   256   263     1
  258   256   259     1
  258   256   263     1
  259   256   263     1
  256   259   260     1
  256   259   261     1
  256   259   262     1
  260   259   261     1
  260   259   262     1
  261   259   262     1
  256   263   264     1
  263   264   265     1
  263   264   266     1
  265   264   266     1
  264   265   267     1
  264   265   268     1
  264   265   270     1
  267   265   268     1
  267   265   270     1
  268   265   270     1
  265   268   269     1
  265   270   271     1
  265   270   272     1
  265   270   273     1
  271   270   272     1
  271   270   273     1
  272   270   273     1

   [ dihedrals ]
    6     1     2     3     3
    6     1     2     4     3
    1     2     3    11     3
    1     2     3     5     3
    1     2     3     7     3
    4     2     3     5     3
    4     2     3     7     3
    4     2     3    11     3
    2     3     7     8     3
    2     3     7     9     3
    2     3     7    10     3
    5     3     7     8     3
    5     3     7     9     3
    5     3     7    10     3
   11     3     7     8     3
   11     3     7     9     3
   11     3     7    10     3
    2     3    11    12     3
    5     3    11    12     3
    7     3    11    12     3
    3    11    12    13     3
    3    11    12    14     3
   11    12    13    20     3
   11    12    13    15     3
   11    12    13    16     3
   14    12    13    15     3
   14    12    13    16     3
   14    12    13    20     3
   12    13    16    17     3
   12    13    16    18     3
   12    13    16    19     3
   15    13    16    17     3
   15    13    16    18     3
   15    13    16    19     3
   20    13    16    17     3
   20    13    16    18     3
   20    13    16    19     3
   12    13    20    21     3
   15    13    20    21     3
   16    13    20    21     3
   13    20    21    22     3
   13    20    21    23     3
   20    21    22    29     3
   20    21    22    24     3
   20    21    22    25     3
   23    21    22    24     3
   23    21    22    25     3
   23    21    22    29     3
   21    22    25    26     3
   21    22    25    27     3
   21    22    25    28     3
   24    22    25    26     3
   24    22    25    27     3
   24    22    25    28     3
   29    22    25    26     3
   29    22    25    27     3
   29    22    25    28     3
   21    22    29    30     3
   24    22    29    30     3
   25    22    29    30     3
   22    29    30    31     3
   22    29    30    32     3
   29    30    31    38     3
   29    30    31    33     3
   29    30    31    34     3
   32    30    31    33     3
   32    30    31    34     3
   32    30    31    38     3
   30    31    34    35     3
   30    31    34    36     3
   30    31    34    37     3
   33    31    34    35     3
   33    31    34    36     3
   33    31    34    37     3
   38    31    34    35     3
   38    31    34    36     3
   38    31    34    37     3
   30    31    38    39     3
   33    31    38    39     3
   34    31    38    39     3
   31    38    39    40     3
   31    38    39    41     3
   38    39    40    47     3
   38    39    40    42     3
   38    39    40    43     3
   41    39    40    42     3
   41    39    40    43     3
   41    39    40    47     3
   39    40    43    44     3
   39    40    43    45     3
   39    40    43    46     3
   42    40    43    44     3
   42    40    43    45     3
   42    40    43    46     3
   47    40    43    44     3
   47    40    43    45     3
   47    40    43    46     3
   39    40    47    48     3
   42    40    47    48     3
   43    40    47    48     3
   40    47    48    49     3
   40    47    48    50     3
   47    48    49    56     3
   47    48    49    51     3
   47    48    49    52     3
   50    48    49    51     3
   50    48    49    52     3
   50    48    49    56     3
   48    49    52    53     3
   48    49    52    54     3
   48    49    52    55     3
   51    49    52    53     3
   51    49    52    54     3
   51    49    52    55     3
   56    49    52    53     3
   56    49    52    54     3
   56    49    52    55     3
   48    49    56    57     3
   51    49    56    57     3
   52    49    56    57     3
   49    56    57    58     3
   49    56    57    59     3
   56    57    58    65     3
   56    57    58    60     3
   56    57    58    61     3
   59    57    58    60     3
   59    57    58    61     3
   59    57    58    65     3
   57    58    61    62     3
   57    58    61    63     3
   57    58    61    64     3
   60    58    61    62     3
   60    58    61    63     3
   60    58    61    64     3
   65    58    61    62     3
   65    58    61    63     3
   65    58    61    64     3
   57    58    65    66     3
   60    58    65    66     3
   61    58    65    66     3
   58    65    66    67     3
   58    65    66    68     3
   65    66    67    74     3
   65    66    67    69     3
   65    66    67    70     3
   68    66    67    69     3
   68    66    67    70     3
   68    66    67    74     3
   66    67    70    71     3
   66    67    70    72     3
   66    67    70    73     3
   69    67    70    71     3
   69    67    70    72     3
   69    67    70    73     3
   74    67    70    71     3
   74    67    70    72     3
   74    67    70    73     3
   66    67    74    75     3
   69    67    74    75     3
   70    67    74    75     3
   67    74    75    76     3
   67    74    75    77     3
   74    75    76    83     3
   74    75    76    78     3
   74    75    76    79     3
   77    75    76    78     3
   77    75    76    79     3
   77    75    76    83     3
   75    76    79    80     3
   75    76    79    81     3
   75    76    79    82     3
   78    76    79    80     3
   78    76    79    81     3
   78    76    79    82     3
   83    76    79    80     3
   83    76    79    81     3
   83    76    79    82     3
   75    76    83    84     3
   78    76    83    84     3
   79    76    83    84     3
   76    83    84    85     3
   76    83    84    86     3
   83    84    85    92     3
   83    84    85    87     3
   83    84    85    88     3
   86    84    85    87     3
   86    84    85    88     3
   86    84    85    92     3
   84    85    88    89     3
   84    85    88    90     3
   84    85    88    91     3
   87    85    88    89     3
   87    85    88    90     3
   87    85    88    91     3
   92    85    88    89     3
   92    85    88    90     3
   92    85    88    91     3
   84    85    92    93     3
   87    85    92    93     3
   88    85    92    93     3
   85    92    93    94     3
   85    92    93    95     3
   92    93    94   101     3
   92    93    94    96     3
   92    93    94    97     3
   95    93    94    96     3
   95    93    94    97     3
   95    93    94   101     3
   93    94    97    98     3
   93    94    97    99     3
   93    94    97   100     3
   96    94    97    98     3
   96    94    97    99     3
   96    94    97   100     3
  101    94    97    98     3
  101    94    97    99     3
  101    94    97   100     3
   93    94   101   102     3
   96    94   101   102     3
   97    94   101   102     3
   94   101   102   103     3
   94   101   102   104     3
  101   102   103   110     3
  101   102   103   105     3
  101   102   103   106     3
  104   102   103   105     3
  104   102   103   106     3
  104   102   103   110     3
  102   103   106   107     3
  102   103   106   108     3
  102   103   106   109     3
  105   103   106   107     3
  105   103   106   108     3
  105   103   106   109     3
  110   103   106   107     3
  110   103   106   108     3
  110   103   106   109     3
  102   103   110   111     3
  105   103   110   111     3
  106   103   110   111     3
  103   110   111   112     3
  103   110   111   113     3
  110   111   112   119     3
  110   111   112   114     3
  110   111   112   115     3
  113   111   112   114     3
  113   111   112   115     3
  113   111   112   119     3
  111   112   115   116     3
  111   112   115   117     3
  111   112   115   118     3
  114   112   115   116     3
  114   112   115   117     3
  114   112   115   118     3
  119   112   115   116     3
  119   112   115   117     3
  119   112   115   118     3
  111   112   119   120     3
  114   112   119   120     3
  115   112   119   120     3
  112   119   120   121     3
  112   119   120   122     3
  119   120   121   128     3
  119   120   121   123     3
  119   120   121   124     3
  122   120   121   123     3
  122   120   121   124     3
  122   120   121   128     3
  120   121   124   125     3
  120   121   124   126     3
  120   121   124   127     3
  123   121   124   125     3
  123   121   124   126     3
  123   121   124   127     3
  128   121   124   125     3
  128   121   124   126     3
  128   121   124   127     3
  120   121   128   129     3
  123   121   128   129     3
  124   121   128   129     3
  121   128   129   130     3
  121   128   129   131     3
  128   129   130   137     3
  128   129   130   132     3
  128   129   130   133     3
  131   129   130   132     3
  131   129   130   133     3
  131   129   130   137     3
  129   130   133   134     3
  129   130   133   135     3
  129   130   133   136     3
  132   130   133   134     3
  132   130   133   135     3
  132   130   133   136     3
  137   130   133   134     3
  137   130   133   135     3
  137   130   133   136     3
  129   130   137   138     3
  132   130   137   138     3
  133   130   137   138     3
  130   137   138   139     3
  130   137   138   140     3
  137   138   139   146     3
  137   138   139   141     3
  137   138   139   142     3
  140   138   139   141     3
  140   138   139   142     3
  140   138   139   146     3
  138   139   142   143     3
  138   139   142   144     3
  138   139   142   145     3
  141   139   142   143     3
  141   139   142   144     3
  141   139   142   145     3
  146   139   142   143     3
  146   139   142   144     3
  146   139   142   145     3
  138   139   146   147     3
  141   139   146   147     3
  142   139   146   147     3
  139   146   147   148     3
  139   146   147   149     3
  146   147   148   155     3
  146   147   148   150     3
  146   147   148   151     3
  149   147   148   150     3
  149   147   148   151     3
  149   147   148   155     3
  147   148   151   152     3
  147   148   151   153     3
  147   148   151   154     3
  150   148   151   152     3
  150   148   151   153     3
  150   148   151   154     3
  155   148   151   152     3
  155   148   151   153     3
  155   148   151   154     3
  147   148   155   156     3
  150   148   155   156     3
  151   148   155   156     3
  148   155   156   157     3
  148   155   156   158     3
  155   156   157   164     3
  155   156   157   159     3
  155   156   157   160     3
  158   156   157   159     3
  158   156   157   160     3
  158   156   157   164     3
  156   157   160   161     3
  156   157   160   162     3
  156   157   160   163     3
  159   157   160   161     3
  159   157   160   162     3
  159   157   160   163     3
  164   157   160   161     3
  164   157   160   162     3
  164   157   160   163     3
  156   157   164   165     3
  159   157   164   165     3
  160   157   164   165     3
  157   164   165   166     3
  157   164   165   167     3
  164   165   166   173     3
  164   165   166   168     3
  164   165   166   169     3
  167   165   166   168     3
  167   165   166   169     3
  167   165   166   173     3
  165   166   169   170     3
  165   166   169   171     3
  165   166   169   172     3
  168   166   169   170     3
  168   166   169   171     3
  168   166   169   172     3
  173   166   169   170     3
  173   166   169   171     3
  173   166   169   172     3
  165   166   173   174     3
  168   166   173   174     3
  169   166   173   174     3
  166   173   174   175     3
  166   173   174   176     3
  173   174   175   182     3
  173   174   175   177     3
  173   174   175   178     3
  176   174   175   177     3
  176   174   175   178     3
  176   174   175   182     3
  174   175   178   179     3
  174   175   178   180     3
  174   175   178   181     3
  177   175   178   179     3
  177   175   178   180     3
  177   175   178   181     3
  182   175   178   179     3
  182   175   178   180     3
  182   175   178   181     3
  174   175   182   183     3
  177   175   182   183     3
  178   175   182   183     3
  175   182   183   184     3
  175   182   183   185     3
  182   183   184   191     3
  182   183   184   186     3
  182   183   184   187     3
  185   183   184   186     3
  185   183   184   187     3
  185   183   184   191     3
  183   184   187   188     3
  183   184   187   189     3
  183   184   187   190     3
  186   184   187   188     3
  186   184   187   189     3
  186   184   187   190     3
  191   184   187   188     3
  191   184   187   189     3
  191   184   187   190     3
  183   184   191   192     3
  186   184   191   192     3
  187   184   191   192     3
  184   191   192   193     3
  184   191   192   194     3
  191   192   193   200     3
  191   192   193   195     3
  191   192   193   196     3
  194   192   193   195     3
  194   192   193   196     3
  194   192   193   200     3
  192   193   196   197     3
  192   193   196   198     3
  192   193   196   199     3
  195   193   196   197     3
  195   193   196   198     3
  195   193   196   199     3
  200   193   196   197     3
  200   193   196   198     3
  200   193   196   199     3
  192   193   200   201     3
  195   193   200   201     3
  196   193   200   201     3
  193   200   201   202     3
  193   200   201   203     3
  200   201   202   209     3
  200   201   202   204     3
  200   201   202   205     3
  203   201   202   204     3
  203   201   202   205     3
  203   201   202   209     3
  201   202   205   206     3
  201   202   205   207     3
  201   202   205   208     3
  204   202   205   206     3
  204   202   205   207     3
  204   202   205   208     3
  209   202   205   206     3
  209   202   205   207     3
  209   202   205   208     3
  201   202   209   210     3
  204   202   209   210     3
  205   202   209   210     3
  202   209   210   211     3
  202   209   210   212     3
  209   210   211   218     3
  209   210   211   213     3
  209   210   211   214     3
  212   210   211   213     3
  212   210   211   214     3
  212   210   211   218     3
  210   211   214   215     3
  210   211   214   216     3
  210   211   214   217     3
  213   211   214   215     3
  213   211   214   216     3
  213   211   214   217     3
  218   211   214   215     3
  218   211   214   216     3
  218   211   214   217     3
  210   211   218   219     3
  213   211   218   219     3
  214   211   218   219     3
  211   218   219   220     3
  211   218   219   221     3
  218   219   220   227     3
  218   219   220   222     3
  218   219   220   223     3
  221   219   220   222     3
  221   219   220   223     3
  221   219   220   227     3
  219   220   223   224     3
  219   220   223   225     3
  219   220   223   226     3
  222   220   223   224     3
  222   220   223   225     3
  222   220   223   226     3
  227   220   223   224     3
  227   220   223   225     3
  227   220   223   226     3
  219   220   227   228     3
  222   220   227   228     3
  223   220   227   228     3
  220   227   228   229     3
  220   227   228   230     3
  227   228   229   236     3
  227   228   229   231     3
  227   228   229   232     3
  230   228   229   231     3
  230   228   229   232     3
  230   228   229   236     3
  228   229   232   233     3
  228   229   232   234     3
  228   229   232   235     3
  231   229   232   233     3
  231   229   232   234     3
  231   229   232   235     3
  236   229   232   233     3
  236   229   232   234     3
  236   229   232   235     3
  228   229   236   237     3
  231   229   236   237     3
  232   229   236   237     3
  229   236   237   238     3
  229   236   237   239     3
  236   237   238   245     3
  236   237   238   240     3
  236   237   238   241     3
  239   237   238   240     3
  239   237   238   241     3
  239   237   238   245     3
  237   238   241   242     3
  237   238   241   243     3
  237   238   241   244     3
  240   238   241   242     3
  240   238   241   243     3
  240   238   241   244     3
  245   238   241   242     3
  245   238   241   243     3
  245   238   241   244     3
  237   238   245   246     3
  240   238   245   246     3
  241   238   245   246     3
  238   245   246   247     3
  238   245   246   248     3
  245   246   247   254     3
  245   246   247   249     3
  245   246   247   250     3
  248   246   247   249     3
  248   246   247   250     3
  248   246   247   254     3
  246   247   250   251     3
  246   247   250   252     3
  246   247   250   253     3
  249   247   250   251     3
  249   247   250   252     3
  249   247   250   253     3
  254   247   250   251     3
  254   247   250   252     3
  254   247   250   253     3
  246   247   254   255     3
  249   247   254   255     3
  250   247   254   255     3
  247   254   255   256     3
  247   254   255   257     3
  254   255   256   263     3
  254   255   256   258     3
  254   255   256   259     3
  257   255   256   258     3
  257   255   256   259     3
  257   255   256   263     3
  255   256   259   260     3
  255   256   259   261     3
  255   256   259   262     3
  258   256   259   260     3
  258   256   259   261     3
  258   256   259   262     3
  263   256   259   260     3
  263   256   259   261     3
  263   256   259   262     3
  255   256   263   264     3
  258   256   263   264     3
  259   256   263   264     3
  256   263   264   265     3
  256   263   264   266     3
  263   264   265   268     3
  263   264   265   267     3
  263   264   265   270     3
  266   264   265   267     3
  266   264   265   268     3
  266   264   265   270     3
  264   265   268   269     3
  267   265   268   269     3
  270   265   268   269     3
  264   265   270   271     3
  264   265   270   272     3
  264   265   270   273     3
  267   265   270   271     3
  267   265   270   272     3
  267   265   270   273     3
  268   265   270   271     3
  268   265   270   272     3
  268   265   270   273     3

   [ dihedrals ]
    3     1     2     4     1 improper_O_C_X_Y
   13    11    12    14     1 improper_O_C_X_Y
   22    20    21    23     1 improper_O_C_X_Y
   31    29    30    32     1 improper_O_C_X_Y
   40    38    39    41     1 improper_O_C_X_Y
   49    47    48    50     1 improper_O_C_X_Y
   58    56    57    59     1 improper_O_C_X_Y
   67    65    66    68     1 improper_O_C_X_Y
   76    74    75    77     1 improper_O_C_X_Y
   85    83    84    86     1 improper_O_C_X_Y
   94    92    93    95     1 improper_O_C_X_Y
  103   101   102   104     1 improper_O_C_X_Y
  112   110   111   113     1 improper_O_C_X_Y
  121   119   120   122     1 improper_O_C_X_Y
  130   128   129   131     1 improper_O_C_X_Y
  139   137   138   140     1 improper_O_C_X_Y
  148   146   147   149     1 improper_O_C_X_Y
  157   155   156   158     1 improper_O_C_X_Y
  166   164   165   167     1 improper_O_C_X_Y
  175   173   174   176     1 improper_O_C_X_Y
  184   182   183   185     1 improper_O_C_X_Y
  193   191   192   194     1 improper_O_C_X_Y
  202   200   201   203     1 improper_O_C_X_Y
  211   209   210   212     1 improper_O_C_X_Y
  220   218   219   221     1 improper_O_C_X_Y
  229   227   228   230     1 improper_O_C_X_Y
  238   236   237   239     1 improper_O_C_X_Y
  247   245   246   248     1 improper_O_C_X_Y
  256   254   255   257     1 improper_O_C_X_Y
  265   263   264   266     1 improper_O_C_X_Y

   [ cmap ]
   21    20    13    12    11 1 
   30    29    22    21    20 1 
   39    38    31    30    29 1 
   48    47    40    39    38 1 
   57    56    49    48    47 1 
   66    65    58    57    56 1 
   75    74    67    66    65 1 
   84    83    76    75    74 1 
   93    92    85    84    83 1 
  102   101    94    93    92 1 
  111   110   103   102   101 1 
  120   119   112   111   110 1 
  129   128   121   120   119 1 
  138   137   130   129   128 1 
  147   146   139   138   137 1 
  156   155   148   147   146 1 
  165   164   157   156   155 1 
  174   173   166   165   164 1 
  183   182   175   174   173 1 
  192   191   184   183   182 1 
  201   200   193   192   191 1 
  210   209   202   201   200 1 
  219   218   211   210   209 1 
  228   227   220   219   218 1 
  237   236   229   228   227 1 
  246   245   238   237   236 1 
  255   254   247   246   245 1 
  264   263   256   255   254 1 
   [ pairs ]
    6     3 
    6     4 
    1    11 
    1     5 
    1     7 
    4     5 
    4     7 
    4    11 
    2     8 
    2     9 
    2    10 
    5     8 
    5     9 
    5    10 
   11     8 
   11     9 
   11    10 
    2    12 
    5    12 
    7    12 
    3    13
    3    14
   11    20
   11    15
   11    16
   14    15
   14    16
   14    20
   12    17
   12    18
   12    19
   15    17
   15    18
   15    19
   20    17
   20    18
   20    19
   12    21
   15    21
   16    21
   13    22
   13    23
   20    29
   20    24
   20    25
   23    24
   23    25
   23    29
   21    26
   21    27
   21    28
   24    26
   24    27
   24    28
   29    26
   29    27
   29    28
   21    30
   24    30
   25    30
   22    31
   22    32
   29    38
   29    33
   29    34
   32    33
   32    34
   32    38
   30    35
   30    36
   30    37
   33    35
   33    36
   33    37
   38    35
   38    36
   38    37
   30    39
   33    39
   34    39
   31    40
   31    41
   38    47
   38    42
   38    43
   41    42
   41    43
   41    47
   39    44
   39    45
   39    46
   42    44
   42    45
   42    46
   47    44
   47    45
   47    46
   39    48
   42    48
   43    48
   40    49
   40    50
   47    56
   47    51
   47    52
   50    51
   50    52
   50    56
   48    53
   48    54
   48    55
   51    53
   51    54
   51    55
   56    53
   56    54
   56    55
   48    57
   51    57
   52    57
   49    58
   49    59
   56    65
   56    60
   56    61
   59    60
   59    61
   59    65
   57    62
   57    63
   57    64
   60    62
   60    63
   60    64
   65    62
   65    63
   65    64
   57    66
   60    66
   61    66
   58    67
   58    68
   65    74
   65    69
   65    70
   68    69
   68    70
   68    74
   66    71
   66    72
   66    73
   69    71
   69    72
   69    73
   74    71
   74    72
   74    73
   66    75
   69    75
   70    75
   67    76
   67    77
   74    83
   74    78
   74    79
   77    78
   77    79
   77    83
   75    80
   75    81
   75    82
   78    80
   78    81
   78    82
   83    80
   83    81
   83    82
   75    84
   78    84
   79    84
   76    85
   76    86
   83    92
   83    87
   83    88
   86    87
   86    88
   86    92
   84    89
   84    90
   84    91
   87    89
   87    90
   87    91
   92    89
   92    90
   92    91
   84    93
   87    93
   88    93
   85    94
   85    95
   92   101
   92    96
   92    97
   95    96
   95    97
   95   101
   93    98
   93    99
   93   100
   96    98
   96    99
   96   100
  101    98
  101    99
  101   100
   93   102
   96   102
   97   102
   94   103
   94   104
  101   110
  101   105
  101   106
  104   105
  104   106
  104   110
  102   107
  102   108
  102   109
  105   107
  105   108
  105   109
  110   107
  110   108
  110   109
  102   111
  105   111
  106   111
  103   112
  103   113
  110   119
  110   114
  110   115
  113   114
  113   115
  113   119
  111   116
  111   117
  111   118
  114   116
  114   117
  114   118
  119   116
  119   117
  119   118
  111   120
  114   120
  115   120
  112   121
  112   122
  119   128
  119   123
  119   124
  122   123
  122   124
  122   128
  120   125
  120   126
  120   127
  123   125
  123   126
  123   127
  128   125
  128   126
  128   127
  120   129
  123   129
  124   129
  121   130
  121   131
  128   137
  128   132
  128   133
  131   132
  131   133
  131   137
  129   134
  129   135
  129   136
  132   134
  132   135
  132   136
  137   134
  137   135
  137   136
  129   138
  132   138
  133   138
  130   139
  130   140
  137   146
  137   141
  137   142
  140   141
  140   142
  140   146
  138   143
  138   144
  138   145
  141   143
  141   144
  141   145
  146   143
  146   144
  146   145
  138   147
  141   147
  142   147
  139   148
  139   149
  146   155
  146   150
  146   151
  149   150
  149   151
  149   155
  147   152
  147   153
  147   154
  150   152
  150   153
  150   154
  155   152
  155   153
  155   154
  147   156
  150   156
  151   156
  148   157
  148   158
  155   164
  155   159
  155   160
  158   159
  158   160
  158   164
  156   161
  156   162
  156   163
  159   161
  159   162
  159   163
  164   161
  164   162
  164   163
  156   165
  159   165
  160   165
  157   166
  157   167
  164   173
  164   168
  164   169
  167   168
  167   169
  167   173
  165   170
  165   171
  165   172
  168   170
  168   171
  168   172
  173   170
  173   171
  173   172
  165   174
  168   174
  169   174
  166   175
  166   176
  173   182
  173   177
  173   178
  176   177
  176   178
  176   182
  174   179
  174   180
  174   181
  177   179
  177   180
  177   181
  182   179
  182   180
  182   181
  174   183
  177   183
  178   183
  175   184
  175   185
  182   191
  182   186
  182   187
  185   186
  185   187
  185   191
  183   188
  183   189
  183   190
  186   188
  186   189
  186   190
  191   188
  191   189
  191   190
  183   192
  186   192
  187   192
  184   193
  184   194
  191   200
  191   195
  191   196
  194   195
  194   196
  194   200
  192   197
  192   198
  192   199
  195   197
  195   198
  195   199
  200   197
  200   198
  200   199
  192   201
  195   201
  196   201
  193   202
  193   203
  200   209
  200   204
  200   205
  203   204
  203   205
  203   209
  201   206
  201   207
  201   208
  204   206
  204   207
  204   208
  209   206
  209   207
  209   208
  201   210
  204   210
  205   210
  202   211
  202   212
  209   218
  209   213
  209   214
  212   213
  212   214
  212   218
  210   215
  210   216
  210   217
  213   215
  213   216
  213   217
  218   215
  218   216
  218   217
  210   219
  213   219
  214   219
  211   220
  211   221
  218   227
  218   222
  218   223
  221   222
  221   223
  221   227
  219   224
  219   225
  219   226
  222   224
  222   225
  222   226
  227   224
  227   225
  227   226
  219   228
  222   228
  223   228
  220   229
  220   230
  227   236
  227   231
  227   232
  230   231
  230   232
  230   236
  228   233
  228   234
  228   235
  231   233
  231   234
  231   235
  236   233
  236   234
  236   235
  228   237
  231   237
  232   237
  229   238
  229   239
  236   245
  236   240
  236   241
  239   240
  239   241
  239   245
  237   242
  237   243
  237   244
  240   242
  240   243
  240   244
  245   242
  245   243
  245   244
  237   246
  240   246
  241   246
  238   247
  238   248
  245   254
  245   249
  245   250
  248   249
  248   250
  248   254
  246   251
  246   252
  246   253
  249   251
  249   252
  249   253
  254   251
  254   252
  254   253
  246   255
  249   255
  250   255
  247   256
  247   257
  254   263
  254   258
  254   259
  257   258
  257   259
  257   263
  255   260
  255   261
  255   262
  258   260
  258   261
  258   262
  263   260
  263   261
  263   262
  255   264
  258   264
  259   264
  256   265
  256   266
  263   268 
  263   267 
  263   270 
  266   267 
  266   268 
  266   270 
  264   269 
  267   269 
  270   269 
  264   271 
  264   272 
  264   273 
  267   271 
  267   272 
  267   273 
  268   271 
  268   272 
  268   273 
