# Supplementary material for: Computational Investigation of the Structural Properties of Poly(lactic acid) and Its Stereoisomers: Shape, Size, and Flexibility
Source: Macromolecules. 2025 Jul 15;58(16):8572–80. doi: 10.1021/acs.macromol.5c00918 (PMC12392737; doi:10.1021/acs.macromol.5c00918)
Supplement: Supplementary file 2 [file ma5c00918_si_002.zip › input_files/PDLA30/initial.gro]

PLA 30mers
19110
    1SLS     O1    1   5.434   2.391   0.258  0.9357 -0.3427  0.4420
    1SLS     C2    2   5.409   2.405   0.391  0.3036 -1.1326  0.4059
    1SLS     C3    3   5.529   2.464   0.464 -0.2823 -0.1570  0.5939
    1SLS     O4    4   5.310   2.353   0.441 -0.1502 -1.6046 -0.9556
    1SLS     H5    5   5.557   2.396   0.545  2.0072  1.5186  1.2492
    1SLS    H10    6   5.527   2.401   0.241  0.4857  1.6864 -1.1927
    1SLS     C6    7   5.653   2.460   0.376 -0.9523  0.0608 -0.3768
    1SLS     H7    8   5.685   2.358   0.352 -1.2145 -0.6451  2.0582
    1SLS     H8    9   5.652   2.530   0.292  0.7017  2.2798  1.3796
    1SLS     H9   10   5.740   2.512   0.418 -0.8062 -0.1523 -0.4106
    2SLM     O1   11   5.508   2.602   0.483 -0.1879 -0.0642  0.0385
    2SLM     C2   12   5.474   2.642   0.604  0.2188 -0.0299  0.1405
    2SLM     C3   13   5.462   2.793   0.606 -0.5257 -0.0747 -0.4350
    2SLM     O4   14   5.466   2.563   0.694  0.0121 -0.4244 -0.2248
    2SLM     H5   15   5.460   2.838   0.507 -0.7533 -1.1218 -0.9138
    2SLM     C6   16   5.334   2.834   0.676  0.3867  0.8700  0.7154
    2SLM     H7   17   5.238   2.790   0.646 -0.3991  2.8263  0.2672
    2SLM     H8   18   5.331   2.798   0.779  1.3877  1.1899  0.8583
    2SLM     H9   19   5.323   2.942   0.676 -1.0654  0.7857  3.6086
    3SLM     O1   20   5.570   2.838   0.686 -0.1245 -0.9063 -0.4956
    3SLM     C2   21   5.669   2.895   0.619 -0.5443  0.4377  0.0072
    3SLM     C3   22   5.747   2.998   0.698 -0.2552  0.5414 -0.4150
    3SLM     O4   23   5.696   2.864   0.507 -0.7528  0.4619 -0.0495
    3SLM     H5   24   5.808   2.945   0.772  2.2307 -0.1156 -2.8213
    3SLM     C6   25   5.848   3.078   0.619  0.3550 -0.2679 -0.4700
    3SLM     H7   26   5.914   3.014   0.561  2.3809  2.2347 -1.0463
    3SLM     H8   27   5.803   3.144   0.544  0.7051  1.2422  0.6318
    3SLM     H9   28   5.904   3.146   0.685 -2.0204  1.0370  0.2430
    4SLM     O1   29   5.666   3.092   0.763 -0.4102  0.3787 -0.3714
    4SLM     C2   30   5.655   3.075   0.894  0.4117  0.2276 -0.3225
    4SLM     C3   31   5.547   3.161   0.956  0.7471  0.4736 -0.0785
    4SLM     O4   32   5.703   2.989   0.962  0.1485  0.3094 -0.0316
    4SLM     H5   33   5.550   3.253   0.896 -2.5672 -0.1998 -1.3518
    4SLM     C6   34   5.413   3.099   0.923  0.7350  0.2434  0.4035
    4SLM     H7   35   5.422   2.993   0.900  0.6631 -0.1357  2.1156
    4SLM     H8   36   5.343   3.123   1.003  0.7601  4.8564 -0.7691
    4SLM     H9   37   5.369   3.149   0.835  2.5616  2.2560  0.5832
    5SLM     O1   38   5.573   3.182   1.093  0.4776  0.0868  0.0318
    5SLM     C2   39   5.583   3.308   1.131  0.1117  0.0909  0.1166
    5SLM     C3   40   5.557   3.319   1.279 -0.9022  0.0540 -0.0587
    5SLM     O4   41   5.572   3.400   1.054 -0.1502 -0.3156 -0.3287
    5SLM     H5   42   5.658   3.333   1.318 -1.4073 -0.6882  1.5646
    5SLM     C6   43   5.466   3.435   1.316 -0.0830  0.5392  0.4443
    5SLM     H7   44   5.464   3.465   1.421  2.5229 -0.5643  0.8553
    5SLM     H8   45   5.512   3.521   1.266  1.2794 -0.7546 -0.5479
    5SLM     H9   46   5.369   3.422   1.268 -0.2289 -1.0778  1.1680
    6SLM     O1   47   5.538   3.200   1.352  0.6583 -0.4523 -0.4707
    6SLM     C2   48   5.417   3.145   1.352  0.5682 -0.2440 -0.0912
    6SLM     C3   49   5.413   3.024   1.442  0.6802 -0.3588 -0.2422
    6SLM     O4   50   5.328   3.183   1.281  0.5298  0.1387  0.1591
    6SLM     H5   51   5.518   3.002   1.463  1.1889 -0.5390 -2.7954
    6SLM     C6   52   5.344   3.074   1.567 -0.2733  0.0136 -0.9132
    6SLM     H7   53   5.300   3.000   1.634 -0.1615 -1.3548 -2.3405
    6SLM     H8   54   5.398   3.150   1.625 -0.4247 -3.8155  4.5860
    6SLM     H9   55   5.248   3.112   1.533  0.0048  2.6877  1.0544
    7SLM     O1   56   5.330   2.925   1.387 -0.1571 -0.1745  0.6799
    7SLM     C2   57   5.387   2.816   1.338  0.1336  0.0484  0.5175
    7SLM     C3   58   5.286   2.703   1.331  0.1455  0.0189  0.8101
    7SLM     O4   59   5.505   2.811   1.316 -0.0317  0.5282 -0.5052
    7SLM     H5   60   5.222   2.708   1.242 -1.3976  1.5014  1.9687
    7SLM     C6   61   5.364   2.576   1.307 -0.1871 -0.0593  0.1146
    7SLM     H7   62   5.426   2.541   1.391 -1.4956 -3.3296 -0.1786
    7SLM     H8   63   5.291   2.497   1.287 -1.6403  1.7290 -1.8570
    7SLM     H9   64   5.421   2.585   1.214 -0.5659  1.2484  0.0070
    8SLM     O1   65   5.211   2.701   1.450 -0.2777  0.9764  0.5703
    8SLM     C2   66   5.091   2.647   1.439  0.2975 -0.1615 -0.2968
    8SLM     C3   67   5.026   2.625   1.574 -0.0730  0.0800 -0.4328
    8SLM     O4   68   5.035   2.617   1.337  0.2253 -0.4615 -0.1669
    8SLM     H5   69   5.023   2.719   1.630  1.2196  0.4219 -0.9115
    8SLM     C6   70   4.882   2.579   1.561 -0.4150  0.9101  0.3336
    8SLM     H7   71   4.849   2.486   1.607  4.2928 -0.3223  1.5660
    8SLM     H8   72   4.831   2.646   1.630 -0.1304  2.8401 -1.2814
    8SLM     H9   73   4.827   2.602   1.469 -1.5631 -2.2156  0.1823
    9SLM     O1   74   5.113   2.536   1.640 -0.0100  0.3841 -0.1000
    9SLM     C2   75   5.187   2.589   1.736  0.4061 -0.0419 -0.1821
    9SLM     C3   76   5.222   2.475   1.829 -0.0234 -0.1453 -0.1438
    9SLM     O4   77   5.200   2.705   1.762 -0.9778 -0.0333  0.4985
    9SLM     H5   78   5.186   2.382   1.786  0.8377 -0.2728 -0.5997
    9SLM     C6   79   5.373   2.469   1.849 -0.0432 -0.3620 -0.0508
    9SLM     H7   80   5.408   2.419   1.758 -2.0579  1.7671 -2.0886
    9SLM     H8   81   5.427   2.562   1.870 -1.3700  0.3748  0.1549
    9SLM     H9   82   5.406   2.399   1.926  2.5146 -1.3768 -2.0091
   10SLM     O1   83   5.153   2.492   1.950  0.0371 -1.1314  0.0331
   10SLM     C2   84   5.044   2.420   1.969 -0.5169 -0.3064  0.0067
   10SLM     C3   85   4.999   2.449   2.110 -0.1373 -0.1935  0.1037
   10SLM     O4   86   4.992   2.342   1.894  0.4146  0.0600 -1.0251
   10SLM     H5   87   5.006   2.556   2.132  0.6519 -0.1936 -0.1155
   10SLM     C6   88   4.859   2.397   2.135 -0.4051  0.1471 -0.7029
   10SLM     H7   89   4.779   2.437   2.072 -2.3103  2.5328  3.0538
   10SLM     H8   90   4.839   2.411   2.241 -1.7778 -0.6793 -0.8418
   10SLM     H9   91   4.855   2.289   2.122  1.2860 -0.2862  2.0253
   11SLM     O1   92   5.078   2.385   2.209  0.3789 -0.1107 -0.2513
   11SLM     C2   93   5.105   2.256   2.205  0.0353 -0.1838 -0.2600
   11SLM     C3   94   5.213   2.227   2.307  0.0373  0.0362 -0.1998
   11SLM     O4   95   5.055   2.166   2.144 -0.7459  0.1118 -0.0597
   11SLM     H5   96   5.292   2.303   2.313 -0.4422  0.8995 -3.8277
   11SLM     C6   97   5.159   2.233   2.449 -0.2836 -0.2694 -0.3076
   11SLM     H7   98   5.146   2.336   2.484  0.1245  1.5686 -5.2336
   11SLM     H8   99   5.062   2.185   2.464  0.5628 -0.9912  3.3700
   11SLM     H9  100   5.230   2.196   2.524 -0.4512 -2.7304 -1.3079
   12SLM     O1  101   5.251   2.093   2.287  0.0068 -0.0303  0.1806
   12SLM     C2  102   5.355   2.079   2.208  0.6700 -0.1458  1.0677
   12SLM     C3  103   5.428   1.947   2.223 -0.2105 -0.7780 -0.0794
   12SLM     O4  104   5.392   2.167   2.134 -0.5162 -0.6604 -0.1474
   12SLM     H5  105   5.512   1.960   2.292 -0.8254 -1.1738  0.7505
   12SLM     C6  106   5.327   1.840   2.257  0.2733 -0.9341  0.8953
   12SLM     H7  107   5.270   1.859   2.348  2.0828  4.1614  1.1038
   12SLM     H8  108   5.251   1.831   2.179  1.6297  0.3578 -0.5915
   12SLM     H9  109   5.371   1.740   2.251 -0.3605 -1.3232  2.4064
   13SLM     O1  110   5.486   1.914   2.099  0.0540 -0.1886 -0.1181
   13SLM     C2  111   5.613   1.928   2.068  0.1519 -0.0422  0.3437
   13SLM     C3  112   5.655   1.846   1.948 -0.4322  0.1926 -0.0228
   13SLM     O4  113   5.688   2.001   2.126  0.5709  0.1070 -0.3773
   13SLM     H5  114   5.624   1.915   1.869 -0.9753 -0.5951 -0.5101
   13SLM     C6  115   5.807   1.852   1.941 -0.4489  0.3464 -0.2403
   13SLM     H7  116   5.836   1.757   1.894  2.0309 -0.1127  2.1163
   13SLM     H8  117   5.830   1.943   1.885 -0.9405  0.1210 -0.8169
   13SLM     H9  118   5.859   1.855   2.036 -0.5914  3.8676 -0.1976
   14SLM     O1  119   5.608   1.714   1.930  0.6249 -0.2591  0.4825
   14SLM     C2  120   5.565   1.672   1.812  0.6241  0.4292  0.2344
   14SLM     C3  121   5.483   1.547   1.830  0.4584  0.4862 -0.1249
   14SLM     O4  122   5.582   1.721   1.704 -0.2423 -0.9617 -0.5384
   14SLM     H5  123   5.403   1.583   1.896  4.1390  2.4867  3.4516
   14SLM     C6  124   5.408   1.505   1.705  0.5983  0.5871 -0.2420
   14SLM     H7  125   5.477   1.471   1.628 -1.6448  0.8432 -2.4366
   14SLM     H8  126   5.327   1.437   1.734  2.0100  0.7724  4.4436
   14SLM     H9  127   5.359   1.594   1.665 -0.1293 -0.4191 -1.6269
   15SLM     O1  128   5.560   1.440   1.882  0.2700  0.2295 -0.3690
   15SLM     C2  129   5.496   1.354   1.959 -0.3729  0.4535 -0.6499
   15SLM     C3  130   5.591   1.240   1.987 -0.6832  0.2413 -0.4610
   15SLM     O4  131   5.381   1.354   1.997 -0.1688  0.3579 -0.0269
   15SLM     H5  132   5.608   1.197   1.888 -2.1407 -0.4536 -0.4196
   15SLM     C6  133   5.720   1.294   2.046 -0.6474 -0.5765  0.2180
   15SLM     H7  134   5.761   1.384   1.999 -1.7361 -0.4617 -0.5176
   15SLM     H8  135   5.696   1.325   2.148  0.3262 -0.7339  0.4996
   15SLM     H9  136   5.795   1.216   2.025 -1.4174 -1.7777  1.8187
   16SLM     O1  137   5.544   1.146   2.080  0.3890 -0.1869 -0.3481
   16SLM     C2  138   5.522   1.022   2.041  0.2624 -0.0944 -0.5668
   16SLM     C3  139   5.505   0.928   2.158  0.7570  0.2702 -0.2024
   16SLM     O4  140   5.521   0.989   1.925 -0.6672 -0.8901 -0.3453
   16SLM     H5  141   5.603   0.934   2.206  1.9350  2.0140 -2.7131
   16SLM     C6  142   5.410   0.974   2.268  0.3665 -0.3479 -0.2785
   16SLM     H7  143   5.451   1.051   2.333 -1.0267 -1.7697  2.3371
   16SLM     H8  144   5.317   1.026   2.244  0.6455  0.3483  0.1265
   16SLM     H9  145   5.412   0.885   2.330  1.1826  0.9988  1.6759
   17SLM     O1  146   5.461   0.798   2.124  0.0020  0.4994 -0.1203
   17SLM     C2  147   5.549   0.707   2.089 -0.2310 -0.0389  0.6799
   17SLM     C3  148   5.504   0.565   2.115  0.5225 -0.3313  0.4133
   17SLM     O4  149   5.653   0.732   2.034 -0.1553  0.3591  0.9988
   17SLM     H5  150   5.432   0.533   2.039  0.1178  1.4078  0.0299
   17SLM     C6  151   5.618   0.464   2.112  0.5996 -0.2441  0.4254
   17SLM     H7  152   5.680   0.484   2.200  0.4729 -1.1219  0.7159
   17SLM     H8  153   5.580   0.363   2.097  0.6774 -0.3345  0.8386
   17SLM     H9  154   5.676   0.488   2.023 -1.4307  4.6655  0.2291
   18SLM     O1  155   5.437   0.539   2.236 -0.2968  0.0303  0.0405
   18SLM     C2  156   5.329   0.463   2.238 -0.4054  0.1862  0.1863
   18SLM     C3  157   5.290   0.429   2.380  0.1370 -0.1960  0.2438
   18SLM     O4  158   5.267   0.432   2.140  0.7122 -0.2044 -0.4080
   18SLM     H5  159   5.185   0.408   2.359  0.0493  2.7277 -2.5838
   18SLM     C6  160   5.372   0.309   2.425 -0.2185 -0.4651  0.1740
   18SLM     H7  161   5.480   0.317   2.412  0.5371 -0.9348  5.3415
   18SLM     H8  162   5.346   0.282   2.527  4.1387 -3.9485  0.5243
   18SLM     H9  163   5.347   0.219   2.369 -3.1204 -0.2649  1.0884
   19SLM     O1  164   5.305   0.539   2.467 -0.2992 -0.0330  0.1138
   19SLM     C2  165   5.235   0.531   2.578 -0.2794 -0.3153  0.1057
   19SLM     C3  166   5.300   0.603   2.694 -0.6313 -0.4561  0.3921
   19SLM     O4  167   5.129   0.473   2.584 -0.1968 -0.4508  0.2904
   19SLM     H5  168   5.269   0.707   2.681 -1.0744 -0.3231  2.3501
   19SLM     C6  169   5.244   0.557   2.827 -0.4680 -0.4463  0.4639
   19SLM     H7  170   5.279   0.461   2.866 -3.8951 -2.5005 -1.2991
   19SLM     H8  171   5.269   0.618   2.915  0.8626  1.1148 -0.9675
   19SLM     H9  172   5.135   0.560   2.822 -0.4957  2.6777  1.8546
   20SLM     O1  173   5.439   0.585   2.701 -0.5150  0.3630  0.2833
   20SLM     C2  174   5.513   0.694   2.694 -0.1466  0.0670 -0.4108
   20SLM     C3  175   5.655   0.676   2.744 -0.2189  0.2153 -0.1517
   20SLM     O4  176   5.474   0.793   2.638  0.6298  0.2808 -0.5798
   20SLM     H5  177   5.650   0.625   2.840  1.2062 -0.8536 -0.6374
   20SLM     C6  178   5.726   0.579   2.651 -0.5552 -0.1342 -0.0485
   20SLM     H7  179   5.664   0.498   2.614 -1.4127  2.1813 -3.9095
   20SLM     H8  180   5.750   0.631   2.558 -1.1872  0.2535  0.0003
   20SLM     H9  181   5.814   0.534   2.697 -0.5535  0.3265  0.4146
   21SLM     O1  182   5.738   0.789   2.760 -0.1239  0.0840  0.2732
   21SLM     C2  183   5.720   0.861   2.870 -0.1766  0.0359  0.2967
   21SLM     C3  184   5.844   0.944   2.895 -0.3307  0.2614  0.3098
   21SLM     O4  185   5.624   0.849   2.940  0.0133 -0.1332  0.5317
   21SLM     H5  186   5.839   1.036   2.837 -1.3221 -0.6619 -1.1110
   21SLM     C6  187   5.871   0.985   3.038  0.7926  0.4235  0.0569
   21SLM     H7  188   5.970   1.030   3.052  0.8435  1.8314 -4.2830
   21SLM     H8  189   5.797   1.044   3.092 -0.6055 -0.9600 -0.3116
   21SLM     H9  190   5.893   0.898   3.101 -2.1194 -1.1674 -1.0583
   22SLM     O1  191   5.949   0.867   2.841 -0.4348  0.2768  0.0810
   22SLM     C2  192   6.048   0.926   2.777 -0.1776 -0.1504  0.0839
   22SLM     C3  193   6.164   0.834   2.742  0.0657  0.2152 -0.0710
   22SLM     O4  194   6.052   1.042   2.748  0.3521 -0.2432 -0.2440
   22SLM     H5  195   6.141   0.804   2.640  1.3078 -2.6976  0.4643
   22SLM     C6  196   6.299   0.903   2.732 -0.0193  0.3064 -0.6255
   22SLM     H7  197   6.295   0.979   2.654 -0.9208 -0.5592 -1.4367
   22SLM     H8  198   6.332   0.961   2.819 -1.2368 -2.0631  1.4842
   22SLM     H9  199   6.384   0.843   2.699  0.2175  0.1973  0.1552
   23SLM     O1  200   6.175   0.712   2.811 -0.6000  0.2332  0.0705
   23SLM     C2  201   6.187   0.707   2.942  0.0620  0.7848  0.0292
   23SLM     C3  202   6.178   0.566   2.995  0.3271  0.6397 -0.3066
   23SLM     O4  203   6.204   0.803   3.012  0.2772  0.6675  0.1382
   23SLM     H5  204   6.135   0.506   2.914  0.5520  2.7610 -2.0420
   23SLM     C6  205   6.320   0.512   2.996  0.1191  0.0921 -0.3854
   23SLM     H7  206   6.329   0.406   3.023 -2.0498 -0.2078 -0.6959
   23SLM     H8  207   6.377   0.530   2.905 -1.4900  1.4178 -1.1573
   23SLM     H9  208   6.374   0.558   3.079 -0.1130 -0.5899  0.1530
   24SLM     O1  209   6.110   0.568   3.119  0.2046 -0.2318 -0.3549
   24SLM     C2  210   5.992   0.512   3.135 -0.2120  0.6364 -0.3474
   24SLM     C3  211   5.950   0.528   3.279  0.1113  0.2149 -0.2055
   24SLM     O4  212   5.943   0.441   3.050  0.1950  0.5336 -0.4978
   24SLM     H5  213   5.999   0.466   3.354  1.0332  1.3652  0.1384
   24SLM     C6  214   5.968   0.669   3.331 -0.0855  0.1825 -0.0479
   24SLM     H7  215   5.904   0.679   3.419  0.9080  1.8128  0.5264
   24SLM     H8  216   6.076   0.680   3.340  0.0174  1.1042 -2.1367
   24SLM     H9  217   5.907   0.747   3.285 -1.9995  0.4328  2.7913
   25SLM     O1  218   5.814   0.492   3.294  0.1563  0.0579 -0.1706
   25SLM     C2  219   5.781   0.366   3.312 -0.1775  0.3057  0.9998
   25SLM     C3  220   5.635   0.349   3.348 -0.2611  0.1373  0.5904
   25SLM     O4  221   5.856   0.275   3.287 -0.1399  0.5189  0.3258
   25SLM     H5  222   5.589   0.337   3.250  0.3679 -1.5251  0.4643
   25SLM     C6  223   5.612   0.218   3.422 -0.3083  0.1213  0.5466
   25SLM     H7  224   5.643   0.137   3.355  1.9555  0.7703  0.7508
   25SLM     H8  225   5.668   0.208   3.515  0.5706 -2.4156 -0.1969
   25SLM     H9  226   5.505   0.206   3.440 -0.6398  2.3866  0.2586
   26SLM     O1  227   5.596   0.460   3.426  0.2730  0.2317  0.7252
   26SLM     C2  228   5.487   0.519   3.381  0.3053  0.2251  0.6359
   26SLM     C3  229   5.412   0.586   3.494 -0.4399  0.2171  0.1485
   26SLM     O4  230   5.437   0.507   3.272  0.9979  0.6886  0.2631
   26SLM     H5  231   5.330   0.643   3.449 -0.8165 -1.0090 -0.7252
   26SLM     C6  232   5.328   0.489   3.574 -0.5774 -0.0412 -0.3089
   26SLM     H7  233   5.230   0.533   3.595 -2.1707 -2.8028 -1.5487
   26SLM     H8  234   5.308   0.405   3.506  2.1319  0.1308 -1.3656
   26SLM     H9  235   5.376   0.463   3.669  1.0186  0.0579 -1.0784
   27SLM     O1  236   5.513   0.655   3.564  0.0134  0.1018 -0.3852
   27SLM     C2  237   5.476   0.767   3.624  0.0640 -0.1211  0.0619
   27SLM     C3  238   5.547   0.789   3.756  0.2556  0.0063 -0.0619
   27SLM     O4  239   5.399   0.844   3.575  0.2886  0.3427  0.4352
   27SLM     H5  240   5.641   0.833   3.724  0.7260 -2.3605 -2.0587
   27SLM     C6  241   5.469   0.875   3.854 -0.0729 -0.3591 -0.0028
   27SLM     H7  242   5.540   0.888   3.936 -0.0970  2.8632 -0.4313
   27SLM     H8  243   5.452   0.974   3.811  1.2519  1.0994  2.7426
   27SLM     H9  244   5.383   0.818   3.892 -1.1608  0.2539 -1.5289
   28SLM     O1  245   5.561   0.667   3.825 -0.3539 -0.4597 -0.7449
   28SLM     C2  246   5.679   0.608   3.809 -0.3137 -0.5989  0.0117
   28SLM     C3  247   5.685   0.486   3.898  0.3017 -1.0524 -0.6435
   28SLM     O4  248   5.768   0.641   3.734  0.0565 -0.2810  0.5902
   28SLM     H5  249   5.616   0.485   3.983 -0.2388 -0.4664 -1.0644
   28SLM     C6  250   5.642   0.357   3.830 -0.7946 -0.4115 -1.1883
   28SLM     H7  251   5.554   0.368   3.766 -1.2833 -1.8827 -0.7734
   28SLM     H8  252   5.727   0.333   3.766  2.5220  0.3642  2.7220
   28SLM     H9  253   5.617   0.287   3.910  1.1170  1.4173  1.1093
   29SLM     O1  254   5.820   0.478   3.935  0.4023  0.6188 -0.5960
   29SLM     C2  255   5.856   0.487   4.062 -0.3978 -0.0428 -0.3189
   29SLM     C3  256   5.991   0.423   4.078 -0.0502  0.5104 -1.0179
   29SLM     O4  257   5.779   0.531   4.144  0.0347 -0.5394  0.3622
   29SLM     H5  258   6.059   0.492   4.026  1.6572 -0.1336  0.2864
   29SLM     C6  259   6.036   0.422   4.223 -0.4338 -0.6210 -0.9043
   29SLM     H7  260   6.137   0.383   4.213 -0.1787  0.5775 -3.2515
   29SLM     H8  261   6.021   0.518   4.273  6.2963  0.2256 -0.1153
   29SLM     H9  262   5.965   0.361   4.280 -2.6722  2.1101 -0.6315
   30SLE     O1  263   5.995   0.291   4.028 -0.0267  0.4328 -0.8116
   30SLE     C2  264   6.107   0.247   3.973  0.2059 -0.3052  0.2371
   30SLE     C3  265   6.111   0.096   3.979 -0.1247 -0.3378 -0.3774
   30SLE     O4  266   6.188   0.309   3.909  0.8087 -1.2262  0.0979
   30SLE     H5  267   6.091   0.049   3.882  2.0924 -2.8850  0.3589
   30SLE    O10  268   6.025   0.041   4.075  0.2501 -0.3431 -0.0418
   30SLE    H11  269   5.941   0.047   4.032  1.3082  4.6160 -1.7760
   30SLE     C6  270   6.256   0.074   4.020 -0.0457  0.9471  0.0583
   30SLE     H7  271   6.319   0.102   3.936 -0.4583  3.7887  0.6360
   30SLE     H8  272   6.296   0.118   4.112  3.0715  0.7110 -1.1601
   30SLE     H9  273   6.274  -0.034   4.024 -5.2032 -0.0624  0.0891
    1SLS     O1  274   3.712   3.727   1.803  0.3296  0.0271 -0.3032
    1SLS     C2  275   3.640   3.665   1.900 -0.1121  0.1020 -0.5841
    1SLS     C3  276   3.703   3.640   2.036 -0.4388  0.1354 -0.4264
    1SLS     O4  277   3.523   3.628   1.888 -0.1718 -0.1243  0.6566
    1SLS     H5  278   3.784   3.713   2.041 -0.3865  0.5828 -5.6376
    1SLS    H10  279   3.789   3.761   1.847  2.3020  2.6017 -5.3448
    1SLS     C6  280   3.598   3.668   2.143  0.1099  0.3568  0.0586
    1SLS     H7  281   3.564   3.772   2.138  0.2162  0.5484  2.8104
    1SLS     H8  282   3.507   3.619   2.110  0.4866  0.6046 -1.4256
    1SLS     H9  283   3.620   3.642   2.247 -1.2584 -1.4895 -0.0870
    2SLM     O1  284   3.749   3.512   2.072 -0.5823  0.1891 -0.0422
    2SLM     C2  285   3.878   3.496   2.097 -0.5401  0.2012 -0.2488
    2SLM     C3  286   3.911   3.396   2.205 -0.2971 -0.3022 -0.7875
    2SLM     O4  287   3.971   3.546   2.040 -0.2238 -0.7265 -0.5550
    2SLM     H5  288   3.993   3.336   2.164  1.9185  1.8054  0.4741
    2SLM     C6  289   3.957   3.474   2.326 -0.0584 -0.3654 -0.8378
    2SLM     H7  290   4.033   3.550   2.304 -0.7045  0.8538  1.0231
    2SLM     H8  291   3.882   3.524   2.387 -0.0766 -1.4515  0.0302
    2SLM     H9  292   4.003   3.414   2.405  1.2067 -1.4355 -2.3729
    3SLM     O1  293   3.813   3.309   2.258 -0.5837  0.5486  0.0815
    3SLM     C2  294   3.838   3.179   2.257  0.1104  0.6831 -0.4089
    3SLM     C3  295   3.730   3.116   2.342  0.8992 -0.2212 -0.0720
    3SLM     O4  296   3.921   3.120   2.194  0.2394 -0.6133  0.9568
    3SLM     H5  297   3.731   3.161   2.442 -1.1112  1.0841 -0.6188
    3SLM     C6  298   3.592   3.144   2.287  0.7316  0.7303  0.8058
    3SLM     H7  299   3.526   3.064   2.322  0.4632 -0.7977 -2.9400
    3SLM     H8  300   3.558   3.248   2.286  0.1852  0.5681 -1.5742
    3SLM     H9  301   3.608   3.115   2.183 -0.0933  3.0892 -0.0100
    4SLM     O1  302   3.747   2.976   2.344 -0.5692 -0.3977  0.4269
    4SLM     C2  303   3.842   2.924   2.420  0.0126 -0.3841 -0.2795
    4SLM     C3  304   3.855   2.778   2.385  1.0375 -0.5863  0.9161
    4SLM     O4  305   3.911   2.977   2.503 -0.3342  0.2309 -0.3840
    4SLM     H5  306   3.865   2.779   2.276  0.4132 -1.2622  0.8452
    4SLM     C6  307   3.975   2.712   2.451  1.1023 -1.2590  0.1325
    4SLM     H7  308   3.977   2.739   2.557  0.6440  1.1619 -0.4459
    4SLM     H8  309   3.957   2.604   2.452 -2.5035 -0.7408 -0.5250
    4SLM     H9  310   4.067   2.746   2.405  0.4962  0.4152  0.1458
    5SLM     O1  311   3.741   2.701   2.416 -0.0768  0.5043 -0.4327
    5SLM     C2  312   3.663   2.712   2.522 -0.1386 -0.0290 -0.4230
    5SLM     C3  313   3.521   2.685   2.478 -0.0032  0.1974 -0.9952
    5SLM     O4  314   3.703   2.739   2.632  0.1130  0.1411 -0.5574
    5SLM     H5  315   3.526   2.579   2.452  1.7958  0.2469 -0.8727
    5SLM     C6  316   3.418   2.689   2.589  0.2169 -0.2129 -0.7726
    5SLM     H7  317   3.443   2.633   2.679 -1.0357  0.5113  0.0431
    5SLM     H8  318   3.404   2.796   2.609  0.0887  0.0020 -1.9589
    5SLM     H9  319   3.326   2.645   2.549 -1.2712  4.7157 -3.1970
    6SLM     O1  320   3.478   2.775   2.378  0.6202  0.3586 -1.1220
    6SLM     C2  321   3.449   2.715   2.264 -0.0381  0.2526 -0.9038
    6SLM     C3  322   3.357   2.802   2.180 -0.0367  0.0548 -1.1104
    6SLM     O4  323   3.482   2.605   2.231  0.6041  0.1686  0.0076
    6SLM     H5  324   3.340   2.886   2.248 -3.3333 -3.2128  2.3910
    6SLM     C6  325   3.424   2.873   2.065  0.5970  0.5108 -0.4640
    6SLM     H7  326   3.497   2.812   2.011  3.0984  2.2238  0.8338
    6SLM     H8  327   3.345   2.912   2.000  2.6079  2.1081 -2.0620
    6SLM     H9  328   3.484   2.962   2.089 -0.1323  0.7858  0.3536
    7SLM     O1  329   3.240   2.736   2.137 -0.3680 -0.2567  0.2227
    7SLM     C2  330   3.121   2.770   2.183 -0.2298  0.1104  0.3095
    7SLM     C3  331   3.021   2.685   2.108 -0.0577 -0.2965  0.5393
    7SLM     O4  332   3.099   2.839   2.279 -0.2530  0.1854  0.2494
    7SLM     H5  333   3.072   2.618   2.038  0.2586 -1.3293  1.7441
    7SLM     C6  334   2.932   2.604   2.200 -0.3225 -0.0538  0.4942
    7SLM     H7  335   2.941   2.613   2.309  0.7178 -2.6377  0.6522
    7SLM     H8  336   2.832   2.649   2.202  0.8498  2.9027 -2.8398
    7SLM     H9  337   2.940   2.498   2.177  1.4868 -0.3202  2.1565
    8SLM     O1  338   2.940   2.772   2.032  1.0323  0.3317  0.0825
    8SLM     C2  339   2.981   2.848   1.932  0.0657 -0.4104 -0.8831
    8SLM     C3  340   2.859   2.876   1.848 -0.3257  0.4380 -0.0427
    8SLM     O4  341   3.092   2.889   1.911  0.1145  0.0830  0.3271
    8SLM     H5  342   2.806   2.781   1.837 -1.2046  1.1599 -2.5787
    8SLM     C6  343   2.758   2.972   1.908 -0.6696  0.3747 -0.5086
    8SLM     H7  344   2.675   2.990   1.840 -0.5921 -1.4668 -1.1050
    8SLM     H8  345   2.719   2.948   2.007 -1.1892 -0.8120 -0.9966
    8SLM     H9  346   2.823   3.057   1.929  1.1614 -1.3705  1.2089
    9SLM     O1  347   2.911   2.923   1.726  0.4816 -0.0247  0.1225
    9SLM     C2  348   2.860   2.882   1.611  0.3402  0.3719  0.0441
    9SLM     C3  349   2.869   2.990   1.506 -0.0975  0.4202  0.0529
    9SLM     O4  350   2.825   2.768   1.596 -0.7594  0.5962  0.8313
    9SLM     H5  351   2.902   3.083   1.553 -3.1004 -0.3464  3.8779
    9SLM     C6  352   2.982   2.956   1.410  0.2199  0.3823  0.4381
    9SLM     H7  353   2.957   2.861   1.362 -0.4865  0.7066  0.1515
    9SLM     H8  354   2.997   3.016   1.320 -3.5910  0.9158  0.0576
    9SLM     H9  355   3.076   2.955   1.465 -1.2205  0.6684  2.9492
   10SLM     O1  356   2.758   2.994   1.419 -0.0410 -0.2656 -0.0562
   10SLM     C2  357   2.666   3.080   1.459  0.1781  0.0853 -0.3032
   10SLM     C3  358   2.577   3.110   1.341 -0.4926 -0.4122  0.0738
   10SLM     O4  359   2.662   3.142   1.562 -0.0244  0.6013 -0.6197
   10SLM     H5  360   2.503   3.030   1.346  3.1348 -3.8219  2.8544
   10SLM     C6  361   2.533   3.254   1.323 -1.0403 -0.5051  0.6714
   10SLM     H7  362   2.513   3.282   1.427 -2.5288 -2.1770  0.8582
   10SLM     H8  363   2.445   3.264   1.259 -1.4042  0.3166  1.2935
   10SLM     H9  364   2.612   3.319   1.284 -1.2115 -0.0412  1.0944
   11SLM     O1  365   2.649   3.092   1.221 -0.5429  0.1532 -0.0432
   11SLM     C2  366   2.624   2.987   1.144  1.1450 -0.4879  0.2607
   11SLM     C3  367   2.645   3.020   0.998 -0.5233 -0.9988 -0.1120
   11SLM     O4  368   2.602   2.880   1.194  0.2099 -0.3665  0.1186
   11SLM     H5  369   2.752   3.041   0.985  0.1525 -0.3452  5.3754
   11SLM     C6  370   2.617   2.903   0.907 -0.1892 -0.8308 -0.4334
   11SLM     H7  371   2.513   2.899   0.873  0.5155 -0.2908 -2.7570
   11SLM     H8  372   2.658   2.919   0.807  2.4742 -1.0140  0.5982
   11SLM     H9  373   2.647   2.805   0.945 -1.7612 -0.4885  1.7603
   12SLM     O1  374   2.562   3.131   0.971 -0.0921 -0.5529  0.3669
   12SLM     C2  375   2.585   3.205   0.864 -0.6087 -0.8752  0.0321
   12SLM     C3  376   2.465   3.277   0.808 -0.0977  0.2272  0.3503
   12SLM     O4  377   2.699   3.209   0.826 -0.5361 -0.5925  0.2852
   12SLM     H5  378   2.386   3.259   0.881  0.5797  3.3270  1.9291
   12SLM     C6  379   2.472   3.429   0.809 -0.0113  0.2212  0.5644
   12SLM     H7  380   2.375   3.470   0.780 -1.7441 -1.4935  3.6996
   12SLM     H8  381   2.490   3.467   0.910  3.8061  1.7618 -0.5777
   12SLM     H9  382   2.553   3.462   0.742 -2.4597  0.3580 -2.4379
   13SLM     O1  383   2.440   3.230   0.677 -0.6222  0.2685  0.4332
   13SLM     C2  384   2.354   3.130   0.673 -0.3683  0.0901 -0.5955
   13SLM     C3  385   2.274   3.125   0.545 -0.4131  0.6744 -0.5896
   13SLM     O4  386   2.323   3.059   0.765 -0.1820  0.3356 -0.3434
   13SLM     H5  387   2.332   3.176   0.467 -1.6728  1.7681 -0.8421
   13SLM     C6  388   2.241   2.985   0.497  0.0471  0.2477  0.3465
   13SLM     H7  389   2.197   2.928   0.579  0.7125  1.7531  1.7936
   13SLM     H8  390   2.189   2.984   0.401  1.4032 -1.5759 -0.4080
   13SLM     H9  391   2.330   2.920   0.495  0.2007  0.5023 -1.3858
   14SLM     O1  392   2.153   3.190   0.577 -0.4809  0.1874  0.1374
   14SLM     C2  393   2.106   3.277   0.490 -1.1138 -0.1175  0.1684
   14SLM     C3  394   1.992   3.360   0.542 -0.4419  0.7181  0.3266
   14SLM     O4  395   2.150   3.288   0.378 -0.3333 -0.4213  0.4445
   14SLM     H5  396   1.986   3.444   0.472 -2.5619  0.0479 -0.3467
   14SLM     C6  397   1.868   3.277   0.512 -0.0561  0.1537  0.3002
   14SLM     H7  398   1.844   3.212   0.597 -5.5550  1.1280 -0.3760
   14SLM     H8  399   1.774   3.332   0.517 -1.2926 -1.8219 -0.7849
   14SLM     H9  400   1.870   3.225   0.416 -1.1594  0.3911  0.1491
   15SLM     O1  401   2.001   3.392   0.679  0.4091 -0.6159  0.5888
   15SLM     C2  402   2.054   3.510   0.706 -0.3480 -0.1313  0.0053
   15SLM     C3  403   2.030   3.538   0.853  0.0407  0.2082  0.0051
   15SLM     O4  404   2.108   3.588   0.632 -0.6841  0.2188  0.1285
   15SLM     H5  405   2.057   3.446   0.906  1.0682  0.2160 -0.4954
   15SLM     C6  406   2.121   3.643   0.914 -0.0584  0.4338 -0.2328
   15SLM     H7  407   2.227   3.643   0.889  0.0863  2.0063  0.3393
   15SLM     H8  408   2.084   3.742   0.888  0.4366  1.0227  1.2354
   15SLM     H9  409   2.140   3.641   1.022 -4.4691 -2.7337  0.6242
   16SLM     O1  410   1.899   3.565   0.897 -0.2522 -0.3949 -0.4825
   16SLM     C2  411   1.805   3.634   0.834  0.0548  0.6400  0.1809
   16SLM     C3  412   1.673   3.608   0.902  0.0967 -0.1924 -0.0517
   16SLM     O4  413   1.816   3.701   0.736 -0.3757  0.1014 -0.2367
   16SLM     H5  414   1.614   3.684   0.850  0.4405  1.1466  1.4724
   16SLM     C6  415   1.627   3.465   0.877  0.4579 -0.2676 -0.2802
   16SLM     H7  416   1.536   3.461   0.937 -0.1692  1.8297 -1.0395
   16SLM     H8  417   1.606   3.448   0.771 -2.9118 -0.2263  0.3484
   16SLM     H9  418   1.700   3.390   0.909 -2.6525 -1.4619  4.4748
   17SLM     O1  419   1.689   3.629   1.041  0.6925  0.4222 -0.2120
   17SLM     C2  420   1.615   3.720   1.102  0.7600  0.5745 -0.3538
   17SLM     C3  421   1.592   3.696   1.250 -0.7588  0.0545 -0.6645
   17SLM     O4  422   1.575   3.811   1.035 -0.3191 -0.0485 -0.5768
   17SLM     H5  423   1.581   3.588   1.244 -1.5421  0.0824  0.1702
   17SLM     C6  424   1.715   3.731   1.332 -0.6103  0.6359 -1.1320
   17SLM     H7  425   1.700   3.709   1.438  1.5861 -1.6144 -1.2510
   17SLM     H8  426   1.795   3.663   1.301 -0.5859 -1.6927  3.5514
   17SLM     H9  427   1.753   3.833   1.323  4.2854 -0.0309  6.8920
   18SLM     O1  428   1.476   3.760   1.299  0.2087  0.8423  0.6305
   18SLM     C2  429   1.369   3.684   1.314  0.3691  0.3224 -0.7527
   18SLM     C3  430   1.286   3.726   1.433  0.9101  0.4598 -0.4238
   18SLM     O4  431   1.352   3.583   1.252  0.8619 -0.2758  0.0868
   18SLM     H5  432   1.184   3.714   1.396  1.1189 -2.0296 -0.2548
   18SLM     C6  433   1.306   3.636   1.554 -0.4119  0.1840 -0.4062
   18SLM     H7  434   1.414   3.623   1.565 -0.3835  1.6394  1.2036
   18SLM     H8  435   1.269   3.692   1.640  1.5496 -1.8210  1.7918
   18SLM     H9  436   1.242   3.548   1.541 -4.5184  2.3171  3.9906
   19SLM     O1  437   1.324   3.857   1.471  0.7439  0.1949  0.6872
   19SLM     C2  438   1.231   3.946   1.499  0.3665 -0.0461  0.2052
   19SLM     C3  439   1.284   4.063   1.578  0.6194 -0.1996  0.2630
   19SLM     O4  440   1.119   3.924   1.460  0.1922  0.2240  0.5488
   19SLM     H5  441   1.346   4.031   1.662 -0.4192 -0.9519  0.7435
   19SLM     C6  442   1.368   4.139   1.477  0.4542 -0.7462 -0.2882
   19SLM     H7  443   1.365   4.247   1.496  0.3162 -0.8626  0.3409
   19SLM     H8  444   1.474   4.111   1.475  1.4078  2.5879 -0.3800
   19SLM     H9  445   1.325   4.138   1.376  1.8087  1.0636 -0.9256
   20SLM     O1  446   1.180   4.146   1.624  1.1494  0.4198  0.3588
   20SLM     C2  447   1.149   4.130   1.751 -0.1551 -0.3856 -0.0494
   20SLM     C3  448   1.105   4.258   1.819  0.2284  0.1263 -0.7673
   20SLM     O4  449   1.149   4.019   1.798  0.0670 -0.3880 -0.0547
   20SLM     H5  450   1.028   4.235   1.892  2.5442 -0.1554  1.6510
   20SLM     C6  451   1.228   4.331   1.870 -0.7795  1.4977 -0.2778
   20SLM     H7  452   1.289   4.281   1.945 -2.0779  0.6946  0.2756
   20SLM     H8  453   1.296   4.355   1.789 -0.4051 -1.5957 -0.9290
   20SLM     H9  454   1.184   4.411   1.931 -2.1686 -0.8229  1.8888
   21SLM     O1  455   1.072   4.348   1.715 -0.7419  0.1980 -0.3989
   21SLM     C2  456   0.973   4.433   1.735 -0.7310  0.2160 -0.4203
   21SLM     C3  457   0.937   4.508   1.609  0.4817  0.3902 -0.6649
   21SLM     O4  458   0.918   4.443   1.842 -0.0655 -0.3131 -0.0313
   21SLM     H5  459   1.031   4.515   1.553  1.0775  2.3851  0.5347
   21SLM     C6  460   0.830   4.438   1.527 -0.0161 -0.0606  0.3609
   21SLM     H7  461   0.789   4.512   1.457  0.2775  0.1750  0.4356
   21SLM     H8  462   0.882   4.351   1.487  1.1690  0.8653 -0.1416
   21SLM     H9  463   0.759   4.429   1.610 -2.8070  2.8879 -1.5402
   22SLM     O1  464   0.892   4.637   1.642 -0.6252 -0.0411 -0.4604
   22SLM     C2  465   0.983   4.732   1.656 -0.1665 -0.5006 -0.3376
   22SLM     C3  466   0.920   4.869   1.652  0.2666 -0.2893 -0.0172
   22SLM     O4  467   1.100   4.710   1.674 -0.2159  0.1452  0.8419
   22SLM     H5  468   0.863   4.866   1.745  0.3342  0.1993  0.0398
   22SLM     C6  469   1.011   4.990   1.653 -0.4335  0.2446 -0.3699
   22SLM     H7  470   0.991   5.067   1.728 -1.3488 -0.2399 -0.1216
   22SLM     H8  471   1.104   4.971   1.707 -0.5357  0.0706 -0.2562
   22SLM     H9  472   1.044   5.026   1.555  1.0044 -0.5377 -0.1898
   23SLM     O1  473   0.840   4.870   1.536  0.3212 -0.7095 -0.0593
   23SLM     C2  474   0.722   4.927   1.551  1.0304  0.5497  0.7632
   23SLM     C3  475   0.678   5.000   1.426 -0.0180 -0.4038  0.5703
   23SLM     O4  476   0.660   4.926   1.654  0.6653 -0.0791  0.5359
   23SLM     H5  477   0.733   5.095   1.428  1.3917 -1.2086  0.4786
   23SLM     C6  478   0.716   4.933   1.296 -0.7207 -0.6494  0.4884
   23SLM     H7  479   0.679   4.830   1.291  1.3077 -1.3795 -0.1323
   23SLM     H8  480   0.677   4.998   1.218  1.7067  0.8358  0.4640
   23SLM     H9  481   0.819   4.903   1.274 -1.6718 -3.3958 -0.4022
   24SLM     O1  482   0.537   4.993   1.418 -0.0535  0.1221  0.6780
   24SLM     C2  483   0.476   5.100   1.464 -0.5042 -0.0408  0.4624
   24SLM     C3  484   0.330   5.098   1.427 -0.3264  0.1864 -0.2588
   24SLM     O4  485   0.539   5.182   1.526  0.5409 -0.2627 -0.2932
   24SLM     H5  486   0.313   5.037   1.338  1.2596  1.0867 -1.1870
   24SLM     C6  487   0.244   5.049   1.542  0.0337 -0.0409 -0.0859
   24SLM     H7  488   0.140   5.026   1.515 -0.4653  1.0937  0.8385
   24SLM     H8  489   0.273   4.955   1.591 -0.3352  0.0292  0.2742
   24SLM     H9  490   0.221   5.133   1.608 -2.3265  0.0529 -0.9752
   25SLM     O1  491   0.293   5.230   1.393 -0.3472  0.2757  0.1091
   25SLM     C2  492   0.326   5.269   1.271  0.3994  0.1736  0.2766
   25SLM     C3  493   0.258   5.402   1.254  0.0324  0.0518  0.7581
   25SLM     O4  494   0.390   5.212   1.186 -0.2776 -0.6893  0.3308
   25SLM     H5  495   0.284   5.460   1.343  3.9677  2.1727 -1.6233
   25SLM     C6  496   0.287   5.486   1.130 -0.3863  0.2140  0.7696
   25SLM     H7  497   0.388   5.527   1.131  0.9047 -2.8401  0.7375
   25SLM     H8  498   0.256   5.427   1.044  0.5982 -0.3706  0.8053
   25SLM     H9  499   0.234   5.581   1.130 -1.5170 -0.4018  2.1037
   26SLM     O1  500   0.122   5.367   1.261 -0.0819  0.2682 -0.2875
   26SLM     C2  501   0.039   5.447   1.325  0.3625  0.3221  0.2172
   26SLM     C3  502  -0.095   5.380   1.344  0.3848  0.1632 -0.2049
   26SLM     O4  503   0.069   5.555   1.371  0.2794  0.1217  0.7492
   26SLM     H5  504  -0.142   5.362   1.247  2.5069  5.2014 -2.3488
   26SLM     C6  505  -0.091   5.249   1.421  0.9405  0.3264  0.0489
   26SLM     H7  506  -0.164   5.178   1.381 -0.9963  2.7262 -0.8953
   26SLM     H8  507   0.002   5.196   1.404 -0.6855 -2.4037 -0.6886
   26SLM     H9  508  -0.124   5.252   1.526 -3.5995 -1.3667 -1.2113
   27SLM     O1  509  -0.173   5.467   1.422 -0.1240 -0.2638 -0.2335
   27SLM     C2  510  -0.291   5.506   1.377 -0.2605 -0.2770  0.1147
   27SLM     C3  511  -0.382   5.524   1.497 -0.0771 -0.7180  0.3228
   27SLM     O4  512  -0.326   5.508   1.263 -0.3484 -0.1210  0.1439
   27SLM     H5  513  -0.351   5.468   1.585  3.2349 -2.7501 -2.0511
   27SLM     C6  514  -0.368   5.669   1.541 -0.5480 -0.4436 -0.4158
   27SLM     H7  515  -0.428   5.681   1.631  0.6324  0.5360  0.2526
   27SLM     H8  516  -0.271   5.678   1.591  1.8505 -4.4362 -3.9127
   27SLM     H9  517  -0.392   5.748   1.469 -3.6882 -3.5014 -2.9337
   28SLM     O1  518  -0.519   5.507   1.468 -0.0566 -0.3011 -0.0348
   28SLM     C2  519  -0.569   5.387   1.490  0.1307 -0.7274 -1.7819
   28SLM     C3  520  -0.720   5.385   1.481 -0.0081  0.7174 -0.0035
   28SLM     O4  521  -0.502   5.290   1.515  0.7304 -0.0975 -0.9182
   28SLM     H5  522  -0.773   5.474   1.519 -1.3654  0.9109 -2.2530
   28SLM     C6  523  -0.780   5.349   1.346 -0.6452 -0.1707  0.5135
   28SLM     H7  524  -0.729   5.262   1.304 -0.9162  0.8014 -1.8781
   28SLM     H8  525  -0.887   5.339   1.362 -0.7874  2.1408  1.1820
   28SLM     H9  526  -0.754   5.425   1.273 -0.9180 -1.6357 -1.1292
   29SLM     O1  527  -0.769   5.278   1.558  0.0199  0.4730 -0.3283
   29SLM     C2  528  -0.800   5.300   1.684 -0.2160 -0.4733 -0.2201
   29SLM     C3  529  -0.885   5.190   1.744 -0.2285 -0.0364  0.5677
   29SLM     O4  530  -0.751   5.390   1.746 -0.3691 -0.1944 -0.5029
   29SLM     H5  531  -0.985   5.232   1.730 -0.5296 -0.4997  1.2823
   29SLM     C6  532  -0.878   5.055   1.676  1.2241  0.2377  0.1659
   29SLM     H7  533  -0.960   4.999   1.722 -0.1175  2.6583  0.7862
   29SLM     H8  534  -0.904   5.075   1.571  0.3287 -1.9612 -0.0584
   29SLM     H9  535  -0.785   4.999   1.685  0.7646 -0.5106  0.2771
   30SLE     O1  536  -0.852   5.179   1.881  0.2581 -0.8833  0.3808
   30SLE     C2  537  -0.952   5.157   1.965 -0.3789 -0.2766 -0.2123
   30SLE     C3  538  -0.903   5.071   2.080  0.1929  0.2883 -0.0285
   30SLE     O4  539  -1.068   5.177   1.941 -0.3166 -0.4763 -0.6946
   30SLE     H5  540  -0.796   5.051   2.087  0.5844  1.4476 -2.1785
   30SLE    O10  541  -0.960   4.950   2.034  0.4641 -0.1452  0.7840
   30SLE    H11  542  -1.034   4.982   1.985 -0.4788 -0.6649  1.8505
   30SLE     C6  543  -0.963   5.105   2.215  0.2030 -0.1828  0.0944
   30SLE     H7  544  -0.951   5.206   2.255 -0.5931  0.3871 -1.0659
   30SLE     H8  545  -1.069   5.078   2.218 -0.7719  3.4325  0.2801
   30SLE     H9  546  -0.908   5.045   2.288 -1.6358 -3.2581 -0.9390
    1SLS     O1  547   2.038   5.516   1.552 -0.6812 -0.1988  0.3706
    1SLS     C2  548   2.061   5.452   1.434 -0.8784  0.1627  0.1372
    1SLS     C3  549   2.100   5.306   1.442  0.2846  0.4690  0.1417
    1SLS     O4  550   2.073   5.515   1.329  0.7299  0.2703  0.3819
    1SLS     H5  551   2.165   5.314   1.355  0.3077 -1.7259 -0.0718
    1SLS    H10  552   2.031   5.448   1.617  1.0792 -0.5245  0.2414
    1SLS     C6  553   2.171   5.258   1.567 -0.6036  0.6190  0.7107
    1SLS     H7  554   2.189   5.150   1.577  1.4056  0.9374  0.8743
    1SLS     H8  555   2.272   5.300   1.568 -0.6438  0.7330  0.2264
    1SLS     H9  556   2.125   5.288   1.661 -3.7573  0.8994 -0.8543
    2SLM     O1  557   1.992   5.224   1.404  0.1088  0.5787  0.4038
    2SLM     C2  558   1.995   5.160   1.288 -0.1903  0.1281  0.6410
    2SLM     C3  559   1.887   5.056   1.273  0.0240  0.0291 -0.2465
    2SLM     O4  560   2.083   5.173   1.207 -0.2220  0.2855  0.6321
    2SLM     H5  561   1.918   4.960   1.315 -1.7570 -1.7242 -2.7797
    2SLM     C6  562   1.746   5.090   1.318  0.4298  0.7435  0.4982
    2SLM     H7  563   1.698   5.186   1.295  0.2907  0.5508 -0.0170
    2SLM     H8  564   1.670   5.011   1.321  0.4350  0.7216  0.0859
    2SLM     H9  565   1.758   5.111   1.424  1.2945  1.8441  0.1904
    3SLM     O1  566   1.876   5.055   1.132 -0.4091  0.1100 -0.2158
    3SLM     C2  567   1.896   4.935   1.081 -0.5212 -0.0232  0.0533
    3SLM     C3  568   1.843   4.927   0.940 -0.4224  0.1298  0.0078
    3SLM     O4  569   1.945   4.840   1.137  1.1492  0.4325 -0.5884
    3SLM     H5  570   1.915   4.992   0.889 -0.9972  0.5429 -0.2887
    3SLM     C6  571   1.845   4.787   0.881  0.3255  0.4871 -0.8145
    3SLM     H7  572   1.949   4.770   0.911 -0.2379 -1.8562 -0.0977
    3SLM     H8  573   1.783   4.718   0.938 -0.0267  0.4935 -1.1839
    3SLM     H9  574   1.830   4.767   0.775  0.3086  0.8915 -0.8920
    4SLM     O1  575   1.707   4.963   0.948 -0.3191  0.6239 -0.4322
    4SLM     C2  576   1.671   5.080   0.898 -0.6891  0.5601 -0.3263
    4SLM     C3  577   1.521   5.087   0.887 -0.6539  0.1871 -1.1067
    4SLM     O4  578   1.752   5.164   0.866 -0.3818  0.2532 -0.3547
    4SLM     H5  579   1.507   5.004   0.817 -0.7773  0.1197 -1.0034
    4SLM     C6  580   1.447   5.069   1.018  0.0556  0.2050 -0.6998
    4SLM     H7  581   1.478   4.993   1.090 -1.9839 -0.7383 -0.7621
    4SLM     H8  582   1.453   5.155   1.085 -1.1085 -0.6229  0.5193
    4SLM     H9  583   1.340   5.050   1.006 -0.5701  1.5761  2.1421
    5SLM     O1  584   1.489   5.216   0.840 -0.4548  0.4413 -0.5460
    5SLM     C2  585   1.477   5.235   0.710  0.5764  0.1448 -0.6899
    5SLM     C3  586   1.413   5.365   0.667  0.1572  0.2372  0.1975
    5SLM     O4  587   1.512   5.152   0.630  0.5269  0.5971 -1.1834
    5SLM     H5  588   1.500   5.431   0.673  0.5522 -0.0023 -2.2747
    5SLM     C6  589   1.366   5.381   0.524 -0.5630 -0.3964  0.3633
    5SLM     H7  590   1.262   5.345   0.521  0.2039 -2.6284 -1.3866
    5SLM     H8  591   1.363   5.480   0.479 -2.2026  0.2464  1.8243
    5SLM     H9  592   1.422   5.302   0.473 -1.2558 -0.9397  0.4270
    6SLM     O1  593   1.311   5.398   0.758 -0.1691  0.2969 -0.1907
    6SLM     C2  594   1.324   5.516   0.815 -0.2284  0.7682 -1.1500
    6SLM     C3  595   1.205   5.550   0.902  0.5607 -0.1429  0.2927
    6SLM     O4  596   1.406   5.597   0.779  0.7521 -0.1306 -0.9560
    6SLM     H5  597   1.117   5.540   0.839  0.0984 -0.6270  1.0090
    6SLM     C6  598   1.192   5.458   1.022  0.1464 -0.1622  0.2313
    6SLM     H7  599   1.102   5.488   1.077 -2.8862  0.7079 -4.8214
    6SLM     H8  600   1.191   5.351   1.000 -2.8110 -0.2579  0.5514
    6SLM     H9  601   1.263   5.474   1.103  1.7797  0.7228 -1.3263
    7SLM     O1  602   1.222   5.682   0.948 -0.1728  0.2204 -0.4771
    7SLM     C2  603   1.139   5.771   0.894  0.4562  0.8590 -0.4052
    7SLM     C3  604   1.105   5.885   0.987  0.3030  0.4752  0.0148
    7SLM     O4  605   1.104   5.766   0.780 -0.0600  0.5861 -0.2358
    7SLM     H5  606   1.113   5.972   0.921 -1.1597 -0.1198 -0.9492
    7SLM     C6  607   0.958   5.885   1.025  0.3616 -0.1690  0.2467
    7SLM     H7  608   0.921   5.987   1.030  2.9906  0.9960 -2.4208
    7SLM     H8  609   0.882   5.843   0.958 -0.1977 -1.9343  1.9417
    7SLM     H9  610   0.951   5.843   1.125 -2.8300  1.6705  0.8374
    8SLM     O1  611   1.182   5.887   1.105 -0.3519  0.1948  0.4499
    8SLM     C2  612   1.247   5.997   1.141 -0.0577  0.0189  0.4516
    8SLM     C3  613   1.291   5.996   1.286  0.3893  0.5921  0.3234
    8SLM     O4  614   1.252   6.096   1.073 -0.4638 -0.3148 -0.0714
    8SLM     H5  615   1.390   5.951   1.289 -0.5150 -1.4802 -0.1061
    8SLM     C6  616   1.309   6.135   1.344  0.4465  0.4722  0.5933
    8SLM     H7  617   1.379   6.202   1.294 -1.5737  0.6012 -2.1988
    8SLM     H8  618   1.212   6.186   1.339 -1.4153 -2.6801  2.8133
    8SLM     H9  619   1.337   6.120   1.449 -0.9428 -1.0252  0.7722
    9SLM     O1  620   1.197   5.924   1.363  0.0674  0.0890 -0.5322
    9SLM     C2  621   1.229   5.801   1.398 -0.2611  0.0849 -0.2498
    9SLM     C3  622   1.142   5.744   1.508  0.3058 -0.8117 -0.2637
    9SLM     O4  623   1.324   5.744   1.351 -0.2937 -0.3688  0.2247
    9SLM     H5  624   1.128   5.635   1.500  1.4761 -1.0473  0.7967
    9SLM     C6  625   1.207   5.786   1.638  0.2370  0.3810 -0.6122
    9SLM     H7  626   1.294   5.722   1.657  0.2783 -0.8582 -4.4360
    9SLM     H8  627   1.214   5.894   1.654 -1.3421  0.5764 -1.2338
    9SLM     H9  628   1.137   5.742   1.709  1.4493 -1.7404 -0.6910
   10SLM     O1  629   1.011   5.797   1.501  0.3770 -0.6393 -0.2784
   10SLM     C2  630   0.916   5.733   1.435 -0.2167 -0.7305  0.6532
   10SLM     C3  631   0.781   5.786   1.478 -0.0259  0.2476  0.0657
   10SLM     O4  632   0.935   5.647   1.354  0.4198  0.0193 -0.0008
   10SLM     H5  633   0.695   5.726   1.449  1.1275 -1.9255  1.0323
   10SLM     C6  634   0.755   5.784   1.628 -1.5322 -0.5972 -0.1964
   10SLM     H7  635   0.647   5.793   1.639 -1.7334  1.3774 -3.0677
   10SLM     H8  636   0.792   5.862   1.695  0.3546  1.3739 -3.3481
   10SLM     H9  637   0.801   5.702   1.683 -2.0904 -1.1557 -0.5633
   11SLM     O1  638   0.778   5.918   1.429 -0.4548  0.1164 -0.2663
   11SLM     C2  639   0.685   5.956   1.343 -0.4775  0.0249 -0.2818
   11SLM     C3  640   0.685   6.107   1.341 -0.0820  0.0382  0.3009
   11SLM     O4  641   0.632   5.884   1.263 -0.7763  0.2366 -0.2774
   11SLM     H5  642   0.790   6.136   1.343 -0.0046 -0.2614  0.4783
   11SLM     C6  643   0.617   6.182   1.227  0.0840  0.3418  0.3997
   11SLM     H7  644   0.663   6.155   1.132 -3.0161  0.0762 -1.0821
   11SLM     H8  645   0.515   6.148   1.204  2.1619 -3.7652 -3.6875
   11SLM     H9  646   0.611   6.290   1.241 -1.4200  0.5192 -1.4463
   12SLM     O1  647   0.626   6.151   1.461 -0.0429 -0.2557  0.4264
   12SLM     C2  648   0.694   6.234   1.538 -0.1770  0.2532 -0.0035
   12SLM     C3  649   0.620   6.288   1.658 -0.6264 -0.1180 -0.1141
   12SLM     O4  650   0.805   6.269   1.508  0.1756 -0.2542  0.6926
   12SLM     H5  651   0.518   6.319   1.633 -2.1006 -4.1011  0.5738
   12SLM     C6  652   0.618   6.179   1.764 -0.7236 -0.2588 -0.2584
   12SLM     H7  653   0.720   6.150   1.791 -0.0831  1.3459 -0.8596
   12SLM     H8  654   0.570   6.221   1.853 -0.0950 -2.5789  1.2075
   12SLM     H9  655   0.560   6.096   1.724  2.0250 -3.3471  1.9109
   13SLM     O1  656   0.696   6.394   1.711 -0.0871 -0.5309 -0.0476
   13SLM     C2  657   0.644   6.514   1.687  0.2178 -0.3445  0.2353
   13SLM     C3  658   0.687   6.609   1.796  0.4621  0.0363 -0.1931
   13SLM     O4  659   0.572   6.537   1.594 -0.1080  0.5480  0.7047
   13SLM     H5  660   0.732   6.565   1.886  1.8956  1.2076 -0.3115
   13SLM     C6  661   0.796   6.695   1.734  0.7583 -0.6453 -0.6207
   13SLM     H7  662   0.886   6.639   1.710  1.1833 -1.3282  2.4062
   13SLM     H8  663   0.768   6.740   1.638  4.0108  2.1945 -0.3305
   13SLM     H9  664   0.808   6.776   1.806 -2.7729 -1.6519  1.2342
   14SLM     O1  665   0.591   6.710   1.820 -0.3847 -0.6206 -0.8223
   14SLM     C2  666   0.509   6.687   1.922  0.7196 -0.0105  0.2138
   14SLM     C3  667   0.433   6.809   1.968 -0.0569 -0.6306  0.5728
   14SLM     O4  668   0.505   6.582   1.979  0.3787 -0.1429 -0.0525
   14SLM     H5  669   0.462   6.907   1.929 -0.2567 -0.7723  0.0713
   14SLM     C6  670   0.300   6.795   1.898  0.0557  1.1360 -0.0179
   14SLM     H7  671   0.236   6.727   1.955  1.3333  2.1524  2.6767
   14SLM     H8  672   0.235   6.883   1.901 -2.2277 -0.5157  1.2583
   14SLM     H9  673   0.318   6.779   1.791  2.2679  0.0276  0.5047
   15SLM     O1  674   0.420   6.800   2.109 -0.3012  0.4020  0.6231
   15SLM     C2  675   0.472   6.902   2.174 -0.0217  0.2100  0.7016
   15SLM     C3  676   0.477   6.885   2.324  0.6201 -0.2882  0.6265
   15SLM     O4  677   0.507   7.004   2.122 -0.2098  0.0390  0.2420
   15SLM     H5  678   0.537   6.970   2.360 -0.8894 -0.5814  4.0730
   15SLM     C6  679   0.339   6.881   2.386  0.4248 -0.6578  0.1676
   15SLM     H7  680   0.293   6.979   2.401  0.2037 -0.6500 -0.5571
   15SLM     H8  681   0.264   6.824   2.331  0.3066 -1.2982  0.9781
   15SLM     H9  682   0.352   6.846   2.489  1.0322 -4.8824 -1.2413
   16SLM     O1  683   0.530   6.755   2.340 -0.1731 -0.6682  0.1753
   16SLM     C2  684   0.656   6.742   2.377  0.1674  0.8382 -0.4085
   16SLM     C3  685   0.687   6.600   2.419  0.2849  0.8906 -0.3185
   16SLM     O4  686   0.735   6.832   2.373  0.9029  0.2252 -0.0243
   16SLM     H5  687   0.794   6.581   2.406  0.4184  0.0887  1.7146
   16SLM     C6  688   0.662   6.585   2.568  0.6566  1.0496 -0.2386
   16SLM     H7  689   0.555   6.575   2.591  0.6678  2.8139  0.6666
   16SLM     H8  690   0.708   6.489   2.591 -0.5564  0.2672 -0.9994
   16SLM     H9  691   0.702   6.662   2.635 -2.5994  2.2629  0.4293
   17SLM     O1  692   0.617   6.495   2.356  0.3922  0.1766  0.7373
   17SLM     C2  693   0.669   6.465   2.239 -0.3227  0.0446  0.4469
   17SLM     C3  694   0.644   6.321   2.202  0.1836  0.1175 -0.1963
   17SLM     O4  695   0.735   6.542   2.174 -0.8777  0.0709 -0.0897
   17SLM     H5  696   0.539   6.319   2.173  0.8774  0.4260 -2.8376
   17SLM     C6  697   0.736   6.256   2.100 -0.6538 -0.6409 -0.4844
   17SLM     H7  698   0.742   6.308   2.004  0.2780  0.3057  0.0649
   17SLM     H8  699   0.844   6.244   2.115 -0.1333  0.2318 -3.2617
   17SLM     H9  700   0.703   6.154   2.079 -3.3329  0.2074 -0.6005
   18SLM     O1  701   0.678   6.246   2.316 -0.4807  0.3426  0.1542
   18SLM     C2  702   0.599   6.154   2.369  0.2406 -0.1891  0.3229
   18SLM     C3  703   0.663   6.056   2.464  0.1531 -0.4380  0.1257
   18SLM     O4  704   0.482   6.162   2.341  0.2036 -0.1740  0.4810
   18SLM     H5  705   0.751   6.117   2.486 -0.1849 -0.1697  0.7625
   18SLM     C6  706   0.563   6.016   2.571  0.3577 -0.3238  0.3628
   18SLM     H7  707   0.637   5.984   2.645  0.3111 -1.3640 -0.0307
   18SLM     H8  708   0.510   6.097   2.621  0.0115 -1.3913  1.7449
   18SLM     H9  709   0.501   5.929   2.547 -2.0688  1.7149 -0.9422
   19SLM     O1  710   0.698   5.939   2.394 -0.1696 -0.5328  0.1236
   19SLM     C2  711   0.817   5.937   2.338 -0.1723  0.3051  0.0822
   19SLM     C3  712   0.834   5.815   2.250  0.0225  0.5265 -0.1901
   19SLM     O4  713   0.901   6.021   2.356  0.0567 -0.0570  0.7133
   19SLM     H5  714   0.809   5.723   2.304 -0.1481 -0.7418 -2.3695
   19SLM     C6  715   0.738   5.847   2.137 -0.2901 -1.1682 -0.4118
   19SLM     H7  716   0.750   5.778   2.052 -1.6561  0.1266 -1.6900
   19SLM     H8  717   0.635   5.834   2.170 -0.4131 -3.1014 -1.4813
   19SLM     H9  718   0.746   5.945   2.090 -1.3207 -2.2090 -2.8769
   20SLM     O1  719   0.965   5.805   2.199  0.0162 -0.6734  0.0188
   20SLM     C2  720   1.051   5.756   2.287  0.4021  0.7405  0.4405
   20SLM     C3  721   1.172   5.704   2.212 -0.2987 -0.0332 -0.1739
   20SLM     O4  722   1.027   5.744   2.404 -1.1214 -0.2285  0.0483
   20SLM     H5  723   1.215   5.791   2.161  3.6798 -3.1071 -2.3852
   20SLM     C6  724   1.279   5.653   2.307 -0.5399 -0.7291 -0.2808
   20SLM     H7  725   1.381   5.641   2.269  1.6274 -3.6721  5.7962
   20SLM     H8  726   1.297   5.722   2.389 -0.0021  0.6448 -1.5212
   20SLM     H9  727   1.254   5.556   2.352 -1.3156  0.0356  0.9393
   21SLM     O1  728   1.152   5.609   2.110 -0.9621 -0.0673 -0.0103
   21SLM     C2  729   1.183   5.633   1.984  0.3572 -0.0422  0.3120
   21SLM     C3  730   1.194   5.498   1.917  0.0694  0.0486  0.0764
   21SLM     O4  731   1.196   5.744   1.941  0.2600 -0.0767  0.1934
   21SLM     H5  732   1.242   5.517   1.820  2.4855 -1.5742  0.9047
   21SLM     C6  733   1.278   5.388   1.979 -0.4638 -0.6969 -0.5113
   21SLM     H7  734   1.247   5.346   2.075  2.5213 -2.6052 -0.3184
   21SLM     H8  735   1.301   5.307   1.911 -1.1449 -2.2736  1.0892
   21SLM     H9  736   1.368   5.443   2.009 -2.2063  0.4586  2.9594
   22SLM     O1  737   1.064   5.445   1.910 -0.3105  0.9006  0.5182
   22SLM     C2  738   0.991   5.464   1.801  0.2963  0.0849 -0.0476
   22SLM     C3  739   0.847   5.426   1.829  0.3029  0.3047  0.2912
   22SLM     O4  740   1.026   5.538   1.713  0.0879  0.0481 -0.1619
   22SLM     H5  741   0.810   5.528   1.837  0.6938  0.5670 -1.2074
   22SLM     C6  742   0.799   5.350   1.707  0.1286  0.1669  0.4452
   22SLM     H7  743   0.703   5.303   1.728  0.4828 -1.8195 -2.1433
   22SLM     H8  744   0.778   5.414   1.621 -1.9214 -2.1181 -0.8289
   22SLM     H9  745   0.873   5.269   1.703  2.3803  2.0800  2.0408
   23SLM     O1  746   0.808   5.346   1.938 -0.3294  0.1336 -0.0628
   23SLM     C2  747   0.814   5.412   2.052  0.9624 -0.6021  0.3009
   23SLM     C3  748   0.800   5.319   2.170 -0.2123 -1.1329 -0.2522
   23SLM     O4  749   0.838   5.529   2.066 -0.4536 -0.2691 -0.0536
   23SLM     H5  750   0.761   5.222   2.138  0.8354 -1.4144 -0.6754
   23SLM     C6  751   0.931   5.282   2.238 -0.2049  0.0951  0.4283
   23SLM     H7  752   0.901   5.244   2.336 -1.4702 -0.0312  0.0074
   23SLM     H8  753   0.998   5.214   2.185 -1.5148 -0.6926 -0.2533
   23SLM     H9  754   0.978   5.376   2.267  1.9655 -0.7090 -0.3679
   24SLM     O1  755   0.726   5.373   2.278  0.0720 -0.0409 -0.5939
   24SLM     C2  756   0.596   5.393   2.258  0.0396 -0.0207 -0.3560
   24SLM     C3  757   0.527   5.373   2.391  0.0950 -0.0795 -0.3362
   24SLM     O4  758   0.545   5.414   2.152  0.3358  0.1441 -0.4686
   24SLM     H5  759   0.546   5.268   2.416 -1.1372 -0.5076 -1.1531
   24SLM     C6  760   0.583   5.453   2.508 -0.1648  0.0932 -0.3297
   24SLM     H7  761   0.691   5.442   2.502 -0.1940 -0.7939  0.5359
   24SLM     H8  762   0.563   5.559   2.494 -1.3118  0.0898  1.0806
   24SLM     H9  763   0.544   5.413   2.603  3.6318 -3.7592 -0.2617
   25SLM     O1  764   0.393   5.404   2.364 -0.1681 -0.6538  0.2815
   25SLM     C2  765   0.322   5.298   2.330 -0.0527 -0.4584 -0.5989
   25SLM     C3  766   0.187   5.337   2.275  0.2776  0.4932 -0.7351
   25SLM     O4  767   0.356   5.184   2.347  0.3183 -0.3454 -0.5834
   25SLM     H5  768   0.126   5.360   2.363  1.6257  0.3375  0.2608
   25SLM     C6  769   0.183   5.470   2.202 -0.6569  0.1620 -1.2890
   25SLM     H7  770   0.265   5.539   2.221 -1.2098 -0.0788  2.3383
   25SLM     H8  771   0.189   5.444   2.096  0.1167 -0.9015 -0.9876
   25SLM     H9  772   0.079   5.502   2.212 -0.8451 -0.7463 -0.2875
   26SLM     O1  773   0.142   5.241   2.183 -0.4711  0.1779 -0.0406
   26SLM     C2  774   0.023   5.184   2.199 -0.1373 -0.6524 -0.4751
   26SLM     C3  775  -0.046   5.147   2.070 -0.0327 -0.7257 -0.5096
   26SLM     O4  776  -0.021   5.172   2.310  0.3258  0.0568 -0.2085
   26SLM     H5  777   0.024   5.073   2.029  0.9887  2.5683 -5.1958
   26SLM     C6  778  -0.190   5.103   2.087 -0.1215 -0.1056  0.3988
   26SLM     H7  779  -0.209   5.041   2.175  0.2722  0.4303  0.8656
   26SLM     H8  780  -0.251   5.189   2.114 -1.2751 -1.2062  1.3249
   26SLM     H9  781  -0.212   5.052   1.992 -2.2448 -2.7921  2.2482
   27SLM     O1  782  -0.028   5.259   1.985  0.2761 -0.1614  0.2941
   27SLM     C2  783   0.026   5.241   1.865 -0.0446  0.4121  0.0655
   27SLM     C3  784   0.026   5.360   1.772  1.0303  0.0071 -0.4472
   27SLM     O4  785   0.057   5.132   1.829 -0.0008  0.3521  0.2822
   27SLM     H5  786   0.058   5.317   1.676  2.5126  1.3201 -0.5609
   27SLM     C6  787  -0.112   5.423   1.762  0.6255 -0.8184 -0.0932
   27SLM     H7  788  -0.154   5.463   1.855 -0.3298 -1.9975 -0.0043
   27SLM     H8  789  -0.135   5.487   1.677 -1.8324 -3.0637 -1.1822
   27SLM     H9  790  -0.185   5.342   1.754 -0.9949  0.5132  0.9727
   28SLM     O1  791   0.121   5.449   1.825  0.4947  0.2521  0.1008
   28SLM     C2  792   0.224   5.489   1.752 -0.0465  0.3024 -0.6372
   28SLM     C3  793   0.272   5.624   1.800  0.8642 -0.3572  0.3448
   28SLM     O4  794   0.272   5.417   1.669 -0.0398 -0.3631 -0.0664
   28SLM     H5  795   0.218   5.671   1.882 -1.8051  3.2028 -3.2350
   28SLM     C6  796   0.401   5.591   1.873  0.4840 -0.6318  0.8940
   28SLM     H7  797   0.468   5.562   1.792 -1.6727 -2.4989 -0.2922
   28SLM     H8  798   0.424   5.684   1.925  4.4348 -0.6114 -0.7082
   28SLM     H9  799   0.373   5.516   1.947  2.3732 -3.0341 -0.7828
   29SLM     O1  800   0.300   5.690   1.678  0.1125 -0.5553  0.0617
   29SLM     C2  801   0.249   5.811   1.661  0.2444 -0.4923  0.1172
   29SLM     C3  802   0.312   5.885   1.546 -0.1588 -0.0973  0.1493
   29SLM     O4  803   0.155   5.852   1.724  0.7519  0.6908  0.1132
   29SLM     H5  804   0.400   5.941   1.580 -0.6977  1.2948 -0.7268
   29SLM     C6  805   0.366   5.802   1.431  0.0475 -0.4001  0.4629
   29SLM     H7  806   0.293   5.726   1.400 -2.1216  0.3693  3.3784
   29SLM     H8  807   0.402   5.852   1.341 -0.3921 -2.8055 -1.1135
   29SLM     H9  808   0.457   5.755   1.469 -0.1113 -2.0303 -1.0947
   30SLE     O1  809   0.216   5.975   1.496  0.0195 -0.0041 -0.0305
   30SLE     C2  810   0.233   6.106   1.489  1.3852 -0.1901 -0.2513
   30SLE     C3  811   0.168   6.177   1.372 -0.4150 -0.4751  0.5596
   30SLE     O4  812   0.310   6.163   1.562 -0.0087  0.5431  0.6731
   30SLE     H5  813   0.232   6.158   1.285 -3.5010 -0.2562 -1.8289
   30SLE    O10  814   0.158   6.313   1.410  0.7534 -0.2895  0.2495
   30SLE    H11  815   0.243   6.353   1.418  1.0804 -0.8623 -0.2759
   30SLE     C6  816   0.028   6.127   1.346 -0.7753  0.7934  0.0156
   30SLE     H7  817   0.009   6.045   1.276  1.6047  1.5714 -1.5798
   30SLE     H8  818  -0.053   6.121   1.420  0.1452 -0.4922  0.9415
   30SLE     H9  819  -0.015   6.201   1.278 -1.9153  0.0832 -0.0562
    1SLS     O1  820   2.313   1.295   5.271  0.0813  0.3837 -0.0052
    1SLS     C2  821   2.255   1.201   5.192  0.1486 -0.2416  0.6830
    1SLS     C3  822   2.306   1.060   5.219 -0.0590 -0.3525  0.5000
    1SLS     O4  823   2.168   1.232   5.111  0.7088 -0.6984 -0.1096
    1SLS     H5  824   2.234   0.992   5.172 -0.0640  0.6408 -0.9568
    1SLS    H10  825   2.353   1.258   5.349 -0.2717 -0.3085 -0.1474
    1SLS     C6  826   2.435   1.027   5.146 -0.2541 -0.5724  0.2553
    1SLS     H7  827   2.432   1.003   5.040  1.7816  3.3299 -0.7532
    1SLS     H8  828   2.495   1.118   5.147 -0.5535 -0.3508 -1.3288
    1SLS     H9  829   2.499   0.953   5.195 -0.3009  1.4161  3.4747
    2SLM     O1  830   2.325   1.030   5.356  0.8982  0.1311  0.4766
    2SLM     C2  831   2.207   1.006   5.410  0.3155  0.4452 -0.6292
    2SLM     C3  832   2.220   0.944   5.548 -0.0074  0.9509 -0.3724
    2SLM     O4  833   2.100   1.039   5.367 -0.3694 -0.1816  0.5572
    2SLM     H5  834   2.322   0.966   5.581  1.2869 -0.2352 -3.4240
    2SLM     C6  835   2.151   1.023   5.658 -0.5345 -0.4888  0.3468
    2SLM     H7  836   2.121   0.958   5.740  1.6536 -1.5785  0.3047
    2SLM     H8  837   2.224   1.095   5.697  0.9583 -1.2550 -0.9563
    2SLM     H9  838   2.069   1.087   5.625 -0.9695  2.4953  6.5922
    3SLM     O1  839   2.191   0.806   5.550  0.3037  0.8878 -0.1437
    3SLM     C2  840   2.287   0.722   5.516 -0.3005 -0.0793  0.5066
    3SLM     C3  841   2.264   0.577   5.550  0.6704 -0.3888 -0.1389
    3SLM     O4  842   2.372   0.761   5.439 -0.0308 -0.4074  0.6417
    3SLM     H5  843   2.288   0.530   5.454  2.1181  0.9649 -0.4636
    3SLM     C6  844   2.365   0.517   5.646  0.1750 -0.3734  0.3948
    3SLM     H7  845   2.362   0.548   5.751 -0.0329 -3.1785  1.2775
    3SLM     H8  846   2.358   0.409   5.629 -0.1948 -0.1473 -0.9522
    3SLM     H9  847   2.459   0.554   5.604 -0.9020  2.1220  0.1389
    4SLM     O1  848   2.141   0.559   5.615  0.8277 -0.3660  0.1675
    4SLM     C2  849   2.046   0.493   5.550  0.4257  0.0279  0.3553
    4SLM     C3  850   1.940   0.459   5.652  0.3544  0.7779  0.5352
    4SLM     O4  851   2.044   0.476   5.431 -0.8194  0.4660  0.3019
    4SLM     H5  852   1.989   0.487   5.746  0.6038 -1.6438  1.1539
    4SLM     C6  853   1.812   0.540   5.638 -0.3420 -0.3321  0.3861
    4SLM     H7  854   1.746   0.519   5.722 -1.7561  4.0149  0.4982
    4SLM     H8  855   1.829   0.648   5.636 -0.7879 -0.2757 -0.8575
    4SLM     H9  856   1.781   0.504   5.540 -2.8006  2.6363 -0.0085
    5SLM     O1  857   1.905   0.322   5.647  0.3454  0.7741  0.7042
    5SLM     C2  858   1.990   0.246   5.714  0.2356  0.0962  0.0741
    5SLM     C3  859   1.920   0.124   5.768 -0.4301  0.1727 -0.6086
    5SLM     O4  860   2.102   0.279   5.744 -0.0230  1.1938 -0.1512
    5SLM     H5  861   1.828   0.167   5.811  1.8336  1.4553  3.2253
    5SLM     C6  862   1.877   0.026   5.660 -1.1083  0.7974 -0.9110
    5SLM     H7  863   1.960  -0.035   5.623 -2.5924 -0.7247 -1.8074
    5SLM     H8  864   1.796  -0.034   5.702 -0.9771 -0.6716 -2.6845
    5SLM     H9  865   1.835   0.086   5.579 -2.3712  0.3426 -0.6025
    6SLM     O1  866   1.999   0.059   5.865 -0.3474  0.9391 -0.1558
    6SLM     C2  867   1.946   0.029   5.982  0.3163 -0.1335 -0.1224
    6SLM     C3  868   2.026  -0.073   6.060 -0.4292 -0.5695  0.0829
    6SLM     O4  869   1.844   0.071   6.030  0.4848 -0.0298  0.1421
    6SLM     H5  870   2.041  -0.023   6.156  1.1624 -1.0581  0.1062
    6SLM     C6  871   1.931  -0.185   6.100  0.1174 -0.8097  0.7081
    6SLM     H7  872   1.864  -0.149   6.178  1.2181  1.4968  0.6450
    6SLM     H8  873   1.867  -0.225   6.022  1.5895  0.2900 -1.1184
    6SLM     H9  874   1.983  -0.265   6.154 -2.0042 -1.4231  1.8741
    7SLM     O1  875   2.128  -0.119   5.974 -0.1657  0.8419 -0.3753
    7SLM     C2  876   2.255  -0.097   6.002 -0.1135  0.1257 -0.0319
    7SLM     C3  877   2.353  -0.166   5.911 -0.1716 -0.0404  0.0313
    7SLM     O4  878   2.282  -0.040   6.105 -0.3807  0.0203  0.0980
    7SLM     H5  879   2.373  -0.097   5.829 -2.5538 -0.3212 -0.8254
    7SLM     C6  880   2.470  -0.228   5.984 -0.1600 -0.0986 -0.0366
    7SLM     H7  881   2.447  -0.312   6.050  0.8914  1.6161  2.6438
    7SLM     H8  882   2.540  -0.274   5.913 -0.5400  1.5853 -1.5299
    7SLM     H9  883   2.520  -0.168   6.061 -0.9454 -0.3621  0.6914
    8SLM     O1  884   2.286  -0.283   5.867 -0.0535 -0.0203 -0.2010
    8SLM     C2  885   2.235  -0.295   5.745  0.6485 -0.0475 -0.4975
    8SLM     C3  886   2.206  -0.439   5.710  0.7027 -0.0572 -0.5008
    8SLM     O4  887   2.215  -0.199   5.676 -0.1304  0.1094 -0.0620
    8SLM     H5  888   2.117  -0.466   5.767 -0.8270 -0.0067 -2.8056
    8SLM     C6  889   2.182  -0.451   5.561 -0.3255 -0.4090 -0.3092
    8SLM     H7  890   2.101  -0.379   5.547 -0.3607 -0.2787  0.5621
    8SLM     H8  891   2.274  -0.427   5.507 -1.2731 -1.1771 -2.3239
    8SLM     H9  892   2.163  -0.554   5.529 -0.1366 -0.3333 -0.6715
    9SLM     O1  893   2.319  -0.512   5.753  0.1250 -0.4575  0.3594
    9SLM     C2  894   2.317  -0.643   5.741 -0.1020 -0.3929 -0.3211
    9SLM     C3  895   2.458  -0.681   5.781 -0.2212 -0.0267  0.4526
    9SLM     O4  896   2.222  -0.708   5.705  0.0881 -0.8444 -0.0062
    9SLM     H5  897   2.486  -0.668   5.886  1.7129 -0.9671  0.0713
    9SLM     C6  898   2.469  -0.832   5.771 -0.2318  0.0152 -0.2666
    9SLM     H7  899   2.488  -0.861   5.875 -1.2537  1.1638  0.2536
    9SLM     H8  900   2.382  -0.885   5.733 -0.0881 -0.9981  0.7731
    9SLM     H9  901   2.558  -0.879   5.729  0.3817  2.7979 -2.2007
   10SLM     O1  902   2.557  -0.635   5.692 -0.2473 -0.8065  0.0174
   10SLM     C2  903   2.672  -0.592   5.739 -0.2172 -1.1078  0.2181
   10SLM     C3  904   2.769  -0.563   5.627  0.0139 -0.0520  0.6863
   10SLM     O4  905   2.692  -0.570   5.856  0.4025  0.4479 -0.1566
   10SLM     H5  906   2.828  -0.492   5.686 -1.6932 -0.2069  2.6005
   10SLM     C6  907   2.850  -0.680   5.575 -0.7315 -0.2278 -0.0897
   10SLM     H7  908   2.881  -0.746   5.657 -0.7103 -0.5303 -0.3430
   10SLM     H8  909   2.937  -0.649   5.517  1.3180  0.3080  3.1503
   10SLM     H9  910   2.803  -0.739   5.497 -1.4898  3.3036 -2.3931
   11SLM     O1  911   2.710  -0.505   5.513  0.5961  0.0925  0.4535
   11SLM     C2  912   2.740  -0.378   5.494  1.3246 -0.1386 -0.0002
   11SLM     C3  913   2.744  -0.336   5.349 -0.2788  0.2532  0.0604
   11SLM     O4  914   2.745  -0.303   5.588  0.9312  0.5779 -0.5399
   11SLM     H5  915   2.658  -0.389   5.308  0.7710 -0.2487 -1.4907
   11SLM     C6  916   2.758  -0.185   5.336 -0.1262  0.1888 -0.5366
   11SLM     H7  917   2.657  -0.148   5.356 -1.3288 -1.4264 -3.3182
   11SLM     H8  918   2.835  -0.131   5.392  2.0340 -0.3680 -2.9187
   11SLM     H9  919   2.787  -0.176   5.232  2.0391 -0.6701 -0.0294
   12SLM     O1  920   2.874  -0.378   5.318 -0.4349 -0.2575  0.0906
   12SLM     C2  921   2.885  -0.471   5.225  0.0968 -0.2459  0.1372
   12SLM     C3  922   3.026  -0.487   5.175  0.1794 -0.0295  0.3018
   12SLM     O4  923   2.788  -0.521   5.174 -0.1065 -0.0831  0.3661
   12SLM     H5  924   3.079  -0.509   5.268  2.9217  1.3872 -0.8486
   12SLM     C6  925   3.034  -0.590   5.064  0.6601 -0.4428  0.7209
   12SLM     H7  926   3.128  -0.607   5.011  0.7005  3.4889 -0.6259
   12SLM     H8  927   3.002  -0.687   5.103 -0.4378  0.3847  1.8889
   12SLM     H9  928   2.976  -0.546   4.983  0.0091  0.0589  1.4611
   13SLM     O1  929   3.081  -0.362   5.138 -0.0136  0.0901  0.4227
   13SLM     C2  930   3.206  -0.355   5.098 -0.2151 -0.6796 -0.3551
   13SLM     C3  931   3.311  -0.450   5.152  0.0008 -0.2908 -0.0849
   13SLM     O4  932   3.240  -0.253   5.043 -0.2090 -0.0660  0.7847
   13SLM     H5  933   3.264  -0.537   5.199  1.2531 -0.4925  0.7948
   13SLM     C6  934   3.405  -0.504   5.045  0.6114  0.5459  0.0251
   13SLM     H7  935   3.464  -0.416   5.019  3.1808 -1.1405  0.0678
   13SLM     H8  936   3.468  -0.589   5.072 -0.1581  0.4270  1.5286
   13SLM     H9  937   3.342  -0.518   4.957 -1.0509 -0.5115  1.3548
   14SLM     O1  938   3.380  -0.384   5.255 -0.4023  0.2030 -0.1260
   14SLM     C2  939   3.352  -0.419   5.379 -0.1264  0.2156 -0.0587
   14SLM     C3  940   3.455  -0.372   5.479  0.1953 -0.5253 -0.0367
   14SLM     O4  941   3.253  -0.483   5.406  0.2194 -0.3530 -0.1229
   14SLM     H5  942   3.404  -0.354   5.574  0.8465  1.7322 -0.0730
   14SLM     C6  943   3.566  -0.475   5.491  0.8714  0.2365  0.3399
   14SLM     H7  944   3.667  -0.449   5.524  1.8726 -2.2945 -0.6339
   14SLM     H8  945   3.532  -0.557   5.554  0.0949  0.1385 -0.1990
   14SLM     H9  946   3.578  -0.529   5.397  1.8842 -0.7671  1.0364
   15SLM     O1  947   3.531  -0.263   5.432 -0.7460  0.2805  0.2837
   15SLM     C2  948   3.494  -0.148   5.486  0.0125  0.4984  0.3480
   15SLM     C3  949   3.596  -0.037   5.475  0.4573  0.1125  0.5700
   15SLM     O4  950   3.380  -0.134   5.520 -0.1184  0.0493  0.0934
   15SLM     H5  951   3.576  -0.002   5.374  0.1153 -1.0854  0.2246
   15SLM     C6  952   3.581   0.080   5.571  0.5575  0.1523  0.5394
   15SLM     H7  953   3.592   0.043   5.674  2.5724 -3.4984 -0.8751
   15SLM     H8  954   3.662   0.152   5.570  3.4344 -2.9508 -0.7785
   15SLM     H9  955   3.490   0.140   5.574  1.1180  0.9832  1.4041
   16SLM     O1  956   3.727  -0.085   5.495  0.5232 -0.0760 -0.3106
   16SLM     C2  957   3.805  -0.077   5.388  0.4643  1.0830 -0.2772
   16SLM     C3  958   3.945  -0.079   5.443  0.2382 -0.0881  0.2685
   16SLM     O4  959   3.770  -0.086   5.273  0.7442 -0.3577 -0.2659
   16SLM     H5  960   3.953  -0.057   5.550 -2.9092 -2.3865  1.0303
   16SLM     C6  961   3.992  -0.221   5.416 -0.2006 -0.2238  0.2199
   16SLM     H7  962   4.101  -0.221   5.429  0.0967  0.5456 -2.0701
   16SLM     H8  963   3.949  -0.300   5.478 -1.0949  0.0654 -0.0182
   16SLM     H9  964   3.971  -0.242   5.311  0.5646  3.4244 -0.7210
   17SLM     O1  965   4.017   0.017   5.369  0.2075 -0.0920  0.2330
   17SLM     C2  966   4.017   0.140   5.418  0.5220 -0.2755  0.6920
   17SLM     C3  967   4.116   0.233   5.354  0.0995 -0.2923  0.0139
   17SLM     O4  968   3.949   0.169   5.513  0.0107 -0.0173  0.2454
   17SLM     H5  969   4.062   0.296   5.283 -0.9396  0.0123  1.0701
   17SLM     C6  970   4.184   0.304   5.470 -0.0010 -0.0624 -0.0669
   17SLM     H7  971   4.216   0.248   5.558  2.5389  1.3335 -0.0668
   17SLM     H8  972   4.270   0.357   5.428 -2.4573  3.7401 -0.5169
   17SLM     H9  973   4.109   0.378   5.500  2.3505  2.0133  0.7970
   18SLM     O1  974   4.216   0.159   5.287  0.1778 -0.2009  0.0278
   18SLM     C2  975   4.225   0.179   5.157  0.3877 -0.1425  0.0502
   18SLM     C3  976   4.354   0.117   5.110  0.3556 -0.2422  0.0971
   18SLM     O4  977   4.148   0.240   5.088  0.3678 -0.4312 -0.1841
   18SLM     H5  978   4.422   0.128   5.195  0.6190  1.3763 -0.2986
   18SLM     C6  979   4.350  -0.025   5.057 -0.6502 -0.0516 -0.3586
   18SLM     H7  980   4.269  -0.043   4.987 -0.3816 -3.6633  0.1317
   18SLM     H8  981   4.441  -0.045   5.000 -1.4585 -2.7386 -0.7757
   18SLM     H9  982   4.343  -0.096   5.140  1.2363  0.0881 -0.0382
   19SLM     O1  983   4.393   0.194   4.998  0.3643 -0.1609  0.1559
   19SLM     C2  984   4.468   0.301   5.019 -0.5401  0.5568 -0.2116
   19SLM     C3  985   4.510   0.363   4.887  0.5412 -0.1708 -0.2228
   19SLM     O4  986   4.474   0.355   5.126 -0.1893  0.4077 -0.1557
   19SLM     H5  987   4.412   0.368   4.839 -0.2773  1.1318  1.5286
   19SLM     C6  988   4.566   0.500   4.917  0.2025 -0.1336  0.2585
   19SLM     H7  989   4.648   0.491   4.988  1.4410  2.9725 -0.6484
   19SLM     H8  990   4.598   0.550   4.825  0.9677  1.3265  1.2899
   19SLM     H9  991   4.493   0.568   4.962 -0.9660 -0.5903 -0.9250
   20SLM     O1  992   4.619   0.288   4.839  0.7742  0.2910 -0.4069
   20SLM     C2  993   4.621   0.263   4.709  0.0066  0.3125 -0.4228
   20SLM     C3  994   4.760   0.239   4.657  0.1336  0.0228  0.0479
   20SLM     O4  995   4.517   0.251   4.649 -0.4620 -0.6197  0.5611
   20SLM     H5  996   4.784   0.135   4.683  0.1991  0.2351  0.8467
   20SLM     C6  997   4.773   0.239   4.505  0.3260  0.3875  0.0635
   20SLM     H7  998   4.877   0.211   4.489  0.0078  0.7840 -2.8684
   20SLM     H8  999   4.697   0.169   4.468  0.4291 -0.1848  0.9135
   20SLM     H9 1000   4.764   0.339   4.463  1.0111 -0.1258 -1.3467
   21SLM     O1 1001   4.857   0.321   4.718  0.2913 -0.3857  0.3547
   21SLM     C2 1002   4.973   0.271   4.757  0.5435 -0.5313 -0.5628
   21SLM     C3 1003   5.072   0.385   4.744  0.1162 -0.0417  0.4560
   21SLM     O4 1004   4.993   0.160   4.797 -0.0593 -0.6218 -0.5048
   21SLM     H5 1005   5.172   0.352   4.772  0.7262  3.1828  2.2988
   21SLM     C6 1006   5.083   0.441   4.604  0.5808  0.4167  0.6754
   21SLM     H7 1007   5.165   0.505   4.570  0.2707 -0.0720 -1.0433
   21SLM     H8 1008   5.093   0.357   4.535  2.9809  0.3872  0.9924
   21SLM     H9 1009   4.990   0.487   4.569  0.7416  0.5403  0.4062
   22SLM     O1 1010   5.036   0.504   4.810 -0.1438 -0.0761  0.3800
   22SLM     C2 1011   5.102   0.542   4.919  0.5143 -0.3186  0.0706
   22SLM     C3 1012   5.097   0.692   4.938 -0.0769 -0.2945 -0.2478
   22SLM     O4 1013   5.135   0.460   5.000 -0.3142 -0.4377  0.2961
   22SLM     H5 1014   5.085   0.751   4.847  0.4456 -0.7222 -0.5996
   22SLM     C6 1015   4.979   0.722   5.029  0.3089  0.7796 -0.1005
   22SLM     H7 1016   4.972   0.830   5.048  2.6345  0.8250  0.7296
   22SLM     H8 1017   4.892   0.682   4.978  2.1736 -2.7373 -0.6858
   22SLM     H9 1018   4.985   0.670   5.125 -1.3658 -1.3510 -1.1075
   23SLM     O1 1019   5.222   0.715   4.999 -0.4080  0.2718  0.2264
   23SLM     C2 1020   5.321   0.755   4.921  0.0479 -0.3837  0.4579
   23SLM     C3 1021   5.428   0.809   5.013  0.1385  0.3250 -0.0637
   23SLM     O4 1022   5.323   0.740   4.801 -0.3671  0.3311  0.3580
   23SLM     H5 1023   5.361   0.862   5.082  0.5129 -3.7670  3.6203
   23SLM     C6 1024   5.517   0.707   5.080 -0.0313  0.1259 -0.1392
   23SLM     H7 1025   5.582   0.755   5.154  1.0107  0.4683 -1.2663
   23SLM     H8 1026   5.446   0.641   5.130  1.8107 -1.3004  0.6490
   23SLM     H9 1027   5.579   0.661   5.004  2.0572 -0.6800  1.9783
   24SLM     O1 1028   5.515   0.890   4.936  1.0160 -0.1454  0.4243
   24SLM     C2 1029   5.474   1.016   4.941 -0.1798 -0.5180  0.2504
   24SLM     C3 1030   5.575   1.117   4.893 -0.4078 -0.4080  0.0033
   24SLM     O4 1031   5.358   1.048   4.949  0.0918  0.6349 -0.2885
   24SLM     H5 1032   5.673   1.106   4.939  0.6371  4.3569 -0.7337
   24SLM     C6 1033   5.620   1.081   4.752 -0.2417 -0.2160  0.0053
   24SLM     H7 1034   5.654   1.157   4.681 -2.4394  1.0644  0.2810
   24SLM     H8 1035   5.701   1.008   4.754 -0.4426 -0.4332  3.0116
   24SLM     H9 1036   5.544   1.029   4.694  0.0919  1.0716 -1.6031
   25SLM     O1 1037   5.530   1.250   4.901 -0.4800 -0.4296 -0.0502
   25SLM     C2 1038   5.593   1.339   4.976 -0.7010 -0.3288  0.0181
   25SLM     C3 1039   5.553   1.480   4.937 -0.2392 -0.1035  0.3477
   25SLM     O4 1040   5.666   1.312   5.067  0.2958  0.3885 -0.5470
   25SLM     H5 1041   5.591   1.493   4.836  0.6675  0.1549  0.7205
   25SLM     C6 1042   5.403   1.498   4.951 -0.4294 -0.8600 -0.6026
   25SLM     H7 1043   5.338   1.431   4.895 -1.4797 -0.5609  0.2409
   25SLM     H8 1044   5.357   1.492   5.050 -2.2672 -0.0146 -1.3856
   25SLM     H9 1045   5.369   1.597   4.919  0.5382  0.4678  2.3034
   26SLM     O1 1046   5.591   1.575   5.034  0.5844 -0.0584 -0.0132
   26SLM     C2 1047   5.718   1.607   5.044  0.6747 -0.4210 -0.0097
   26SLM     C3 1048   5.743   1.725   5.134  0.4140 -0.1719 -0.2616
   26SLM     O4 1049   5.798   1.544   4.980  0.3643 -0.0716 -0.7505
   26SLM     H5 1050   5.844   1.726   5.177  1.1767 -0.1179 -2.0241
   26SLM     C6 1051   5.733   1.847   5.044  1.0620  0.1458  0.0884
   26SLM     H7 1052   5.781   1.931   5.096 -2.7835  1.5801  1.5233
   26SLM     H8 1053   5.762   1.842   4.939  0.5942  0.1199 -0.0381
   26SLM     H9 1054   5.626   1.867   5.041  0.8470 -1.0130 -0.2922
   27SLM     O1 1055   5.648   1.759   5.232  0.5641 -0.1012 -0.1393
   27SLM     C2 1056   5.678   1.771   5.361  0.2826  0.6938 -0.1415
   27SLM     C3 1057   5.551   1.786   5.440 -0.1432 -0.0430 -0.6735
   27SLM     O4 1058   5.792   1.782   5.396 -0.0182  0.7420  0.8189
   27SLM     H5 1059   5.489   1.861   5.391 -0.8865 -0.8237 -0.9473
   27SLM     C6 1060   5.478   1.655   5.466  0.8979 -0.5529 -0.2999
   27SLM     H7 1061   5.551   1.574   5.460 -2.0883 -3.1648 -2.5711
   27SLM     H8 1062   5.418   1.650   5.557  1.6581 -1.8253  0.1546
   27SLM     H9 1063   5.403   1.633   5.390 -1.8374  0.7251  1.9624
   28SLM     O1 1064   5.580   1.823   5.573  0.4128 -0.5233 -0.6620
   28SLM     C2 1065   5.582   1.953   5.598  0.1556 -0.6729  0.1460
   28SLM     C3 1066   5.590   1.979   5.746 -0.2473 -0.2078  0.0855
   28SLM     O4 1067   5.571   2.036   5.512  0.0062 -0.3326  0.4923
   28SLM     H5 1068   5.692   2.010   5.771  0.1066 -0.3706 -1.1239
   28SLM     C6 1069   5.485   2.081   5.788  0.1791 -0.0211  0.7037
   28SLM     H7 1070   5.389   2.058   5.743  1.3076 -0.7979 -1.3926
   28SLM     H8 1071   5.478   2.072   5.897  1.6012 -3.3384  0.5788
   28SLM     H9 1072   5.529   2.174   5.750  1.7672 -1.0773 -0.1101
   29SLM     O1 1073   5.555   1.872   5.831  0.3450 -0.3559  0.1476
   29SLM     C2 1074   5.651   1.809   5.896  0.5531 -0.5207 -0.3196
   29SLM     C3 1075   5.596   1.717   6.003 -0.4401  0.0618 -0.3230
   29SLM     O4 1076   5.768   1.829   5.878  0.6051 -0.7870 -0.2757
   29SLM     H5 1077   5.527   1.651   5.950  2.1914 -0.7575 -2.8397
   29SLM     C6 1078   5.713   1.636   6.056  0.0414  0.8528 -0.1665
   29SLM     H7 1079   5.744   1.571   5.974 -0.2806  0.6239 -0.1085
   29SLM     H8 1080   5.793   1.695   6.102  0.4402 -0.4341  0.8188
   29SLM     H9 1081   5.692   1.573   6.143  1.1434 -1.0700 -1.2553
   30SLE     O1 1082   5.551   1.817   6.092  0.4121 -0.1998  0.4118
   30SLE     C2 1083   5.439   1.797   6.160  0.1462  0.8474  0.2971
   30SLE     C3 1084   5.421   1.897   6.271  0.0509  0.5744  0.5268
   30SLE     O4 1085   5.361   1.709   6.136  0.0921  1.0113 -0.1343
   30SLE     H5 1086   5.430   1.993   6.221  0.9594  2.1851  3.6272
   30SLE    O10 1087   5.512   1.905   6.378  0.2956 -0.8878  0.4305
   30SLE    H11 1088   5.595   1.877   6.341  0.2878 -0.7166  0.2830
   30SLE     C6 1089   5.287   1.893   6.342 -0.2542  0.2252 -0.0662
   30SLE     H7 1090   5.200   1.902   6.276 -2.3323 -0.9775  2.4140
   30SLE     H8 1091   5.277   1.794   6.386 -0.7071  1.4299  2.6545
   30SLE     H9 1092   5.272   1.949   6.435  2.9332  2.2214 -0.6860
    1SLS     O1 1093   4.856   4.421   1.198  0.2070  0.0623  0.3004
    1SLS     C2 1094   4.812   4.295   1.227  0.1921 -0.2378 -0.9970
    1SLS     C3 1095   4.661   4.283   1.211  0.0178 -0.1266  0.4898
    1SLS     O4 1096   4.884   4.210   1.279  0.5822  0.1306 -0.9270
    1SLS     H5 1097   4.643   4.294   1.104  2.0155  4.5100  0.5171
    1SLS    H10 1098   4.794   4.479   1.157  0.4121  0.5997  0.7386
    1SLS     C6 1099   4.610   4.148   1.259  0.0839 -0.1272  0.5614
    1SLS     H7 1100   4.504   4.134   1.240  0.0617  1.2794 -0.4833
    1SLS     H8 1101   4.661   4.071   1.201 -2.0581 -1.4950  0.4473
    1SLS     H9 1102   4.615   4.134   1.367 -0.3636 -0.0176  0.5977
    2SLM     O1 1103   4.603   4.391   1.281  0.1123  0.2319  0.0189
    2SLM     C2 1104   4.474   4.413   1.265  0.0131 -0.2964  0.0635
    2SLM     C3 1105   4.425   4.478   1.392 -0.7848  0.1377 -0.4630
    2SLM     O4 1106   4.423   4.376   1.163 -0.2154  0.5183 -0.1255
    2SLM     H5 1107   4.447   4.583   1.375  1.2027 -0.0055  1.0181
    2SLM     C6 1108   4.274   4.458   1.393 -0.6638 -0.7973  0.0137
    2SLM     H7 1109   4.229   4.463   1.493  4.1653  0.0507  2.2868
    2SLM     H8 1110   4.227   4.541   1.340 -1.4293  0.7573  3.0141
    2SLM     H9 1111   4.243   4.359   1.359 -2.0678 -0.8248  1.2903
    3SLM     O1 1112   4.474   4.410   1.506 -0.1798  0.4665 -0.5275
    3SLM     C2 1113   4.562   4.486   1.569 -0.0736  0.2541 -0.4247
    3SLM     C3 1114   4.586   4.427   1.707 -0.2474  0.0765 -0.4690
    3SLM     O4 1115   4.624   4.583   1.537  0.3105  0.4206  0.7891
    3SLM     H5 1116   4.490   4.423   1.759  0.5812 -0.8841  0.9936
    3SLM     C6 1117   4.631   4.282   1.705 -0.1474  0.1053 -0.2820
    3SLM     H7 1118   4.537   4.228   1.689  0.2794 -0.6672 -0.1925
    3SLM     H8 1119   4.694   4.272   1.616 -1.3774  1.7178 -1.3874
    3SLM     H9 1120   4.686   4.268   1.798 -1.1899 -0.6053  0.2453
    4SLM     O1 1121   4.674   4.507   1.783 -0.2381  0.4548 -0.8713
    4SLM     C2 1122   4.626   4.582   1.880 -0.9785  0.1016 -0.9615
    4SLM     C3 1123   4.740   4.614   1.974 -0.9626 -0.3232 -0.8316
    4SLM     O4 1124   4.510   4.602   1.901 -0.8292 -0.1271  0.1383
    4SLM     H5 1125   4.762   4.517   2.018 -2.3698  0.1273  0.9436
    4SLM     C6 1126   4.856   4.670   1.893 -0.0747 -0.1980  0.5062
    4SLM     H7 1127   4.916   4.731   1.961 -0.7448 -0.4734  1.3523
    4SLM     H8 1128   4.924   4.586   1.879  1.6095  1.0263  1.1754
    4SLM     H9 1129   4.824   4.729   1.807 -0.7754 -0.2570  0.7199
    5SLM     O1 1130   4.688   4.709   2.065  0.2470 -0.6741  0.2397
    5SLM     C2 1131   4.681   4.678   2.194  0.1909 -0.0591  0.3846
    5SLM     C3 1132   4.593   4.774   2.270 -0.3199 -0.0018 -0.2754
    5SLM     O4 1133   4.736   4.579   2.235  0.8120  0.2134  0.2148
    5SLM     H5 1134   4.494   4.728   2.273  0.4666 -1.7055 -0.1212
    5SLM     C6 1135   4.650   4.796   2.408  1.4457 -0.6765 -0.8908
    5SLM     H7 1136   4.755   4.824   2.395  0.8318  2.2500 -0.0037
    5SLM     H8 1137   4.609   4.885   2.457  1.2415 -1.4275  0.3292
    5SLM     H9 1138   4.613   4.717   2.474  0.8843  0.8521  0.6669
    6SLM     O1 1139   4.599   4.905   2.217  0.6245 -0.0903 -0.3861
    6SLM     C2 1140   4.508   4.955   2.135 -0.5375  0.0870  0.9965
    6SLM     C3 1141   4.557   5.090   2.086 -0.0671 -0.3839  0.1666
    6SLM     O4 1142   4.405   4.901   2.106 -0.5736  0.2527  0.8114
    6SLM     H5 1143   4.604   5.152   2.162  5.7446 -2.3230 -1.5793
    6SLM     C6 1144   4.668   5.068   1.985  0.1119  0.6125  0.1469
    6SLM     H7 1145   4.726   5.155   1.951  1.4163 -0.2244  0.2068
    6SLM     H8 1146   4.734   4.983   2.003 -0.1232  0.0186 -1.7116
    6SLM     H9 1147   4.631   5.029   1.890  0.6290 -0.6587  0.4582
    7SLM     O1 1148   4.438   5.143   2.032  0.2830  0.0497 -0.1774
    7SLM     C2 1149   4.360   5.200   2.122  0.1559  0.1099 -0.3247
    7SLM     C3 1150   4.254   5.286   2.058 -0.0225  0.1862  0.0697
    7SLM     O4 1151   4.350   5.179   2.240  0.6554 -0.5900 -0.4072
    7SLM     H5 1152   4.179   5.323   2.128 -2.2271  2.0264 -3.1273
    7SLM     C6 1153   4.300   5.415   1.992 -0.2147 -0.5770 -1.5849
    7SLM     H7 1154   4.389   5.425   1.929  1.9167  0.9063  1.5313
    7SLM     H8 1155   4.212   5.439   1.931  0.7921  1.0315 -2.4287
    7SLM     H9 1156   4.306   5.507   2.049  2.8230 -0.0204 -2.7399
    8SLM     O1 1157   4.196   5.204   1.959 -0.4828  0.0813  0.4267
    8SLM     C2 1158   4.066   5.180   1.973 -0.7146  0.8100 -0.4113
    8SLM     C3 1159   4.011   5.134   1.840 -0.6080 -0.3140 -0.0743
    8SLM     O4 1160   4.001   5.177   2.073  0.0196  0.6353  0.0662
    8SLM     H5 1161   3.903   5.148   1.848 -0.4706 -0.4585  2.4913
    8SLM     C6 1162   4.077   5.205   1.723  0.3541 -0.0855  0.5996
    8SLM     H7 1163   4.158   5.141   1.687 -1.6374 -1.7982 -1.0012
    8SLM     H8 1164   4.007   5.227   1.641  1.0547 -0.6641 -0.1644
    8SLM     H9 1165   4.115   5.299   1.762 -2.0092  0.5883  1.3782
    9SLM     O1 1166   4.038   4.999   1.811  0.6597 -0.0538 -0.1084
    9SLM     C2 1167   3.954   4.908   1.856 -0.3665  0.7221 -0.4336
    9SLM     C3 1168   3.969   4.772   1.791 -0.3393  0.5292 -0.0252
    9SLM     O4 1169   3.879   4.927   1.948 -0.0437 -0.4447  0.0881
    9SLM     H5 1170   3.955   4.777   1.683 -1.5201 -4.9490 -0.2948
    9SLM     C6 1171   4.110   4.725   1.820 -0.5413 -0.2387 -0.2693
    9SLM     H7 1172   4.149   4.626   1.796 -1.1720 -0.5462 -0.0305
    9SLM     H8 1173   4.178   4.777   1.753  2.6455 -1.6698  1.7267
    9SLM     H9 1174   4.128   4.754   1.924 -1.4778 -2.4055  0.5167
   10SLM     O1 1175   3.879   4.679   1.848  0.4452 -0.2227 -0.0037
   10SLM     C2 1176   3.779   4.631   1.776  0.8226 -0.4597 -0.3742
   10SLM     C3 1177   3.723   4.507   1.841 -0.6232  0.1923 -0.3539
   10SLM     O4 1178   3.740   4.680   1.673  0.3141 -0.3007 -0.1107
   10SLM     H5 1179   3.714   4.523   1.949  1.3309 -1.1617  0.0236
   10SLM     C6 1180   3.578   4.489   1.800 -0.7065  0.4126 -0.1609
   10SLM     H7 1181   3.524   4.582   1.823  0.2301  0.5827  1.3900
   10SLM     H8 1182   3.529   4.399   1.837  3.3164 -2.3004 -1.0806
   10SLM     H9 1183   3.578   4.471   1.692 -0.0787  4.7651 -1.0171
   11SLM     O1 1184   3.814   4.410   1.797  0.2109  0.4573  0.7582
   11SLM     C2 1185   3.875   4.327   1.880  0.9581  0.5741  0.3325
   11SLM     C3 1186   3.991   4.256   1.814  0.2810 -0.0516 -0.1743
   11SLM     O4 1187   3.850   4.325   1.998 -0.1837 -0.5609  0.0786
   11SLM     H5 1188   3.965   4.200   1.723 -1.5116  1.7370 -0.7909
   11SLM     C6 1189   4.104   4.348   1.774 -0.3471  0.6583 -0.3304
   11SLM     H7 1190   4.176   4.276   1.734 -2.3220 -1.6649  0.2334
   11SLM     H8 1191   4.089   4.416   1.690  2.0799  1.1783 -0.3952
   11SLM     H9 1192   4.142   4.416   1.851 -0.4040 -0.2354  0.4983
   12SLM     O1 1193   4.052   4.168   1.905  0.4240 -0.5539 -0.7499
   12SLM     C2 1194   4.024   4.039   1.892 -0.0175 -0.4767 -0.5576
   12SLM     C3 1195   4.143   3.952   1.924  0.1087 -0.1946 -0.2514
   12SLM     O4 1196   3.911   4.007   1.866 -0.0236 -1.2913  0.4559
   12SLM     H5 1197   4.216   4.002   1.987 -1.0958  1.9041 -0.4760
   12SLM     C6 1198   4.108   3.811   1.968  0.1127 -0.2938 -0.5655
   12SLM     H7 1199   4.198   3.750   1.957 -0.2600 -1.0262  0.3694
   12SLM     H8 1200   4.080   3.819   2.074 -1.6898  0.8083 -1.1066
   12SLM     H9 1201   4.031   3.759   1.911 -0.3344  0.0405 -0.2734
   13SLM     O1 1202   4.169   3.923   1.789  0.3473 -0.4247 -0.1560
   13SLM     C2 1203   4.287   3.963   1.745  0.5516 -0.4844  0.3438
   13SLM     C3 1204   4.315   3.895   1.613 -0.3133  0.4596 -0.3293
   13SLM     O4 1205   4.348   4.051   1.800 -0.6838  0.2693  0.5240
   13SLM     H5 1206   4.249   3.810   1.599  1.3283 -1.5876  3.4893
   13SLM     C6 1207   4.337   3.981   1.490  0.5039  0.5505 -0.1259
   13SLM     H7 1208   4.277   3.944   1.406 -3.0090 -1.6936  3.2119
   13SLM     H8 1209   4.288   4.078   1.505 -0.8544  0.2088 -2.1668
   13SLM     H9 1210   4.443   3.998   1.470  0.1526  5.4533  1.4276
   14SLM     O1 1211   4.441   3.834   1.633 -0.2549  0.7933  0.3432
   14SLM     C2 1212   4.452   3.720   1.698 -0.1878  0.5857 -0.0333
   14SLM     C3 1213   4.595   3.687   1.731 -0.2527 -0.5271 -0.8320
   14SLM     O4 1214   4.357   3.655   1.735  0.0642  0.5950  0.6339
   14SLM     H5 1215   4.622   3.721   1.831  0.8148 -2.7243 -0.3333
   14SLM     C6 1216   4.618   3.537   1.740 -0.4110 -0.5114 -0.1672
   14SLM     H7 1217   4.718   3.496   1.758 -1.2472 -1.1954  3.4132
   14SLM     H8 1218   4.566   3.488   1.822  2.5791  1.2480  2.9071
   14SLM     H9 1219   4.578   3.502   1.645 -1.8647 -2.5400  1.1515
   15SLM     O1 1220   4.688   3.739   1.638  0.6350 -0.2049  0.2283
   15SLM     C2 1221   4.761   3.844   1.673  0.5190 -0.0139 -0.0974
   15SLM     C3 1222   4.873   3.861   1.575  0.2858 -0.2774 -0.4122
   15SLM     O4 1223   4.734   3.915   1.766 -1.1080 -0.0590 -0.5044
   15SLM     H5 1224   4.836   3.939   1.508 -1.8255 -2.7669 -2.2151
   15SLM     C6 1225   4.995   3.933   1.630 -0.1787  0.6560 -0.5757
   15SLM     H7 1226   5.036   3.862   1.703 -2.5832  0.9688  1.1167
   15SLM     H8 1227   5.062   3.957   1.547  0.4052 -2.1096 -0.9511
   15SLM     H9 1228   4.982   4.031   1.676  1.0503 -0.6170  2.6603
   16SLM     O1 1229   4.915   3.742   1.511  0.5697 -0.2531 -0.2726
   16SLM     C2 1230   4.892   3.731   1.382  0.2737 -0.2948 -0.2184
   16SLM     C3 1231   4.949   3.602   1.328 -0.1635 -0.8846  0.7411
   16SLM     O4 1232   4.844   3.817   1.313 -0.1451 -0.1521  0.2510
   16SLM     H5 1233   5.034   3.568   1.388  1.3771  1.7004  0.1038
   16SLM     C6 1234   4.839   3.500   1.352 -0.5149 -0.7893 -0.4600
   16SLM     H7 1235   4.743   3.543   1.320 -0.2021  0.1007 -0.2110
   16SLM     H8 1236   4.865   3.404   1.308 -0.6478 -0.5954 -0.9670
   16SLM     H9 1237   4.823   3.450   1.448  2.7359  0.0050  0.5557
   17SLM     O1 1238   4.979   3.615   1.191  0.7357 -0.1736  1.0040
   17SLM     C2 1239   5.107   3.635   1.162  0.4725  0.0310 -0.0073
   17SLM     C3 1240   5.113   3.601   1.015  0.1629 -0.1478  0.0189
   17SLM     O4 1241   5.188   3.683   1.236  0.0887 -0.3305  0.6589
   17SLM     H5 1242   5.034   3.671   0.987  0.7600  0.8918  0.8816
   17SLM     C6 1243   5.242   3.655   0.955  0.6108 -0.7221  0.4594
   17SLM     H7 1244   5.258   3.756   0.993  3.1675 -1.0755  0.3965
   17SLM     H8 1245   5.328   3.600   0.994  0.8846  0.1999  1.1789
   17SLM     H9 1246   5.261   3.651   0.847 -3.1383 -2.2830 -0.2287
   18SLM     O1 1247   5.066   3.481   0.958 -0.8685  0.3166 -0.1189
   18SLM     C2 1248   5.084   3.367   1.023 -0.1893  0.4278 -0.1082
   18SLM     C3 1249   5.011   3.250   0.961  0.1087  0.2156 -0.0595
   18SLM     O4 1250   5.147   3.356   1.125 -0.1107 -0.4371 -0.2468
   18SLM     H5 1251   4.906   3.280   0.954 -0.0706 -0.6575 -1.2510
   18SLM     C6 1252   5.061   3.198   0.827  0.1733 -0.2997  0.1620
   18SLM     H7 1253   5.006   3.109   0.797 -2.2259  1.8755 -2.2143
   18SLM     H8 1254   5.043   3.274   0.750  1.7060 -1.7851 -1.6956
   18SLM     H9 1255   5.168   3.182   0.837  0.9078  0.5179 -4.9003
   19SLM     O1 1256   5.015   3.129   1.034 -0.2316 -0.5047 -1.2294
   19SLM     C2 1257   4.928   3.116   1.132  0.5285  0.0297 -0.4764
   19SLM     C3 1258   4.920   2.977   1.190  0.7505  0.0515 -0.3930
   19SLM     O4 1259   4.858   3.208   1.166  0.2214 -0.4170  0.1025
   19SLM     H5 1260   5.018   2.943   1.225  0.7151  3.4618  3.3068
   19SLM     C6 1261   4.828   2.961   1.310  0.2554 -0.2580 -0.8083
   19SLM     H7 1262   4.729   3.004   1.293 -1.7266 -2.2302  4.9079
   19SLM     H8 1263   4.808   2.862   1.351  0.9113  0.2870  0.8745
   19SLM     H9 1264   4.877   3.014   1.392 -2.6462 -1.0440  1.4993
   20SLM     O1 1265   4.864   2.894   1.090  0.1714  0.2254 -0.2129
   20SLM     C2 1266   4.946   2.812   1.026 -0.1671  0.0044 -0.3689
   20SLM     C3 1267   4.873   2.719   0.933 -0.3148 -0.4306  0.1786
   20SLM     O4 1268   5.065   2.816   1.044 -0.2111 -1.3836  0.2769
   20SLM     H5 1269   4.807   2.651   0.988 -3.5928  2.7614  0.4018
   20SLM     C6 1270   4.789   2.798   0.835  1.0481  0.8095 -0.0145
   20SLM     H7 1271   4.758   2.894   0.876 -0.4562  1.0644 -1.6266
   20SLM     H8 1272   4.819   2.812   0.731 -0.8198  0.2626 -0.6571
   20SLM     H9 1273   4.703   2.730   0.834  2.4245 -0.9918  1.4962
   21SLM     O1 1274   4.973   2.648   0.863  0.3425  0.5699  0.0874
   21SLM     C2 1275   4.994   2.522   0.896 -0.5021  0.2563 -0.5363
   21SLM     C3 1276   5.120   2.471   0.829 -0.5673 -0.9886  0.2620
   21SLM     O4 1277   4.925   2.463   0.976  0.1684 -0.2450 -0.3223
   21SLM     H5 1278   5.157   2.523   0.740  1.0989 -1.1824  0.8310
   21SLM     C6 1279   5.232   2.457   0.930  0.3504  0.5794 -0.5215
   21SLM     H7 1280   5.206   2.419   1.029  1.2763 -0.4579 -0.6674
   21SLM     H8 1281   5.308   2.391   0.889  0.6207 -0.7685  2.0221
   21SLM     H9 1282   5.281   2.554   0.945 -2.1775  1.9795 -1.0329
   22SLM     O1 1283   5.083   2.341   0.790 -1.3120 -0.8288  0.4175
   22SLM     C2 1284   5.063   2.310   0.663  0.0791  0.1301 -0.0460
   22SLM     C3 1285   5.095   2.164   0.645 -0.0299  0.0692  0.2477
   22SLM     O4 1286   5.035   2.391   0.578 -0.5245  0.1573  0.1704
   22SLM     H5 1287   5.027   2.108   0.710  2.1948 -3.8059 -0.6071
   22SLM     C6 1288   5.059   2.120   0.504 -0.3392 -0.1844  0.4019
   22SLM     H7 1289   5.121   2.182   0.438 -0.9242  2.6235  2.3791
   22SLM     H8 1290   5.069   2.013   0.485 -0.4689 -0.1513  0.1490
   22SLM     H9 1291   4.954   2.143   0.483  0.1809  0.3084 -1.7764
   23SLM     O1 1292   5.227   2.129   0.680  0.0105  0.5466  0.5643
   23SLM     C2 1293   5.252   2.006   0.720  0.0923  0.5125  0.4092
   23SLM     C3 1294   5.401   1.980   0.719  0.0320  0.2002 -0.6092
   23SLM     O4 1295   5.167   1.931   0.760 -0.0949  0.2922 -0.3967
   23SLM     H5 1296   5.414   1.873   0.700  3.0502  0.5586 -0.8646
   23SLM     C6 1297   5.469   2.024   0.591  0.7068  0.6843 -0.0866
   23SLM     H7 1298   5.418   1.992   0.499  0.9934 -1.1097  0.3684
   23SLM     H8 1299   5.477   2.133   0.590 -1.1033  0.8359 -1.8548
   23SLM     H9 1300   5.571   1.986   0.579  0.6141  0.4155 -0.0159
   24SLM     O1 1301   5.468   2.048   0.822  0.6824  0.1528 -0.9989
   24SLM     C2 1302   5.581   1.997   0.870  0.0325 -0.0830  0.3050
   24SLM     C3 1303   5.661   2.093   0.954 -0.6366  0.4866  0.2965
   24SLM     O4 1304   5.611   1.885   0.838  0.5755  0.0869  0.2132
   24SLM     H5 1305   5.675   2.189   0.903 -0.8204 -1.0227 -2.6902
   24SLM     C6 1306   5.573   2.148   1.065 -0.5527  0.6923  0.2606
   24SLM     H7 1307   5.479   2.097   1.089 -2.6733  2.3628 -3.9410
   24SLM     H8 1308   5.626   2.164   1.159 -1.9879 -1.4229  1.4793
   24SLM     H9 1309   5.529   2.246   1.043 -0.0798  0.6864 -0.7391
   25SLM     O1 1310   5.784   2.047   1.006 -0.4510  0.1337 -0.4491
   25SLM     C2 1311   5.893   2.080   0.938  0.2176 -0.3650  0.3808
   25SLM     C3 1312   6.025   2.072   1.010  0.2070 -0.0208  0.4422
   25SLM     O4 1313   5.884   2.137   0.833  0.3593 -0.7308  0.1679
   25SLM     H5 1314   6.092   2.001   0.960 -0.1664  0.6833 -1.0446
   25SLM     C6 1315   6.103   2.201   1.001  0.3703 -0.1846 -0.5637
   25SLM     H7 1316   6.039   2.287   1.026 -3.2211 -3.1138  0.7329
   25SLM     H8 1317   6.188   2.196   1.071 -0.2667  2.7458  0.5157
   25SLM     H9 1318   6.155   2.206   0.905  2.1827 -3.2331  0.1961
   26SLM     O1 1319   6.009   2.048   1.149  0.2735  0.1980  0.4873
   26SLM     C2 1320   6.043   1.928   1.191  0.4655  0.0878  0.0288
   26SLM     C3 1321   6.056   1.918   1.341 -0.2593 -0.0936  0.0822
   26SLM     O4 1322   6.063   1.839   1.113  0.6923  0.3148 -0.1669
   26SLM     H5 1323   6.164   1.926   1.332 -0.4956  0.2903 -2.5519
   26SLM     C6 1324   6.007   2.045   1.408  0.3911  0.4041 -0.3831
   26SLM     H7 1325   6.018   2.029   1.516  0.8431  0.5821 -0.4036
   26SLM     H8 1326   6.059   2.139   1.388  0.5549  0.3784 -0.0750
   26SLM     H9 1327   5.898   2.053   1.396  0.4493 -0.6007 -1.7708
   27SLM     O1 1328   5.997   1.798   1.389 -0.6043  0.2618  0.5537
   27SLM     C2 1329   6.071   1.690   1.403 -0.3719  0.3264 -0.1542
   27SLM     C3 1330   5.997   1.592   1.491 -0.3217  0.4926  0.0713
   27SLM     O4 1331   6.176   1.662   1.351 -0.3208  0.1818  0.0276
   27SLM     H5 1332   6.054   1.501   1.475  0.9286  0.8201  2.4906
   27SLM     C6 1333   6.000   1.637   1.636  0.1448 -0.9151  0.4954
   27SLM     H7 1334   5.950   1.563   1.699 -0.0007  0.6598  2.2650
   27SLM     H8 1335   6.094   1.663   1.684 -1.4822 -1.7527  4.3429
   27SLM     H9 1336   5.939   1.727   1.646 -0.6677 -1.3551 -0.4024
   28SLM     O1 1337   5.863   1.588   1.446 -0.4631  0.0787  0.5249
   28SLM     C2 1338   5.807   1.477   1.403  0.2539 -0.1830  0.2645
   28SLM     C3 1339   5.661   1.482   1.442  0.2399  0.0154  0.1867
   28SLM     O4 1340   5.865   1.389   1.345  0.8336  0.1234  0.3806
   28SLM     H5 1341   5.650   1.518   1.544 -5.0016 -1.3497  0.2349
   28SLM     C6 1342   5.574   1.571   1.355  0.2897  0.1354  0.2619
   28SLM     H7 1343   5.572   1.547   1.249 -4.3452 -0.0902  0.3000
   28SLM     H8 1344   5.467   1.565   1.375  0.0554 -2.0011 -1.4548
   28SLM     H9 1345   5.616   1.671   1.366  3.4077 -1.3423  2.4257
   29SLM     O1 1346   5.594   1.358   1.436 -0.1088  0.1829  0.6469
   29SLM     C2 1347   5.630   1.259   1.517 -0.1065  0.1277  0.5772
   29SLM     C3 1348   5.559   1.135   1.468 -0.1809  0.4468 -0.1288
   29SLM     O4 1349   5.715   1.267   1.601  0.4231  0.4573  0.0151
   29SLM     H5 1350   5.480   1.154   1.395  0.3871  1.6405 -0.4488
   29SLM     C6 1351   5.665   1.068   1.382 -0.3753 -0.0815  0.0416
   29SLM     H7 1352   5.602   0.983   1.355  0.7898 -0.5027 -1.4702
   29SLM     H8 1353   5.714   1.122   1.300 -0.8337  1.5309  0.8154
   29SLM     H9 1354   5.740   1.024   1.449 -0.7447 -1.9412 -0.7205
   30SLE     O1 1355   5.522   1.043   1.568 -0.1502  0.0482 -0.4762
   30SLE     C2 1356   5.401   1.062   1.619  0.0599 -0.0487  0.0630
   30SLE     C3 1357   5.344   0.931   1.667  0.0326 -0.1215 -0.1659
   30SLE     O4 1358   5.363   1.174   1.641 -0.1615 -0.0758 -0.1803
   30SLE     H5 1359   5.409   0.860   1.718  3.5418  2.5600 -0.7211
   30SLE    O10 1360   5.285   0.864   1.558 -0.1513 -0.4593  0.1389
   30SLE    H11 1361   5.347   0.870   1.487  0.1015  1.2618  0.4834
   30SLE     C6 1362   5.233   0.954   1.768  0.3947  0.0504  0.1984
   30SLE     H7 1363   5.165   0.868   1.761 -0.5681  0.4535  3.5515
   30SLE     H8 1364   5.279   0.974   1.865 -1.1965  0.5836  0.8691
   30SLE     H9 1365   5.164   1.036   1.744 -0.4977 -1.0071 -0.9191
    1SLS     O1 1366   0.525   1.155   4.403 -0.5425  0.2008  0.9600
    1SLS     C2 1367   0.619   1.189   4.496 -0.3361 -0.1532  0.8808
    1SLS     C3 1368   0.557   1.253   4.619 -1.3223 -0.5133  0.5747
    1SLS     O4 1369   0.739   1.178   4.470 -0.5524  0.6767 -0.5134
    1SLS     H5 1370   0.468   1.196   4.647 -3.8815  2.4050 -1.2257
    1SLS    H10 1371   0.433   1.153   4.424 -0.5335 -2.8323  0.8584
    1SLS     C6 1372   0.663   1.278   4.724  0.0393  0.5251 -1.0124
    1SLS     H7 1373   0.761   1.316   4.695  2.2740 -0.9695  4.0048
    1SLS     H8 1374   0.607   1.311   4.812  3.2402  2.7767  0.2760
    1SLS     H9 1375   0.691   1.174   4.739 -0.2111  0.3318 -1.9016
    2SLM     O1 1376   0.517   1.386   4.594  0.2832 -0.0985  0.1692
    2SLM     C2 1377   0.398   1.412   4.544  0.4467 -0.5028 -0.4250
    2SLM     C3 1378   0.372   1.560   4.525 -0.3941 -0.5365  0.4534
    2SLM     O4 1379   0.330   1.320   4.505 -0.7862  0.1474  0.1588
    2SLM     H5 1380   0.443   1.596   4.450  0.6716  1.0245  2.1661
    2SLM     C6 1381   0.234   1.593   4.473 -0.4223  0.1549  0.9541
    2SLM     H7 1382   0.147   1.585   4.539 -0.8431 -0.7492  0.3114
    2SLM     H8 1383   0.232   1.689   4.420  1.0354 -1.3319 -1.9335
    2SLM     H9 1384   0.210   1.525   4.390 -0.9675 -0.1916  1.3920
    3SLM     O1 1385   0.399   1.625   4.648  0.3327 -0.0358  0.0323
    3SLM     C2 1386   0.453   1.745   4.650  0.8954 -0.2836 -0.2162
    3SLM     C3 1387   0.446   1.794   4.793 -0.4738 -0.4698 -0.2176
    3SLM     O4 1388   0.492   1.801   4.551  0.0264  0.1370 -0.3267
    3SLM     H5 1389   0.478   1.723   4.870 -0.2438  0.5870  0.6705
    3SLM     C6 1390   0.532   1.917   4.812 -0.8249 -0.1641 -0.6017
    3SLM     H7 1391   0.519   1.991   4.733  2.3762  1.4655  0.3166
    3SLM     H8 1392   0.508   1.976   4.902 -1.9108  3.7132 -3.2824
    3SLM     H9 1393   0.638   1.892   4.813 -0.6891  0.2177 -2.8258
    4SLM     O1 1394   0.312   1.821   4.829 -0.4843 -0.5812 -0.1729
    4SLM     C2 1395   0.294   1.837   4.959 -0.2852 -0.5630 -0.1474
    4SLM     C3 1396   0.153   1.877   4.994  0.0736 -0.0202  0.6944
    4SLM     O4 1397   0.383   1.827   5.039 -0.1793  0.7656 -0.0974
    4SLM     H5 1398   0.093   1.790   4.963  0.0196  1.0929 -2.5024
    4SLM     C6 1399   0.140   1.909   5.142  0.4600 -0.4525  0.8234
    4SLM     H7 1400   0.222   1.966   5.187  0.0820 -0.1852  1.1813
    4SLM     H8 1401   0.055   1.976   5.158 -0.7732 -1.2144 -2.0347
    4SLM     H9 1402   0.133   1.822   5.207  2.6555  0.0593  1.7875
    5SLM     O1 1403   0.146   1.987   4.907 -0.1508 -0.3002  0.3555
    5SLM     C2 1404   0.031   1.997   4.843 -0.4105  0.1833  0.8922
    5SLM     C3 1405   0.020   2.129   4.771  0.0079 -0.1356  0.2419
    5SLM     O4 1406  -0.062   1.920   4.841  0.1102 -0.4355  0.4054
    5SLM     H5 1407   0.111   2.188   4.776 -0.6327  0.8025  1.0273
    5SLM     C6 1408  -0.026   2.107   4.628  0.2684 -0.4130  0.2005
    5SLM     H7 1409  -0.124   2.058   4.629  0.8611 -1.5894  0.5252
    5SLM     H8 1410  -0.035   2.205   4.579 -1.7423 -1.8716 -2.4944
    5SLM     H9 1411   0.051   2.045   4.582  0.7243  1.1024 -1.1296
    6SLM     O1 1412  -0.101   2.188   4.814  0.1077  0.4343 -0.2590
    6SLM     C2 1413  -0.100   2.268   4.919  0.1449 -0.2219  0.2360
    6SLM     C3 1414  -0.242   2.303   4.956  0.1899 -0.3090  0.5003
    6SLM     O4 1415  -0.001   2.309   4.973 -0.6356  1.1588  0.6370
    6SLM     H5 1416  -0.309   2.311   4.869 -0.7949  2.4976  1.4489
    6SLM     C6 1417  -0.311   2.195   5.037 -0.6449 -0.3657 -0.2701
    6SLM     H7 1418  -0.367   2.132   4.968 -0.7410  0.7169 -1.1924
    6SLM     H8 1419  -0.239   2.131   5.089 -0.8193 -0.1606  0.2328
    6SLM     H9 1420  -0.381   2.233   5.112  0.7813  2.4418 -0.2953
    7SLM     O1 1421  -0.251   2.417   5.038 -0.0533  0.1946 -0.2209
    7SLM     C2 1422  -0.274   2.532   4.977  0.1945  0.1020 -0.4874
    7SLM     C3 1423  -0.313   2.635   5.081  0.3518 -0.0647 -0.2653
    7SLM     O4 1424  -0.281   2.549   4.858  0.6091  0.3419 -0.4809
    7SLM     H5 1425  -0.250   2.606   5.166  0.1819  0.3776  0.0093
    7SLM     C6 1426  -0.279   2.775   5.035 -0.5018  0.3253  0.2962
    7SLM     H7 1427  -0.178   2.809   5.060 -0.0926  0.0150 -0.9230
    7SLM     H8 1428  -0.300   2.790   4.929 -2.8615 -2.5700  0.2804
    7SLM     H9 1429  -0.343   2.845   5.090 -0.0544  2.0593 -1.3324
    8SLM     O1 1430  -0.448   2.608   5.112  0.4306 -0.8717 -0.5960
    8SLM     C2 1431  -0.477   2.593   5.240  0.2191  0.1008 -0.5306
    8SLM     C3 1432  -0.625   2.616   5.254  0.2151 -0.4108  0.3208
    8SLM     O4 1433  -0.401   2.566   5.330 -0.0790 -0.2351 -0.3826
    8SLM     H5 1434  -0.662   2.673   5.168 -0.6067 -1.4253 -0.0170
    8SLM     C6 1435  -0.704   2.486   5.242 -0.0785 -0.1755 -0.3591
    8SLM     H7 1436  -0.772   2.478   5.158 -1.5493 -1.9347  0.9569
    8SLM     H8 1437  -0.640   2.398   5.234 -0.8293 -1.2103  3.7667
    8SLM     H9 1438  -0.770   2.455   5.324 -1.4175  2.6710 -0.3000
    9SLM     O1 1439  -0.648   2.686   5.374 -0.4333  0.1163 -0.1089
    9SLM     C2 1440  -0.772   2.719   5.407 -0.2926  0.2177  0.3112
    9SLM     C3 1441  -0.768   2.783   5.544 -0.1403 -0.1053  0.4577
    9SLM     O4 1442  -0.868   2.705   5.337  0.4157 -0.5002 -0.5209
    9SLM     H5 1443  -0.732   2.694   5.597  0.3451 -1.6188 -2.3389
    9SLM     C6 1444  -0.675   2.901   5.565 -0.3791  0.1925 -0.1506
    9SLM     H7 1445  -0.726   2.994   5.541  1.4660  0.4682 -3.3328
    9SLM     H8 1446  -0.628   2.913   5.663 -2.9407 -1.1217  1.2929
    9SLM     H9 1447  -0.587   2.883   5.502  1.5611 -0.4604  2.6560
   10SLM     O1 1448  -0.896   2.839   5.567  0.2857  0.9477  0.2653
   10SLM     C2 1449  -0.964   2.775   5.660  0.2377  0.3155 -0.1981
   10SLM     C3 1450  -1.044   2.877   5.738 -0.1100  0.1714 -0.3663
   10SLM     O4 1451  -0.965   2.655   5.660 -0.3807  0.3202 -0.5712
   10SLM     H5 1452  -1.087   2.959   5.680 -2.5758 -1.0451 -0.3580
   10SLM     C6 1453  -1.154   2.808   5.817  0.4025 -0.3759 -0.1274
   10SLM     H7 1454  -1.251   2.796   5.767  1.7814  0.9069 -3.2824
   10SLM     H8 1455  -1.184   2.879   5.894 -0.1178  0.4779 -1.0939
   10SLM     H9 1456  -1.137   2.705   5.851 -3.5383 -1.7864 -2.0791
   11SLM     O1 1457  -0.958   2.941   5.829 -0.1177 -0.0188 -0.2242
   11SLM     C2 1458  -0.918   3.062   5.795 -0.5742  0.2243  0.1019
   11SLM     C3 1459  -0.859   3.120   5.921 -0.6456 -0.1817  0.3199
   11SLM     O4 1460  -0.922   3.127   5.694 -0.4441 -0.0382 -0.0727
   11SLM     H5 1461  -0.852   3.032   5.987 -0.7626 -1.0377 -0.7986
   11SLM     C6 1462  -0.720   3.175   5.894 -0.5287 -0.6949 -0.1320
   11SLM     H7 1463  -0.660   3.093   5.855  0.1354 -0.6473  0.7965
   11SLM     H8 1464  -0.728   3.267   5.835 -1.5331 -1.6892 -1.5857
   11SLM     H9 1465  -0.672   3.209   5.986 -1.9000 -1.8635  1.0462
   12SLM     O1 1466  -0.948   3.219   5.967 -0.9588 -0.1088 -0.4447
   12SLM     C2 1467  -0.941   3.262   6.092 -0.1510 -0.1608 -0.4679
   12SLM     C3 1468  -1.003   3.399   6.108  0.0844 -0.0725 -0.3054
   12SLM     O4 1469  -0.867   3.216   6.174  0.2040  0.9413 -0.1530
   12SLM     H5 1470  -1.034   3.395   6.213 -3.6578  1.7236 -1.2439
   12SLM     C6 1471  -0.897   3.506   6.089  0.5253 -0.1298  1.6818
   12SLM     H7 1472  -0.815   3.477   6.155  0.2913 -2.9910  0.8085
   12SLM     H8 1473  -0.853   3.510   5.989 -2.3214 -0.9615  0.3099
   12SLM     H9 1474  -0.942   3.603   6.109 -0.2278  0.1452 -1.0900
   13SLM     O1 1475  -1.107   3.424   6.016 -0.2980  0.5731  0.2970
   13SLM     C2 1476  -1.230   3.447   6.057 -0.5635  0.0940 -0.2210
   13SLM     C3 1477  -1.315   3.502   5.945 -0.0567  0.5202 -0.3975
   13SLM     O4 1478  -1.270   3.432   6.170 -0.5558 -0.7907 -0.3333
   13SLM     H5 1479  -1.249   3.585   5.918 -0.9881  0.9323 -1.4418
   13SLM     C6 1480  -1.317   3.397   5.836 -0.0007  0.2099 -0.1015
   13SLM     H7 1481  -1.220   3.381   5.788  2.6566 -0.3302  5.1413
   13SLM     H8 1482  -1.369   3.307   5.870 -1.6449  0.1943 -2.5067
   13SLM     H9 1483  -1.384   3.431   5.756 -0.4905  2.8539  1.3846
   14SLM     O1 1484  -1.450   3.511   5.983  0.0027 -0.2644 -0.0025
   14SLM     C2 1485  -1.513   3.609   5.921 -0.0630 -0.0145  0.4533
   14SLM     C3 1486  -1.661   3.583   5.901 -0.0699  0.6219 -0.3539
   14SLM     O4 1487  -1.451   3.701   5.876 -0.3627 -0.1074 -0.1645
   14SLM     H5 1488  -1.669   3.491   5.841 -1.1033  2.9610 -3.9578
   14SLM     C6 1489  -1.744   3.559   6.026  0.3411  0.3745 -0.1230
   14SLM     H7 1490  -1.712   3.626   6.106  0.3237 -0.9532  1.0128
   14SLM     H8 1491  -1.854   3.563   6.025  0.2872  0.4813  2.7453
   14SLM     H9 1492  -1.731   3.457   6.063  1.4843  1.2209  1.8637
   15SLM     O1 1493  -1.705   3.700   5.837 -0.1655  0.8354  0.1027
   15SLM     C2 1494  -1.720   3.700   5.706  0.1146  0.6706  0.0717
   15SLM     C3 1495  -1.761   3.837   5.658 -0.9929  0.2830 -0.0901
   15SLM     O4 1496  -1.708   3.602   5.637 -0.6333  0.6563 -0.0392
   15SLM     H5 1497  -1.843   3.855   5.728  0.2232 -2.2434  2.0688
   15SLM     C6 1498  -1.643   3.931   5.672  0.3651 -1.3988 -0.1710
   15SLM     H7 1499  -1.660   4.036   5.649 -3.0364 -2.1454 -1.3200
   15SLM     H8 1500  -1.580   3.932   5.762  0.2896  2.3092 -0.1065
   15SLM     H9 1501  -1.564   3.901   5.602  3.1611  1.8270  1.4747
   16SLM     O1 1502  -1.799   3.840   5.523  0.0619 -0.5431 -0.4151
   16SLM     C2 1503  -1.928   3.846   5.493 -0.0175  1.5143  0.2218
   16SLM     C3 1504  -1.926   3.903   5.353  1.2020  0.5337 -0.1689
   16SLM     O4 1505  -2.021   3.822   5.566  0.1650  0.2142  0.0388
   16SLM     H5 1506  -1.847   3.857   5.293  2.8795  0.6934  1.8275
   16SLM     C6 1507  -2.056   3.863   5.288  0.8545  0.7387  0.3961
   16SLM     H7 1508  -2.044   3.905   5.188 -1.3046 -0.4727 -0.4241
   16SLM     H8 1509  -2.065   3.755   5.272  1.3774  0.4659  1.8832
   16SLM     H9 1510  -2.133   3.909   5.350  0.5611  1.2315 -0.3207
   17SLM     O1 1511  -1.890   4.040   5.358 -0.0154  0.8494 -0.0263
   17SLM     C2 1512  -1.780   4.078   5.296  0.3735  0.1168  0.2056
   17SLM     C3 1513  -1.785   4.229   5.290 -0.5249  0.0670 -0.2997
   17SLM     O4 1514  -1.705   4.002   5.242 -0.3944  0.0088 -0.7238
   17SLM     H5 1515  -1.888   4.243   5.255 -0.4297  2.0089  0.1375
   17SLM     C6 1516  -1.749   4.277   5.429  0.3575 -0.5455 -0.3183
   17SLM     H7 1517  -1.777   4.382   5.422 -0.1482 -0.6371  0.2787
   17SLM     H8 1518  -1.820   4.230   5.498 -1.5211 -1.1652 -2.6031
   17SLM     H9 1519  -1.647   4.275   5.470 -0.1043 -0.6638  0.8583
   18SLM     O1 1520  -1.698   4.298   5.204 -0.0278 -0.0634  0.0936
   18SLM     C2 1521  -1.731   4.307   5.076 -0.0587  0.0021  0.1052
   18SLM     C3 1522  -1.632   4.393   5.002  0.2553 -0.3802  0.0743
   18SLM     O4 1523  -1.825   4.252   5.026  0.6101 -0.8540 -0.2359
   18SLM     H5 1524  -1.627   4.488   5.055  2.0344 -0.7617  0.6080
   18SLM     C6 1525  -1.490   4.341   4.994  0.7224  0.9245 -0.3184
   18SLM     H7 1526  -1.436   4.368   4.902 -2.0919 -0.0856 -2.3316
   18SLM     H8 1527  -1.427   4.402   5.059 -0.3890  1.5691  0.1687
   18SLM     H9 1528  -1.479   4.235   5.016  3.9863  1.3853  0.5802
   19SLM     O1 1529  -1.676   4.420   4.870 -0.1975  0.3031  0.3648
   19SLM     C2 1530  -1.657   4.539   4.816 -1.0399  0.7020  0.9265
   19SLM     C3 1531  -1.688   4.524   4.669  0.4710  0.0796  0.6635
   19SLM     O4 1532  -1.600   4.629   4.872  0.2335  0.5591 -0.1211
   19SLM     H5 1533  -1.772   4.454   4.673 -1.5615  2.5142  2.3425
   19SLM     C6 1534  -1.734   4.654   4.606  0.5357 -0.0102  0.4310
   19SLM     H7 1535  -1.792   4.711   4.679  2.5071  2.0315  0.4341
   19SLM     H8 1536  -1.662   4.720   4.559  2.0904 -1.7909  0.2405
   19SLM     H9 1537  -1.806   4.633   4.526 -1.5603 -1.1000  2.4981
   20SLM     O1 1538  -1.566   4.477   4.616  0.3419  0.6661 -0.1569
   20SLM     C2 1539  -1.581   4.366   4.546 -0.1239  0.4187  0.3287
   20SLM     C3 1540  -1.456   4.333   4.468 -0.2127 -0.0334  0.3741
   20SLM     O4 1541  -1.677   4.294   4.533  0.7405 -0.6209 -0.4070
   20SLM     H5 1542  -1.381   4.295   4.538  0.7091  0.2983 -0.4260
   20SLM     C6 1543  -1.470   4.219   4.369  0.8202  0.5413 -0.4460
   20SLM     H7 1544  -1.519   4.251   4.277  1.3312 -4.4676 -2.6075
   20SLM     H8 1545  -1.375   4.169   4.348 -0.1977 -0.5458 -2.5042
   20SLM     H9 1546  -1.522   4.132   4.410 -1.1444  1.6848 -0.4497
   21SLM     O1 1547  -1.418   4.443   4.388 -0.6430 -0.0450  0.1530
   21SLM     C2 1548  -1.293   4.486   4.399 -0.4902 -0.5175  0.2885
   21SLM     C3 1549  -1.264   4.584   4.288  0.6010 -0.8514  0.2704
   21SLM     O4 1550  -1.208   4.439   4.469 -0.2243  0.6136  0.7354
   21SLM     H5 1551  -1.359   4.630   4.259  1.1171  1.7429  2.4351
   21SLM     C6 1552  -1.153   4.683   4.317  0.3313 -0.5582  0.3115
   21SLM     H7 1553  -1.133   4.738   4.225  0.8714  0.1684  0.8576
   21SLM     H8 1554  -1.172   4.747   4.404  0.9754 -1.2250  0.9457
   21SLM     H9 1555  -1.062   4.628   4.340  0.4493  0.0086  1.2122
   22SLM     O1 1556  -1.209   4.516   4.178  0.0775 -0.7476 -0.0554
   22SLM     C2 1557  -1.280   4.509   4.066  0.0438  0.2058 -0.1017
   22SLM     C3 1558  -1.189   4.463   3.955  0.3298 -0.1485  0.2763
   22SLM     O4 1559  -1.397   4.535   4.053  0.0605  0.2512 -0.1566
   22SLM     H5 1560  -1.088   4.503   3.961 -0.5459  2.7639 -2.9384
   22SLM     C6 1561  -1.152   4.316   3.942 -0.9664 -0.4952  0.3897
   22SLM     H7 1562  -1.079   4.300   4.022 -0.6056  2.2647  0.6832
   22SLM     H8 1563  -1.229   4.243   3.965 -1.2158 -0.1441  0.6799
   22SLM     H9 1564  -1.109   4.283   3.847 -0.2127  0.3439  0.4322
   23SLM     O1 1565  -1.249   4.500   3.832 -0.3855  0.4454  0.7983
   23SLM     C2 1566  -1.205   4.606   3.767  0.3083  0.1080  0.7127
   23SLM     C3 1567  -1.222   4.605   3.617  0.2910  0.3181  0.7127
   23SLM     O4 1568  -1.151   4.694   3.829  0.0846  0.0690  0.9609
   23SLM     H5 1569  -1.314   4.548   3.600  0.9726 -0.6486  0.2064
   23SLM     C6 1570  -1.254   4.743   3.564 -0.8259  0.3024  1.3238
   23SLM     H7 1571  -1.257   4.812   3.648  1.0541  1.5553  0.4076
   23SLM     H8 1572  -1.171   4.785   3.505 -2.5089 -0.3165 -1.6061
   23SLM     H9 1573  -1.339   4.727   3.497 -0.9544  2.0878  1.0395
   24SLM     O1 1574  -1.105   4.549   3.560  0.3556  0.2128  0.9477
   24SLM     C2 1575  -1.098   4.419   3.542  0.5495  0.3587 -0.0747
   24SLM     C3 1576  -0.979   4.380   3.457  0.3673  0.0672 -0.1966
   24SLM     O4 1577  -1.193   4.353   3.573  0.1627  0.5905 -0.7665
   24SLM     H5 1578  -0.962   4.469   3.395  0.4414 -0.2720 -0.6675
   24SLM     C6 1579  -0.846   4.373   3.528  0.1690 -0.3075  0.1390
   24SLM     H7 1580  -0.782   4.410   3.447 -1.1631  1.1296 -0.2789
   24SLM     H8 1581  -0.839   4.451   3.604  3.2984  2.5884 -2.9200
   24SLM     H9 1582  -0.817   4.286   3.587 -0.3930  0.3745  1.4464
   25SLM     O1 1583  -1.001   4.252   3.402 -0.5133 -0.0568  0.4404
   25SLM     C2 1584  -0.923   4.201   3.309  0.0831  0.5582  0.6002
   25SLM     C3 1585  -0.922   4.050   3.312 -0.5231  0.5303 -0.3883
   25SLM     O4 1586  -0.859   4.273   3.237 -0.0323 -0.1120 -0.1801
   25SLM     H5 1587  -1.027   4.019   3.315 -1.0201  2.1205 -0.9794
   25SLM     C6 1588  -0.858   3.981   3.192 -1.6108 -0.6204 -0.3141
   25SLM     H7 1589  -0.751   3.991   3.174 -1.6457 -3.3268 -2.2651
   25SLM     H8 1590  -0.865   3.872   3.196  3.4048 -1.0113  1.4810
   25SLM     H9 1591  -0.900   4.019   3.099 -2.4782 -1.5966 -0.3393
   26SLM     O1 1592  -0.880   3.993   3.434 -0.1354  0.5357 -0.5168
   26SLM     C2 1593  -0.758   4.014   3.482 -0.4031  0.4260  0.2248
   26SLM     C3 1594  -0.751   3.965   3.624 -0.0445  0.4570  0.2163
   26SLM     O4 1595  -0.663   4.064   3.430  0.1051 -0.4195  0.3355
   26SLM     H5 1596  -0.740   3.856   3.623  0.8452  0.4430  3.8393
   26SLM     C6 1597  -0.637   4.015   3.711  0.5964 -0.5183 -0.0544
   26SLM     H7 1598  -0.661   4.117   3.740  0.4755 -0.2584 -1.0464
   26SLM     H8 1599  -0.609   3.959   3.801  0.2372 -0.2136  0.2494
   26SLM     H9 1600  -0.546   4.001   3.652  0.8232 -1.0080  0.3991
   27SLM     O1 1601  -0.868   4.004   3.692 -0.5380 -0.3160 -0.1757
   27SLM     C2 1602  -0.955   3.913   3.731  0.2354 -0.7065  0.6512
   27SLM     C3 1603  -1.089   3.971   3.767  0.1828 -0.1232 -0.4701
   27SLM     O4 1604  -0.931   3.795   3.720  1.1932 -0.5034  0.4792
   27SLM     H5 1605  -1.077   4.061   3.829  0.2406 -0.7910  0.4963
   27SLM     C6 1606  -1.156   4.023   3.641 -0.3583  0.0081 -0.1316
   27SLM     H7 1607  -1.191   3.946   3.572 -1.8040 -1.7045  2.4323
   27SLM     H8 1608  -1.243   4.086   3.659 -0.5525  0.1983 -1.6510
   27SLM     H9 1609  -1.081   4.090   3.597  4.0786 -1.4713  4.6103
   28SLM     O1 1610  -1.163   3.866   3.825 -0.0109  0.2136 -0.0993
   28SLM     C2 1611  -1.177   3.855   3.956  1.0730 -1.2021 -0.0919
   28SLM     C3 1612  -1.275   3.747   3.994 -0.1336  0.1900  0.8184
   28SLM     O4 1613  -1.129   3.937   4.029 -0.4070 -0.2349 -0.1850
   28SLM     H5 1614  -1.191   3.678   3.980  1.2708  1.9998  0.1754
   28SLM     C6 1615  -1.324   3.734   4.136 -0.4704 -0.2880  0.6614
   28SLM     H7 1616  -1.396   3.653   4.153 -0.0491  0.0471  4.7095
   28SLM     H8 1617  -1.245   3.721   4.211  1.1456  0.5085 -0.8676
   28SLM     H9 1618  -1.379   3.824   4.167  1.2819  0.9762  0.1614
   29SLM     O1 1619  -1.382   3.741   3.902 -0.1556 -0.2688  0.8686
   29SLM     C2 1620  -1.407   3.637   3.825 -0.8874  0.3162  0.3185
   29SLM     C3 1621  -1.503   3.668   3.712  0.6084  0.3492 -0.9538
   29SLM     O4 1622  -1.367   3.527   3.849 -0.1176  0.5808  0.2438
   29SLM     H5 1623  -1.567   3.742   3.759  0.3611  0.8119 -1.9878
   29SLM     C6 1624  -1.426   3.730   3.596  0.9739  0.8029 -0.4681
   29SLM     H7 1625  -1.344   3.667   3.563  0.6193  1.2535 -2.2571
   29SLM     H8 1626  -1.498   3.737   3.514  0.6350  1.1879 -0.1454
   29SLM     H9 1627  -1.391   3.830   3.622 -1.6419  1.1605  1.9729
   30SLE     O1 1628  -1.567   3.550   3.668  0.0920  0.1238  0.3859
   30SLE     C2 1629  -1.698   3.558   3.653  0.1453  0.2561 -0.0091
   30SLE     C3 1630  -1.757   3.428   3.604  0.6499 -0.1720  0.5346
   30SLE     O4 1631  -1.758   3.662   3.670 -0.3175 -0.1836  1.0831
   30SLE     H5 1632  -1.729   3.355   3.681 -3.2819  0.2835  2.5277
   30SLE    O10 1633  -1.688   3.418   3.482  0.4713 -0.4647  0.4562
   30SLE    H11 1634  -1.601   3.451   3.501  1.0344  1.1135 -4.1560
   30SLE     C6 1635  -1.908   3.426   3.592  0.6362  0.0240  0.6567
   30SLE     H7 1636  -1.937   3.328   3.553  1.1546  0.8033 -1.7807
   30SLE     H8 1637  -1.953   3.447   3.689 -0.1008 -0.7345  0.4826
   30SLE     H9 1638  -1.953   3.499   3.524 -1.8508 -2.0554 -0.0050
    1SLS     O1 1639   0.693   2.352   2.451 -0.4164  0.0556 -0.3910
    1SLS     C2 1640   0.603   2.282   2.526  0.1009 -0.0664  0.1258
    1SLS     C3 1641   0.579   2.314   2.673  0.2583  1.1919 -0.1196
    1SLS     O4 1642   0.539   2.186   2.484  0.3010 -0.0073 -0.3216
    1SLS     H5 1643   0.530   2.412   2.666  3.5371  2.7540 -3.0170
    1SLS    H10 1644   0.741   2.426   2.486  0.7343 -0.0616 -1.6996
    1SLS     C6 1645   0.477   2.229   2.745  0.2650  1.1328 -0.1794
    1SLS     H7 1646   0.464   2.245   2.852 -0.5229  1.2217 -0.2902
    1SLS     H8 1647   0.382   2.256   2.700  2.3716  1.3534 -4.7349
    1SLS     H9 1648   0.500   2.123   2.730  0.8998  1.5341 -2.1392
    2SLM     O1 1649   0.710   2.319   2.725  0.2780 -0.0586 -0.0430
    2SLM     C2 1650   0.721   2.382   2.841 -0.5962 -0.3043  0.1756
    2SLM     C3 1651   0.854   2.347   2.902 -0.2060  0.2936 -0.3239
    2SLM     O4 1652   0.649   2.470   2.881 -0.6665  0.1430 -0.9205
    2SLM     H5 1653   0.907   2.313   2.813 -1.8818  0.4194 -1.3896
    2SLM     C6 1654   0.915   2.460   2.983  0.3902 -0.1697 -0.1181
    2SLM     H7 1655   1.009   2.434   3.032 -0.5111 -1.0887  1.1652
    2SLM     H8 1656   0.942   2.539   2.912 -0.1876  1.1381  1.0974
    2SLM     H9 1657   0.848   2.504   3.057  1.4433  0.1333  0.6723
    3SLM     O1 1658   0.811   2.241   2.985 -0.1294  0.7680  0.3328
    3SLM     C2 1659   0.910   2.161   3.021 -0.3262  0.3561 -0.0338
    3SLM     C3 1660   0.864   2.032   3.084  1.0759  0.0093  0.3022
    3SLM     O4 1661   1.025   2.195   3.029 -0.1202 -0.2926 -0.2128
    3SLM     H5 1662   0.755   2.039   3.075  1.0024 -1.0261  0.3239
    3SLM     C6 1663   0.904   1.905   3.012 -0.0366  0.0653 -0.4262
    3SLM     H7 1664   0.835   1.826   3.042 -1.1892  1.0086 -0.5646
    3SLM     H8 1665   0.894   1.907   2.903 -0.0021 -0.3637 -0.4375
    3SLM     H9 1666   1.001   1.864   3.041 -1.2617  0.3925  4.4123
    4SLM     O1 1667   0.897   2.024   3.221 -0.1271  0.0391  0.6043
    4SLM     C2 1668   0.826   2.090   3.311 -0.9013  0.0187  0.0124
    4SLM     C3 1669   0.832   2.020   3.445  0.8348 -0.3697 -0.2546
    4SLM     O4 1670   0.753   2.181   3.284  0.0436  0.5773 -0.6781
    4SLM     H5 1671   0.736   2.025   3.497 -0.6859  2.5646 -3.1044
    4SLM     C6 1672   0.860   1.872   3.432  1.2390 -0.3289  0.1446
    4SLM     H7 1673   0.960   1.863   3.389  1.4667 -1.3050  0.8526
    4SLM     H8 1674   0.858   1.817   3.527  3.9649 -0.8111 -0.0451
    4SLM     H9 1675   0.784   1.825   3.369  2.3613  0.1478 -1.5767
    5SLM     O1 1676   0.938   2.088   3.509 -0.1221  0.8447  0.0650
    5SLM     C2 1677   0.922   2.112   3.638  0.1766  0.1581  0.2364
    5SLM     C3 1678   1.052   2.153   3.703  0.1602  0.2958  0.1838
    5SLM     O4 1679   0.823   2.081   3.699  0.2163 -0.4181  0.0103
    5SLM     H5 1680   1.122   2.084   3.655 -1.9034 -1.0388 -0.9966
    5SLM     C6 1681   1.092   2.297   3.682  0.0183  0.3051 -0.0220
    5SLM     H7 1682   1.081   2.318   3.575 -2.2042 -2.4890 -0.3709
    5SLM     H8 1683   1.024   2.374   3.720  0.3154  1.2475 -1.3276
    5SLM     H9 1684   1.193   2.325   3.713  0.4843 -1.1470 -0.2038
    6SLM     O1 1685   1.028   2.140   3.842  0.0409 -0.1252  0.1245
    6SLM     C2 1686   1.110   2.070   3.917 -0.1199 -0.3467  0.0949
    6SLM     C3 1687   1.082   2.096   4.063  0.3854 -0.4612  0.2117
    6SLM     O4 1688   1.205   2.007   3.877  0.0177 -0.0846  0.0106
    6SLM     H5 1689   0.975   2.110   4.077  0.8899  0.1085  4.1653
    6SLM     C6 1690   1.143   1.996   4.160  0.3704 -0.5799  0.0985
    6SLM     H7 1691   1.244   2.002   4.201 -0.5851 -1.3333  2.6002
    6SLM     H8 1692   1.089   1.996   4.255  0.7120  4.6205  0.4186
    6SLM     H9 1693   1.108   1.895   4.135  0.0640 -0.6392  0.7581
    7SLM     O1 1694   1.158   2.212   4.089 -0.2557  0.0582 -0.2156
    7SLM     C2 1695   1.095   2.325   4.118 -0.4026 -0.1515  0.2829
    7SLM     C3 1696   1.202   2.428   4.148 -0.1682 -0.2780 -0.1213
    7SLM     O4 1697   0.976   2.338   4.127 -0.3631  0.1424  0.3874
    7SLM     H5 1698   1.299   2.395   4.111 -0.2466 -0.3839 -0.2357
    7SLM     C6 1699   1.162   2.548   4.064 -0.2686  0.2587  0.6947
    7SLM     H7 1700   1.073   2.589   4.114  1.0720  1.4038  2.1948
    7SLM     H8 1701   1.233   2.631   4.068 -1.4448  1.2164  3.3686
    7SLM     H9 1702   1.148   2.535   3.957  0.5560  1.4917  0.4228
    8SLM     O1 1703   1.207   2.444   4.288 -0.2298 -1.2163 -0.0052
    8SLM     C2 1704   1.322   2.416   4.345  0.3235  0.0913 -0.4512
    8SLM     C3 1705   1.333   2.499   4.471 -0.1244  0.3229 -0.5665
    8SLM     O4 1706   1.405   2.348   4.292  0.2485 -0.6852  0.4133
    8SLM     H5 1707   1.250   2.570   4.478  1.5085  2.0802  1.8954
    8SLM     C6 1708   1.319   2.405   4.589  0.2773  0.1028 -0.6957
    8SLM     H7 1709   1.352   2.302   4.570 -3.0436 -1.0887 -0.3685
    8SLM     H8 1710   1.373   2.441   4.677 -0.8700  2.0952 -0.7787
    8SLM     H9 1711   1.213   2.415   4.612  0.8864  2.1795  1.3415
    9SLM     O1 1712   1.465   2.546   4.481 -0.1100  0.3463 -0.8710
    9SLM     C2 1713   1.488   2.668   4.434 -0.2341  0.8334  0.3308
    9SLM     C3 1714   1.624   2.708   4.486  0.1338 -0.0726  0.0737
    9SLM     O4 1715   1.416   2.734   4.364  0.0457  0.7281 -0.0569
    9SLM     H5 1716   1.631   2.700   4.595  2.2564 -1.5609 -0.1310
    9SLM     C6 1717   1.739   2.639   4.416 -0.3497 -1.1552  0.3427
    9SLM     H7 1718   1.727   2.658   4.309 -0.8780 -2.7326  0.1068
    9SLM     H8 1719   1.824   2.660   4.481 -1.7851  1.6436  1.4033
    9SLM     H9 1720   1.732   2.530   4.416 -4.8216 -0.9717 -1.7221
   10SLM     O1 1721   1.641   2.842   4.445 -0.7092 -0.0886 -0.3378
   10SLM     C2 1722   1.612   2.938   4.531 -0.1061 -0.1988 -0.0018
   10SLM     C3 1723   1.658   3.076   4.489 -0.1707 -0.1757  0.0036
   10SLM     O4 1724   1.537   2.925   4.624 -0.2201  0.4191 -0.0038
   10SLM     H5 1725   1.763   3.046   4.493  0.2179  1.1249 -0.1727
   10SLM     C6 1726   1.635   3.118   4.345  0.8288 -0.6843 -0.3103
   10SLM     H7 1727   1.529   3.119   4.317  1.1262 -2.1248 -1.6145
   10SLM     H8 1728   1.683   3.056   4.268  0.7285 -0.1217 -0.8285
   10SLM     H9 1729   1.681   3.217   4.335  0.0585 -0.3121 -0.1860
   11SLM     O1 1730   1.617   3.181   4.574  0.2334 -0.1239  0.1339
   11SLM     C2 1731   1.697   3.193   4.678  0.3890  0.2406 -0.0258
   11SLM     C3 1732   1.665   3.320   4.752  0.4644  0.2118  0.0554
   11SLM     O4 1733   1.778   3.116   4.722  0.0106  0.1340  0.4911
   11SLM     H5 1734   1.624   3.385   4.674 -2.6643  2.8990  3.7185
   11SLM     C6 1735   1.552   3.295   4.850  0.0404  0.0140 -0.4834
   11SLM     H7 1736   1.464   3.245   4.808 -1.6503  1.2345  1.5097
   11SLM     H8 1737   1.600   3.243   4.934 -1.5511 -0.6900  0.0152
   11SLM     H9 1738   1.521   3.391   4.892  3.5463  1.4882 -1.1229
   12SLM     O1 1739   1.776   3.365   4.826  0.2388  0.0708  0.4861
   12SLM     C2 1740   1.865   3.451   4.778 -0.1991 -0.0234 -0.5097
   12SLM     C3 1741   1.914   3.541   4.890 -0.3621 -0.1521 -0.3333
   12SLM     O4 1742   1.882   3.453   4.659 -0.3006  0.8759 -0.5153
   12SLM     H5 1743   1.922   3.470   4.973  1.3031 -0.6889 -0.9363
   12SLM     C6 1744   2.055   3.586   4.860  0.0499 -0.6561  0.8431
   12SLM     H7 1745   2.122   3.502   4.839  0.3702 -0.9996  3.0668
   12SLM     H8 1746   2.055   3.664   4.783  3.3462  0.1630  1.5482
   12SLM     H9 1747   2.092   3.636   4.950  2.3359 -0.3520 -0.2175
   13SLM     O1 1748   1.827   3.652   4.892 -0.0804  0.0623 -0.0100
   13SLM     C2 1749   1.731   3.667   4.983  0.3205 -0.2150  0.4633
   13SLM     C3 1750   1.673   3.806   4.975  0.8507 -0.0059  0.1724
   13SLM     O4 1751   1.696   3.584   5.061  0.0749 -0.6234 -0.0745
   13SLM     H5 1752   1.568   3.809   5.005  0.4892 -1.4623 -0.8706
   13SLM     C6 1753   1.758   3.898   5.060  0.1850  0.0928  0.7391
   13SLM     H7 1754   1.764   3.863   5.163 -3.0733  5.3888  2.9343
   13SLM     H8 1755   1.855   3.917   5.012 -0.5588  0.7998 -0.5031
   13SLM     H9 1756   1.706   3.991   5.086  1.6255  1.3894 -0.8778
   14SLM     O1 1757   1.686   3.871   4.851 -0.1015  0.2119  0.1846
   14SLM     C2 1758   1.576   3.873   4.777 -0.2317  0.1214  0.3742
   14SLM     C3 1759   1.593   3.985   4.676 -0.0915 -0.6303 -0.4415
   14SLM     O4 1760   1.487   3.792   4.781 -0.1241  0.0105  0.5133
   14SLM     H5 1761   1.647   4.067   4.724 -0.6571  0.9443 -2.4422
   14SLM     C6 1762   1.682   3.937   4.562 -0.4227 -0.8095 -0.6240
   14SLM     H7 1763   1.717   4.021   4.501  1.7235  0.1518  1.8546
   14SLM     H8 1764   1.771   3.899   4.612  0.2505  1.1153 -0.3239
   14SLM     H9 1765   1.638   3.851   4.511  1.4964 -3.0384  1.3884
   15SLM     O1 1766   1.475   4.038   4.621 -0.4311 -0.0132  0.8703
   15SLM     C2 1767   1.401   4.116   4.698 -0.3269  0.4792  0.4718
   15SLM     C3 1768   1.284   4.173   4.621 -0.2654 -0.5505 -0.3883
   15SLM     O4 1769   1.428   4.153   4.809  0.4668  1.0476  0.0948
   15SLM     H5 1770   1.307   4.137   4.520 -0.9883 -1.5377 -0.2123
   15SLM     C6 1771   1.153   4.114   4.669 -0.6347  0.2355 -0.4357
   15SLM     H7 1772   1.157   4.008   4.694  3.9139  1.2696  3.7783
   15SLM     H8 1773   1.132   4.151   4.769 -4.1745  0.4939 -1.1769
   15SLM     H9 1774   1.065   4.141   4.609 -1.0491 -1.2866 -0.5360
   16SLM     O1 1775   1.267   4.310   4.650  0.7082 -0.5949  0.4446
   16SLM     C2 1776   1.263   4.392   4.546  0.5700  0.0219  0.9396
   16SLM     C3 1777   1.205   4.527   4.584  0.1560  0.2143 -0.3438
   16SLM     O4 1778   1.303   4.365   4.437 -0.4266  1.0509  0.2994
   16SLM     H5 1779   1.291   4.594   4.580  0.5573 -0.3074 -0.5453
   16SLM     C6 1780   1.100   4.571   4.485 -0.1403  0.0191 -0.1178
   16SLM     H7 1781   1.005   4.521   4.508 -1.8450  2.3021 -1.9266
   16SLM     H8 1782   1.075   4.677   4.492 -2.3067 -0.4915  0.2312
   16SLM     H9 1783   1.102   4.554   4.377  0.3363 -1.5870  0.1302
   17SLM     O1 1784   1.163   4.540   4.718  0.6101 -0.1761 -0.1576
   17SLM     C2 1785   1.166   4.661   4.771 -0.6274  0.2187 -0.9589
   17SLM     C3 1786   1.096   4.661   4.905  0.2180  0.1465 -0.5139
   17SLM     O4 1787   1.248   4.741   4.735  0.1392 -0.1196  0.0137
   17SLM     H5 1788   1.007   4.602   4.882  0.8170 -1.4227  1.1235
   17SLM     C6 1789   1.189   4.587   5.000 -0.3372 -0.2039 -0.2406
   17SLM     H7 1790   1.217   4.487   4.968  1.0892 -0.4996  1.8735
   17SLM     H8 1791   1.284   4.641   5.011 -1.4313  1.9123 -0.7995
   17SLM     H9 1792   1.145   4.583   5.099  3.1876 -0.0235  1.4026
   18SLM     O1 1793   1.055   4.788   4.951  0.3243  0.0657 -0.1978
   18SLM     C2 1794   0.954   4.848   4.892  0.6000  0.0981 -0.6347
   18SLM     C3 1795   0.906   4.965   4.975  0.0253 -0.2981 -0.4050
   18SLM     O4 1796   0.888   4.801   4.803  0.6046 -0.6977 -0.2180
   18SLM     H5 1797   0.959   5.058   4.956  1.0525 -0.3803  1.8409
   18SLM     C6 1798   0.762   4.999   4.941  0.0139  0.3613  0.2876
   18SLM     H7 1799   0.723   5.077   5.006 -2.7263 -1.4330  0.8811
   18SLM     H8 1800   0.753   5.047   4.844  1.2921  0.0041 -0.0224
   18SLM     H9 1801   0.698   4.913   4.963 -0.4415  0.4441 -0.7269
   19SLM     O1 1802   0.899   4.938   5.114 -0.0516 -0.5732 -0.4620
   19SLM     C2 1803   1.002   4.974   5.189 -0.6207  0.5797 -0.2228
   19SLM     C3 1804   0.969   4.954   5.335 -0.3190  0.1176 -0.2168
   19SLM     O4 1805   1.107   5.013   5.148 -0.2600  0.3889  0.5132
   19SLM     H5 1806   0.907   5.032   5.380 -1.8801 -0.1148 -1.8874
   19SLM     C6 1807   0.878   4.835   5.364 -0.2311  0.3005  0.8074
   19SLM     H7 1808   0.779   4.845   5.318 -2.6941 -0.7018  5.5571
   19SLM     H8 1809   0.924   4.739   5.340 -1.9333  0.4250 -3.2561
   19SLM     H9 1810   0.848   4.819   5.468 -2.2812  1.1247  0.3735
   20SLM     O1 1811   1.077   4.943   5.424 -0.9273  0.1482  0.5319
   20SLM     C2 1812   1.117   5.056   5.480 -0.6206  0.1659  0.2798
   20SLM     C3 1813   1.229   5.034   5.579 -0.3669 -0.3666 -0.1220
   20SLM     O4 1814   1.058   5.160   5.475  0.0770  0.5866  0.6591
   20SLM     H5 1815   1.316   5.091   5.544 -1.1931  1.6888  1.0264
   20SLM     C6 1816   1.201   5.081   5.721 -0.4645  0.4884 -0.4216
   20SLM     H7 1817   1.116   5.039   5.774 -0.0524 -0.5575 -0.5835
   20SLM     H8 1818   1.288   5.069   5.786 -1.0044 -0.4214  0.1394
   20SLM     H9 1819   1.179   5.188   5.713  0.1852  0.5510 -1.4594
   21SLM     O1 1820   1.262   4.898   5.590  0.3832 -0.1895 -0.1225
   21SLM     C2 1821   1.388   4.868   5.564  0.5282  0.2946  0.0133
   21SLM     C3 1822   1.406   4.723   5.602  0.3364  0.1112 -0.5856
   21SLM     O4 1823   1.478   4.944   5.543  0.1124  0.9677  0.6636
   21SLM     H5 1824   1.319   4.663   5.574  1.0154 -1.2880  0.2626
   21SLM     C6 1825   1.526   4.656   5.536  0.0446 -0.3097 -0.6919
   21SLM     H7 1826   1.553   4.561   5.583 -1.0942 -0.4869 -0.3720
   21SLM     H8 1827   1.495   4.613   5.441 -0.7046 -2.4863  0.5069
   21SLM     H9 1828   1.618   4.715   5.532 -0.2340 -0.0193 -3.7093
   22SLM     O1 1829   1.413   4.722   5.743  0.2222 -0.4387 -0.5827
   22SLM     C2 1830   1.337   4.643   5.817  0.4387 -0.0017  0.1087
   22SLM     C3 1831   1.402   4.626   5.952 -0.5543 -0.1917  0.5721
   22SLM     O4 1832   1.233   4.598   5.775  0.0652  0.2829  0.7182
   22SLM     H5 1833   1.506   4.634   5.917 -1.1191 -1.4774 -1.4836
   22SLM     C6 1834   1.358   4.730   6.053  0.1517  0.4241  0.2544
   22SLM     H7 1835   1.323   4.829   6.021  0.4426  1.0595  1.8482
   22SLM     H8 1836   1.279   4.690   6.117 -1.8915  0.5534 -2.1199
   22SLM     H9 1837   1.433   4.755   6.129  2.7349 -0.5295 -1.8897
   23SLM     O1 1838   1.364   4.495   5.985 -0.0296 -0.4529  0.1435
   23SLM     C2 1839   1.462   4.408   5.964  0.3253 -0.0973  0.3188
   23SLM     C3 1840   1.449   4.291   6.060 -0.4137 -0.5314 -0.3104
   23SLM     O4 1841   1.534   4.411   5.868 -0.4101 -0.4111 -0.2444
   23SLM     H5 1842   1.342   4.274   6.043 -0.6797  1.6326 -1.0411
   23SLM     C6 1843   1.526   4.168   6.016 -0.4093 -0.4912 -0.4180
   23SLM     H7 1844   1.627   4.208   6.012 -0.8191  0.5590 -0.6738
   23SLM     H8 1845   1.510   4.092   6.093 -2.2619  2.4077  2.2043
   23SLM     H9 1846   1.491   4.140   5.916  1.8083 -0.3777 -1.2380
   24SLM     O1 1847   1.484   4.321   6.193 -0.2928 -0.2894 -0.3959
   24SLM     C2 1848   1.400   4.285   6.289 -0.4464  0.7293 -0.1459
   24SLM     C3 1849   1.470   4.294   6.423  0.3836 -0.0451 -0.5206
   24SLM     O4 1850   1.286   4.257   6.266 -0.3065  0.3446 -0.3740
   24SLM     H5 1851   1.557   4.360   6.411  1.3281 -1.2443 -0.3138
   24SLM     C6 1852   1.375   4.345   6.530  0.2402 -0.3218 -0.5156
   24SLM     H7 1853   1.438   4.354   6.619 -1.2803 -1.3787  0.6916
   24SLM     H8 1854   1.333   4.431   6.477  1.9638 -0.9880 -3.0502
   24SLM     H9 1855   1.300   4.272   6.560 -1.8364  0.8206 -2.6975
   25SLM     O1 1856   1.519   4.166   6.454 -0.2265 -0.2448 -0.3724
   25SLM     C2 1857   1.622   4.148   6.535 -0.7983 -0.1753  0.3697
   25SLM     C3 1858   1.630   3.999   6.559 -0.3262 -0.1108  0.6035
   25SLM     O4 1859   1.685   4.240   6.578 -0.2547 -0.2632 -0.2365
   25SLM     H5 1860   1.596   3.939   6.474 -0.8090  0.2481  0.5400
   25SLM     C6 1861   1.768   3.957   6.608 -0.0364 -0.0114 -0.1198
   25SLM     H7 1862   1.827   4.039   6.650 -2.7981  3.8765 -3.2953
   25SLM     H8 1863   1.778   3.858   6.653  1.1498 -0.5330 -1.5349
   25SLM     H9 1864   1.833   3.957   6.521 -1.4000 -2.3352 -1.1932
   26SLM     O1 1865   1.538   3.979   6.664 -0.5729  0.4845  0.5019
   26SLM     C2 1866   1.499   3.857   6.697 -0.2016  0.1244 -0.3699
   26SLM     C3 1867   1.427   3.858   6.830  0.1324  0.2053 -0.1878
   26SLM     O4 1868   1.546   3.765   6.636  0.3525 -0.1141  0.3966
   26SLM     H5 1869   1.483   3.802   6.905  1.3873  3.5079  1.4627
   26SLM     C6 1870   1.417   3.988   6.909  0.3530  0.3921 -0.4645
   26SLM     H7 1871   1.504   3.990   6.974  0.3607  0.2956 -0.4706
   26SLM     H8 1872   1.419   4.081   6.852 -0.2252  1.7149  1.6418
   26SLM     H9 1873   1.330   3.989   6.975  0.2678 -0.1175 -0.5636
   27SLM     O1 1874   1.307   3.785   6.846  0.3088 -0.0656 -0.1031
   27SLM     C2 1875   1.314   3.657   6.877  0.1164 -0.1579 -0.4502
   27SLM     C3 1876   1.187   3.609   6.944  0.0183  0.2846 -0.3178
   27SLM     O4 1877   1.400   3.582   6.840  0.0726 -0.2799 -0.3073
   27SLM     H5 1878   1.110   3.606   6.868 -0.6343 -2.0410  0.3952
   27SLM     C6 1879   1.197   3.466   6.995  0.3080  0.1661 -0.7094
   27SLM     H7 1880   1.101   3.416   7.009  0.1498  0.8573  0.7174
   27SLM     H8 1881   1.253   3.394   6.934  2.3792 -0.5314  1.9074
   27SLM     H9 1882   1.261   3.466   7.083 -1.2088 -4.2526  0.5027
   28SLM     O1 1883   1.155   3.693   7.053 -0.5858 -0.6801  0.2520
   28SLM     C2 1884   1.036   3.750   7.061 -0.2061  0.1486  0.0103
   28SLM     C3 1885   1.016   3.834   7.184 -1.2332 -0.2143  0.0966
   28SLM     O4 1886   0.958   3.738   6.970 -0.0030 -1.1332 -0.0038
   28SLM     H5 1887   1.104   3.840   7.249  0.3760  1.4347 -2.1305
   28SLM     C6 1888   0.976   3.978   7.156  0.1942  0.2722  0.5000
   28SLM     H7 1889   0.915   4.017   7.238 -0.3469  1.8700 -0.6409
   28SLM     H8 1890   1.062   4.044   7.162 -1.6573  2.6868  1.1761
   28SLM     H9 1891   0.920   3.976   7.062  1.5020  1.9942 -0.3589
   29SLM     O1 1892   0.903   3.778   7.247 -0.7539 -0.3037  0.8784
   29SLM     C2 1893   0.926   3.703   7.354  0.0853 -0.7394  0.4002
   29SLM     C3 1894   0.814   3.716   7.455 -0.3356 -0.1700 -0.1400
   29SLM     O4 1895   1.020   3.628   7.353  0.3073 -0.4587  0.2055
   29SLM     H5 1896   0.718   3.690   7.410 -0.8232  2.1940 -0.5787
   29SLM     C6 1897   0.827   3.622   7.573  0.1838 -0.1384 -0.1703
   29SLM     H7 1898   0.920   3.639   7.627  1.4457  0.4430 -2.4398
   29SLM     H8 1899   0.750   3.653   7.645  0.4139 -0.6400  0.2927
   29SLM     H9 1900   0.810   3.517   7.550  1.5727 -0.6421  1.0433
   30SLE     O1 1901   0.828   3.849   7.500  0.3151 -0.2000 -0.2516
   30SLE     C2 1902   0.721   3.926   7.494  0.1931 -0.3320  0.1780
   30SLE     C3 1903   0.747   4.047   7.582 -0.1609  0.1087 -0.3176
   30SLE     O4 1904   0.611   3.884   7.471 -0.0664  0.3660  0.1222
   30SLE     H5 1905   0.682   4.131   7.559 -1.5005 -1.1686 -1.3102
   30SLE    O10 1906   0.878   4.094   7.560 -0.3192  0.6175 -0.1615
   30SLE    H11 1907   0.933   4.019   7.548 -2.0505 -0.4683 -1.6924
   30SLE     C6 1908   0.723   4.016   7.729 -0.3133  0.3147 -0.3007
   30SLE     H7 1909   0.626   3.979   7.764  1.0147 -1.2381  1.7880
   30SLE     H8 1910   0.804   3.964   7.779 -0.9483  0.1959  0.6177
   30SLE     H9 1911   0.726   4.114   7.778 -1.4313  1.6986 -2.8365
    1SLS     O1 1912   2.695   1.179   3.733  0.2166  0.1422  0.6907
    1SLS     C2 1913   2.726   1.157   3.864 -0.1341  0.3668  0.8134
    1SLS     C3 1914   2.595   1.179   3.939 -0.7296 -0.4388  0.0243
    1SLS     O4 1915   2.840   1.143   3.907  0.2923  0.5340 -0.2591
    1SLS     H5 1916   2.531   1.099   3.900  1.0014 -1.4182 -0.8518
    1SLS    H10 1917   2.600   1.179   3.728 -0.1800  2.6788  5.0057
    1SLS     C6 1918   2.609   1.165   4.089  0.0123  0.2321  0.0224
    1SLS     H7 1919   2.677   1.082   4.112  0.4244  0.8749  1.1691
    1SLS     H8 1920   2.646   1.252   4.144 -2.5311  1.4873 -0.2119
    1SLS     H9 1921   2.519   1.126   4.137  1.3510 -1.6048  1.1511
    2SLM     O1 1922   2.534   1.299   3.897 -0.1760  0.0862  0.7191
    2SLM     C2 1923   2.410   1.326   3.933 -0.3209  0.4051 -0.0182
    2SLM     C3 1924   2.361   1.468   3.912  0.0109  0.6096  0.5782
    2SLM     O4 1925   2.341   1.235   3.970 -0.0558  0.2265  0.0316
    2SLM     H5 1926   2.329   1.460   3.808 -1.8845  2.8010  0.9584
    2SLM     C6 1927   2.234   1.500   3.988 -0.8167  0.2548 -0.6488
    2SLM     H7 1928   2.250   1.542   4.088 -3.3443 -1.9647  0.7467
    2SLM     H8 1929   2.158   1.562   3.939 -0.8542  1.3307  0.7481
    2SLM     H9 1930   2.186   1.402   3.991  3.2771 -1.9817 -3.4888
    3SLM     O1 1931   2.441   1.584   3.914  0.2702  0.4384  0.2824
    3SLM     C2 1932   2.513   1.619   4.019  0.6286  0.3672  0.0616
    3SLM     C3 1933   2.605   1.736   3.994  0.2448  0.5848 -0.3429
    3SLM     O4 1934   2.511   1.561   4.125 -0.7593 -0.3401 -0.3293
    3SLM     H5 1935   2.567   1.804   3.917  0.6907  0.6764 -0.4886
    3SLM     C6 1936   2.624   1.826   4.114  0.0013  0.4979 -0.2395
    3SLM     H7 1937   2.533   1.883   4.137 -0.7839 -0.8701  0.1074
    3SLM     H8 1938   2.656   1.763   4.197 -0.1561  3.2237  1.9713
    3SLM     H9 1939   2.706   1.889   4.078 -0.0794 -0.2897 -1.8529
    4SLM     O1 1940   2.717   1.654   3.967  0.2144  0.4317  0.0027
    4SLM     C2 1941   2.787   1.683   3.859 -0.0575  0.1991 -0.2393
    4SLM     C3 1942   2.924   1.620   3.861 -0.0713  0.1737  0.0259
    4SLM     O4 1943   2.748   1.745   3.765 -0.9552 -0.2027 -0.1312
    4SLM     H5 1944   2.965   1.641   3.960 -0.7724  1.1716  0.0998
    4SLM     C6 1945   2.919   1.469   3.846  0.0762  0.1804 -0.0940
    4SLM     H7 1946   2.994   1.412   3.902 -3.2008 -1.0175  3.2708
    4SLM     H8 1947   2.834   1.429   3.901 -0.5905  1.1256 -0.4427
    4SLM     H9 1948   2.909   1.441   3.740 -0.9977 -0.4272  0.1638
    5SLM     O1 1949   3.019   1.667   3.767  0.3292 -0.0272  0.3248
    5SLM     C2 1950   3.076   1.781   3.799  0.0848  0.1712  0.0629
    5SLM     C3 1951   3.207   1.802   3.728  0.1965  0.2964  0.3034
    5SLM     O4 1952   3.031   1.855   3.883  0.0311  0.3850 -0.1541
    5SLM     H5 1953   3.237   1.907   3.739 -0.8474  1.4161 -5.7696
    5SLM     C6 1954   3.316   1.721   3.796  0.4579 -0.4882 -1.0357
    5SLM     H7 1955   3.279   1.619   3.813 -1.5607  0.3923  0.0510
    5SLM     H8 1956   3.399   1.715   3.725  0.0374 -2.5991 -1.3911
    5SLM     H9 1957   3.354   1.777   3.882  0.0323  1.3212 -2.0056
    6SLM     O1 1958   3.189   1.776   3.590  0.2975  0.2549  0.2977
    6SLM     C2 1959   3.161   1.872   3.504 -0.0410 -0.3182 -0.2361
    6SLM     C3 1960   3.204   1.831   3.365  0.4070  0.2591 -0.2693
    6SLM     O4 1961   3.126   1.982   3.538  0.3488 -0.1823 -0.2697
    6SLM     H5 1962   3.314   1.833   3.369  0.5386 -1.3796 -2.3886
    6SLM     C6 1963   3.147   1.701   3.312  0.7050  0.0605 -0.1069
    6SLM     H7 1964   3.038   1.704   3.322  0.8970  2.5461  1.5480
    6SLM     H8 1965   3.177   1.681   3.209 -0.8417 -0.3132 -0.4920
    6SLM     H9 1966   3.167   1.616   3.379  0.0452  0.4192  0.5570
    7SLM     O1 1967   3.169   1.932   3.274  0.0849  0.3675 -0.0261
    7SLM     C2 1968   3.241   1.943   3.163  0.5947  0.9955  0.3583
    7SLM     C3 1969   3.170   2.034   3.065 -0.2172 -0.0211 -0.0135
    7SLM     O4 1970   3.355   1.908   3.149  0.1891 -0.1920 -0.0324
    7SLM     H5 1971   3.062   2.025   3.078  0.0135 -2.4365  0.3932
    7SLM     C6 1972   3.214   2.179   3.073  0.3858 -0.2164  0.2444
    7SLM     H7 1973   3.187   2.232   3.165 -0.9748 -0.5776  0.0566
    7SLM     H8 1974   3.322   2.194   3.063  0.1138  0.7959 -1.3766
    7SLM     H9 1975   3.172   2.241   2.994 -1.6903  0.1854  1.6393
    8SLM     O1 1976   3.177   2.003   2.928 -0.2406  0.2257 -0.0700
    8SLM     C2 1977   3.143   1.886   2.877 -0.9439  0.4921 -0.2124
    8SLM     C3 1978   3.121   1.901   2.728 -0.5154 -0.7710 -0.4075
    8SLM     O4 1979   3.152   1.786   2.942  0.7405  0.7944  0.0324
    8SLM     H5 1980   3.116   2.001   2.684 -0.5310 -0.8612 -0.6110
    8SLM     C6 1981   3.231   1.833   2.648  0.4316  0.5376 -0.2438
    8SLM     H7 1982   3.208   1.864   2.546 -0.5067 -3.5883 -1.3957
    8SLM     H8 1983   3.335   1.856   2.670  0.6325 -0.8270  0.2600
    8SLM     H9 1984   3.220   1.727   2.671 -0.6528  0.7004  0.0509
    9SLM     O1 1985   3.010   1.820   2.696 -0.3686 -0.8795 -0.6407
    9SLM     C2 1986   2.890   1.873   2.688 -0.2839 -0.4426  0.8244
    9SLM     C3 1987   2.795   1.783   2.613  0.4359  0.0304 -0.6683
    9SLM     O4 1988   2.862   1.980   2.736  0.1286  0.2148 -0.3735
    9SLM     H5 1989   2.708   1.761   2.675  2.4752 -1.9723  1.5572
    9SLM     C6 1990   2.730   1.862   2.501 -1.1464 -0.7746 -0.3346
    9SLM     H7 1991   2.632   1.835   2.462 -2.2153  2.9101 -0.4341
    9SLM     H8 1992   2.716   1.967   2.527 -0.4799  0.0900 -3.2247
    9SLM     H9 1993   2.793   1.875   2.412  1.2074  1.5702  1.5749
   10SLM     O1 1994   2.854   1.665   2.562  0.3950 -0.3165  0.0902
   10SLM     C2 1995   2.824   1.554   2.627  0.2877 -0.0635  0.4767
   10SLM     C3 1996   2.826   1.431   2.539  0.4978  0.3702 -0.1253
   10SLM     O4 1997   2.807   1.549   2.746 -0.3261 -0.2457  0.3798
   10SLM     H5 1998   2.923   1.413   2.493  0.7459  2.0034 -0.2865
   10SLM     C6 1999   2.793   1.301   2.609 -0.3957  0.4285 -0.4328
   10SLM     H7 2000   2.867   1.290   2.688  0.0266  1.1493 -0.7254
   10SLM     H8 2001   2.811   1.225   2.531 -1.8349 -0.4198  0.0291
   10SLM     H9 2002   2.687   1.301   2.638  0.0696 -2.0715  1.4179
   11SLM     O1 2003   2.727   1.449   2.439  0.1906 -0.0566  0.1000
   11SLM     C2 2004   2.778   1.446   2.317  0.7076 -0.3083  0.3157
   11SLM     C3 2005   2.674   1.438   2.208  0.5167  0.1247  0.4623
   11SLM     O4 2006   2.891   1.480   2.298  0.3009  0.7068 -0.3305
   11SLM     H5 2007   2.586   1.394   2.255 -0.2720 -0.4058 -1.4483
   11SLM     C6 2008   2.654   1.571   2.138 -0.2673 -0.0982  0.2587
   11SLM     H7 2009   2.748   1.617   2.108  0.7369 -1.9769  0.5236
   11SLM     H8 2010   2.583   1.565   2.055 -0.1601 -3.6586  0.3606
   11SLM     H9 2011   2.592   1.643   2.193 -0.7167  0.0567 -0.4382
   12SLM     O1 2012   2.738   1.356   2.113  0.2785  0.2951  0.1524
   12SLM     C2 2013   2.664   1.266   2.050 -0.2161  0.8208 -0.0198
   12SLM     C3 2014   2.746   1.209   1.938  0.0163  0.3723  0.3741
   12SLM     O4 2015   2.549   1.244   2.081 -0.0869  1.0568  0.6522
   12SLM     H5 2016   2.851   1.241   1.938 -1.0070  4.1478 -2.2174
   12SLM     C6 2017   2.721   1.060   1.940  1.3206  0.1450  0.6154
   12SLM     H7 2018   2.613   1.039   1.932  0.9256  1.6827  1.8818
   12SLM     H8 2019   2.736   1.013   1.842 -2.1472 -1.5269  0.7996
   12SLM     H9 2020   2.767   1.000   2.018  0.1991 -0.8073  0.5667
   13SLM     O1 2021   2.677   1.263   1.827  0.4549  0.1366 -0.0145
   13SLM     C2 2022   2.727   1.367   1.763  0.0930  0.0433 -0.4573
   13SLM     C3 2023   2.667   1.391   1.627 -0.5522  0.4758 -0.0992
   13SLM     O4 2024   2.822   1.430   1.802 -0.5022  0.1100  0.9359
   13SLM     H5 2025   2.610   1.480   1.656 -0.1134  0.9663 -0.7177
   13SLM     C6 2026   2.767   1.427   1.518 -0.3106 -0.0899 -0.0657
   13SLM     H7 2027   2.846   1.498   1.542 -1.0815  0.8580 -0.3016
   13SLM     H8 2028   2.800   1.323   1.513 -1.7117 -0.5404 -0.3828
   13SLM     H9 2029   2.731   1.462   1.421  1.4199  1.0986 -0.2831
   14SLM     O1 2030   2.575   1.294   1.583  0.0400  0.0439 -0.3922
   14SLM     C2 2031   2.465   1.326   1.517 -0.3449 -0.0162  0.2156
   14SLM     C3 2032   2.407   1.208   1.442  0.2419  0.3703 -0.8547
   14SLM     O4 2033   2.425   1.439   1.508  0.6298  0.2723 -0.5470
   14SLM     H5 2034   2.394   1.131   1.519 -1.8741  1.9673  0.4295
   14SLM     C6 2035   2.286   1.245   1.357 -0.7090  0.2552  0.4294
   14SLM     H7 2036   2.307   1.244   1.250 -2.9185  3.4036 -0.0774
   14SLM     H8 2037   2.211   1.166   1.366  1.5349 -1.9939 -0.0346
   14SLM     H9 2038   2.243   1.342   1.380  2.5353  2.7178 -3.4109
   15SLM     O1 2039   2.508   1.151   1.363  0.5876  0.3222 -0.3836
   15SLM     C2 2040   2.531   1.022   1.345 -0.3884  0.0792  0.1278
   15SLM     C3 2041   2.594   0.989   1.212  0.7195  0.3020  0.5987
   15SLM     O4 2042   2.507   0.946   1.435  0.3397 -0.3074 -0.0037
   15SLM     H5 2043   2.700   1.015   1.220  1.5773 -3.5752  3.2213
   15SLM     C6 2044   2.598   0.843   1.170  0.5049  0.4422  0.0928
   15SLM     H7 2045   2.511   0.819   1.109 -0.2969  2.6598  0.3260
   15SLM     H8 2046   2.685   0.807   1.114 -2.0599  0.6334 -4.2837
   15SLM     H9 2047   2.609   0.786   1.262 -2.8307  3.4311  2.4778
   16SLM     O1 2048   2.538   1.069   1.111  0.5688 -1.2148 -0.5426
   16SLM     C2 2049   2.612   1.161   1.050 -0.0099  0.1923  0.8509
   16SLM     C3 2050   2.552   1.203   0.918  0.4594 -0.2533  0.4976
   16SLM     O4 2051   2.713   1.207   1.097  0.1212  0.5665  0.2100
   16SLM     H5 2052   2.461   1.262   0.932  1.0467  1.2361 -1.6425
   16SLM     C6 2053   2.645   1.304   0.852  0.2489  0.0345  0.6434
   16SLM     H7 2054   2.743   1.258   0.848 -0.4523 -1.4936  0.6105
   16SLM     H8 2055   2.605   1.324   0.752  0.3151  1.5286  0.9000
   16SLM     H9 2056   2.654   1.402   0.900  1.2671  0.2194  0.0654
   17SLM     O1 2057   2.541   1.085   0.841 -0.6554 -0.3074  0.7373
   17SLM     C2 2058   2.459   1.084   0.737  0.3417 -0.0299 -0.0598
   17SLM     C3 2059   2.489   0.967   0.647 -0.1889 -0.1614 -0.0683
   17SLM     O4 2060   2.361   1.154   0.730  0.0558 -0.4148  0.0987
   17SLM     H5 2061   2.455   0.888   0.715 -0.6181  1.6067  1.8221
   17SLM     C6 2062   2.412   0.960   0.517 -0.0877  0.3801 -0.1589
   17SLM     H7 2063   2.365   0.861   0.517  1.5216 -0.4058  1.1630
   17SLM     H8 2064   2.318   1.015   0.508 -1.1142 -1.3908 -0.6469
   17SLM     H9 2065   2.477   0.985   0.433 -0.6294 -1.2821 -1.1063
   18SLM     O1 2066   2.627   0.974   0.617 -0.1919 -0.1884 -0.0876
   18SLM     C2 2067   2.700   0.870   0.652  0.0474 -0.0081 -0.0465
   18SLM     C3 2068   2.839   0.888   0.596  0.0972  0.3285  0.1838
   18SLM     O4 2069   2.659   0.775   0.713 -1.0307  0.3226 -0.2348
   18SLM     H5 2070   2.858   0.972   0.528  0.4032 -0.3935 -0.6344
   18SLM     C6 2071   2.932   0.911   0.713  0.0048  0.3640  0.2503
   18SLM     H7 2072   2.941   0.834   0.790  4.9333  1.3749  0.8038
   18SLM     H8 2073   3.036   0.922   0.685 -0.3648  1.1144 -0.8390
   18SLM     H9 2074   2.912   1.004   0.766  1.6524  1.9218 -1.7845
   19SLM     O1 2075   2.903   0.773   0.545  0.5863  0.5917  0.2046
   19SLM     C2 2076   2.877   0.745   0.418  0.1520  0.8860  0.2244
   19SLM     C3 2077   2.979   0.649   0.362 -0.3119  0.5701 -0.0821
   19SLM     O4 2078   2.783   0.794   0.362 -0.3339 -0.2202  0.0553
   19SLM     H5 2079   3.078   0.690   0.382  1.4838 -3.5416 -0.0056
   19SLM     C6 2080   2.966   0.517   0.436  0.9357  0.3240 -0.2888
   19SLM     H7 2081   3.001   0.521   0.539  0.8305  0.9677 -0.2786
   19SLM     H8 2082   2.861   0.487   0.443  0.8566  0.8260  0.5914
   19SLM     H9 2083   3.015   0.435   0.382  0.1004  0.0460 -0.6416
   20SLM     O1 2084   2.960   0.613   0.227  0.2048  0.2312 -0.0681
   20SLM     C2 2085   3.057   0.632   0.139  0.6025 -0.1753  0.2772
   20SLM     C3 2086   3.043   0.552   0.012  0.4651  0.0043  0.1784
   20SLM     O4 2087   3.148   0.709   0.155  0.8071 -0.2104 -0.7259
   20SLM     H5 2088   2.979   0.595  -0.066  0.9371 -0.5633 -0.5228
   20SLM     C6 2089   3.180   0.533  -0.051  0.4198 -0.3775  0.1960
   20SLM     H7 2090   3.256   0.488   0.013  2.6168  0.3287 -1.8503
   20SLM     H8 2091   3.170   0.459  -0.131 -1.1772  1.2756 -1.1529
   20SLM     H9 2092   3.208   0.623  -0.106  0.0486 -1.8623 -2.5283
   21SLM     O1 2093   3.000   0.426   0.058  0.4475 -0.0888 -0.0913
   21SLM     C2 2094   2.922   0.359  -0.025  0.3033 -0.6612  0.5010
   21SLM     C3 2095   2.887   0.218   0.017  0.1656 -0.6311  0.4878
   21SLM     O4 2096   2.875   0.409  -0.124 -0.2217 -0.0968  1.0254
   21SLM     H5 2097   2.973   0.164   0.059 -1.5162 -3.6738  0.1333
   21SLM     C6 2098   2.767   0.224   0.110  0.1476 -0.3712  0.4510
   21SLM     H7 2099   2.774   0.128   0.163  0.5815 -1.3678 -1.3770
   21SLM     H8 2100   2.762   0.304   0.183  3.8230 -0.3634  0.8115
   21SLM     H9 2101   2.676   0.220   0.051  2.3619  0.4441 -3.1743
   22SLM     O1 2102   2.847   0.151  -0.100  0.0996  0.3695 -0.0724
   22SLM     C2 2103   2.942   0.091  -0.169  0.3548  0.1253  0.4855
   22SLM     C3 2104   2.875  -0.004  -0.265 -0.1555  0.1883  0.7798
   22SLM     O4 2105   3.060   0.092  -0.148  0.4343 -0.0220  0.0563
   22SLM     H5 2106   2.927  -0.010  -0.361 -2.7256  0.3008 -0.6912
   22SLM     C6 2107   2.897  -0.145  -0.213 -0.0507 -0.3336 -0.6529
   22SLM     H7 2108   2.840  -0.204  -0.285  1.3117  0.3067 -2.3087
   22SLM     H8 2109   3.002  -0.172  -0.198 -0.0603  1.1778  2.5563
   22SLM     H9 2110   2.841  -0.156  -0.120 -1.6600 -1.0225 -1.6692
   23SLM     O1 2111   2.741   0.032  -0.290 -0.1173  0.3209  0.7690
   23SLM     C2 2112   2.701   0.111  -0.389 -0.2005 -0.2878  0.3123
   23SLM     C3 2113   2.551   0.113  -0.403 -0.1486  0.4281 -0.1613
   23SLM     O4 2114   2.777   0.182  -0.449 -0.6156 -0.4180 -0.3650
   23SLM     H5 2115   2.527   0.011  -0.373 -3.4860  1.2242  0.1374
   23SLM     C6 2116   2.472   0.190  -0.297 -0.0079  0.0199  0.2427
   23SLM     H7 2117   2.492   0.159  -0.195 -3.9097 -1.9246  0.5139
   23SLM     H8 2118   2.507   0.293  -0.293  3.4032 -0.8636 -3.4353
   23SLM     H9 2119   2.365   0.200  -0.315  0.2469  3.5985  0.3822
   24SLM     O1 2120   2.501   0.115  -0.534  0.0263 -0.7535 -0.2482
   24SLM     C2 2121   2.464   0.004  -0.595  0.3873 -0.5993 -0.7513
   24SLM     C3 2122   2.384   0.049  -0.715 -0.2953 -0.0066 -0.0759
   24SLM     O4 2123   2.489  -0.107  -0.555  0.0745 -0.2638  0.3880
   24SLM     H5 2124   2.327   0.139  -0.688  2.3437  1.6248  0.3043
   24SLM     C6 2125   2.466   0.082  -0.838  0.0920  0.0594  0.2009
   24SLM     H7 2126   2.510   0.181  -0.822 -3.2681  1.7588 -0.7445
   24SLM     H8 2127   2.532  -0.002  -0.862 -2.7505 -1.9331 -0.8873
   24SLM     H9 2128   2.396   0.090  -0.921 -0.5816  0.8553  0.8382
   25SLM     O1 2129   2.293  -0.056  -0.738  0.1874 -0.3577 -0.3860
   25SLM     C2 2130   2.165  -0.023  -0.742  0.4167  0.5439 -0.3975
   25SLM     C3 2131   2.104  -0.116  -0.844  1.0994 -0.0545 -0.2648
   25SLM     O4 2132   2.104   0.054  -0.672  0.2367  0.6149 -0.6323
   25SLM     H5 2133   2.179  -0.195  -0.851 -0.7724 -1.9836  0.9006
   25SLM     C6 2134   1.977  -0.171  -0.782  0.7439 -0.3168 -1.2124
   25SLM     H7 2135   1.986  -0.234  -0.693 -0.8568 -0.7671 -1.3616
   25SLM     H8 2136   1.918  -0.094  -0.733 -1.3065 -2.3527 -0.4190
   25SLM     H9 2137   1.898  -0.209  -0.847 -2.6836 -0.5144  2.8749
   26SLM     O1 2138   2.065  -0.054  -0.965  0.7937  0.3722  0.0519
   26SLM     C2 2139   2.121  -0.089  -1.080  0.7536  0.7126 -0.0720
   26SLM     C3 2140   2.036  -0.030  -1.190 -0.0833  0.4413  0.4183
   26SLM     O4 2141   2.218  -0.159  -1.090  0.3274  0.0849  0.1826
   26SLM     H5 2142   2.022   0.075  -1.165 -1.3609  0.0663  1.2770
   26SLM     C6 2143   2.111  -0.047  -1.321 -0.7704 -0.3345  0.1207
   26SLM     H7 2144   2.053  -0.013  -1.407  1.6746  0.8609 -1.1228
   26SLM     H8 2145   2.198   0.019  -1.311 -0.6947 -0.4657  0.3233
   26SLM     H9 2146   2.148  -0.147  -1.345  0.7878 -0.2137  1.8679
   27SLM     O1 2147   1.921  -0.111  -1.200  0.0789  0.1848  0.6267
   27SLM     C2 2148   1.807  -0.048  -1.218  0.0557  0.0330  0.2376
   27SLM     C3 2149   1.703  -0.151  -1.255  0.1667 -0.0276  0.0932
   27SLM     O4 2150   1.784   0.068  -1.194  0.0387 -0.0940  0.8280
   27SLM     H5 2151   1.729  -0.248  -1.211 -1.9379 -2.0901 -3.0084
   27SLM     C6 2152   1.560  -0.104  -1.239 -0.0758 -0.8927  0.5458
   27SLM     H7 2153   1.545   0.005  -1.235 -1.1254 -1.1159  5.7929
   27SLM     H8 2154   1.501  -0.141  -1.323 -1.5389  2.4148 -0.0046
   27SLM     H9 2155   1.530  -0.150  -1.145  1.8994 -0.0223  1.6256
   28SLM     O1 2156   1.734  -0.153  -1.392 -0.0131  0.4919  0.0481
   28SLM     C2 2157   1.768  -0.269  -1.446 -0.6406  0.1359  0.4137
   28SLM     C3 2158   1.754  -0.274  -1.596 -0.3293 -0.1279  0.3925
   28SLM     O4 2159   1.818  -0.355  -1.379 -0.6297 -0.2341 -0.0757
   28SLM     H5 2160   1.695  -0.186  -1.625 -2.3803 -0.7795  2.4907
   28SLM     C6 2161   1.880  -0.273  -1.680 -0.4948 -0.2224  0.1436
   28SLM     H7 2162   1.965  -0.342  -1.678  0.3025  0.6881 -1.0518
   28SLM     H8 2163   1.856  -0.251  -1.785 -3.5482 -0.2986  0.8057
   28SLM     H9 2164   1.927  -0.181  -1.645 -1.0096  0.4082 -0.8001
   29SLM     O1 2165   1.706  -0.403  -1.623  0.0398 -0.1198 -0.3099
   29SLM     C2 2166   1.584  -0.411  -1.673  0.2326  0.2726 -0.8520
   29SLM     C3 2167   1.577  -0.538  -1.753  0.1476 -0.1027 -0.2538
   29SLM     O4 2168   1.496  -0.333  -1.647 -0.3513 -0.2413 -1.2923
   29SLM     H5 2169   1.634  -0.541  -1.846 -1.0540 -3.1012 -0.9641
   29SLM     C6 2170   1.630  -0.662  -1.683  0.4002  0.0350 -0.2043
   29SLM     H7 2171   1.590  -0.673  -1.582 -0.5499  3.3315 -0.1591
   29SLM     H8 2172   1.595  -0.757  -1.724 -0.7209  0.3654 -0.0207
   29SLM     H9 2173   1.737  -0.677  -1.666  0.0106 -2.1877  0.4363
   30SLE     O1 2174   1.439  -0.566  -1.764  0.0733  0.3244 -0.4069
   30SLE     C2 2175   1.379  -0.584  -1.880  0.0932 -0.4367 -0.3018
   30SLE     C3 2176   1.246  -0.653  -1.864  0.0455 -0.2428  0.1385
   30SLE     O4 2177   1.435  -0.550  -1.981 -0.1256 -0.1569 -0.3320
   30SLE     H5 2178   1.187  -0.589  -1.796  2.1728  0.2703  1.5478
   30SLE    O10 2179   1.260  -0.769  -1.786  0.2656 -0.7450 -0.6468
   30SLE    H11 2180   1.318  -0.745  -1.715 -0.8488  4.3948 -1.3163
   30SLE     C6 2181   1.189  -0.686  -2.001  0.4064  0.0218 -0.0751
   30SLE     H7 2182   1.181  -0.603  -2.072  0.7621  0.1767  0.0643
   30SLE     H8 2183   1.267  -0.748  -2.044  2.3187 -0.3336  3.7292
   30SLE     H9 2184   1.103  -0.748  -2.026  1.8043 -1.9298 -0.1138
    1SLS     O1 2185   4.741   1.517   0.016 -0.0776  0.0953 -0.6044
    1SLS     C2 2186   4.724   1.405  -0.059 -0.3066 -0.2040 -0.1120
    1SLS     C3 2187   4.678   1.449  -0.198 -0.2287 -0.0200 -0.0784
    1SLS     O4 2188   4.734   1.292  -0.013  0.1667 -0.4990 -0.9222
    1SLS     H5 2189   4.768   1.479  -0.252  0.7391 -2.0016  0.3742
    1SLS    H10 2190   4.768   1.590  -0.038 -0.2045  0.8734  0.3640
    1SLS     C6 2191   4.638   1.327  -0.278 -0.1797 -0.5299  0.6719
    1SLS     H7 2192   4.728   1.270  -0.304  0.4041  1.8290 -2.7337
    1SLS     H8 2193   4.591   1.252  -0.213  0.3430 -0.2408  1.3916
    1SLS     H9 2194   4.579   1.342  -0.368  1.6419  4.2991  0.1546
    2SLM     O1 2195   4.583   1.551  -0.218 -0.0692  0.0966 -0.2459
    2SLM     C2 2196   4.631   1.670  -0.247  0.3177  0.0127  0.0393
    2SLM     C3 2197   4.523   1.764  -0.297  0.2174  0.0153  0.2631
    2SLM     O4 2198   4.748   1.695  -0.236  0.2136  0.6688 -0.2858
    2SLM     H5 2199   4.547   1.869  -0.280 -1.5357  0.6115 -0.8311
    2SLM     C6 2200   4.526   1.748  -0.448 -1.1140 -0.3169  0.2632
    2SLM     H7 2201   4.607   1.809  -0.487 -0.4890 -0.4583  1.3215
    2SLM     H8 2202   4.518   1.647  -0.489 -3.8142  0.8302 -2.2220
    2SLM     H9 2203   4.448   1.811  -0.490 -0.2755 -0.4649 -1.5632
    3SLM     O1 2204   4.393   1.722  -0.260  0.3814 -0.7190  0.0278
    3SLM     C2 2205   4.343   1.794  -0.161  0.2514 -0.0424 -0.5268
    3SLM     C3 2206   4.193   1.790  -0.144  0.2960  0.2880 -0.0497
    3SLM     O4 2207   4.419   1.851  -0.087 -0.2655 -0.0360  0.0054
    3SLM     H5 2208   4.141   1.749  -0.231 -1.2902  1.3340  0.3801
    3SLM     C6 2209   4.145   1.725  -0.016 -0.2388  0.9563  0.0951
    3SLM     H7 2210   4.137   1.616  -0.010  1.5341  0.8084 -0.0702
    3SLM     H8 2211   4.197   1.766   0.071  0.7518 -1.4904  0.6873
    3SLM     H9 2212   4.041   1.750   0.008 -1.1795 -0.9270 -1.8989
    4SLM     O1 2213   4.154   1.925  -0.130  0.3559  0.2747  0.2450
    4SLM     C2 2214   4.155   2.016  -0.226 -0.7987  0.3397  0.2830
    4SLM     C3 2215   4.083   2.145  -0.196 -0.0481  0.7562  0.3058
    4SLM     O4 2216   4.215   1.992  -0.328 -0.1041 -0.2422  0.8204
    4SLM     H5 2217   4.149   2.201  -0.130  1.5906 -1.5994  0.7043
    4SLM     C6 2218   4.058   2.240  -0.311 -0.4865  0.3813  0.0888
    4SLM     H7 2219   3.968   2.222  -0.371  0.6389 -3.2743 -0.5752
    4SLM     H8 2220   4.068   2.344  -0.279  1.1603  0.0554  0.6859
    4SLM     H9 2221   4.138   2.236  -0.385  1.5950 -0.0280  2.3340
    5SLM     O1 2222   3.954   2.114  -0.146  0.0719 -0.1083  0.0977
    5SLM     C2 2223   3.913   2.179  -0.039  0.1613 -0.0712  0.1098
    5SLM     C3 2224   3.763   2.164  -0.022  0.2035 -0.2721  0.3078
    5SLM     O4 2225   3.990   2.235   0.035 -0.4767  0.2884  0.5059
    5SLM     H5 2226   3.744   2.065   0.019  0.9957  0.5383  2.7480
    5SLM     C6 2227   3.720   2.249   0.095 -0.0908  0.1486 -0.1044
    5SLM     H7 2228   3.751   2.354   0.085 -1.0597  0.1623 -3.2327
    5SLM     H8 2229   3.614   2.244   0.122 -0.2594  1.8392 -0.3592
    5SLM     H9 2230   3.770   2.209   0.183  1.7379  1.1693 -0.6453
    6SLM     O1 2231   3.689   2.211  -0.133 -0.0618 -0.4967  0.3907
    6SLM     C2 2232   3.670   2.128  -0.234 -0.3370  0.1002 -0.0463
    6SLM     C3 2233   3.598   2.211  -0.338  0.0707  0.5308  0.0157
    6SLM     O4 2234   3.691   2.010  -0.236  0.0090  0.1584  0.2041
    6SLM     H5 2235   3.528   2.284  -0.295 -1.1443 -0.6985  0.1420
    6SLM     C6 2236   3.697   2.286  -0.426  0.5244 -0.2200 -0.1114
    6SLM     H7 2237   3.650   2.313  -0.521 -1.7314 -0.6005  0.8502
    6SLM     H8 2238   3.744   2.371  -0.377  0.2660 -0.4935  0.6184
    6SLM     H9 2239   3.780   2.225  -0.462  1.0836  0.1265  0.5682
    7SLM     O1 2240   3.550   2.115  -0.429  0.2753  0.6546 -0.2221
    7SLM     C2 2241   3.419   2.117  -0.440  0.2602  0.3854 -0.0916
    7SLM     C3 2242   3.381   2.055  -0.573  0.4746  0.5625 -0.2356
    7SLM     O4 2243   3.343   2.151  -0.353 -0.1128  0.4538 -0.4384
    7SLM     H5 2244   3.364   1.947  -0.572 -2.4833  0.9827  0.1304
    7SLM     C6 2245   3.265   2.133  -0.634 -0.4239 -1.1679 -0.7665
    7SLM     H7 2246   3.206   2.066  -0.697  0.1839 -2.2060 -0.2588
    7SLM     H8 2247   3.196   2.174  -0.560 -0.9897  0.8281 -2.3598
    7SLM     H9 2248   3.301   2.224  -0.682  0.9212 -2.1944 -1.7744
    8SLM     O1 2249   3.481   2.067  -0.671 -0.1584  0.3738 -0.9110
    8SLM     C2 2250   3.491   1.996  -0.782 -0.3718 -0.1380 -0.6035
    8SLM     C3 2251   3.593   2.046  -0.882 -0.1961  0.4246 -0.1418
    8SLM     O4 2252   3.433   1.892  -0.804 -0.2894 -0.3645  0.2459
    8SLM     H5 2253   3.682   1.983  -0.881  0.8601  1.7523  4.6520
    8SLM     C6 2254   3.527   2.059  -1.018  0.1721  0.7298 -0.2894
    8SLM     H7 2255   3.423   2.028  -1.013  0.1311  1.3229  4.9691
    8SLM     H8 2256   3.535   2.156  -1.069  0.5322  0.7064 -0.2794
    8SLM     H9 2257   3.580   1.983  -1.076  3.0350  0.4702  2.5112
    9SLM     O1 2258   3.633   2.176  -0.843 -0.2833  0.5017 -0.3076
    9SLM     C2 2259   3.758   2.217  -0.851 -0.1954  0.1718 -0.6433
    9SLM     C3 2260   3.761   2.368  -0.856 -0.2930  0.2073  0.2892
    9SLM     O4 2261   3.856   2.150  -0.832 -0.5036  0.0400  0.5625
    9SLM     H5 2262   3.692   2.412  -0.783 -1.0399 -1.7928  0.8367
    9SLM     C6 2263   3.897   2.416  -0.809 -0.5332 -0.0220  1.2310
    9SLM     H7 2264   3.977   2.354  -0.849 -3.1393 -0.3099 -3.9327
    9SLM     H8 2265   3.911   2.523  -0.829  0.6233  0.0033  2.1412
    9SLM     H9 2266   3.911   2.422  -0.700  0.0671 -1.2451  1.2232
   10SLM     O1 2267   3.754   2.398  -0.993  0.5028  0.0734  0.2171
   10SLM     C2 2268   3.649   2.467  -1.034 -0.0168 -0.7869  0.0801
   10SLM     C3 2269   3.701   2.554  -1.146 -0.0419 -0.7166  0.1239
   10SLM     O4 2270   3.539   2.463  -0.986  0.1848 -0.3246  0.5882
   10SLM     H5 2271   3.674   2.495  -1.234  0.5099  2.0330 -1.9298
   10SLM     C6 2272   3.613   2.676  -1.158  0.0990 -0.6556 -0.2880
   10SLM     H7 2273   3.512   2.645  -1.186  0.2508 -0.1281 -1.4493
   10SLM     H8 2274   3.640   2.736  -1.246  2.3060 -2.1520 -0.6437
   10SLM     H9 2275   3.601   2.745  -1.074 -3.7496 -0.4302 -0.8992
   11SLM     O1 2276   3.829   2.609  -1.127  0.1964 -1.2304  0.0256
   11SLM     C2 2277   3.926   2.583  -1.214  0.4471 -0.4681  0.0688
   11SLM     C3 2278   4.057   2.653  -1.184  0.2289 -0.1225  0.2200
   11SLM     O4 2279   3.920   2.508  -1.307 -1.3216  0.2037 -0.3777
   11SLM     H5 2280   4.101   2.605  -1.096  2.0894 -0.7717 -1.0360
   11SLM     C6 2281   4.164   2.623  -1.287 -0.2358 -1.2885  0.0696
   11SLM     H7 2282   4.164   2.695  -1.370 -1.0187 -0.7341  0.5457
   11SLM     H8 2283   4.263   2.644  -1.248  0.2888  0.6500 -2.1408
   11SLM     H9 2284   4.169   2.516  -1.309 -1.2814 -1.0251 -1.5796
   12SLM     O1 2285   4.027   2.788  -1.159 -0.5028 -0.2809  0.2244
   12SLM     C2 2286   4.118   2.862  -1.097 -0.0666 -0.4490 -0.2149
   12SLM     C3 2287   4.081   3.008  -1.110  0.6308 -0.2166  0.3762
   12SLM     O4 2288   4.226   2.816  -1.071 -0.2210 -0.4058  0.5056
   12SLM     H5 2289   3.979   3.020  -1.076  1.0959 -1.5206  2.3124
   12SLM     C6 2290   4.179   3.104  -1.046  0.1630  0.4192  0.1376
   12SLM     H7 2291   4.131   3.202  -1.045  0.7018  0.7050  3.7895
   12SLM     H8 2292   4.218   3.070  -0.950 -1.7382 -1.3512  0.3006
   12SLM     H9 2293   4.272   3.102  -1.104  0.1444  1.7917  0.0524
   13SLM     O1 2294   4.077   3.034  -1.249  0.0860 -0.3149  0.3742
   13SLM     C2 2295   4.017   3.142  -1.295  0.2487 -0.1987  0.4326
   13SLM     C3 2296   3.989   3.130  -1.443  0.2359 -0.1141  0.4284
   13SLM     O4 2297   3.978   3.232  -1.225 -0.3188  0.1375 -0.3079
   13SLM     H5 2298   4.051   3.051  -1.487 -0.6426 -0.1363 -0.8205
   13SLM     C6 2299   3.845   3.087  -1.467  0.0957  0.5881 -0.0028
   13SLM     H7 2300   3.820   2.996  -1.412  1.6047 -0.3978 -0.9488
   13SLM     H8 2301   3.772   3.149  -1.413 -1.4054 -1.6054  0.5697
   13SLM     H9 2302   3.820   3.075  -1.572  0.4360 -1.3151  0.1221
   14SLM     O1 2303   4.000   3.249  -1.517  0.0643 -0.2536  0.1747
   14SLM     C2 2304   4.124   3.292  -1.536  0.0419 -0.3656 -0.2178
   14SLM     C3 2305   4.136   3.384  -1.656  0.4659 -0.1173  0.0150
   14SLM     O4 2306   4.213   3.249  -1.467  0.5074 -0.0634 -0.6226
   14SLM     H5 2307   4.067   3.466  -1.638 -0.9334 -1.3267  0.2873
   14SLM     C6 2308   4.277   3.427  -1.689  0.3226  0.2675 -0.0909
   14SLM     H7 2309   4.323   3.396  -1.783 -1.0862 -0.3513 -0.5757
   14SLM     H8 2310   4.277   3.533  -1.717  0.7814  0.2306 -0.2393
   14SLM     H9 2311   4.361   3.430  -1.618  0.6121 -1.3719 -0.3562
   15SLM     O1 2312   4.077   3.304  -1.755 -0.1424  0.0613  0.2310
   15SLM     C2 2313   4.001   3.356  -1.851 -0.8274 -0.3131  0.5616
   15SLM     C3 2314   3.985   3.255  -1.962  0.0402  0.3780 -0.2098
   15SLM     O4 2315   3.984   3.474  -1.860 -0.2078 -0.2590  0.0515
   15SLM     H5 2316   3.902   3.193  -1.927  0.7576  0.7349  2.2479
   15SLM     C6 2317   3.964   3.307  -2.102  0.2270  0.1836 -0.3103
   15SLM     H7 2318   3.926   3.229  -2.168  0.5616 -1.1340  1.0400
   15SLM     H8 2319   3.900   3.394  -2.085  0.7596  0.2972  1.1240
   15SLM     H9 2320   4.058   3.344  -2.144  0.1169 -2.2591 -2.9124
   16SLM     O1 2321   4.096   3.173  -1.988 -0.8521 -0.5738 -1.0614
   16SLM     C2 2322   4.084   3.046  -1.952  0.4611 -0.3364  0.2779
   16SLM     C3 2323   4.156   2.957  -2.051  0.4407 -0.4369  0.3548
   16SLM     O4 2324   4.028   3.000  -1.857  0.1200  0.6375  0.5521
   16SLM     H5 2325   4.227   2.897  -1.995 -2.9551 -2.9797  2.1307
   16SLM     C6 2326   4.071   2.849  -2.115  0.4649 -0.5159  0.4569
   16SLM     H7 2327   3.993   2.806  -2.051 -2.0277  1.6625 -1.0074
   16SLM     H8 2328   4.010   2.900  -2.190  2.0864 -0.8061 -1.1124
   16SLM     H9 2329   4.123   2.784  -2.186 -0.8242 -1.8947  0.7432
   17SLM     O1 2330   4.219   3.033  -2.152 -0.0820  0.1030  0.4317
   17SLM     C2 2331   4.342   3.067  -2.120  0.2988  0.0782 -0.9916
   17SLM     C3 2332   4.388   3.175  -2.216 -0.0247  0.5645 -0.5971
   17SLM     O4 2333   4.403   3.025  -2.025 -0.4047  0.2299 -0.4704
   17SLM     H5 2334   4.310   3.216  -2.281 -1.5579  1.4192  1.6871
   17SLM     C6 2335   4.439   3.291  -2.132  0.2501 -0.2497  0.3804
   17SLM     H7 2336   4.492   3.358  -2.201  1.7886 -1.2772  0.5397
   17SLM     H8 2337   4.371   3.348  -2.069  0.5137 -1.3941  1.7051
   17SLM     H9 2338   4.499   3.265  -2.045  0.5353 -0.9182 -0.0084
   18SLM     O1 2339   4.490   3.128  -2.301  0.2777 -0.0802  0.1159
   18SLM     C2 2340   4.460   3.093  -2.425  0.3913 -0.0253  0.0728
   18SLM     C3 2341   4.585   3.077  -2.508  0.1671  0.2174 -0.3094
   18SLM     O4 2342   4.343   3.088  -2.453  0.4653 -0.1760 -0.2077
   18SLM     H5 2343   4.621   2.975  -2.491 -1.7438  0.1298  3.6114
   18SLM     C6 2344   4.566   3.080  -2.659  0.5422 -0.8695 -0.3808
   18SLM     H7 2345   4.509   3.171  -2.681  1.0527 -0.2548  0.7833
   18SLM     H8 2346   4.653   3.070  -2.725  1.8330  1.5634  0.8760
   18SLM     H9 2347   4.495   3.011  -2.704 -0.7698  1.4672 -1.9925
   19SLM     O1 2348   4.681   3.178  -2.485 -0.1799  0.2778  0.8961
   19SLM     C2 2349   4.796   3.136  -2.433  0.0557  0.2306  0.3364
   19SLM     C3 2350   4.895   3.251  -2.435  0.2847  0.0369  0.5934
   19SLM     O4 2351   4.827   3.026  -2.397  0.1992  0.4802  0.9698
   19SLM     H5 2352   4.825   3.326  -2.399  0.7636 -0.2774  2.2283
   19SLM     C6 2353   5.001   3.252  -2.327  0.3315  0.0237  0.5480
   19SLM     H7 2354   4.953   3.213  -2.236  0.4312  0.4990  0.8073
   19SLM     H8 2355   5.080   3.178  -2.346 -0.7539 -1.8761  2.9859
   19SLM     H9 2356   5.055   3.346  -2.319 -0.1866  0.5438 -1.7278
   20SLM     O1 2357   4.955   3.244  -2.562 -0.2470  0.1000  0.3354
   20SLM     C2 2358   4.914   3.334  -2.650  0.0785 -0.5938 -0.5375
   20SLM     C3 2359   5.030   3.379  -2.736  0.2341  0.1137  0.0294
   20SLM     O4 2360   4.799   3.368  -2.654  0.2397  0.1143  0.4408
   20SLM     H5 2361   5.040   3.297  -2.808 -4.4793 -0.9318  0.3948
   20SLM     C6 2362   4.999   3.499  -2.823 -0.2227  0.0057  0.0405
   20SLM     H7 2363   5.078   3.533  -2.890  0.0486 -2.0895 -0.7364
   20SLM     H8 2364   4.911   3.488  -2.888  0.9555  0.2334 -1.6188
   20SLM     H9 2365   4.986   3.589  -2.761  0.5679  0.0408  0.1516
   21SLM     O1 2366   5.143   3.413  -2.660  0.2148  0.2646 -0.0077
   21SLM     C2 2367   5.260   3.356  -2.682  0.2265  0.5955 -0.8052
   21SLM     C3 2368   5.364   3.406  -2.584  0.4521 -0.0483 -0.7076
   21SLM     O4 2369   5.275   3.277  -2.771 -0.2806 -0.1079 -0.2702
   21SLM     H5 2370   5.335   3.492  -2.522 -3.0241 -2.2365  0.8212
   21SLM     C6 2371   5.406   3.298  -2.487 -0.2895 -0.1675 -0.5125
   21SLM     H7 2372   5.332   3.276  -2.409  3.1359 -0.0280  2.9324
   21SLM     H8 2373   5.460   3.216  -2.534 -0.1652  0.1591 -0.9424
   21SLM     H9 2374   5.472   3.357  -2.422 -1.0615 -0.0910  0.2206
   22SLM     O1 2375   5.479   3.438  -2.659  0.0914 -0.1248 -1.3030
   22SLM     C2 2376   5.492   3.561  -2.706 -0.0331  0.1705 -0.5801
   22SLM     C3 2377   5.631   3.595  -2.754  0.4177 -0.5038  0.2285
   22SLM     O4 2378   5.392   3.626  -2.717 -0.3932 -0.3571 -0.4890
   22SLM     H5 2379   5.633   3.560  -2.857  1.6733  2.0068 -0.6416
   22SLM     C6 2380   5.646   3.747  -2.756  0.5348 -0.5130  0.3721
   22SLM     H7 2381   5.600   3.791  -2.667  0.5317 -2.3629  1.3312
   22SLM     H8 2382   5.753   3.764  -2.761  0.1280  1.2088 -3.3205
   22SLM     H9 2383   5.608   3.795  -2.846  2.6544 -3.4323 -2.1768
   23SLM     O1 2384   5.739   3.525  -2.696  0.9713  0.1791  0.0298
   23SLM     C2 2385   5.771   3.535  -2.568  0.0083  0.3893  0.2607
   23SLM     C3 2386   5.844   3.409  -2.526 -0.3219  0.2161  0.3136
   23SLM     O4 2387   5.732   3.621  -2.495  0.0627  0.3848  0.2966
   23SLM     H5 2388   5.944   3.453  -2.516  0.0833 -0.7510  0.5969
   23SLM     C6 2389   5.812   3.365  -2.384 -0.2631 -0.5951  0.0740
   23SLM     H7 2390   5.883   3.287  -2.357 -1.0766 -1.0176  1.0254
   23SLM     H8 2391   5.808   3.439  -2.305 -0.5051 -2.1465  1.5413
   23SLM     H9 2392   5.716   3.314  -2.370 -2.1275  3.1813  1.8397
   24SLM     O1 2393   5.827   3.291  -2.601  0.0639  0.2332  0.1977
   24SLM     C2 2394   5.922   3.266  -2.690  0.2037 -0.2451  0.4742
   24SLM     C3 2395   5.912   3.122  -2.734 -0.3772 -0.1501  0.2814
   24SLM     O4 2396   6.000   3.353  -2.719  0.7167 -0.8896 -0.0895
   24SLM     H5 2397   5.964   3.056  -2.663 -0.8077 -0.5580  0.2161
   24SLM     C6 2398   5.767   3.079  -2.738 -0.3791 -0.1533  0.3998
   24SLM     H7 2399   5.749   2.985  -2.791  4.3248 -0.8388 -0.1535
   24SLM     H8 2400   5.723   3.076  -2.638 -0.8632  1.3338  0.2356
   24SLM     H9 2401   5.708   3.159  -2.785 -1.6543  0.0095  2.2198
   25SLM     O1 2402   5.979   3.108  -2.857  0.0687 -0.6792  0.5787
   25SLM     C2 2403   6.110   3.103  -2.871  0.0230 -0.0564 -0.1098
   25SLM     C3 2404   6.152   3.060  -3.010 -0.4484  0.2713 -0.3556
   25SLM     O4 2405   6.189   3.130  -2.784 -0.0901  0.5669 -0.1967
   25SLM     H5 2406   6.068   2.998  -3.043  1.0147 -2.3248  0.6400
   25SLM     C6 2407   6.159   3.169  -3.115 -1.0785  0.4515 -0.2115
   25SLM     H7 2408   6.234   3.241  -3.083  0.6415 -2.4584  2.6123
   25SLM     H8 2409   6.204   3.132  -3.207 -1.9128 -0.8594 -0.0977
   25SLM     H9 2410   6.060   3.213  -3.135  0.1246  3.5720  0.3763
   26SLM     O1 2411   6.268   2.981  -2.997 -0.5165  0.0763 -0.9170
   26SLM     C2 2412   6.260   2.849  -3.002  0.0045 -0.0197  0.4659
   26SLM     C3 2413   6.392   2.776  -3.007 -0.2664 -0.4982  0.2438
   26SLM     O4 2414   6.151   2.800  -2.989 -0.2931  0.4089 -0.3458
   26SLM     H5 2415   6.422   2.749  -2.906  1.9380  2.2632  0.3904
   26SLM     C6 2416   6.371   2.635  -3.060 -0.0934 -0.3206 -0.3108
   26SLM     H7 2417   6.457   2.583  -3.017  1.3975  1.5552 -0.9587
   26SLM     H8 2418   6.278   2.588  -3.027 -0.0583 -0.0702  0.1519
   26SLM     H9 2419   6.366   2.640  -3.169 -0.8467  0.7001 -0.2355
   27SLM     O1 2420   6.469   2.850  -3.100 -0.4014  0.3264  0.7807
   27SLM     C2 2421   6.593   2.872  -3.058  0.0107 -0.1512 -0.1568
   27SLM     C3 2422   6.685   2.923  -3.166  0.0777 -0.1187 -0.0845
   27SLM     O4 2423   6.636   2.846  -2.948 -0.4829 -0.0132  0.0703
   27SLM     H5 2424   6.637   3.016  -3.197 -2.1953 -0.9616  0.7559
   27SLM     C6 2425   6.814   2.979  -3.109 -0.0883 -0.1354  0.3123
   27SLM     H7 2426   6.865   3.000  -3.203  2.8621 -1.9147  1.4211
   27SLM     H8 2427   6.822   3.070  -3.050  3.2234  0.5025 -0.9995
   27SLM     H9 2428   6.871   2.901  -3.056 -0.6257  1.8279  3.9297
   28SLM     O1 2429   6.686   2.827  -3.269  0.3350  0.1584 -0.3415
   28SLM     C2 2430   6.678   2.874  -3.392 -0.4208  0.1178 -0.3075
   28SLM     C3 2431   6.740   2.764  -3.474 -0.0976 -0.0191  0.1168
   28SLM     O4 2432   6.646   2.984  -3.429 -0.4054  0.3268  0.2886
   28SLM     H5 2433   6.810   2.697  -3.424  1.7381  0.3721 -1.8311
   28SLM     C6 2434   6.640   2.682  -3.554  0.2139 -0.2821 -0.0069
   28SLM     H7 2435   6.668   2.579  -3.531 -1.5771 -0.5982  0.8681
   28SLM     H8 2436   6.541   2.700  -3.510 -0.4622 -2.3265 -0.6603
   28SLM     H9 2437   6.631   2.701  -3.661 -0.7968 -1.9522 -0.2295
   29SLM     O1 2438   6.822   2.837  -3.562 -0.5702  0.2512 -0.0997
   29SLM     C2 2439   6.954   2.830  -3.558 -0.6040 -0.0441  0.5025
   29SLM     C3 2440   7.024   2.898  -3.673 -0.5921 -0.5863  0.1863
   29SLM     O4 2441   7.011   2.771  -3.470  0.4480 -0.4609 -0.4461
   29SLM     H5 2442   7.026   3.004  -3.647 -2.8776 -0.5600  0.3133
   29SLM     C6 2443   7.173   2.870  -3.677 -0.4172  0.2488  0.9120
   29SLM     H7 2444   7.210   2.910  -3.581 -0.0181 -2.3826  1.8924
   29SLM     H8 2445   7.193   2.764  -3.690  0.8242  0.5428  0.3219
   29SLM     H9 2446   7.227   2.935  -3.746 -2.1946 -0.5936 -1.3062
   30SLE     O1 2447   6.968   2.867  -3.799  1.0101 -0.5168 -0.5664
   30SLE     C2 2448   6.928   2.975  -3.865 -0.1692 -0.1227  0.7474
   30SLE     C3 2449   6.912   2.938  -4.011  0.1555 -0.3291  0.7622
   30SLE     O4 2450   6.910   3.084  -3.818  0.0851  0.1863  0.1370
   30SLE     H5 2451   6.880   3.020  -4.076 -1.4546 -1.3084  0.2849
   30SLE    O10 2452   6.808   2.844  -4.022 -0.1210  0.0477  0.1168
   30SLE    H11 2453   6.739   2.885  -3.971 -1.8802  0.6404 -2.6675
   30SLE     C6 2454   7.042   2.895  -4.077 -0.2590  0.1585 -0.3917
   30SLE     H7 2455   7.027   2.825  -4.160 -3.4737 -0.7696  0.8479
   30SLE     H8 2456   7.088   2.987  -4.111 -1.7287  0.7163 -0.9181
   30SLE     H9 2457   7.100   2.832  -4.009  2.0350  1.4107 -1.1621
    1SLS     O1 2458   0.263   3.121   0.387  0.3264  0.0381  0.2945
    1SLS     C2 2459   0.160   3.209   0.365 -0.2136 -0.7994 -0.5694
    1SLS     C3 2460   0.080   3.220   0.494  0.8969  0.5833  0.0139
    1SLS     O4 2461   0.128   3.249   0.254 -0.7587  0.3804  0.0056
    1SLS     H5 2462  -0.005   3.163   0.457  0.5489  2.0691 -1.5162
    1SLS    H10 2463   0.292   3.105   0.475  0.5267 -3.6485 -0.3852
    1SLS     C6 2464   0.112   3.138   0.618  0.2506 -0.4965 -0.5319
    1SLS     H7 2465   0.022   3.120   0.678  0.0070  3.3950  0.3785
    1SLS     H8 2466   0.151   3.039   0.593  1.9797 -0.0919  0.5440
    1SLS     H9 2467   0.190   3.162   0.691  2.5084 -3.6817 -1.7824
    2SLM     O1 2468   0.016   3.343   0.519  0.2261  0.2469 -0.0528
    2SLM     C2 2469   0.081   3.452   0.556  0.3906  0.3718 -0.6989
    2SLM     C3 2470   0.015   3.572   0.492 -0.4526  0.1952 -0.1823
    2SLM     O4 2471   0.157   3.444   0.649 -0.5313 -0.1643  0.0193
    2SLM     H5 2472  -0.089   3.557   0.519 -1.1967  2.0514 -1.9367
    2SLM     C6 2473   0.063   3.699   0.559 -0.8199  0.5493 -0.5920
    2SLM     H7 2474   0.168   3.709   0.532  0.1325 -2.5137  1.6664
    2SLM     H8 2475   0.003   3.784   0.526  2.6120  3.5403  0.6124
    2SLM     H9 2476   0.054   3.693   0.668 -3.3267  2.2867 -0.6518
    3SLM     O1 2477   0.042   3.568   0.354 -0.5841  0.8602 -0.2281
    3SLM     C2 2478  -0.063   3.606   0.283 -0.2349  1.2573 -0.5394
    3SLM     C3 2479  -0.033   3.625   0.136  0.6566 -0.1816 -0.5560
    3SLM     O4 2480  -0.171   3.629   0.330 -0.2760 -0.8196  0.4666
    3SLM     H5 2481  -0.117   3.587   0.077 -1.5779  0.8515  1.8680
    3SLM     C6 2482  -0.015   3.771   0.100 -0.4139 -0.0062 -0.3923
    3SLM     H7 2483  -0.108   3.828   0.088 -1.1044 -1.3192 -1.3544
    3SLM     H8 2484   0.042   3.825   0.177 -0.2716 -0.3612 -0.2497
    3SLM     H9 2485   0.039   3.784   0.007 -1.2685 -1.1996 -1.0683
    4SLM     O1 2486   0.081   3.547   0.109  0.8792 -0.0425 -0.0222
    4SLM     C2 2487   0.083   3.490  -0.010 -0.2887  0.6740 -0.3880
    4SLM     C3 2488   0.217   3.421  -0.017 -0.4450  0.3054  0.2713
    4SLM     O4 2489   0.003   3.489  -0.100 -0.2780  0.0552 -0.3915
    4SLM     H5 2490   0.274   3.432   0.076 -1.3850 -1.8352  1.1322
    4SLM     C6 2491   0.204   3.274  -0.054 -0.1656  0.3005  0.1906
    4SLM     H7 2492   0.305   3.240  -0.030  0.3326  0.1631 -1.9809
    4SLM     H8 2493   0.131   3.225   0.011  0.4721 -2.5458 -1.1850
    4SLM     H9 2494   0.177   3.254  -0.158 -0.3846 -0.9574  0.4918
    5SLM     O1 2495   0.295   3.467  -0.125 -0.2121  0.1469  0.3716
    5SLM     C2 2496   0.362   3.580  -0.113  0.2508 -0.1607  0.7272
    5SLM     C3 2497   0.442   3.593  -0.241 -0.1202  0.2182  0.5339
    5SLM     O4 2498   0.376   3.648  -0.015 -0.2968  0.3136  0.4832
    5SLM     H5 2499   0.446   3.505  -0.305  0.4895  1.1846 -0.7859
    5SLM     C6 2500   0.371   3.694  -0.330  0.1324 -0.4643 -0.4519
    5SLM     H7 2501   0.268   3.657  -0.341  0.6429 -3.0764  2.6515
    5SLM     H8 2502   0.355   3.792  -0.284 -1.9936 -0.4650 -1.1272
    5SLM     H9 2503   0.436   3.703  -0.417  1.8491 -2.9426  0.5006
    6SLM     O1 2504   0.568   3.648  -0.212  0.1886  0.1122 -0.5684
    6SLM     C2 2505   0.666   3.566  -0.175  0.3418  0.3391 -0.4692
    6SLM     C3 2506   0.794   3.646  -0.172  0.7449 -0.3120 -0.2328
    6SLM     O4 2507   0.650   3.449  -0.152  0.4107  0.2830 -0.7018
    6SLM     H5 2508   0.765   3.739  -0.122 -2.7531 -2.0504  1.1436
    6SLM     C6 2509   0.895   3.589  -0.074  0.5199 -0.2200  0.0548
    6SLM     H7 2510   0.863   3.594   0.030 -0.8072 -1.4060 -0.2901
    6SLM     H8 2511   0.906   3.483  -0.097 -2.8983 -0.2868 -1.5134
    6SLM     H9 2512   0.995   3.632  -0.085  0.7805 -0.4592  1.4377
    7SLM     O1 2513   0.833   3.663  -0.306  0.2845  0.0157 -0.3244
    7SLM     C2 2514   0.809   3.784  -0.354  0.1666  0.0260 -0.2384
    7SLM     C3 2515   0.826   3.788  -0.504 -0.3795 -0.6322 -0.3209
    7SLM     O4 2516   0.751   3.875  -0.300  0.1043 -0.3997  0.4131
    7SLM     H5 2517   0.748   3.849  -0.550 -0.0700  1.0159  1.2646
    7SLM     C6 2518   0.941   3.884  -0.531 -1.1320  0.3443 -0.0964
    7SLM     H7 2519   1.025   3.850  -0.470 -0.5837 -0.3448 -1.2202
    7SLM     H8 2520   0.953   3.896  -0.639 -1.0838 -0.9647 -0.2455
    7SLM     H9 2521   0.919   3.984  -0.493  0.9752  1.3277 -1.3794
    8SLM     O1 2522   0.864   3.668  -0.567  0.6221 -0.3597 -0.2499
    8SLM     C2 2523   0.765   3.621  -0.642  0.0070  0.1352  0.2445
    8SLM     C3 2524   0.808   3.511  -0.736 -0.2187  0.2165  0.0458
    8SLM     O4 2525   0.648   3.644  -0.628 -0.1268 -0.2900 -0.1724
    8SLM     H5 2526   0.719   3.452  -0.760 -0.3745  0.2961  0.4304
    8SLM     C6 2527   0.873   3.567  -0.861 -0.1440  0.5825  0.2474
    8SLM     H7 2528   0.887   3.491  -0.939  0.6278  0.3522  0.6072
    8SLM     H8 2529   0.803   3.636  -0.909 -0.6047 -0.6565 -0.9094
    8SLM     H9 2530   0.965   3.615  -0.827  0.9905 -1.1504 -0.2511
    9SLM     O1 2531   0.897   3.426  -0.667 -0.7201  0.0724  0.5133
    9SLM     C2 2532   0.843   3.348  -0.574 -0.2593 -0.7642  0.0892
    9SLM     C3 2533   0.953   3.279  -0.495  0.1839 -0.3275 -0.1405
    9SLM     O4 2534   0.724   3.342  -0.563 -0.4085  0.8575 -0.4729
    9SLM     H5 2535   1.044   3.318  -0.542  1.4251 -1.3703  1.3605
    9SLM     C6 2536   0.934   3.330  -0.353 -1.5702 -0.2938 -0.3689
    9SLM     H7 2537   1.010   3.290  -0.285 -0.2186  1.7797 -0.6268
    9SLM     H8 2538   0.953   3.437  -0.354  1.5699 -0.7303  2.3950
    9SLM     H9 2539   0.840   3.326  -0.298 -1.2247 -0.3337  0.2142
   10SLM     O1 2540   0.935   3.139  -0.495  0.1283 -0.3207  0.0610
   10SLM     C2 2541   1.026   3.061  -0.550 -0.1769 -0.5249 -0.1580
   10SLM     C3 2542   1.014   2.916  -0.509 -0.6594 -0.5315 -0.3266
   10SLM     O4 2543   1.114   3.101  -0.621 -0.4335  0.2769 -0.0311
   10SLM     H5 2544   1.037   2.870  -0.605 -1.4195  2.9507 -2.2593
   10SLM     C6 2545   1.119   2.862  -0.413 -0.1790  1.2374  0.1560
   10SLM     H7 2546   1.125   2.901  -0.311  3.2112  1.2288  0.0048
   10SLM     H8 2547   1.216   2.863  -0.463  1.8733  1.6223  3.9828
   10SLM     H9 2548   1.118   2.756  -0.390 -0.2730  1.2034 -0.0034
   11SLM     O1 2549   0.883   2.893  -0.462 -0.3329  0.0348  0.8951
   11SLM     C2 2550   0.814   2.798  -0.524 -0.1225  0.4378  0.0334
   11SLM     C3 2551   0.745   2.702  -0.430 -0.2640  0.2006 -0.3163
   11SLM     O4 2552   0.812   2.801  -0.644 -0.1735  0.0040  0.0232
   11SLM     H5 2553   0.667   2.763  -0.385 -0.9660 -1.3915  0.6929
   11SLM     C6 2554   0.687   2.581  -0.503 -0.8725  0.7431 -0.7416
   11SLM     H7 2555   0.667   2.490  -0.447  2.6064  0.6168  0.4460
   11SLM     H8 2556   0.595   2.611  -0.554 -2.2974 -0.7757  0.8613
   11SLM     H9 2557   0.748   2.561  -0.591 -2.9060 -0.4362 -1.9143
   12SLM     O1 2558   0.835   2.652  -0.335 -0.4163 -0.1929 -0.3743
   12SLM     C2 2559   0.797   2.640  -0.209 -0.2177  0.0502 -0.2904
   12SLM     C3 2560   0.903   2.557  -0.143  0.0469  0.5475 -0.0861
   12SLM     O4 2561   0.691   2.673  -0.162  0.2108  0.4853  0.3923
   12SLM     H5 2562   0.968   2.628  -0.091  1.7846 -0.3296 -1.0251
   12SLM     C6 2563   0.867   2.468  -0.025 -0.1709  0.4426 -0.2318
   12SLM     H7 2564   0.790   2.397  -0.054  0.0433 -0.9127  2.3235
   12SLM     H8 2565   0.951   2.401  -0.003  1.3121  1.2870 -3.0864
   12SLM     H9 2566   0.823   2.529   0.055  0.2051 -0.7028  0.8681
   13SLM     O1 2567   0.978   2.464  -0.218 -0.1259 -0.0455  0.4672
   13SLM     C2 2568   1.097   2.504  -0.260 -0.2556  0.3887  0.5075
   13SLM     C3 2569   1.177   2.411  -0.350 -0.7898  0.3822  0.0344
   13SLM     O4 2570   1.150   2.606  -0.227 -0.6644  0.6891  0.2353
   13SLM     H5 2571   1.276   2.456  -0.352 -1.2781  1.5013 -5.3795
   13SLM     C6 2572   1.172   2.265  -0.308  0.8552  0.4932  0.6369
   13SLM     H7 2573   1.271   2.233  -0.274  0.0659  0.1610  2.6387
   13SLM     H8 2574   1.090   2.229  -0.246  0.4959  0.3499  0.0846
   13SLM     H9 2575   1.164   2.203  -0.398  1.8187  0.8942  0.2687
   14SLM     O1 2576   1.125   2.410  -0.481 -0.0831 -0.1471 -0.2379
   14SLM     C2 2577   1.207   2.425  -0.584 -0.0975 -0.2893 -0.2715
   14SLM     C3 2578   1.147   2.393  -0.719 -0.5438  1.1658 -0.4272
   14SLM     O4 2579   1.323   2.452  -0.568 -0.1917 -0.0660  0.0470
   14SLM     H5 2580   1.114   2.290  -0.709  1.6424  0.5841  1.2863
   14SLM     C6 2581   1.013   2.460  -0.742 -0.6949  0.7065 -0.8947
   14SLM     H7 2582   0.951   2.427  -0.658  0.8370  2.0270  0.7712
   14SLM     H8 2583   1.028   2.568  -0.744 -0.9980  0.7899  0.5816
   14SLM     H9 2584   0.956   2.423  -0.828 -3.2225  1.3595  0.4366
   15SLM     O1 2585   1.238   2.437  -0.818  0.6888  0.1775  0.2555
   15SLM     C2 2586   1.308   2.345  -0.882  0.2439 -0.1853  0.2861
   15SLM     C3 2587   1.430   2.396  -0.957  0.2351  0.1504  0.4996
   15SLM     O4 2588   1.279   2.230  -0.863  0.0821 -0.2728 -0.4678
   15SLM     H5 2589   1.504   2.410  -0.878  3.3337 -1.7131 -1.9589
   15SLM     C6 2590   1.491   2.280  -1.033 -0.1647 -0.4303  1.0543
   15SLM     H7 2591   1.522   2.190  -0.978 -2.1432 -1.1568  1.0024
   15SLM     H8 2592   1.426   2.254  -1.117  0.9683  3.6709 -1.2061
   15SLM     H9 2593   1.585   2.313  -1.077 -2.8190  5.3084 -0.7787
   16SLM     O1 2594   1.429   2.519  -1.025  0.1329  0.1750  0.5458
   16SLM     C2 2595   1.327   2.563  -1.097  0.8737  0.2430 -0.4771
   16SLM     C3 2596   1.326   2.715  -1.099  0.4789  0.2453 -0.1433
   16SLM     O4 2597   1.245   2.482  -1.129  0.8322 -0.0149  0.2737
   16SLM     H5 2598   1.395   2.738  -1.017 -0.2352  1.8224  0.0192
   16SLM     C6 2599   1.392   2.768  -1.224 -0.3401 -0.3529 -0.8381
   16SLM     H7 2600   1.337   2.859  -1.247 -1.3648 -0.7110  0.1710
   16SLM     H8 2601   1.501   2.771  -1.231 -0.0575 -5.9785 -0.9341
   16SLM     H9 2602   1.378   2.706  -1.313 -1.9461 -0.5774 -0.4360
   17SLM     O1 2603   1.189   2.750  -1.091  0.3559 -0.2524  0.0245
   17SLM     C2 2604   1.156   2.834  -0.994 -0.2902 -0.6353  0.1310
   17SLM     C3 2605   1.038   2.920  -1.031  0.4141  0.0810 -0.4706
   17SLM     O4 2606   1.226   2.842  -0.896 -0.6130 -0.3985  0.3449
   17SLM     H5 2607   0.963   2.936  -0.953  2.8981  1.5169  1.6900
   17SLM     C6 2608   1.068   3.063  -1.068 -0.1481  0.3278  0.0052
   17SLM     H7 2609   1.065   3.122  -0.976  0.4278  1.8883 -0.9432
   17SLM     H8 2610   1.168   3.061  -1.113 -1.1828  0.4721 -2.3585
   17SLM     H9 2611   0.994   3.103  -1.138  1.3101  2.7117 -0.2670
   18SLM     O1 2612   0.978   2.865  -1.146 -0.4683 -0.0912  0.0654
   18SLM     C2 2613   0.887   2.771  -1.123 -0.2508 -0.2981  0.0857
   18SLM     C3 2614   0.829   2.714  -1.251 -0.3078  0.1189 -0.0755
   18SLM     O4 2615   0.833   2.750  -1.018 -0.5706  0.2073  0.0245
   18SLM     H5 2616   0.819   2.609  -1.222 -4.4674  0.9725  2.1021
   18SLM     C6 2617   0.683   2.750  -1.274 -0.1558  0.0905 -1.0841
   18SLM     H7 2618   0.647   2.853  -1.272 -0.6680 -0.0741 -1.7066
   18SLM     H8 2619   0.661   2.701  -1.369 -2.4553 -0.9074 -0.0843
   18SLM     H9 2620   0.632   2.704  -1.189 -0.9109  1.6936 -0.6532
   19SLM     O1 2621   0.885   2.762  -1.371  0.2014  0.4967  0.3118
   19SLM     C2 2622   0.975   2.686  -1.431 -0.0881  0.5021 -0.1306
   19SLM     C3 2623   1.003   2.743  -1.568  0.6133 -0.6521 -0.4672
   19SLM     O4 2624   1.038   2.601  -1.375  0.4458  0.9482 -0.0579
   19SLM     H5 2625   1.096   2.709  -1.613  0.7947 -0.4528 -0.2406
   19SLM     C6 2626   0.888   2.720  -1.665  0.0494 -0.6479  0.1967
   19SLM     H7 2627   0.900   2.614  -1.690  1.8495 -0.0876 -1.4491
   19SLM     H8 2628   0.791   2.740  -1.619  1.5135  1.1680  2.5858
   19SLM     H9 2629   0.902   2.776  -1.757 -1.9770 -2.2747 -1.1531
   20SLM     O1 2630   1.006   2.883  -1.557 -0.1106 -0.6276 -0.5220
   20SLM     C2 2631   1.114   2.938  -1.504 -0.8461  0.3464 -0.0082
   20SLM     C3 2632   1.102   3.088  -1.512  0.0259  0.4563  0.6368
   20SLM     O4 2633   1.206   2.882  -1.450 -0.9022  0.2465 -0.0171
   20SLM     H5 2634   1.036   3.129  -1.434 -1.9295  0.0380 -0.7518
   20SLM     C6 2635   1.228   3.171  -1.495  0.5862 -0.2460 -0.0969
   20SLM     H7 2636   1.224   3.280  -1.499 -1.6784 -0.2791  0.4907
   20SLM     H8 2637   1.274   3.146  -1.400 -0.3013  4.1632  1.6168
   20SLM     H9 2638   1.315   3.135  -1.552  1.0221  0.1550  0.3150
   21SLM     O1 2639   1.056   3.125  -1.640 -0.0998 -0.0353  0.5399
   21SLM     C2 2640   0.941   3.190  -1.634 -0.1054 -0.0378  0.4679
   21SLM     C3 2641   0.914   3.273  -1.757  0.0130 -0.1922  0.3392
   21SLM     O4 2642   0.859   3.166  -1.550 -0.2475  0.0407  0.3505
   21SLM     H5 2643   0.990   3.264  -1.836  2.0954  0.4352  2.2130
   21SLM     C6 2644   0.784   3.228  -1.820 -0.0824  0.1562  0.2897
   21SLM     H7 2645   0.799   3.131  -1.868 -0.4435 -0.3610  1.2117
   21SLM     H8 2646   0.703   3.216  -1.747 -0.4143 -1.1805 -0.2889
   21SLM     H9 2647   0.741   3.290  -1.900 -1.9420 -4.0660 -2.1862
   22SLM     O1 2648   0.886   3.401  -1.707  0.4035 -0.1093  0.3445
   22SLM     C2 2649   0.978   3.493  -1.732  0.2127  0.0137  0.1008
   22SLM     C3 2650   0.916   3.629  -1.761 -0.0056 -0.1507 -0.2127
   22SLM     O4 2651   1.095   3.467  -1.730  0.2796  0.2474 -0.6664
   22SLM     H5 2652   0.906   3.656  -1.655  0.0521 -1.6600  0.1921
   22SLM     C6 2653   1.016   3.730  -1.812  0.5302 -0.7928 -0.4497
   22SLM     H7 2654   0.963   3.819  -1.776 -0.2219 -1.3525 -0.1743
   22SLM     H8 2655   1.106   3.737  -1.751 -2.8489 -2.2100  5.0334
   22SLM     H9 2656   1.019   3.738  -1.921 -1.2316  1.2767 -0.3693
   23SLM     O1 2657   0.788   3.645  -1.818  0.2019 -0.0542 -0.6479
   23SLM     C2 2658   0.772   3.600  -1.941 -0.4889  0.2268 -0.6627
   23SLM     C3 2659   0.631   3.605  -1.995 -0.5581 -0.2215 -0.5321
   23SLM     O4 2660   0.872   3.570  -2.000 -0.4140 -0.6292 -0.1167
   23SLM     H5 2661   0.567   3.645  -1.915  1.4298  1.4673  0.2735
   23SLM     C6 2662   0.606   3.702  -2.110 -0.2866 -0.7885 -1.0692
   23SLM     H7 2663   0.613   3.807  -2.081  2.0690 -0.8027 -1.4827
   23SLM     H8 2664   0.678   3.688  -2.191  1.9212  0.1783  0.6776
   23SLM     H9 2665   0.509   3.677  -2.153 -0.1919 -5.8670  1.2302
   24SLM     O1 2666   0.607   3.475  -2.043  0.2151 -0.5397 -0.0646
   24SLM     C2 2667   0.491   3.415  -2.021  0.2573 -0.5654  0.0893
   24SLM     C3 2668   0.463   3.298  -2.113  0.1192 -0.2483 -0.2754
   24SLM     O4 2669   0.426   3.433  -1.922  0.6940 -0.1393  0.2979
   24SLM     H5 2670   0.539   3.297  -2.192 -0.4502  1.0336 -0.8463
   24SLM     C6 2671   0.468   3.161  -2.047 -0.7622 -0.2733 -0.2591
   24SLM     H7 2672   0.386   3.154  -1.975  1.1880  3.1629  2.4885
   24SLM     H8 2673   0.432   3.096  -2.127  2.0542  0.7924 -2.4689
   24SLM     H9 2674   0.567   3.117  -2.036 -0.4351 -0.0478 -2.1957
   25SLM     O1 2675   0.326   3.310  -2.142 -0.0016 -0.4626  0.2053
   25SLM     C2 2676   0.293   3.343  -2.265  0.2193 -0.5330  0.1286
   25SLM     C3 2677   0.159   3.285  -2.303 -0.0079 -0.1185  0.3000
   25SLM     O4 2678   0.361   3.407  -2.341 -0.1056 -0.8972 -0.4701
   25SLM     H5 2679   0.092   3.310  -2.220 -1.5912 -1.4860 -0.5387
   25SLM     C6 2680   0.108   3.351  -2.430 -0.4333 -0.2590  0.3983
   25SLM     H7 2681   0.054   3.276  -2.489 -0.5467 -1.0991  1.5483
   25SLM     H8 2682   0.048   3.441  -2.420 -2.0194 -1.2751  0.2933
   25SLM     H9 2683   0.184   3.389  -2.499  0.1099 -1.2782  0.4196
   26SLM     O1 2684   0.174   3.149  -2.334 -0.6365 -0.0837 -0.1646
   26SLM     C2 2685   0.144   3.056  -2.245 -0.0493 -0.0023  0.1161
   26SLM     C3 2686   0.134   2.913  -2.291 -0.1699 -0.1053  0.4544
   26SLM     O4 2687   0.121   3.085  -2.130 -0.0773 -0.7478  0.2998
   26SLM     H5 2688   0.135   2.913  -2.401 -1.4861  3.1659  0.3824
   26SLM     C6 2689   0.251   2.824  -2.253 -0.1112 -0.2636 -0.0896
   26SLM     H7 2690   0.241   2.734  -2.313 -3.0176 -0.9273  1.3113
   26SLM     H8 2691   0.351   2.861  -2.279  0.2004 -2.4843 -2.1663
   26SLM     H9 2692   0.272   2.803  -2.148 -1.1605  3.1948  0.8834
   27SLM     O1 2693   0.016   2.856  -2.239 -0.7357  0.2652 -0.4001
   27SLM     C2 2694  -0.049   2.765  -2.309  0.3958 -0.9700  0.1251
   27SLM     C3 2695  -0.142   2.679  -2.226 -0.3510 -0.0025  0.3001
   27SLM     O4 2696  -0.041   2.763  -2.428  0.2646 -0.1408  0.1018
   27SLM     H5 2697  -0.063   2.616  -2.184  2.8282  1.3845 -3.2801
   27SLM     C6 2698  -0.211   2.750  -2.111 -0.7008  0.6121 -0.2935
   27SLM     H7 2699  -0.307   2.773  -2.159 -0.4159 -0.5773 -1.4576
   27SLM     H8 2700  -0.219   2.677  -2.031  3.6136  0.0053 -0.3478
   27SLM     H9 2701  -0.172   2.847  -2.079 -2.8666  1.7290 -0.8778
   28SLM     O1 2702  -0.233   2.604  -2.303 -0.3191 -0.1869  0.4415
   28SLM     C2 2703  -0.223   2.472  -2.308 -0.6011 -0.2154  0.6020
   28SLM     C3 2704  -0.345   2.404  -2.366 -0.1267 -0.5470 -0.0221
   28SLM     O4 2705  -0.127   2.418  -2.260  0.4843  1.2032  0.0760
   28SLM     H5 2706  -0.321   2.308  -2.319  0.3170  0.0050  0.8971
   28SLM     C6 2707  -0.481   2.461  -2.330 -0.1867 -0.5810 -0.2029
   28SLM     H7 2708  -0.488   2.478  -2.223  1.3939  0.6122 -0.2799
   28SLM     H8 2709  -0.504   2.556  -2.378 -0.4585 -0.9471 -0.8237
   28SLM     H9 2710  -0.553   2.381  -2.352  0.5690 -1.9163  2.0935
   29SLM     O1 2711  -0.330   2.388  -2.505  0.4975  0.6536 -0.1015
   29SLM     C2 2712  -0.260   2.282  -2.542 -0.0717 -0.0859  0.9328
   29SLM     C3 2713  -0.222   2.291  -2.688 -1.0472 -0.2386  0.6589
   29SLM     O4 2714  -0.215   2.191  -2.477  0.3995 -0.7812 -0.3453
   29SLM     H5 2715  -0.114   2.276  -2.692 -1.3030 -1.8819 -0.1112
   29SLM     C6 2716  -0.276   2.178  -2.773 -0.3741  0.2644 -0.4551
   29SLM     H7 2717  -0.230   2.191  -2.871  5.0899  1.0837  2.0806
   29SLM     H8 2718  -0.228   2.101  -2.712  2.8394  2.5491  0.0226
   29SLM     H9 2719  -0.380   2.153  -2.794 -0.1638 -1.2089  0.2209
   30SLE     O1 2720  -0.269   2.406  -2.755 -0.2748  0.1350  0.7504
   30SLE     C2 2721  -0.185   2.508  -2.748 -0.0254 -0.0125 -0.0277
   30SLE     C3 2722  -0.222   2.616  -2.847  0.2459 -0.1580 -0.2871
   30SLE     O4 2723  -0.097   2.518  -2.667 -0.2980 -0.2260  0.2980
   30SLE     H5 2724  -0.324   2.593  -2.878 -0.9488  1.5159  2.3206
   30SLE    O10 2725  -0.157   2.608  -2.972  0.6581 -0.4016 -0.0568
   30SLE    H11 2726  -0.079   2.661  -2.966  2.5211 -2.9108 -1.1453
   30SLE     C6 2727  -0.224   2.757  -2.791 -0.0729 -0.4511  0.4338
   30SLE     H7 2728  -0.275   2.755  -2.694  1.8717 -4.6044  1.5001
   30SLE     H8 2729  -0.128   2.806  -2.779  0.0733 -0.5660 -0.2516
   30SLE     H9 2730  -0.284   2.812  -2.863 -1.2661  1.5653  2.8818
    1SLS     O1 2731   1.805   3.660   1.639 -0.1549  0.5971 -1.1184
    1SLS     C2 2732   1.758   3.742   1.737 -0.9155 -0.0738 -0.9161
    1SLS     C3 2733   1.848   3.865   1.740 -0.3296 -0.5220  0.3477
    1SLS     O4 2734   1.676   3.711   1.824 -0.0579  0.3384  0.0503
    1SLS     H5 2735   1.824   3.906   1.641  0.9171  1.3992  0.8226
    1SLS    H10 2736   1.871   3.706   1.589 -0.0283  0.5500 -0.9953
    1SLS     C6 2737   1.814   3.967   1.847  0.6588 -0.4378  0.5833
    1SLS     H7 2738   1.822   3.918   1.944 -1.1416  1.6101  1.8123
    1SLS     H8 2739   1.862   4.063   1.824 -1.9614 -0.1097 -4.0863
    1SLS     H9 2740   1.711   3.999   1.834  1.0253  0.5984  0.1458
    2SLM     O1 2741   1.980   3.821   1.762 -0.2107 -0.4783 -0.2754
    2SLM     C2 2742   2.086   3.881   1.710  0.3206 -0.4795  0.8054
    2SLM     C3 2743   2.213   3.828   1.774  0.6923 -1.0129 -0.3717
    2SLM     O4 2744   2.084   3.967   1.626 -0.7258 -0.2760  1.0384
    2SLM     H5 2745   2.223   3.725   1.738  0.6625 -0.0271 -3.4123
    2SLM     C6 2746   2.329   3.913   1.725  0.0415 -0.0409 -0.2319
    2SLM     H7 2747   2.303   4.016   1.751 -1.3348 -0.7238  1.2124
    2SLM     H8 2748   2.422   3.900   1.781 -1.2095  2.1555  2.5267
    2SLM     H9 2749   2.354   3.875   1.626  0.1595 -1.6621  0.3990
    3SLM     O1 2750   2.193   3.836   1.913  0.9355  0.5687 -0.4204
    3SLM     C2 2751   2.254   3.746   1.988 -0.2267 -0.2293 -0.4223
    3SLM     C3 2752   2.276   3.808   2.124  0.2531 -0.5573 -0.3501
    3SLM     O4 2753   2.283   3.635   1.949 -0.1314 -0.0473 -0.8762
    3SLM     H5 2754   2.205   3.882   2.160  0.1324 -0.2601 -1.1849
    3SLM     C6 2755   2.283   3.698   2.228  0.7720 -0.5563 -0.3811
    3SLM     H7 2756   2.380   3.650   2.245  0.4777 -0.9113  0.3069
    3SLM     H8 2757   2.245   3.733   2.324 -0.8113 -0.4620 -1.0289
    3SLM     H9 2758   2.208   3.622   2.204 -3.0505  1.6577  3.6574
    4SLM     O1 2759   2.403   3.865   2.147  0.0935 -0.0634 -0.6715
    4SLM     C2 2760   2.415   3.989   2.105 -0.5081 -0.0912 -0.9333
    4SLM     C3 2761   2.553   4.043   2.136 -0.7522 -0.0479  0.1091
    4SLM     O4 2762   2.324   4.056   2.064 -0.4915  0.3709 -0.2466
    4SLM     H5 2763   2.581   4.004   2.234 -3.2287 -1.4141  0.3273
    4SLM     C6 2764   2.656   4.004   2.031 -0.6982  0.3499  0.0120
    4SLM     H7 2765   2.716   4.094   2.024 -3.2142  2.1312  0.6133
    4SLM     H8 2766   2.709   3.921   2.080 -0.3495  1.3365  1.3312
    4SLM     H9 2767   2.622   3.983   1.930  1.0471  1.5170 -0.8321
    5SLM     O1 2768   2.552   4.184   2.129  0.3913 -0.0364 -0.0053
    5SLM     C2 2769   2.585   4.245   2.241  0.2477  0.1403 -0.0596
    5SLM     C3 2770   2.617   4.387   2.199  0.0391  0.0440 -0.5402
    5SLM     O4 2771   2.587   4.199   2.352 -0.6063  0.4390  0.0794
    5SLM     H5 2772   2.526   4.429   2.240  0.6951 -1.0480  2.1169
    5SLM     C6 2773   2.731   4.438   2.285  0.1287 -0.3456 -0.4279
    5SLM     H7 2774   2.762   4.537   2.251 -1.2331 -0.2637 -1.4416
    5SLM     H8 2775   2.694   4.444   2.388  1.6966  2.0034  0.0225
    5SLM     H9 2776   2.809   4.361   2.289 -1.1376 -1.5953  0.9881
    6SLM     O1 2777   2.645   4.422   2.065  0.0304  0.1028 -0.5268
    6SLM     C2 2778   2.543   4.481   2.007 -0.1675  0.2890  0.0096
    6SLM     C3 2779   2.567   4.556   1.878  0.3202 -0.0281 -0.0854
    6SLM     O4 2780   2.429   4.463   2.041  0.2481 -0.3546  1.0602
    6SLM     H5 2781   2.676   4.558   1.870  0.5666  4.2917  2.8115
    6SLM     C6 2782   2.508   4.476   1.763 -0.8599  0.3790  0.2288
    6SLM     H7 2783   2.484   4.371   1.782 -0.0553  0.3709  1.3006
    6SLM     H8 2784   2.413   4.516   1.726 -0.6158  0.7102 -0.0440
    6SLM     H9 2785   2.574   4.473   1.676 -1.7325  0.0107 -0.4255
    7SLM     O1 2786   2.529   4.690   1.859  0.1341 -0.0775 -0.0637
    7SLM     C2 2787   2.525   4.776   1.960 -0.0510  0.0595 -0.1860
    7SLM     C3 2788   2.484   4.910   1.903 -0.7000 -0.1057 -0.1095
    7SLM     O4 2789   2.557   4.760   2.075 -0.4922 -0.1298 -0.0919
    7SLM     H5 2790   2.390   4.893   1.850  1.9463 -2.4605 -4.3957
    7SLM     C6 2791   2.445   5.010   2.009 -0.7016 -1.3896  1.1142
    7SLM     H7 2792   2.364   4.991   2.081 -0.9023 -0.0360  1.2727
    7SLM     H8 2793   2.525   5.026   2.081 -0.0861  1.4732 -0.1457
    7SLM     H9 2794   2.438   5.111   1.969  0.0409 -1.7546  0.0592
    8SLM     O1 2795   2.581   4.964   1.816 -0.2447 -0.6357  0.0584
    8SLM     C2 2796   2.536   5.027   1.709  0.6163  0.7244  0.4813
    8SLM     C3 2797   2.647   5.057   1.610 -0.7588  1.0026 -1.0097
    8SLM     O4 2798   2.423   5.060   1.685  0.2484 -0.4404  0.5786
    8SLM     H5 2799   2.619   5.129   1.533  2.6813  0.2014 -3.0938
    8SLM     C6 2800   2.764   5.130   1.673 -0.3456 -0.1214 -0.4541
    8SLM     H7 2801   2.818   5.066   1.743  1.2277 -1.7033 -3.0525
    8SLM     H8 2802   2.841   5.140   1.596 -1.5458 -1.2641 -1.8109
    8SLM     H9 2803   2.742   5.229   1.714  1.7976  0.3563 -0.4114
    9SLM     O1 2804   2.688   4.933   1.557 -0.2677  0.6488  0.1764
    9SLM     C2 2805   2.732   4.929   1.433 -0.0310  0.6976  0.2593
    9SLM     C3 2806   2.785   4.790   1.407 -0.2611  0.5570  0.5440
    9SLM     O4 2807   2.698   5.015   1.356 -0.0369  0.2907 -0.1968
    9SLM     H5 2808   2.881   4.772   1.456 -0.1916 -0.3184  0.0932
    9SLM     C6 2809   2.701   4.682   1.472  0.3340 -0.0973  0.2353
    9SLM     H7 2810   2.598   4.685   1.433  0.5747 -2.4683 -0.6909
    9SLM     H8 2811   2.754   4.591   1.444 -0.2135  0.4410 -2.7563
    9SLM     H9 2812   2.703   4.694   1.580 -0.4390  1.9739  0.0448
   10SLM     O1 2813   2.804   4.764   1.270 -0.0096  0.6197  0.5658
   10SLM     C2 2814   2.921   4.751   1.210 -0.3015 -0.5117  0.2169
   10SLM     C3 2815   2.912   4.692   1.071  0.1987 -0.1235  0.0191
   10SLM     O4 2816   3.022   4.792   1.260  0.0382 -0.9355 -0.1253
   10SLM     H5 2817   2.896   4.771   0.997  0.3013  2.5499  2.7742
   10SLM     C6 2818   3.037   4.623   1.018  0.0739 -0.1037 -0.2981
   10SLM     H7 2819   3.036   4.588   0.914 -0.3386  0.8365 -0.6236
   10SLM     H8 2820   3.065   4.531   1.068  3.5765  1.3403  0.5336
   10SLM     H9 2821   3.121   4.693   1.027 -1.5026  1.5736  1.8487
   11SLM     O1 2822   2.824   4.582   1.071  0.1285 -0.0674 -0.0849
   11SLM     C2 2823   2.713   4.580   1.000  0.1670 -0.0840 -0.1441
   11SLM     C3 2824   2.660   4.439   0.980  0.4916 -0.1476 -0.5592
   11SLM     O4 2825   2.661   4.678   0.953  0.4118  0.1847  0.1504
   11SLM     H5 2826   2.552   4.448   0.967  0.0615 -2.6105  1.0232
   11SLM     C6 2827   2.706   4.378   0.849  0.7438 -0.8980 -0.1235
   11SLM     H7 2828   2.636   4.393   0.767 -3.2758 -2.8490  2.7829
   11SLM     H8 2829   2.811   4.409   0.847 -0.3678  3.3110  1.4065
   11SLM     H9 2830   2.704   4.270   0.868  4.7538 -1.1405 -0.5076
   12SLM     O1 2831   2.706   4.342   1.072  0.3535  0.6436  0.3556
   12SLM     C2 2832   2.664   4.350   1.197 -0.1518 -0.4509  0.2602
   12SLM     C3 2833   2.735   4.258   1.293 -0.6488 -0.3338  0.7442
   12SLM     O4 2834   2.572   4.421   1.227  0.4932  0.4197  0.1962
   12SLM     H5 2835   2.688   4.160   1.298 -1.8011  0.2966  2.5046
   12SLM     C6 2836   2.876   4.230   1.243 -0.7555  0.3666  0.0397
   12SLM     H7 2837   2.884   4.173   1.150  2.5284  3.2472 -1.5725
   12SLM     H8 2838   2.930   4.321   1.215  0.0382 -0.5374 -1.4476
   12SLM     H9 2839   2.930   4.189   1.329  0.5095  0.7730 -0.5482
   13SLM     O1 2840   2.751   4.329   1.414 -0.5511  0.3852  0.3191
   13SLM     C2 2841   2.711   4.264   1.523 -0.9479  0.3163  0.1353
   13SLM     C3 2842   2.796   4.301   1.642 -0.0426  0.1195 -0.4356
   13SLM     O4 2843   2.615   4.192   1.517 -0.9257  0.2870  0.1229
   13SLM     H5 2844   2.740   4.362   1.714 -2.1512 -1.9263 -0.2843
   13SLM     C6 2845   2.818   4.182   1.734  0.1546  0.6308  0.1826
   13SLM     H7 2846   2.892   4.112   1.696 -2.2514 -1.7633 -0.2465
   13SLM     H8 2847   2.848   4.212   1.835  0.6924 -0.6277  0.4028
   13SLM     H9 2848   2.728   4.120   1.739  0.2418  0.1236 -3.2906
   14SLM     O1 2849   2.921   4.358   1.613  0.2655 -0.3534 -0.0438
   14SLM     C2 2850   2.954   4.477   1.661  0.1621 -0.4833  0.3544
   14SLM     C3 2851   3.093   4.516   1.615 -0.0762  0.1275  0.1518
   14SLM     O4 2852   2.871   4.547   1.712  0.4390  0.0059  0.1342
   14SLM     H5 2853   3.157   4.442   1.663  1.0256 -0.0488 -1.5213
   14SLM     C6 2854   3.099   4.506   1.464 -0.8997 -0.5136  0.1617
   14SLM     H7 2855   3.004   4.544   1.425  1.4935  2.0383 -3.4708
   14SLM     H8 2856   3.172   4.578   1.429  0.6241 -2.2201 -0.2506
   14SLM     H9 2857   3.112   4.413   1.406 -0.1618  0.2501 -0.9095
   15SLM     O1 2858   3.107   4.650   1.656  0.4859 -0.1967  1.0350
   15SLM     C2 2859   3.210   4.691   1.728  0.2849  0.1435  1.1305
   15SLM     C3 2860   3.233   4.840   1.727 -0.2642  0.2186 -0.6389
   15SLM     O4 2861   3.278   4.622   1.800  0.4208 -0.7045  0.2028
   15SLM     H5 2862   3.140   4.892   1.748  0.1073 -0.0470  1.7866
   15SLM     C6 2863   3.346   4.877   1.821 -0.6282  0.0187 -0.1245
   15SLM     H7 2864   3.435   4.815   1.804  0.6812  2.1057 -0.9928
   15SLM     H8 2865   3.366   4.982   1.801 -1.7352  0.5308  1.3836
   15SLM     H9 2866   3.306   4.870   1.923 -1.9954 -0.4351 -0.6864
   16SLM     O1 2867   3.275   4.869   1.595 -0.0151 -0.6750 -0.7619
   16SLM     C2 2868   3.213   4.961   1.524 -0.0442  0.0687  0.2090
   16SLM     C3 2869   3.301   4.996   1.406 -0.3043  0.0063 -0.0043
   16SLM     O4 2870   3.110   5.019   1.549 -0.1771 -0.2879  0.4879
   16SLM     H5 2871   3.318   4.903   1.351  1.0161 -1.3689  2.6282
   16SLM     C6 2872   3.235   5.095   1.312  0.3331  0.3253 -0.1197
   16SLM     H7 2873   3.180   5.046   1.231 -0.9602  3.0450 -0.9549
   16SLM     H8 2874   3.175   5.179   1.348 -1.6713 -1.3036  0.4662
   16SLM     H9 2875   3.306   5.130   1.237  1.1113  0.3786  0.6464
   17SLM     O1 2876   3.417   5.048   1.466 -0.1860 -0.2870  0.0206
   17SLM     C2 2877   3.535   4.997   1.435  0.1931  0.2923  0.5132
   17SLM     C3 2878   3.647   5.068   1.509  0.1337 -0.1190  1.0038
   17SLM     O4 2879   3.555   4.906   1.360  0.3747  1.2104 -0.5694
   17SLM     H5 2880   3.620   5.039   1.610 -2.6068  2.0440  0.9566
   17SLM     C6 2881   3.784   5.009   1.484 -0.0708 -0.0545 -0.3272
   17SLM     H7 2882   3.774   4.903   1.461 -0.5345  0.2329 -1.4513
   17SLM     H8 2883   3.830   5.054   1.395 -2.0176 -2.4500 -2.6176
   17SLM     H9 2884   3.832   5.030   1.580  1.1862  1.0767 -1.1809
   18SLM     O1 2885   3.659   5.207   1.485 -0.2090 -0.2950 -0.2081
   18SLM     C2 2886   3.680   5.281   1.592 -0.2119  0.0237 -0.4293
   18SLM     C3 2887   3.696   5.428   1.557  0.8292  0.0985  0.3318
   18SLM     O4 2888   3.671   5.237   1.703 -0.1064 -0.1633 -0.4954
   18SLM     H5 2889   3.793   5.445   1.509  0.6001 -2.0549 -1.0083
   18SLM     C6 2890   3.570   5.470   1.483  1.0356  0.2013  0.0366
   18SLM     H7 2891   3.479   5.415   1.509  1.6144 -1.3679 -1.1927
   18SLM     H8 2892   3.542   5.570   1.518  3.3943  1.3036 -1.0819
   18SLM     H9 2893   3.566   5.469   1.374 -0.8289  0.8437  0.0806
   19SLM     O1 2894   3.697   5.507   1.673 -0.0202  0.6757 -0.0527
   19SLM     C2 2895   3.810   5.527   1.738 -0.2092  0.2099  0.4222
   19SLM     C3 2896   3.778   5.597   1.868 -0.3251  0.6648  0.1494
   19SLM     O4 2897   3.910   5.488   1.685 -0.1842 -0.0946  0.6903
   19SLM     H5 2898   3.700   5.671   1.848 -3.5697 -2.8462 -0.7917
   19SLM     C6 2899   3.721   5.500   1.970  0.7634 -0.0415  0.0964
   19SLM     H7 2900   3.647   5.436   1.919 -2.4878  0.9779  3.3565
   19SLM     H8 2901   3.808   5.439   1.996  0.8572  0.6771  1.5040
   19SLM     H9 2902   3.671   5.552   2.052  0.7469 -0.9494  0.6640
   20SLM     O1 2903   3.898   5.654   1.915  0.3497 -0.2697 -0.4229
   20SLM     C2 2904   3.876   5.775   1.964  0.3075 -0.5019  0.1285
   20SLM     C3 2905   4.009   5.817   2.020  0.1936 -0.7289  0.5755
   20SLM     O4 2906   3.772   5.836   1.970  0.4580 -0.2886  0.5367
   20SLM     H5 2907   4.090   5.761   1.971  0.2371  0.6340 -0.9414
   20SLM     C6 2908   4.048   5.962   1.999 -0.8265 -0.4766  0.4531
   20SLM     H7 2909   4.036   5.992   1.894  2.0786 -1.0804 -0.0942
   20SLM     H8 2910   3.979   6.024   2.057  3.0722  2.3222  2.3343
   20SLM     H9 2911   4.141   6.009   2.031 -3.1155  3.4506  1.7022
   21SLM     O1 2912   4.018   5.795   2.159 -0.7932 -0.7473  0.6398
   21SLM     C2 2913   4.031   5.677   2.218 -0.4511 -0.8053  0.4522
   21SLM     C3 2914   4.047   5.699   2.367  0.0241  0.3649  0.2390
   21SLM     O4 2915   4.059   5.583   2.150 -0.1566 -0.5083  0.1588
   21SLM     H5 2916   4.145   5.743   2.388 -0.1639  0.1443  1.5721
   21SLM     C6 2917   3.938   5.792   2.416 -0.2518  0.4866 -0.5881
   21SLM     H7 2918   3.956   5.816   2.521  2.9721  0.9645 -1.1890
   21SLM     H8 2919   3.963   5.890   2.375  0.9776  0.6485  0.4958
   21SLM     H9 2920   3.831   5.771   2.408 -0.7476  2.9604 -0.7303
   22SLM     O1 2921   4.012   5.576   2.426  0.1125  0.0426 -0.3730
   22SLM     C2 2922   4.111   5.490   2.443  0.1526  0.0828 -0.4034
   22SLM     C3 2923   4.059   5.362   2.504  0.0573 -0.2736 -1.2309
   22SLM     O4 2924   4.226   5.503   2.411  0.0562  0.3699 -0.6343
   22SLM     H5 2925   3.975   5.369   2.574  0.4993  0.9103 -0.8027
   22SLM     C6 2926   3.995   5.278   2.395 -0.4299 -0.4782 -0.7913
   22SLM     H7 2927   4.054   5.269   2.303  0.5913  0.3775 -0.2352
   22SLM     H8 2928   3.962   5.177   2.420 -0.8237 -0.2661 -0.4485
   22SLM     H9 2929   3.918   5.333   2.340 -2.6400 -3.5918 -0.9253
   23SLM     O1 2930   4.159   5.279   2.558  0.3918  0.7048 -0.3243
   23SLM     C2 2931   4.199   5.307   2.681  0.5947 -0.2464 -0.1680
   23SLM     C3 2932   4.277   5.189   2.733  0.6125 -0.2400 -0.1778
   23SLM     O4 2933   4.170   5.413   2.730 -0.2084 -0.6896  0.3197
   23SLM     H5 2934   4.377   5.187   2.689 -0.8011 -0.7915 -3.5530
   23SLM     C6 2935   4.295   5.202   2.883  0.2839  0.0059 -0.1593
   23SLM     H7 2936   4.202   5.193   2.940 -1.3783  2.0874 -2.4345
   23SLM     H8 2937   4.361   5.119   2.910 -0.4247  0.0748  1.8915
   23SLM     H9 2938   4.340   5.300   2.900  2.3160 -0.8924 -0.1595
   24SLM     O1 2939   4.201   5.072   2.712  0.6082 -0.2401 -0.1613
   24SLM     C2 2940   4.264   4.959   2.687  0.8758 -0.2017  0.3358
   24SLM     C3 2941   4.177   4.835   2.691  0.4953  0.0226 -0.7173
   24SLM     O4 2942   4.377   4.953   2.646  0.4896 -0.8001 -0.6778
   24SLM     H5 2943   4.087   4.854   2.632 -1.8509 -3.2829  1.6581
   24SLM     C6 2944   4.244   4.716   2.624  0.3894 -0.3142 -0.2244
   24SLM     H7 2945   4.348   4.713   2.656 -0.3893  0.8231  2.6039
   24SLM     H8 2946   4.204   4.620   2.657  1.2145 -0.6400 -0.1714
   24SLM     H9 2947   4.254   4.728   2.516  1.1827  0.6089 -0.0561
   25SLM     O1 2948   4.126   4.816   2.821  0.4021  0.9042 -0.6186
   25SLM     C2 2949   4.206   4.786   2.922 -0.1004  0.4936 -0.3383
   25SLM     C3 2950   4.122   4.786   3.047  0.2221  0.0046 -0.1234
   25SLM     O4 2951   4.326   4.777   2.918 -0.0758  0.5998  0.1935
   25SLM     H5 2952   4.069   4.879   3.066  2.6927  1.5588 -0.6611
   25SLM     C6 2953   4.014   4.679   3.038 -0.3756  0.5870  0.0676
   25SLM     H7 2954   3.969   4.655   3.135 -2.5405 -1.4616 -1.3987
   25SLM     H8 2955   3.933   4.715   2.975  1.0322  1.1846 -1.4223
   25SLM     H9 2956   4.055   4.587   2.997 -2.1341 -1.0890  1.9277
   26SLM     O1 2957   4.203   4.731   3.149 -0.2396 -0.0744  0.2031
   26SLM     C2 2958   4.269   4.823   3.216 -0.4849  0.1122  0.1896
   26SLM     C3 2959   4.339   4.775   3.342 -0.2578 -0.1516 -0.0369
   26SLM     O4 2960   4.278   4.935   3.174  0.2623 -0.1453 -0.3529
   26SLM     H5 2961   4.316   4.673   3.373  3.7638 -0.9019  0.6357
   26SLM     C6 2962   4.489   4.795   3.337 -0.1574 -0.4902  1.4653
   26SLM     H7 2963   4.523   4.898   3.328  1.1886 -1.0913 -0.7902
   26SLM     H8 2964   4.545   4.746   3.417 -0.0221 -3.9925 -0.6815
   26SLM     H9 2965   4.524   4.750   3.244  2.2127 -0.0807  2.1267
   27SLM     O1 2966   4.294   4.871   3.435  0.3492 -0.4898  0.6057
   27SLM     C2 2967   4.199   4.846   3.523 -0.4978  0.5815  0.0042
   27SLM     C3 2968   4.203   4.948   3.634  0.3807  0.4209  0.1173
   27SLM     O4 2969   4.132   4.747   3.516  0.3741 -0.0417  0.3576
   27SLM     H5 2970   4.291   4.938   3.699 -1.2962 -3.5351  1.9381
   27SLM     C6 2971   4.193   5.093   3.591  0.0792  0.1603 -0.6993
   27SLM     H7 2972   4.165   5.116   3.488 -1.9233  4.6223  0.6724
   27SLM     H8 2973   4.134   5.163   3.652  0.5321 -0.7873  0.8572
   27SLM     H9 2974   4.297   5.118   3.614 -1.0397  3.4862  1.2484
   28SLM     O1 2975   4.093   4.922   3.718  0.4039  0.2013  0.0803
   28SLM     C2 2976   4.107   4.843   3.822 -0.4868 -0.5990 -0.4008
   28SLM     C3 2977   3.990   4.869   3.914 -0.3074  0.1100 -0.3752
   28SLM     O4 2978   4.196   4.761   3.824 -0.1750 -0.2460  0.4444
   28SLM     H5 2979   3.914   4.932   3.867 -2.1690 -2.1124 -0.4473
   28SLM     C6 2980   3.908   4.744   3.941 -0.2206  0.3878  1.1616
   28SLM     H7 2981   3.841   4.707   3.864  1.9646  0.6942 -0.9239
   28SLM     H8 2982   3.984   4.670   3.965  1.8727  1.6535 -1.3526
   28SLM     H9 2983   3.845   4.803   4.009 -3.3299  1.3965 -2.4524
   29SLM     O1 2984   4.033   4.941   4.027  0.1341 -0.0970 -0.4099
   29SLM     C2 2985   4.018   5.073   4.030  0.2508 -0.1024  0.3295
   29SLM     C3 2986   3.996   5.122   4.171  0.3316  0.2965  0.2044
   29SLM     O4 2987   4.031   5.141   3.933  0.4701  0.2611  0.6109
   29SLM     H5 2988   3.904   5.181   4.158  1.2888  1.9908  0.8827
   29SLM     C6 2989   3.973   5.021   4.282 -0.7055  0.3826  0.0757
   29SLM     H7 2990   3.911   4.936   4.253 -1.1455 -0.1920  2.5882
   29SLM     H8 2991   4.068   4.967   4.295 -0.9140  0.0110  0.0666
   29SLM     H9 2992   3.940   5.065   4.376  2.6073  1.9800  0.5625
   30SLE     O1 2993   4.106   5.202   4.207  0.5084  0.0032  0.3126
   30SLE     C2 2994   4.088   5.328   4.244 -0.5996 -0.0992  0.1408
   30SLE     C3 2995   4.213   5.388   4.304 -0.2286 -0.4877 -0.2361
   30SLE     O4 2996   3.982   5.382   4.230 -0.3719  0.2189 -0.3768
   30SLE     H5 2997   4.229   5.362   4.409  0.9424  0.0342 -0.2722
   30SLE    O10 2998   4.183   5.525   4.293  0.1974 -0.3918 -0.2364
   30SLE    H11 2999   4.154   5.534   4.203  1.3021 -1.7491 -0.7460
   30SLE     C6 3000   4.341   5.333   4.243  0.1713 -0.7375  0.8208
   30SLE     H7 3001   4.337   5.315   4.136 -1.5602 -0.4768  0.8280
   30SLE     H8 3002   4.436   5.384   4.258  1.9961 -3.6100 -0.5114
   30SLE     H9 3003   4.385   5.238   4.274 -2.5992 -2.3508 -0.0597
    1SLS     O1 3004   3.501   1.117   3.648 -0.5410 -0.4021 -0.1992
    1SLS     C2 3005   3.384   1.046   3.646 -0.8831  0.1601 -0.0774
    1SLS     C3 3006   3.337   0.998   3.782 -0.2978  0.1251  0.1171
    1SLS     O4 3007   3.326   1.033   3.539 -0.8741 -0.6427  0.0183
    1SLS     H5 3008   3.332   1.081   3.852  0.3941 -0.8892  1.3983
    1SLS    H10 3009   3.524   1.146   3.735  1.4253  1.8731 -1.4170
    1SLS     C6 3010   3.207   0.919   3.779 -0.0690 -0.2391 -0.2921
    1SLS     H7 3011   3.135   0.985   3.729  3.0168  3.4770 -0.1189
    1SLS     H8 3012   3.219   0.825   3.725  3.6334 -1.8729  3.0974
    1SLS     H9 3013   3.167   0.899   3.879 -0.7680  1.3701 -0.2304
    2SLM     O1 3014   3.450   0.919   3.808 -0.3716  0.0976  0.3548
    2SLM     C2 3015   3.515   0.927   3.924  0.4613  0.3870 -0.1257
    2SLM     C3 3016   3.607   0.810   3.947  0.0092  0.0136 -0.2060
    2SLM     O4 3017   3.508   1.023   3.996  0.0129  0.3408 -0.1046
    2SLM     H5 3018   3.536   0.726   3.947  2.1866 -1.8759 -1.8030
    2SLM     C6 3019   3.726   0.780   3.859 -0.1907  0.0495 -0.4880
    2SLM     H7 3020   3.811   0.849   3.857 -0.8388  0.8236 -1.8053
    2SLM     H8 3021   3.765   0.678   3.864  0.3211  0.2839  0.3927
    2SLM     H9 3022   3.696   0.783   3.754  2.3396  0.8238 -1.2194
    3SLM     O1 3023   3.666   0.830   4.074 -0.6457  0.1827  0.0794
    3SLM     C2 3024   3.645   0.733   4.161 -0.2854  0.4473  0.4657
    3SLM     C3 3025   3.753   0.762   4.262  0.5831 -0.7216 -0.1106
    3SLM     O4 3026   3.590   0.627   4.144  0.2667  0.2795 -0.2864
    3SLM     H5 3027   3.850   0.745   4.215  1.8645  2.1493  1.3809
    3SLM     C6 3028   3.729   0.900   4.321  1.2192 -0.3358 -0.7493
    3SLM     H7 3029   3.637   0.958   4.314  1.3551  1.2769  6.2635
    3SLM     H8 3030   3.741   0.902   4.430 -0.6686  4.4205 -0.5384
    3SLM     H9 3031   3.795   0.969   4.268 -0.4722 -0.8759 -3.6535
    4SLM     O1 3032   3.731   0.675   4.371 -0.2424 -0.2300  0.1199
    4SLM     C2 3033   3.832   0.632   4.444  0.2042 -0.2593 -0.5128
    4SLM     C3 3034   3.794   0.517   4.534  0.0857  0.1037 -0.0960
    4SLM     O4 3035   3.944   0.671   4.427  0.4102 -0.5096  0.2379
    4SLM     H5 3036   3.696   0.531   4.580  0.1092  1.8699 -0.5723
    4SLM     C6 3037   3.783   0.393   4.446  0.0163  0.0735 -0.0458
    4SLM     H7 3038   3.877   0.347   4.417  0.7207  1.2945  0.2499
    4SLM     H8 3039   3.714   0.317   4.483 -0.1542 -0.3598 -1.2449
    4SLM     H9 3040   3.741   0.418   4.349 -0.4578  0.6283  0.2961
    5SLM     O1 3041   3.890   0.495   4.634  0.0898  0.4163 -0.0312
    5SLM     C2 3042   3.872   0.552   4.752  0.1500  0.0405  0.1631
    5SLM     C3 3043   3.945   0.474   4.859  0.1958 -0.6067 -0.3407
    5SLM     O4 3044   3.808   0.653   4.760  0.0412 -0.0054 -0.1167
    5SLM     H5 3045   3.906   0.372   4.856 -1.7694  0.1095  0.1376
    5SLM     C6 3046   4.094   0.459   4.835  0.3542  0.2425  0.1109
    5SLM     H7 3047   4.120   0.355   4.859  2.2948  0.8903  0.9678
    5SLM     H8 3048   4.112   0.497   4.734 -2.2730 -1.2258 -0.9546
    5SLM     H9 3049   4.146   0.517   4.912 -1.4082 -0.1398  1.6097
    6SLM     O1 3050   3.921   0.539   4.981 -0.0841 -0.3218 -0.5449
    6SLM     C2 3051   3.825   0.492   5.059  0.1255 -0.1966 -0.2111
    6SLM     C3 3052   3.847   0.563   5.191  0.1579 -0.3442 -0.1384
    6SLM     O4 3053   3.744   0.408   5.031 -0.2796  0.4318 -0.9766
    6SLM     H5 3054   3.923   0.498   5.236  1.1891 -0.2060 -1.6448
    6SLM     C6 3055   3.896   0.706   5.191 -0.8276 -0.0023  0.6988
    6SLM     H7 3056   3.818   0.774   5.156 -0.5839  0.7879  1.6631
    6SLM     H8 3057   3.903   0.728   5.298  3.2478 -1.0674  0.7414
    6SLM     H9 3058   3.999   0.715   5.155 -0.5602  2.9021  2.0034
    7SLM     O1 3059   3.726   0.552   5.262  0.2205  0.0008  0.0221
    7SLM     C2 3060   3.719   0.445   5.339  0.3468  0.0688  0.1259
    7SLM     C3 3061   3.632   0.471   5.460  0.1300  0.3582 -0.0893
    7SLM     O4 3062   3.783   0.345   5.324  0.4567  0.2116 -0.3495
    7SLM     H5 3063   3.610   0.577   5.474  0.2007  0.6828 -2.2931
    7SLM     C6 3064   3.493   0.413   5.443  0.2940 -0.3791  0.9915
    7SLM     H7 3065   3.419   0.451   5.372 -1.8876 -0.9481  2.8915
    7SLM     H8 3066   3.509   0.308   5.420  1.1435  0.4815 -2.6007
    7SLM     H9 3067   3.454   0.423   5.545  1.1048 -0.5558  1.3170
    8SLM     O1 3068   3.696   0.420   5.575 -0.4737  0.0827  0.1265
    8SLM     C2 3069   3.808   0.468   5.628  0.2992 -0.7479 -0.7350
    8SLM     C3 3070   3.836   0.410   5.764 -0.0520  0.1774 -0.2675
    8SLM     O4 3071   3.873   0.549   5.568  0.0274  0.0596  0.0654
    8SLM     H5 3072   3.847   0.304   5.738  0.5587  0.2677 -0.3820
    8SLM     C6 3073   3.967   0.459   5.824  0.3196 -0.2393 -0.7382
    8SLM     H7 3074   4.051   0.448   5.755 -0.6985 -3.8263 -1.5423
    8SLM     H8 3075   3.958   0.567   5.839  0.4352 -0.4761  1.0257
    8SLM     H9 3076   3.979   0.405   5.918 -0.0487 -1.7317 -1.5294
    9SLM     O1 3077   3.736   0.453   5.853  0.3283  0.0252  0.2369
    9SLM     C2 3078   3.669   0.353   5.909  0.1493 -0.1151 -0.2291
    9SLM     C3 3079   3.566   0.397   6.010  0.2098 -0.7741  0.1246
    9SLM     O4 3080   3.688   0.237   5.884 -0.0705 -0.2152  0.0693
    9SLM     H5 3081   3.499   0.470   5.963 -0.0803 -1.7225 -0.9602
    9SLM     C6 3082   3.461   0.289   6.030 -1.0191  0.4526  0.3462
    9SLM     H7 3083   3.404   0.333   6.113 -3.1102 -1.6588  0.0636
    9SLM     H8 3084   3.399   0.280   5.941  4.3442 -0.0299 -3.5924
    9SLM     H9 3085   3.518   0.201   6.059  0.9599  1.5610 -0.0679
   10SLM     O1 3086   3.623   0.436   6.133 -0.8554 -0.0319  0.3911
   10SLM     C2 3087   3.579   0.551   6.180 -0.5810  0.0385  0.4764
   10SLM     C3 3088   3.623   0.571   6.323 -0.1032 -0.8173  0.4530
   10SLM     O4 3089   3.521   0.632   6.112  0.1110 -0.0603 -0.2387
   10SLM     H5 3090   3.594   0.481   6.378 -0.8675 -0.7545  0.1569
   10SLM     C6 3091   3.773   0.592   6.331 -0.2168  0.4573 -0.5541
   10SLM     H7 3092   3.817   0.493   6.343 -4.8618 -1.9444 -1.8957
   10SLM     H8 3093   3.816   0.664   6.401  0.5923  0.6860 -1.2849
   10SLM     H9 3094   3.807   0.620   6.231 -0.3582  0.6661 -0.5451
   11SLM     O1 3095   3.559   0.679   6.389 -0.2976  0.3362 -1.5785
   11SLM     C2 3096   3.435   0.672   6.434  0.0409 -0.3045 -0.7247
   11SLM     C3 3097   3.425   0.783   6.535  0.3454 -0.1553 -0.8563
   11SLM     O4 3098   3.371   0.571   6.419  0.2165 -0.5785  0.3535
   11SLM     H5 3099   3.527   0.813   6.559  1.1647 -1.9084 -2.0466
   11SLM     C6 3100   3.362   0.907   6.473  0.5948  0.7774  0.7110
   11SLM     H7 3101   3.325   0.980   6.545 -0.0762  1.1468  0.0014
   11SLM     H8 3102   3.421   0.940   6.388 -0.0641  2.7946  1.0074
   11SLM     H9 3103   3.268   0.895   6.418 -0.1106  2.5370  1.4828
   12SLM     O1 3104   3.342   0.735   6.639 -0.0341  0.1845 -0.9974
   12SLM     C2 3105   3.409   0.676   6.737 -0.3476  0.9933 -0.2958
   12SLM     C3 3106   3.330   0.643   6.862  0.3358 -0.3346 -0.2057
   12SLM     O4 3107   3.526   0.650   6.733 -0.5091  0.0108  1.1048
   12SLM     H5 3108   3.257   0.724   6.868  0.5755 -0.3583  5.7327
   12SLM     C6 3109   3.255   0.513   6.839 -0.2447 -0.1095  0.4105
   12SLM     H7 3110   3.211   0.478   6.932 -1.2891  0.7162  0.2391
   12SLM     H8 3111   3.164   0.533   6.781  0.0036 -1.0555 -0.3153
   12SLM     H9 3112   3.314   0.437   6.788  0.7843  0.4357  0.7727
   13SLM     O1 3113   3.417   0.638   6.973  0.1917  0.3135 -0.0598
   13SLM     C2 3114   3.366   0.676   7.088  0.0339  1.2697 -0.4410
   13SLM     C3 3115   3.466   0.634   7.194 -1.0291 -0.0285  0.0641
   13SLM     O4 3116   3.271   0.747   7.108 -0.6255  0.0027  1.0323
   13SLM     H5 3117   3.550   0.576   7.154  1.0582 -1.1151  5.6204
   13SLM     C6 3118   3.530   0.745   7.274 -0.4254  0.6850 -1.3856
   13SLM     H7 3119   3.619   0.789   7.229 -0.4340  0.1769 -1.8988
   13SLM     H8 3120   3.453   0.820   7.293  1.2964  1.2461  4.2829
   13SLM     H9 3121   3.572   0.722   7.372  0.1941 -0.5479 -1.9360
   14SLM     O1 3122   3.398   0.546   7.280 -0.6066 -0.4793 -0.0638
   14SLM     C2 3123   3.459   0.435   7.320  0.5003  0.5104  1.0287
   14SLM     C3 3124   3.380   0.379   7.436 -0.3863 -0.1856  0.0868
   14SLM     O4 3125   3.553   0.382   7.267 -0.0353 -0.1952  0.7870
   14SLM     H5 3126   3.305   0.453   7.464 -0.1604 -0.4420  1.3761
   14SLM     C6 3127   3.297   0.269   7.373 -0.2030 -0.8620  1.0251
   14SLM     H7 3128   3.244   0.303   7.284  2.3604  3.3131  0.9890
   14SLM     H8 3129   3.355   0.179   7.348 -2.2519 -2.5039  1.9653
   14SLM     H9 3130   3.220   0.230   7.441 -0.9197  0.8450  1.2113
   15SLM     O1 3131   3.467   0.346   7.542 -0.5309 -0.1729  0.2095
   15SLM     C2 3132   3.465   0.417   7.653  0.0283  0.0868  0.0561
   15SLM     C3 3133   3.493   0.329   7.773  0.3203 -0.3014 -0.2944
   15SLM     O4 3134   3.449   0.536   7.655 -0.4217  0.0257  0.4367
   15SLM     H5 3135   3.574   0.263   7.743 -0.4451 -2.5526  2.3777
   15SLM     C6 3136   3.534   0.415   7.891  0.4334 -0.1544 -0.4393
   15SLM     H7 3137   3.611   0.491   7.876 -0.1957  0.4501 -0.6513
   15SLM     H8 3138   3.442   0.461   7.927  0.1463 -0.4258 -0.8278
   15SLM     H9 3139   3.578   0.351   7.968 -1.6997  0.8201  1.6471
   16SLM     O1 3140   3.374   0.268   7.817  0.3855 -0.2313 -0.0226
   16SLM     C2 3141   3.350   0.146   7.772  0.0087 -0.1951  0.0806
   16SLM     C3 3142   3.240   0.083   7.855 -0.3496 -0.5143 -0.6300
   16SLM     O4 3143   3.421   0.095   7.689  0.5890 -0.1488  0.5466
   16SLM     H5 3144   3.250   0.122   7.956  0.1009  1.1062 -1.2705
   16SLM     C6 3145   3.098   0.106   7.806 -0.2001  0.2876 -0.7093
   16SLM     H7 3146   3.088   0.099   7.697  2.0467 -0.8663 -0.8670
   16SLM     H8 3147   3.023   0.031   7.834  0.4824  0.0587  0.5179
   16SLM     H9 3148   3.065   0.208   7.824 -3.0960 -0.8676  0.9637
   17SLM     O1 3149   3.265  -0.056   7.856  0.3511 -0.3864 -0.0670
   17SLM     C2 3150   3.325  -0.116   7.957 -0.4377 -0.1093  0.5786
   17SLM     C3 3151   3.321  -0.265   7.936 -0.4307  0.0188 -0.3364
   17SLM     O4 3152   3.351  -0.051   8.055  0.0111  0.5215  0.0449
   17SLM     H5 3153   3.317  -0.291   7.829 -0.9928 -1.9051  0.1246
   17SLM     C6 3154   3.455  -0.325   7.975 -0.3746  0.1636 -0.3087
   17SLM     H7 3155   3.533  -0.254   7.946  0.0464 -0.0833  0.2111
   17SLM     H8 3156   3.451  -0.354   8.081  1.1531 -0.4555 -0.4071
   17SLM     H9 3157   3.479  -0.417   7.921  2.5279  0.1530  0.8701
   18SLM     O1 3158   3.221  -0.348   7.991 -0.1976  0.3073  0.5283
   18SLM     C2 3159   3.096  -0.311   7.971 -0.3891 -0.7128 -0.2453
   18SLM     C3 3160   2.995  -0.382   8.059 -0.2291 -0.4776  0.1301
   18SLM     O4 3161   3.055  -0.235   7.888 -0.3769 -0.1795  0.2333
   18SLM     H5 3162   2.955  -0.298   8.117  0.7780 -0.2411  0.5056
   18SLM     C6 3163   2.887  -0.439   7.970  0.1297  0.2658 -0.7877
   18SLM     H7 3164   2.828  -0.361   7.920 -3.2242 -0.4155  1.9331
   18SLM     H8 3165   2.936  -0.504   7.897 -4.2287 -1.4971 -2.3115
   18SLM     H9 3166   2.824  -0.503   8.032  1.2260 -0.6531 -0.6233
   19SLM     O1 3167   3.054  -0.492   8.125  0.5429 -0.3161 -0.2728
   19SLM     C2 3168   3.040  -0.494   8.257  1.0292  1.3456 -0.1821
   19SLM     C3 3169   3.114  -0.612   8.314  0.1736  0.8349 -0.1137
   19SLM     O4 3170   2.980  -0.413   8.323 -0.1825  0.7091 -0.4827
   19SLM     H5 3171   3.204  -0.563   8.352  1.7887 -0.6521 -1.8648
   19SLM     C6 3172   3.052  -0.667   8.441 -0.7471 -0.1032 -0.9623
   19SLM     H7 3173   3.118  -0.652   8.526 -2.3783 -0.1026  0.3280
   19SLM     H8 3174   2.952  -0.625   8.454 -0.5920 -0.5312  1.8971
   19SLM     H9 3175   3.052  -0.777   8.438 -1.6278 -0.0810 -2.9963
   20SLM     O1 3176   3.147  -0.724   8.233  0.0416  0.7630 -0.0672
   20SLM     C2 3177   3.270  -0.727   8.185 -0.4941  0.0640 -1.3952
   20SLM     C3 3178   3.295  -0.859   8.115 -0.4105 -0.5797 -0.1561
   20SLM     O4 3179   3.354  -0.642   8.189  0.0859 -0.5776 -0.0607
   20SLM     H5 3180   3.210  -0.925   8.133  0.6939 -2.5064 -1.8219
   20SLM     C6 3181   3.293  -0.828   7.966  0.0173  1.1781  0.1814
   20SLM     H7 3182   3.352  -0.746   7.925 -1.8799  0.5893 -4.0013
   20SLM     H8 3183   3.318  -0.913   7.902 -5.3722 -0.5865  0.1371
   20SLM     H9 3184   3.197  -0.790   7.931  1.1206  5.1934  1.2821
   21SLM     O1 3185   3.430  -0.895   8.138 -0.3333  0.1882  0.6566
   21SLM     C2 3186   3.434  -1.003   8.214 -0.0867  0.7433  1.4404
   21SLM     C3 3187   3.578  -1.041   8.236 -0.0314 -0.1533 -0.3055
   21SLM     O4 3188   3.345  -1.070   8.259 -0.0614 -0.5008 -0.3086
   21SLM     H5 3189   3.617  -1.072   8.139  1.9235 -1.4496  0.8540
   21SLM     C6 3190   3.650  -0.920   8.293 -0.8875  0.3912 -0.3736
   21SLM     H7 3191   3.645  -0.826   8.237  0.9756  0.1278 -1.0172
   21SLM     H8 3192   3.632  -0.882   8.394  4.3483 -0.9439  1.2327
   21SLM     H9 3193   3.755  -0.945   8.312 -0.5240  2.6951  0.8569
   22SLM     O1 3194   3.580  -1.152   8.323 -0.2376  0.1313  0.0672
   22SLM     C2 3195   3.585  -1.271   8.266  0.0120 -0.1081  0.5828
   22SLM     C3 3196   3.651  -1.367   8.362  0.1071 -0.1039  0.5231
   22SLM     O4 3197   3.527  -1.302   8.165 -0.2716  0.3119  0.6162
   22SLM     H5 3198   3.640  -1.322   8.462  0.6069  1.4902 -0.1163
   22SLM     C6 3199   3.597  -1.507   8.341  0.3433 -0.2072  0.6131
   22SLM     H7 3200   3.488  -1.510   8.343  0.3436 -1.5945 -0.6126
   22SLM     H8 3201   3.629  -1.543   8.243  0.8898  1.5803  0.1269
   22SLM     H9 3202   3.638  -1.583   8.409 -1.0471 -1.3368  0.2152
   23SLM     O1 3203   3.781  -1.379   8.309  0.1089 -0.2514  0.5624
   23SLM     C2 3204   3.877  -1.315   8.375  0.4887  0.2535 -0.4730
   23SLM     C3 3205   4.010  -1.366   8.326  0.4544  0.0091 -0.3140
   23SLM     O4 3206   3.862  -1.224   8.451  0.4885 -0.2538  0.1374
   23SLM     H5 3207   3.997  -1.353   8.219  0.6698 -1.1763 -0.4921
   23SLM     C6 3208   4.120  -1.277   8.381  0.0620  0.2692  0.0443
   23SLM     H7 3209   4.222  -1.314   8.367 -0.8796 -1.5446 -2.2488
   23SLM     H8 3210   4.128  -1.184   8.323  3.3545  0.2771  0.4362
   23SLM     H9 3211   4.106  -1.265   8.489 -0.3010 -0.6185  0.1012
   24SLM     O1 3212   4.018  -1.491   8.391 -0.1837  0.2435  0.2296
   24SLM     C2 3213   4.075  -1.581   8.312 -1.0160  0.0188 -0.1209
   24SLM     C3 3214   4.121  -1.698   8.396 -0.4825  0.1251 -0.2598
   24SLM     O4 3215   4.094  -1.569   8.193  0.4714 -0.2843  0.0771
   24SLM     H5 3216   4.167  -1.651   8.483 -1.5520  2.1370 -0.7498
   24SLM     C6 3217   4.003  -1.785   8.435  0.0310 -0.3984  0.1227
   24SLM     H7 3218   3.930  -1.780   8.354  0.0875  2.1700  0.1718
   24SLM     H8 3219   4.027  -1.891   8.444 -1.6707 -0.9417 -1.3907
   24SLM     H9 3220   3.953  -1.754   8.527 -1.8534  0.3185 -1.1232
   25SLM     O1 3221   4.211  -1.775   8.319 -0.2846 -0.0769  0.1733
   25SLM     C2 3222   4.330  -1.803   8.370 -0.3704 -0.2684  0.2700
   25SLM     C3 3223   4.396  -1.921   8.303 -0.1140 -0.1417  0.3023
   25SLM     O4 3224   4.388  -1.736   8.450 -0.1656  0.4490 -0.4674
   25SLM     H5 3225   4.321  -1.993   8.270  3.3217 -1.1792 -6.0701
   25SLM     C6 3226   4.458  -1.868   8.175 -0.4274 -1.1091 -0.2462
   25SLM     H7 3227   4.561  -1.901   8.161 -0.0403 -0.3259  0.7069
   25SLM     H8 3228   4.405  -1.912   8.089 -0.9835  0.5771 -0.7771
   25SLM     H9 3229   4.439  -1.763   8.153 -2.5597 -1.2908  0.5882
   26SLM     O1 3230   4.498  -1.984   8.378  0.4305 -0.4823 -0.7178
   26SLM     C2 3231   4.458  -2.095   8.437  0.1844 -0.1320 -0.2229
   26SLM     C3 3232   4.579  -2.164   8.495  0.2387  0.2052  0.0666
   26SLM     O4 3233   4.342  -2.120   8.456  0.3986 -0.6961  0.3535
   26SLM     H5 3234   4.644  -2.102   8.557 -0.1857  3.6753 -2.7507
   26SLM     C6 3235   4.541  -2.283   8.580 -0.3359  0.2029 -0.1886
   26SLM     H7 3236   4.441  -2.278   8.623 -0.2967  2.0746 -0.2577
   26SLM     H8 3237   4.535  -2.381   8.533 -0.2163 -0.2170  0.6617
   26SLM     H9 3238   4.602  -2.280   8.671 -2.2174 -1.9914  1.1921
   27SLM     O1 3239   4.652  -2.209   8.383 -0.0644 -0.3437  0.0899
   27SLM     C2 3240   4.783  -2.222   8.376 -0.0920 -0.7267  0.2439
   27SLM     C3 3241   4.819  -2.307   8.256  0.0641 -0.1010 -0.1618
   27SLM     O4 3242   4.853  -2.168   8.457  0.3361 -0.1220 -0.5202
   27SLM     H5 3243   4.733  -2.324   8.191  1.7031 -1.3279 -2.0918
   27SLM     C6 3244   4.916  -2.231   8.168 -0.5720  0.2199 -0.5924
   27SLM     H7 3245   4.871  -2.140   8.129 -1.6325  0.4720  1.1746
   27SLM     H8 3246   5.014  -2.219   8.215  1.3350  1.5686 -4.7000
   27SLM     H9 3247   4.937  -2.290   8.078  1.5275 -0.5910  0.3924
   28SLM     O1 3248   4.862  -2.435   8.297 -0.2688 -0.1561  0.0139
   28SLM     C2 3249   4.855  -2.528   8.203  0.6164  0.1549 -0.3628
   28SLM     C3 3250   4.934  -2.652   8.239  0.0598 -0.0030  0.3313
   28SLM     O4 3251   4.791  -2.520   8.101  0.5897  0.1529 -0.3462
   28SLM     H5 3252   4.908  -2.666   8.344 -0.8562  0.5061  0.1830
   28SLM     C6 3253   4.898  -2.775   8.157  0.4929  0.6741 -0.8883
   28SLM     H7 3254   4.797  -2.809   8.178  1.5041 -1.4578  0.7096
   28SLM     H8 3255   4.932  -2.769   8.053 -2.3779  0.2569 -1.8953
   28SLM     H9 3256   4.950  -2.852   8.214  2.2599  1.4942 -1.3302
   29SLM     O1 3257   5.061  -2.610   8.197 -0.0371  0.1722  0.2103
   29SLM     C2 3258   5.163  -2.619   8.281  0.1627  1.0840  0.0698
   29SLM     C3 3259   5.297  -2.631   8.211 -0.2533  0.3679 -0.6141
   29SLM     O4 3260   5.143  -2.631   8.398  0.1378 -0.0067 -0.0444
   29SLM     H5 3261   5.354  -2.538   8.217  2.2877 -1.2658  2.1108
   29SLM     C6 3262   5.375  -2.733   8.292 -0.0312  0.5944 -0.5410
   29SLM     H7 3263   5.335  -2.834   8.282 -0.5887  0.5423  2.0191
   29SLM     H8 3264   5.478  -2.738   8.255  0.7336  0.2434  1.5918
   29SLM     H9 3265   5.383  -2.708   8.398 -0.6540  0.9758 -0.5853
   30SLE     O1 3266   5.286  -2.683   8.081 -0.1148 -1.0781 -0.0595
   30SLE     C2 3267   5.276  -2.597   7.981 -0.1433 -0.6753  0.2909
   30SLE     C3 3268   5.277  -2.668   7.848  0.3989 -0.3010  0.0920
   30SLE     O4 3269   5.257  -2.479   7.995 -0.3611 -0.7110  0.2865
   30SLE     H5 3270   5.320  -2.769   7.842  3.0956  0.7438  0.8589
   30SLE    O10 3271   5.338  -2.592   7.746 -0.7064  0.2520 -0.1551
   30SLE    H11 3272   5.337  -2.504   7.781  0.3841  0.8344 -1.5363
   30SLE     C6 3273   5.142  -2.694   7.786  0.4177  0.2320 -0.1766
   30SLE     H7 3274   5.070  -2.615   7.762  2.1656  2.0585  0.4742
   30SLE     H8 3275   5.154  -2.738   7.686 -0.4980 -0.4668  0.0114
   30SLE     H9 3276   5.083  -2.765   7.844  3.7536 -1.7644  0.8942
    1SLS     O1 3277   3.593   5.870   4.739  0.0690  0.3591  0.4634
    1SLS     C2 3278   3.619   5.753   4.674 -0.3453  0.3281  0.3525
    1SLS     C3 3279   3.763   5.705   4.686 -0.6312 -0.4628  0.6665
    1SLS     O4 3280   3.530   5.685   4.622  0.1429  0.5274 -0.7382
    1SLS     H5 3281   3.787   5.601   4.663  1.1614  0.1140 -0.1366
    1SLS    H10 3282   3.670   5.900   4.785 -1.3660  3.6598  0.8438
    1SLS     C6 3283   3.855   5.806   4.621 -0.9795  0.0231  0.9252
    1SLS     H7 3284   3.856   5.807   4.511  2.3183 -2.5822  0.8446
    1SLS     H8 3285   3.824   5.910   4.637 -2.7668 -0.7956  3.0568
    1SLS     H9 3286   3.962   5.805   4.640 -0.7270  1.7141 -0.2918
    2SLM     O1 3287   3.794   5.699   4.823 -0.6950 -0.6936  0.6731
    2SLM     C2 3288   3.907   5.647   4.869 -0.0544  0.1403  0.0504
    2SLM     C3 3289   3.923   5.670   5.017  0.0041 -0.4444  0.1350
    2SLM     O4 3290   3.992   5.595   4.802 -0.7561  0.2610 -0.9575
    2SLM     H5 3291   3.908   5.772   5.054  2.2115 -0.0348 -0.0443
    2SLM     C6 3292   3.806   5.608   5.092  0.2310 -0.8170  0.1797
    2SLM     H7 3293   3.759   5.513   5.067 -1.6468  0.1912 -0.1822
    2SLM     H8 3294   3.829   5.593   5.198  3.2231  2.1220  0.0470
    2SLM     H9 3295   3.723   5.678   5.105  1.3010  0.4369  0.4368
    3SLM     O1 3296   4.034   5.603   5.072 -0.0723 -0.4027  0.3420
    3SLM     C2 3297   4.129   5.685   5.111 -0.1362 -0.3779  0.4452
    3SLM     C3 3298   4.235   5.617   5.195  0.5046 -0.0478 -0.0948
    3SLM     O4 3299   4.123   5.805   5.101  0.3814 -0.3676  0.2059
    3SLM     H5 3300   4.310   5.570   5.131  2.3302  0.9882  1.2528
    3SLM     C6 3301   4.328   5.709   5.271 -0.1985  0.2125  0.4599
    3SLM     H7 3302   4.410   5.746   5.208  0.6033  0.8305  1.8337
    3SLM     H8 3303   4.264   5.790   5.306  1.1521  0.7059  1.8537
    3SLM     H9 3304   4.373   5.659   5.357  0.5739  1.4441  0.7880
    4SLM     O1 3305   4.171   5.530   5.285 -0.3358  0.0256 -0.6115
    4SLM     C2 3306   4.188   5.399   5.271 -0.3177 -0.0750  0.2967
    4SLM     C3 3307   4.093   5.324   5.361 -0.0002 -0.2636  0.4780
    4SLM     O4 3308   4.261   5.342   5.195 -0.0447  0.8592 -0.1535
    4SLM     H5 3309   3.996   5.331   5.312 -0.5983 -0.7501  1.5673
    4SLM     C6 3310   4.120   5.175   5.364  1.0777 -0.0779  0.1766
    4SLM     H7 3311   4.221   5.134   5.359  2.3272  2.8396  0.1794
    4SLM     H8 3312   4.058   5.115   5.430  0.7219 -0.5390 -0.5749
    4SLM     H9 3313   4.072   5.137   5.273 -0.2492  0.1180  0.7788
    5SLM     O1 3314   4.107   5.383   5.488  0.1980  0.7203  0.0068
    5SLM     C2 3315   3.999   5.452   5.521 -0.2684  0.0493 -0.1112
    5SLM     C3 3316   3.989   5.462   5.672 -0.4902 -0.0922 -0.1161
    5SLM     O4 3317   3.918   5.502   5.448 -0.2140 -0.0445 -0.2352
    5SLM     H5 3318   4.017   5.372   5.726  0.7847  0.1104 -0.4155
    5SLM     C6 3319   4.086   5.572   5.712  0.0923 -0.5055 -0.3723
    5SLM     H7 3320   4.192   5.548   5.707  0.4950  1.1309 -0.1640
    5SLM     H8 3321   4.083   5.652   5.636  1.5602 -0.4621 -0.3965
    5SLM     H9 3322   4.068   5.627   5.805 -3.6011 -1.9115 -0.1899
    6SLM     O1 3323   3.866   5.501   5.728 -0.6566  0.5960 -0.9347
    6SLM     C2 3324   3.760   5.425   5.706 -0.3300 -0.3014  0.5121
    6SLM     C3 3325   3.656   5.484   5.798 -0.2652  0.2335  0.2453
    6SLM     O4 3326   3.760   5.318   5.652 -0.1829  0.0770 -0.2422
    6SLM     H5 3327   3.633   5.587   5.771 -0.6418  0.5992  1.8919
    6SLM     C6 3328   3.540   5.388   5.814 -0.0125 -0.0145  0.6121
    6SLM     H7 3329   3.497   5.364   5.716  3.3278  1.6643 -1.3327
    6SLM     H8 3330   3.559   5.286   5.848 -0.2404 -1.7791 -4.1710
    6SLM     H9 3331   3.456   5.418   5.877 -0.8825 -0.8225 -0.1369
    7SLM     O1 3332   3.709   5.478   5.929 -0.0936 -0.4262  0.1482
    7SLM     C2 3333   3.710   5.589   6.001 -0.3591 -0.0516 -0.4172
    7SLM     C3 3334   3.746   5.561   6.145 -0.4157 -0.0855 -0.4107
    7SLM     O4 3335   3.681   5.698   5.962 -0.1274  0.1267 -0.0974
    7SLM     H5 3336   3.853   5.542   6.146 -0.9701 -3.5000 -0.4260
    7SLM     C6 3337   3.699   5.673   6.237  0.1595  0.1429 -0.3966
    7SLM     H7 3338   3.734   5.662   6.340  0.5263 -1.4094 -0.6685
    7SLM     H8 3339   3.731   5.775   6.216 -1.6106  1.3572  2.4512
    7SLM     H9 3340   3.590   5.667   6.233  0.2645 -0.7101 -2.6175
    8SLM     O1 3341   3.682   5.445   6.194 -0.2466  0.0836  0.2217
    8SLM     C2 3342   3.756   5.336   6.186 -0.1064  0.1746  0.2848
    8SLM     C3 3343   3.684   5.227   6.263 -0.2511 -0.2881 -0.5050
    8SLM     O4 3344   3.866   5.331   6.138  0.1343  0.9990  0.7414
    8SLM     H5 3345   3.577   5.238   6.280 -0.2286  1.7795 -1.4746
    8SLM     C6 3346   3.716   5.088   6.212  0.1341 -0.4439  0.1624
    8SLM     H7 3347   3.816   5.094   6.169  0.4211  0.2227  0.9162
    8SLM     H8 3348   3.716   5.012   6.291  0.2901 -1.3217 -0.6753
    8SLM     H9 3349   3.648   5.051   6.135 -1.2367  2.9310 -0.3058
    9SLM     O1 3350   3.747   5.237   6.388  0.0210  0.3723 -0.6912
    9SLM     C2 3351   3.693   5.308   6.485  0.6398 -0.4408  0.2574
    9SLM     C3 3352   3.753   5.284   6.622  0.9603 -0.1128  0.1743
    9SLM     O4 3353   3.604   5.385   6.462  0.5109 -0.7148 -0.1528
    9SLM     H5 3354   3.856   5.320   6.612 -0.6103  4.5836 -0.0168
    9SLM     C6 3355   3.666   5.361   6.719 -0.0750 -1.0302 -0.0110
    9SLM     H7 3356   3.560   5.339   6.708 -0.5751  0.5158  1.5177
    9SLM     H8 3357   3.696   5.346   6.823  2.2231  1.1307 -0.2870
    9SLM     H9 3358   3.687   5.468   6.707  2.0964 -1.5169 -0.7791
   10SLM     O1 3359   3.738   5.148   6.657  0.1844 -0.1379 -0.2479
   10SLM     C2 3360   3.848   5.090   6.700 -0.3098  0.2062  1.5274
   10SLM     C3 3361   3.820   4.954   6.760  0.1065 -0.3304  0.5170
   10SLM     O4 3362   3.953   5.149   6.703 -0.1009 -0.0690 -0.0075
   10SLM     H5 3363   3.785   4.903   6.669  1.4908 -1.7768  0.7780
   10SLM     C6 3364   3.937   4.862   6.791  0.5715  0.1196  0.1213
   10SLM     H7 3365   3.992   4.829   6.703 -3.0194  0.3266 -2.3335
   10SLM     H8 3366   3.887   4.775   6.836  1.6198  0.2069  1.4746
   10SLM     H9 3367   4.006   4.897   6.868 -1.0065 -0.8969  2.0876
   11SLM     O1 3368   3.711   4.939   6.848 -0.3879 -0.2903 -0.0849
   11SLM     C2 3369   3.722   4.987   6.971 -0.5878  0.4222 -0.3391
   11SLM     C3 3370   3.600   4.999   7.058 -0.2233  0.4165  0.1749
   11SLM     O4 3371   3.827   5.032   7.006 -0.7790  0.4556  0.1891
   11SLM     H5 3372   3.571   4.900   7.093  2.1570  0.1500  1.5103
   11SLM     C6 3373   3.620   5.071   7.190 -0.3660  0.4750  0.1644
   11SLM     H7 3374   3.529   5.061   7.251  0.0645 -2.0485  0.4460
   11SLM     H8 3375   3.694   5.012   7.246 -0.7812  3.0232  3.6005
   11SLM     H9 3376   3.651   5.173   7.165 -1.4105  0.3029 -1.8707
   12SLM     O1 3377   3.497   5.062   6.984 -0.0931  0.2642 -0.1339
   12SLM     C2 3378   3.388   4.991   6.962  0.1624 -0.1331 -0.1236
   12SLM     C3 3379   3.270   5.075   6.917  0.5963  0.5126 -0.0567
   12SLM     O4 3380   3.376   4.872   6.976 -0.4438 -0.0199  0.3854
   12SLM     H5 3381   3.287   5.102   6.812 -0.1775 -0.4149 -0.4312
   12SLM     C6 3382   3.133   5.013   6.935  0.2081  1.6010  0.7739
   12SLM     H7 3383   3.083   4.952   6.859  1.0025 -1.5345  2.6606
   12SLM     H8 3384   3.124   4.957   7.029  1.2112  0.8168  0.4079
   12SLM     H9 3385   3.064   5.098   6.940 -1.2465  0.4703  0.3180
   13SLM     O1 3386   3.261   5.189   6.999  0.0373  0.3741  0.0737
   13SLM     C2 3387   3.236   5.309   6.949 -0.2708  0.3183  0.0950
   13SLM     C3 3388   3.162   5.395   7.049  0.1651  0.0300  0.6664
   13SLM     O4 3389   3.257   5.341   6.835  0.4836  0.4311  0.2631
   13SLM     H5 3390   3.234   5.416   7.128  3.3084  0.3960 -2.1488
   13SLM     C6 3391   3.116   5.525   6.985 -0.8959 -0.4535  0.4383
   13SLM     H7 3392   3.188   5.606   7.001 -2.9118  1.2459  1.1001
   13SLM     H8 3393   3.102   5.520   6.877  1.5212 -0.2882  0.0873
   13SLM     H9 3394   3.017   5.565   7.007  0.1385  2.4128  0.0772
   14SLM     O1 3395   3.048   5.318   7.083 -0.2495  0.1626 -0.4009
   14SLM     C2 3396   3.015   5.299   7.209 -0.5987  0.2809 -0.4758
   14SLM     C3 3397   2.876   5.241   7.225 -0.1393 -0.6675  0.1298
   14SLM     O4 3398   3.073   5.335   7.307 -0.0937 -0.6051 -0.4448
   14SLM     H5 3399   2.900   5.139   7.256  1.1913 -0.1211  0.9648
   14SLM     C6 3400   2.798   5.337   7.313 -0.0331 -0.2258 -0.2592
   14SLM     H7 3401   2.819   5.441   7.287  2.5444 -0.1886  1.7730
   14SLM     H8 3402   2.691   5.321   7.302 -0.6090  3.5364 -0.9619
   14SLM     H9 3403   2.808   5.326   7.421  0.3790 -3.7341 -0.6128
   15SLM     O1 3404   2.807   5.227   7.102  0.3323 -1.6515 -0.0318
   15SLM     C2 3405   2.744   5.115   7.072 -0.0937 -1.2554 -0.6226
   15SLM     C3 3406   2.671   5.125   6.940  0.1560  0.2835 -0.6531
   15SLM     O4 3407   2.747   5.018   7.143 -0.0980 -0.8549 -0.0604
   15SLM     H5 3408   2.749   5.163   6.874 -1.8165  2.2154 -1.9370
   15SLM     C6 3409   2.644   4.986   6.885  1.3418 -0.1358 -0.1942
   15SLM     H7 3410   2.548   4.969   6.835  1.5681  0.7854 -0.9543
   15SLM     H8 3411   2.721   4.957   6.814  0.7941 -0.8613 -0.4949
   15SLM     H9 3412   2.640   4.905   6.959 -2.9580  0.7233  0.6444
   16SLM     O1 3413   2.566   5.219   6.954 -0.4249 -0.2857 -1.1848
   16SLM     C2 3414   2.563   5.321   6.870  0.2825  0.2813 -0.5298
   16SLM     C3 3415   2.451   5.416   6.904 -0.0178 -0.0389 -0.6132
   16SLM     O4 3416   2.640   5.336   6.779  1.0356 -0.4242 -0.0207
   16SLM     H5 3417   2.494   5.458   6.996 -0.0152 -0.1578 -0.5602
   16SLM     C6 3418   2.426   5.525   6.802 -1.2056  0.5259  0.2668
   16SLM     H7 3419   2.513   5.591   6.806 -1.8004  1.2789  0.8207
   16SLM     H8 3420   2.434   5.486   6.700  0.8891  2.7620 -0.4923
   16SLM     H9 3421   2.326   5.567   6.812 -2.2767 -2.2320  1.7157
   17SLM     O1 3422   2.332   5.344   6.926 -0.4966  0.8029 -0.4231
   17SLM     C2 3423   2.267   5.353   7.041 -0.0517  0.1423 -0.1154
   17SLM     C3 3424   2.122   5.311   7.038 -0.0877  0.2861 -0.4167
   17SLM     O4 3425   2.324   5.389   7.141  0.4047 -0.2134 -0.2429
   17SLM     H5 3426   2.100   5.213   7.081 -2.0093 -1.0867 -4.2672
   17SLM     C6 3427   2.024   5.401   7.111 -0.0141  0.5434 -0.6347
   17SLM     H7 3428   2.050   5.437   7.211 -1.1244  2.8022 -1.1264
   17SLM     H8 3429   2.009   5.495   7.058 -2.9550 -0.1344 -1.1015
   17SLM     H9 3430   1.928   5.347   7.110  1.4647 -2.2061 -3.3118
   18SLM     O1 3431   2.073   5.288   6.908 -0.9460  0.1837 -0.0829
   18SLM     C2 3432   2.092   5.169   6.854  0.4312  0.4818 -0.2914
   18SLM     C3 3433   2.054   5.163   6.708  0.4361 -0.4768 -0.2546
   18SLM     O4 3434   2.151   5.087   6.918  0.4657  0.2470 -0.6229
   18SLM     H5 3435   2.138   5.188   6.643  2.7552  1.5893  3.3997
   18SLM     C6 3436   2.019   5.019   6.674  0.9410 -0.5838 -0.3268
   18SLM     H7 3437   2.106   4.954   6.684  0.8209 -0.2106  4.2810
   18SLM     H8 3438   1.955   4.982   6.755 -0.5042 -1.1678 -1.6977
   18SLM     H9 3439   1.965   5.013   6.579 -2.5068 -1.6415  1.6173
   19SLM     O1 3440   1.939   5.237   6.675  0.3411 -0.6018 -0.2068
   19SLM     C2 3441   1.934   5.368   6.655  0.5219 -0.4681  0.6322
   19SLM     C3 3442   1.794   5.424   6.647  0.5994 -0.4365 -0.5040
   19SLM     O4 3443   2.035   5.433   6.657 -0.0026  0.3682  0.5074
   19SLM     H5 3444   1.731   5.339   6.621  0.1665  0.2317 -1.7147
   19SLM     C6 3445   1.759   5.462   6.789 -0.3875 -0.6629 -0.6855
   19SLM     H7 3446   1.719   5.376   6.844 -0.7690  0.4128  0.7801
   19SLM     H8 3447   1.836   5.484   6.863 -0.3604  0.3404 -1.0076
   19SLM     H9 3448   1.689   5.546   6.795  1.0430  0.7086 -2.5715
   20SLM     O1 3449   1.786   5.535   6.560 -0.0169  0.1294  0.2721
   20SLM     C2 3450   1.721   5.521   6.446 -0.1422 -0.3276  0.4011
   20SLM     C3 3451   1.696   5.656   6.383 -0.0596 -0.5982 -0.2057
   20SLM     O4 3452   1.688   5.418   6.393  0.4759 -0.2672 -0.1058
   20SLM     H5 3453   1.793   5.704   6.365 -0.1612 -0.2596  0.1434
   20SLM     C6 3454   1.626   5.654   6.248 -0.9310 -0.5278  0.2473
   20SLM     H7 3455   1.682   5.697   6.165  0.6928  0.1903  1.6839
   20SLM     H8 3456   1.612   5.548   6.226 -0.7279 -0.5806  0.3714
   20SLM     H9 3457   1.530   5.707   6.247  0.8583  2.8316 -1.3809
   21SLM     O1 3458   1.611   5.715   6.478  0.3946  0.3446 -0.3837
   21SLM     C2 3459   1.632   5.842   6.508 -0.1803  0.2493  0.4407
   21SLM     C3 3460   1.522   5.901   6.594 -0.1806 -0.2931  0.8094
   21SLM     O4 3461   1.726   5.910   6.476 -0.2134  0.0603 -0.0632
   21SLM     H5 3462   1.434   5.836   6.587 -0.4386  0.0690  0.6637
   21SLM     C6 3463   1.557   5.890   6.741  0.3614  0.6687  0.7540
   21SLM     H7 3464   1.657   5.930   6.763  0.7425  0.4699 -0.5298
   21SLM     H8 3465   1.479   5.908   6.815  0.6214  0.6162  1.0432
   21SLM     H9 3466   1.591   5.791   6.774  2.1840 -0.0821 -3.1085
   22SLM     O1 3467   1.489   6.035   6.568 -0.6693 -0.4525  0.6050
   22SLM     C2 3468   1.367   6.053   6.518 -0.0306  0.4691 -0.6536
   22SLM     C3 3469   1.317   6.185   6.572 -0.2192 -0.0676  0.5120
   22SLM     O4 3470   1.319   5.972   6.445  0.0066 -0.2488  0.1088
   22SLM     H5 3471   1.382   6.223   6.652 -0.9329 -2.0502  2.0677
   22SLM     C6 3472   1.352   6.301   6.481 -0.3371  0.0187  0.5770
   22SLM     H7 3473   1.460   6.292   6.463 -0.8111 -1.6445 -1.5802
   22SLM     H8 3474   1.296   6.318   6.389 -1.5789  0.8631  1.4739
   22SLM     H9 3475   1.338   6.392   6.541  0.9389  0.6265 -0.0016
   23SLM     O1 3476   1.179   6.179   6.600 -0.3020 -0.1303  0.0954
   23SLM     C2 3477   1.145   6.175   6.727 -0.4446  0.0821  0.0630
   23SLM     C3 3478   0.995   6.178   6.750 -0.4459 -0.2887  0.0985
   23SLM     O4 3479   1.227   6.145   6.810 -0.7510 -0.1959  0.2659
   23SLM     H5 3480   0.982   6.120   6.842  2.3393 -1.2668 -0.0785
   23SLM     C6 3481   0.960   6.326   6.757 -0.3774 -0.2723  0.0924
   23SLM     H7 3482   0.962   6.369   6.657 -3.1233  1.0933  0.5958
   23SLM     H8 3483   0.852   6.326   6.769 -0.6089  2.0711 -1.7643
   23SLM     H9 3484   1.034   6.384   6.813  2.9966 -1.8007 -2.5576
   24SLM     O1 3485   0.914   6.126   6.647 -0.2032  0.4500 -0.4740
   24SLM     C2 3486   0.844   6.017   6.676  0.3174  0.2193 -0.0593
   24SLM     C3 3487   0.788   5.957   6.549 -0.4163  0.2326  0.2571
   24SLM     O4 3488   0.818   5.981   6.788  0.5457  0.2785  0.0135
   24SLM     H5 3489   0.753   5.857   6.574  2.2750 -0.4047  1.7125
   24SLM     C6 3490   0.672   6.041   6.498 -0.1130  0.6854  0.3150
   24SLM     H7 3491   0.634   5.999   6.405 -3.2414 -2.0121  2.6815
   24SLM     H8 3492   0.584   6.046   6.563 -2.1978  0.4918 -2.4269
   24SLM     H9 3493   0.699   6.146   6.483  2.0343 -0.3792 -3.8389
   25SLM     O1 3494   0.881   5.965   6.444 -0.6235  0.7400  0.1100
   25SLM     C2 3495   0.955   5.858   6.421  0.1885  1.2145  0.5088
   25SLM     C3 3496   1.017   5.867   6.283 -0.0504  0.4288  0.3447
   25SLM     O4 3497   0.951   5.767   6.500  0.2997 -0.1088 -0.9947
   25SLM     H5 3498   1.091   5.947   6.291  0.8911 -0.3525 -0.5843
   25SLM     C6 3499   1.077   5.746   6.214 -0.7901  0.1176  0.2431
   25SLM     H7 3500   1.163   5.725   6.277  1.6089  2.3961 -2.1611
   25SLM     H8 3501   1.009   5.661   6.217  1.9322 -2.1218  0.1640
   25SLM     H9 3502   1.114   5.757   6.112 -1.5679 -2.5143 -0.3476
   26SLM     O1 3503   0.903   5.900   6.207 -0.0513 -0.8872 -0.2355
   26SLM     C2 3504   0.922   5.974   6.099 -0.2782 -0.6675 -0.1257
   26SLM     C3 3505   0.798   5.969   6.014 -0.1036 -0.3952 -0.3989
   26SLM     O4 3506   1.025   6.032   6.076 -0.6709 -0.0218 -0.2766
   26SLM     H5 3507   0.747   5.872   6.022 -0.2341 -0.2335  0.7932
   26SLM     C6 3508   0.695   6.073   6.055  0.4544  0.1659 -0.4216
   26SLM     H7 3509   0.644   6.026   6.140  0.8214 -2.3227 -1.5308
   26SLM     H8 3510   0.740   6.171   6.075 -1.5875  1.0595 -0.1195
   26SLM     H9 3511   0.615   6.100   5.986  1.7730 -0.0021 -2.0470
   27SLM     O1 3512   0.847   5.999   5.886  0.2798  0.4893 -0.0410
   27SLM     C2 3513   0.890   5.896   5.816 -1.5500 -0.1178 -0.2752
   27SLM     C3 3514   0.905   5.924   5.668 -0.2755  0.4000 -0.0542
   27SLM     O4 3515   0.914   5.787   5.861  0.3088  0.3347 -0.1341
   27SLM     H5 3516   0.805   5.940   5.627 -0.2514 -0.3267 -0.4102
   27SLM     C6 3517   0.989   6.049   5.653 -0.8065  0.8777  0.9327
   27SLM     H7 3518   0.972   6.137   5.716  2.5214  4.0833 -2.4036
   27SLM     H8 3519   1.092   6.033   5.686 -1.0033 -2.7437  0.0172
   27SLM     H9 3520   1.003   6.070   5.547  1.4663 -3.1092  0.3464
   28SLM     O1 3521   0.974   5.813   5.615  0.2881  0.4019  0.6707
   28SLM     C2 3522   0.902   5.721   5.553 -0.0782  0.6795  0.6840
   28SLM     C3 3523   0.990   5.622   5.480 -0.3470  0.5463  0.5393
   28SLM     O4 3524   0.782   5.712   5.564 -0.0897  0.0890  0.1131
   28SLM     H5 3525   1.040   5.690   5.411 -0.5991  0.0887 -0.0962
   28SLM     C6 3526   1.086   5.543   5.567 -0.1274  0.3998  0.1633
   28SLM     H7 3527   1.038   5.497   5.654 -0.4796  0.1524 -0.1574
   28SLM     H8 3528   1.144   5.467   5.513 -1.8503 -0.2155 -0.8692
   28SLM     H9 3529   1.164   5.605   5.610 -0.1671 -0.9393  2.2188
   29SLM     O1 3530   0.921   5.518   5.414  1.2058 -0.3501  0.3207
   29SLM     C2 3531   0.909   5.525   5.283 -0.2572 -0.0019  0.4706
   29SLM     C3 3532   0.810   5.419   5.240  0.2529 -0.2801 -0.0303
   29SLM     O4 3533   0.974   5.594   5.209 -0.4374 -0.1841  0.1415
   29SLM     H5 3534   0.850   5.325   5.278  3.1731  1.0175  0.1975
   29SLM     C6 3535   0.675   5.437   5.308  0.3777 -0.4348  0.2565
   29SLM     H7 3536   0.591   5.402   5.248 -1.3042  1.0572  1.6945
   29SLM     H8 3537   0.682   5.385   5.404  0.5500  1.0559  1.0639
   29SLM     H9 3538   0.662   5.542   5.334  4.0565 -0.5939  3.2333
   30SLE     O1 3539   0.776   5.429   5.104  0.1560  0.4630  0.0413
   30SLE     C2 3540   0.866   5.384   5.018  0.0565  0.1053  0.1240
   30SLE     C3 3541   0.837   5.411   4.872  0.4712  0.1448  0.0499
   30SLE     O4 3542   0.965   5.321   5.043 -0.2217 -0.4522 -0.1646
   30SLE     H5 3543   0.820   5.519   4.867 -1.5292 -0.1505  0.1050
   30SLE    O10 3544   0.729   5.330   4.831  0.4844 -0.2821  0.8540
   30SLE    H11 3545   0.661   5.359   4.890  0.6083  3.2204 -0.6334
   30SLE     C6 3546   0.955   5.386   4.780  0.2049 -0.5533 -0.1067
   30SLE     H7 3547   0.982   5.282   4.795 -3.3258 -1.8478 -2.1678
   30SLE     H8 3548   0.915   5.414   4.682  2.0714  0.1553 -0.7090
   30SLE     H9 3549   1.049   5.441   4.791  1.5143 -1.9713 -3.5818
    1SLS     O1 3550   2.083   5.447   4.083 -0.1818  0.2364 -0.8730
    1SLS     C2 3551   2.083   5.569   4.144 -0.3079  0.0290 -0.4567
    1SLS     C3 3552   2.045   5.679   4.046  0.4183  0.4365 -0.2883
    1SLS     O4 3553   2.117   5.588   4.261  0.5087 -0.5365 -0.5957
    1SLS     H5 3554   1.948   5.715   4.081 -0.3236  0.8669 -2.7099
    1SLS    H10 3555   2.032   5.439   4.004  1.1253 -1.5180 -1.5468
    1SLS     C6 3556   2.128   5.806   4.051  0.7103  0.2498 -0.3593
    1SLS     H7 3557   2.223   5.800   4.104  1.4863 -0.6638 -1.8312
    1SLS     H8 3558   2.126   5.873   3.965 -1.7163  1.8347  0.8679
    1SLS     H9 3559   2.064   5.873   4.110  0.7693  0.4497 -0.5186
    2SLM     O1 3560   2.035   5.636   3.913 -0.2312 -0.0107 -0.0958
    2SLM     C2 3561   1.921   5.582   3.872 -0.6638  1.0479 -0.3089
    2SLM     C3 3562   1.912   5.548   3.725 -0.0646  0.2564 -0.1701
    2SLM     O4 3563   1.833   5.578   3.954 -0.2281  0.0854  0.1147
    2SLM     H5 3564   1.813   5.586   3.697 -1.2473 -1.6235  1.3655
    2SLM     C6 3565   2.020   5.624   3.650  0.5910 -0.5727 -0.0651
    2SLM     H7 3566   2.123   5.587   3.654  1.7255  2.5695  1.4911
    2SLM     H8 3567   1.986   5.631   3.546 -1.3750  0.7538  0.6325
    2SLM     H9 3568   2.024   5.727   3.685  2.3118 -0.1610 -1.4164
    3SLM     O1 3569   1.911   5.408   3.715 -0.4573  0.2980 -0.7722
    3SLM     C2 3570   1.847   5.341   3.621  0.1282 -0.1219 -0.8778
    3SLM     C3 3571   1.863   5.192   3.639 -0.9218 -0.2142 -0.6557
    3SLM     O4 3572   1.798   5.400   3.529 -0.1480 -0.6220 -1.0505
    3SLM     H5 3573   1.804   5.155   3.556 -1.9379 -1.5906  0.6458
    3SLM     C6 3574   2.011   5.159   3.645 -0.7763  0.5968  0.3721
    3SLM     H7 3575   2.077   5.199   3.567 -0.1263  0.7509  0.9916
    3SLM     H8 3576   2.053   5.194   3.740 -2.0173  0.7116  0.8857
    3SLM     H9 3577   2.018   5.050   3.640 -2.6262  0.5122 -0.8021
    4SLM     O1 3578   1.804   5.156   3.762 -0.1081 -0.3967 -0.3087
    4SLM     C2 3579   1.678   5.114   3.759 -0.1360 -0.3448  0.1260
    4SLM     C3 3580   1.631   5.052   3.889 -0.4438 -0.2358  0.0662
    4SLM     O4 3581   1.613   5.118   3.658  0.4522  0.4643 -0.2298
    4SLM     H5 3582   1.536   5.101   3.913  0.3563  0.4821  1.8057
    4SLM     C6 3583   1.598   4.905   3.877 -0.7443 -0.2256  0.8012
    4SLM     H7 3584   1.686   4.857   3.833  0.4079  1.0545  1.6687
    4SLM     H8 3585   1.563   4.859   3.970 -0.6766 -0.8312  0.5281
    4SLM     H9 3586   1.527   4.878   3.798  0.0554 -2.7295  0.8966
    5SLM     O1 3587   1.723   5.057   3.995 -0.6683 -0.0641  0.2548
    5SLM     C2 3588   1.685   5.133   4.096 -0.3269  0.1670  0.2097
    5SLM     C3 3589   1.749   5.090   4.226 -0.4327  0.6658  0.4301
    5SLM     O4 3590   1.622   5.234   4.079 -0.1949 -0.1811 -2.5921
    5SLM     H5 3591   1.798   4.992   4.224  0.9395  1.3755 -1.4152
    5SLM     C6 3592   1.855   5.189   4.270  0.4494  0.1132 -0.4253
    5SLM     H7 3593   1.809   5.281   4.307 -0.3986 -1.2864  2.1168
    5SLM     H8 3594   1.912   5.148   4.354 -0.9921  1.7836  1.3905
    5SLM     H9 3595   1.931   5.217   4.197  2.6725 -1.9080  1.0401
    6SLM     O1 3596   1.658   5.086   4.333 -0.1444  0.1999  0.6572
    6SLM     C2 3597   1.562   4.994   4.340 -0.3221  0.3724  0.4930
    6SLM     C3 3598   1.524   4.966   4.484 -0.2467 -0.3790  0.3660
    6SLM     O4 3599   1.521   4.930   4.248  1.1272 -0.3553  0.3358
    6SLM     H5 3600   1.500   4.859   4.479  4.3984 -1.5101  0.6223
    6SLM     C6 3601   1.618   5.000   4.597  0.1144  0.4833 -0.1920
    6SLM     H7 3602   1.668   5.097   4.590  1.4480 -0.2282 -0.7008
    6SLM     H8 3603   1.569   4.983   4.693 -1.0430 -2.8378 -1.3148
    6SLM     H9 3604   1.702   4.930   4.594 -0.2210  0.1616 -4.7938
    7SLM     O1 3605   1.411   5.050   4.484  0.1277  0.1293 -0.3883
    7SLM     C2 3606   1.292   4.996   4.505 -0.0104  0.2274 -0.8994
    7SLM     C3 3607   1.189   5.100   4.543 -0.2855 -0.3530 -0.0477
    7SLM     O4 3608   1.271   4.880   4.484  0.4236  0.1116 -0.6954
    7SLM     H5 3609   1.205   5.176   4.467 -0.3111  0.8999  1.1655
    7SLM     C6 3610   1.044   5.054   4.545 -0.2618 -0.4484 -0.4777
    7SLM     H7 3611   1.038   4.965   4.483  5.2429 -0.2332 -1.5916
    7SLM     H8 3612   0.997   5.043   4.643 -0.3122 -0.8390 -0.5472
    7SLM     H9 3613   0.983   5.130   4.495  0.4206 -0.5266 -1.4473
    8SLM     O1 3614   1.209   5.142   4.676  0.0883  0.1370 -0.2563
    8SLM     C2 3615   1.289   5.245   4.698 -0.1785  0.2585  0.1700
    8SLM     C3 3616   1.323   5.245   4.845 -0.4036 -0.4734  0.2230
    8SLM     O4 3617   1.321   5.324   4.614 -0.9229  0.8136  0.4023
    8SLM     H5 3618   1.234   5.258   4.907  0.2088  1.2393  0.7635
    8SLM     C6 3619   1.381   5.112   4.890  0.1552 -0.1503  0.4560
    8SLM     H7 3620   1.484   5.098   4.856 -0.1574 -1.5391  0.0250
    8SLM     H8 3621   1.383   5.123   4.998  1.4700 -2.4442  0.6988
    8SLM     H9 3622   1.325   5.018   4.888  0.1448 -0.1256 -1.1342
    9SLM     O1 3623   1.423   5.339   4.876 -0.7354  0.0648 -0.3359
    9SLM     C2 3624   1.382   5.458   4.917  0.1387  0.3800 -0.3801
    9SLM     C3 3625   1.490   5.546   4.977  0.4368 -0.0395 -0.3004
    9SLM     O4 3626   1.267   5.491   4.909  0.2101  0.5668 -0.6851
    9SLM     H5 3627   1.572   5.534   4.904 -0.8960 -0.5672 -1.7497
    9SLM     C6 3628   1.445   5.690   4.989  1.0783  0.2206 -0.9397
    9SLM     H7 3629   1.533   5.734   5.037  1.8151  1.9500 -3.7697
    9SLM     H8 3630   1.434   5.724   4.886  0.8274  1.5708 -0.4783
    9SLM     H9 3631   1.360   5.682   5.058  1.2380 -0.8520 -0.8630
   10SLM     O1 3632   1.519   5.507   5.109 -0.4894 -0.3250 -0.1766
   10SLM     C2 3633   1.641   5.528   5.157 -0.2544 -0.4645 -0.7042
   10SLM     C3 3634   1.634   5.498   5.305  0.5024 -0.3184 -0.6402
   10SLM     O4 3635   1.735   5.562   5.091 -0.3310  0.6058 -0.2699
   10SLM     H5 3636   1.536   5.456   5.328 -0.7177  3.0118  0.5640
   10SLM     C6 3637   1.722   5.377   5.331  0.9647  0.1085 -0.1910
   10SLM     H7 3638   1.701   5.298   5.259  3.3916 -0.0831 -0.7285
   10SLM     H8 3639   1.694   5.352   5.434 -0.7794  3.2875  0.1556
   10SLM     H9 3640   1.828   5.400   5.330  1.6704 -2.3236  4.5609
   11SLM     O1 3641   1.694   5.600   5.382 -0.0154  0.3037 -1.0544
   11SLM     C2 3642   1.605   5.673   5.447  0.4731 -0.3929  0.4113
   11SLM     C3 3643   1.655   5.739   5.574 -0.1058 -0.0538  0.4646
   11SLM     O4 3644   1.495   5.697   5.404  0.1603 -0.9092  0.9146
   11SLM     H5 3645   1.655   5.655   5.644  2.7514 -1.0242 -0.6112
   11SLM     C6 3646   1.788   5.803   5.541 -0.8688  1.4440  0.2602
   11SLM     H7 3647   1.782   5.907   5.507  2.7372  1.4652 -0.5554
   11SLM     H8 3648   1.842   5.804   5.636 -0.0510 -0.3158 -0.1734
   11SLM     H9 3649   1.850   5.734   5.484  0.3020  2.1300  0.6598
   12SLM     O1 3650   1.566   5.833   5.630  0.0076  0.4776 -0.2335
   12SLM     C2 3651   1.556   5.833   5.762  0.3238 -0.5807 -0.2017
   12SLM     C3 3652   1.444   5.923   5.810  0.0103 -0.9890 -0.1691
   12SLM     O4 3653   1.626   5.769   5.835  0.0118 -0.5387  0.1362
   12SLM     H5 3654   1.430   5.995   5.730 -1.7182 -0.5387  0.5187
   12SLM     C6 3655   1.311   5.855   5.841 -0.4149 -0.0630  0.0499
   12SLM     H7 3656   1.266   5.832   5.744 -5.1025  3.2922  1.2673
   12SLM     H8 3657   1.311   5.768   5.907  1.3493 -0.8213 -0.9166
   12SLM     H9 3658   1.237   5.924   5.882 -1.8997  0.0951 -2.7394
   13SLM     O1 3659   1.471   5.982   5.935 -0.2761 -0.4211 -0.3769
   13SLM     C2 3660   1.513   6.107   5.941 -0.5834 -0.3402  0.1755
   13SLM     C3 3661   1.499   6.169   6.078  0.9717 -0.1843  0.2762
   13SLM     O4 3662   1.561   6.163   5.846 -0.1747 -0.4553  0.3097
   13SLM     H5 3663   1.392   6.181   6.098  0.7237 -0.0898 -1.0926
   13SLM     C6 3664   1.538   6.077   6.193  0.2662 -0.5901  0.1942
   13SLM     H7 3665   1.549   6.128   6.289 -1.8255 -2.0133  1.2225
   13SLM     H8 3666   1.472   5.991   6.208 -0.9237  0.6633  2.5045
   13SLM     H9 3667   1.640   6.046   6.170  0.6145 -0.2353  1.2138
   14SLM     O1 3668   1.553   6.299   6.080  0.4122  0.0453  0.5386
   14SLM     C2 3669   1.470   6.401   6.094 -0.0140 -0.2295  0.0104
   14SLM     C3 3670   1.530   6.523   6.029  0.1345 -0.2772  0.0562
   14SLM     O4 3671   1.365   6.395   6.152  0.1282 -0.1008  0.2813
   14SLM     H5 3672   1.629   6.527   6.073  0.8886  3.2339 -1.7605
   14SLM     C6 3673   1.531   6.525   5.877  0.5148  0.0569  0.0626
   14SLM     H7 3674   1.478   6.613   5.839  2.1018  0.4829 -1.2242
   14SLM     H8 3675   1.627   6.502   5.831 -0.6434  1.5873 -3.3600
   14SLM     H9 3676   1.476   6.441   5.834 -0.5036  0.8702 -0.2425
   15SLM     O1 3677   1.459   6.640   6.064  0.2392 -0.2813  0.2795
   15SLM     C2 3678   1.518   6.752   6.104 -0.2533 -0.0321  0.3102
   15SLM     C3 3679   1.427   6.872   6.089  0.0419  0.1627  0.0775
   15SLM     O4 3680   1.625   6.745   6.158 -0.0699 -0.7100 -0.1362
   15SLM     H5 3681   1.459   6.956   6.152 -1.2494 -1.1749  2.6138
   15SLM     C6 3682   1.428   6.914   5.944 -0.6520  0.1676  0.0754
   15SLM     H7 3683   1.366   7.004   5.931 -0.3974  0.5113  1.1954
   15SLM     H8 3684   1.533   6.938   5.924 -0.0942 -0.6196  2.0373
   15SLM     H9 3685   1.395   6.837   5.874  0.1096 -0.7403  0.7159
   16SLM     O1 3686   1.300   6.821   6.122 -0.4670  0.3938 -1.5253
   16SLM     C2 3687   1.215   6.916   6.155  0.4250  0.2119  1.4373
   16SLM     C3 3688   1.085   6.839   6.169  0.2251  0.3214  0.2595
   16SLM     O4 3689   1.246   7.031   6.170  0.3604  0.3644  0.4622
   16SLM     H5 3690   1.073   6.769   6.086  1.0212 -0.3838  0.7353
   16SLM     C6 3691   1.098   6.748   6.290 -0.0926  0.4318  0.3785
   16SLM     H7 3692   1.132   6.648   6.263 -0.7439 -0.6344  3.3786
   16SLM     H8 3693   1.154   6.782   6.377  0.2341 -0.3952  0.4923
   16SLM     H9 3694   1.007   6.719   6.342 -0.2450 -1.8565 -1.0797
   17SLM     O1 3695   0.964   6.910   6.182 -0.3976 -0.6425 -0.2168
   17SLM     C2 3696   0.923   6.994   6.088 -0.2477 -0.1474  0.1566
   17SLM     C3 3697   0.811   7.071   6.155 -0.1810  0.3599 -0.3168
   17SLM     O4 3698   0.966   7.009   5.977  0.2059 -0.2121  0.3231
   17SLM     H5 3699   0.740   7.004   6.203 -0.5072 -0.0193 -1.3170
   17SLM     C6 3700   0.880   7.165   6.253 -0.0574 -0.0288 -0.0274
   17SLM     H7 3701   0.928   7.233   6.182  0.8827  0.4146  1.0327
   17SLM     H8 3702   0.800   7.214   6.308 -1.0743  2.4393 -3.5115
   17SLM     H9 3703   0.962   7.119   6.308  0.7881  2.3487  0.7521
   18SLM     O1 3704   0.756   7.146   6.049 -0.0287 -0.3028 -0.8648
   18SLM     C2 3705   0.626   7.166   6.038 -0.0723 -0.2384 -0.2158
   18SLM     C3 3706   0.595   7.262   5.926  0.5646  0.0433 -0.1505
   18SLM     O4 3707   0.548   7.097   6.099 -0.1285  0.1724  0.1747
   18SLM     H5 3708   0.656   7.241   5.838  2.0369 -2.2819  1.3682
   18SLM     C6 3709   0.454   7.251   5.870 -0.0110  0.2228  1.2440
   18SLM     H7 3710   0.406   7.154   5.884  2.8899 -1.5104 -0.2948
   18SLM     H8 3711   0.389   7.314   5.931 -1.7016 -0.0945 -0.2260
   18SLM     H9 3712   0.443   7.269   5.763 -0.0074 -1.8107  0.8935
   19SLM     O1 3713   0.627   7.383   5.991 -0.1395  0.2625 -0.2109
   19SLM     C2 3714   0.689   7.469   5.912  1.1438  0.0522  0.5635
   19SLM     C3 3715   0.696   7.601   5.986 -0.1424  0.5790 -0.2409
   19SLM     O4 3716   0.728   7.448   5.800 -0.3094  0.1104  0.0441
   19SLM     H5 3717   0.741   7.586   6.084 -0.5304 -0.2925 -0.1950
   19SLM     C6 3718   0.783   7.698   5.907 -0.1673  0.9600  0.1977
   19SLM     H7 3719   0.783   7.790   5.965 -0.0297  2.4412 -2.0877
   19SLM     H8 3720   0.890   7.676   5.901  0.0980  2.6794 -1.7485
   19SLM     H9 3721   0.747   7.721   5.807 -3.5282 -3.3569  0.2380
   20SLM     O1 3722   0.573   7.656   6.026 -0.5500 -0.7256  0.3067
   20SLM     C2 3723   0.481   7.672   5.932 -0.1696 -0.4564 -0.0227
   20SLM     C3 3724   0.340   7.680   5.986 -0.1431 -0.3874  0.0367
   20SLM     O4 3725   0.506   7.681   5.815 -0.8809 -0.4374 -0.1783
   20SLM     H5 3726   0.331   7.788   6.003 -0.7308 -0.2633 -0.9639
   20SLM     C6 3727   0.228   7.642   5.890 -0.1192  0.5642 -0.3703
   20SLM     H7 3728   0.206   7.723   5.820 -1.2630  0.5714 -0.0074
   20SLM     H8 3729   0.256   7.559   5.825 -0.0990  1.4716 -1.5400
   20SLM     H9 3730   0.138   7.598   5.932 -0.5523 -0.3070 -2.1553
   21SLM     O1 3731   0.317   7.597   6.097  0.2044 -0.1366  0.2955
   21SLM     C2 3732   0.319   7.655   6.216  0.3337  0.1568  0.1494
   21SLM     C3 3733   0.328   7.544   6.318  0.3787 -0.4402 -0.4998
   21SLM     O4 3734   0.320   7.773   6.242  0.8323  0.1478  0.1775
   21SLM     H5 3735   0.232   7.493   6.310  1.5495 -3.0366  1.4730
   21SLM     C6 3736   0.453   7.458   6.308  0.7860  0.1511 -0.5409
   21SLM     H7 3737   0.411   7.370   6.259 -2.0050 -0.3102  2.4908
   21SLM     H8 3738   0.534   7.497   6.246 -0.7839  1.8294 -1.6162
   21SLM     H9 3739   0.511   7.435   6.397  2.1147 -3.1999 -2.2062
   22SLM     O1 3740   0.332   7.591   6.451 -0.4446 -0.6808 -0.3909
   22SLM     C2 3741   0.228   7.574   6.532 -0.1711 -0.5199 -0.0070
   22SLM     C3 3742   0.280   7.605   6.671 -0.0149  0.2176 -0.2221
   22SLM     O4 3743   0.112   7.572   6.501 -0.1356  0.2587 -0.2045
   22SLM     H5 3744   0.384   7.632   6.654 -1.1506  2.8472 -3.7263
   22SLM     C6 3745   0.196   7.717   6.730  0.4537  0.6139 -0.3107
   22SLM     H7 3746   0.223   7.810   6.680 -0.6216  1.5741  0.8694
   22SLM     H8 3747   0.088   7.706   6.734  0.0565  4.2206  0.9352
   22SLM     H9 3748   0.236   7.732   6.831 -1.6148  1.9527  0.3226
   23SLM     O1 3749   0.264   7.491   6.753  0.3445 -0.2676 -0.8141
   23SLM     C2 3750   0.361   7.464   6.840 -0.2719  0.5911  0.1538
   23SLM     C3 3751   0.294   7.400   6.959 -0.0554  0.2253  0.0790
   23SLM     O4 3752   0.472   7.506   6.823  0.0368 -0.5804 -0.7316
   23SLM     H5 3753   0.190   7.431   6.968  0.1761  0.9468  0.3162
   23SLM     C6 3754   0.287   7.249   6.952 -0.3031  0.2672 -0.6085
   23SLM     H7 3755   0.345   7.207   6.869 -1.0166 -0.1883 -0.8820
   23SLM     H8 3756   0.316   7.207   7.049 -1.8554 -1.6329 -0.9290
   23SLM     H9 3757   0.184   7.222   6.928 -0.4203  1.9976 -2.1155
   24SLM     O1 3758   0.353   7.435   7.082  0.0225 -0.0404  0.1165
   24SLM     C2 3759   0.324   7.558   7.120 -0.4696 -0.0782 -0.1304
   24SLM     C3 3760   0.337   7.566   7.271 -0.5033  0.3165 -0.1463
   24SLM     O4 3761   0.283   7.647   7.050  0.6694  0.4921 -0.0899
   24SLM     H5 3762   0.350   7.665   7.314 -1.1505 -0.3186  1.5764
   24SLM     C6 3763   0.221   7.497   7.341 -0.3402 -0.4167 -0.5834
   24SLM     H7 3764   0.209   7.506   7.449 -2.7705 -0.2445 -0.8358
   24SLM     H8 3765   0.120   7.502   7.300 -0.2455  1.8033 -0.6157
   24SLM     H9 3766   0.238   7.392   7.319 -1.3651 -0.1082 -3.0085
   25SLM     O1 3767   0.460   7.502   7.300 -0.3855  0.9370  0.7425
   25SLM     C2 3768   0.568   7.577   7.314  0.5046 -0.2590  0.3460
   25SLM     C3 3769   0.676   7.494   7.379  0.3901 -0.2495  0.5490
   25SLM     O4 3770   0.592   7.684   7.267  0.6623 -0.6743 -0.5312
   25SLM     H5 3771   0.614   7.411   7.414 -2.2633  1.1060 -0.8573
   25SLM     C6 3772   0.762   7.442   7.265  0.6045 -0.4105  0.7818
   25SLM     H7 3773   0.829   7.362   7.297  1.2062  0.0777  0.7673
   25SLM     H8 3774   0.714   7.417   7.170 -0.0798 -3.4751  1.9025
   25SLM     H9 3775   0.832   7.521   7.235 -1.1136  0.1390 -1.9625
   26SLM     O1 3776   0.762   7.563   7.468  0.5980  0.5905 -0.2982
   26SLM     C2 3777   0.839   7.492   7.548  0.1148  0.2276 -0.1465
   26SLM     C3 3778   0.958   7.574   7.591 -0.0954  0.2282  0.4415
   26SLM     O4 3779   0.809   7.379   7.574  0.9866  0.0423  0.0620
   26SLM     H5 3780   0.901   7.653   7.641 -0.4118  1.6281 -2.0244
   26SLM     C6 3781   1.044   7.499   7.691 -0.4190 -0.1499  0.4366
   26SLM     H7 3782   1.137   7.556   7.701  0.3891 -1.0434 -1.6683
   26SLM     H8 3783   0.987   7.502   7.785  0.5209 -2.9713  1.1254
   26SLM     H9 3784   1.070   7.397   7.665 -1.0547 -1.0421  3.1025
   27SLM     O1 3785   1.038   7.612   7.481 -0.6442 -0.3208 -0.1515
   27SLM     C2 3786   1.082   7.737   7.480 -0.7512 -0.2845 -0.2915
   27SLM     C3 3787   1.196   7.769   7.386 -0.1077 -0.2553  0.4910
   27SLM     O4 3788   1.027   7.818   7.550 -0.4676  0.0010 -0.3971
   27SLM     H5 3789   1.141   7.798   7.296  0.8811 -0.6422 -0.2388
   27SLM     C6 3790   1.276   7.892   7.425 -0.1263  0.1544 -0.7558
   27SLM     H7 3791   1.375   7.868   7.386 -1.0596 -3.7885 -0.8538
   27SLM     H8 3792   1.238   7.990   7.393  0.1095  0.5491  0.1670
   27SLM     H9 3793   1.293   7.887   7.532  0.5538 -0.0292 -0.8722
   28SLM     O1 3794   1.270   7.660   7.337 -0.3183 -0.0558 -0.2811
   28SLM     C2 3795   1.339   7.588   7.423  0.2612 -0.0415 -0.7328
   28SLM     C3 3796   1.373   7.455   7.360  0.1566 -0.3695 -0.1057
   28SLM     O4 3797   1.369   7.616   7.536  0.0212 -0.1565 -0.6404
   28SLM     H5 3798   1.275   7.406   7.363 -0.0811 -0.0239 -1.6697
   28SLM     C6 3799   1.429   7.462   7.219  0.4776  0.7654  0.0716
   28SLM     H7 3800   1.449   7.356   7.202 -0.1232  0.7885 -0.8346
   28SLM     H8 3801   1.372   7.514   7.141  0.3743  0.8300  0.1901
   28SLM     H9 3802   1.528   7.506   7.223  1.2153 -0.7234 -1.2435
   29SLM     O1 3803   1.456   7.382   7.448  0.9908 -0.0906 -0.6568
   29SLM     C2 3804   1.400   7.303   7.538 -0.0065  0.0840 -1.1146
   29SLM     C3 3805   1.497   7.219   7.617  0.2099  0.9789 -0.4224
   29SLM     O4 3806   1.281   7.293   7.547  0.1781 -0.5052  0.9423
   29SLM     H5 3807   1.538   7.287   7.692  1.0469  1.0368 -0.9225
   29SLM     C6 3808   1.420   7.100   7.672  1.7094  0.3219  0.2906
   29SLM     H7 3809   1.483   7.012   7.689  1.1105  0.0360  1.0689
   29SLM     H8 3810   1.354   7.120   7.757 -1.5094 -3.8411 -1.0877
   29SLM     H9 3811   1.346   7.050   7.611  0.6214  1.6011  0.5270
   30SLE     O1 3812   1.590   7.169   7.523 -0.0008 -0.6774  0.2287
   30SLE     C2 3813   1.715   7.208   7.545 -0.0143 -0.3242 -0.3086
   30SLE     C3 3814   1.808   7.124   7.461  0.0645  0.0284 -0.5748
   30SLE     O4 3815   1.754   7.273   7.638  0.1335 -0.3702 -0.3390
   30SLE     H5 3816   1.793   7.151   7.356  0.6983 -2.0117 -1.2159
   30SLE    O10 3817   1.789   6.986   7.483 -0.0746  0.0831 -0.3436
   30SLE    H11 3818   1.707   6.966   7.525  0.6829  3.3000  2.8419
   30SLE     C6 3819   1.955   7.153   7.485  0.0097 -0.0332 -0.1571
   30SLE     H7 3820   2.016   7.079   7.433 -0.0468  0.3930 -0.8393
   30SLE     H8 3821   1.990   7.242   7.432 -3.1637 -1.1522 -4.4400
   30SLE     H9 3822   1.997   7.151   7.586 -1.8486 -1.6448  0.6190
    1SLS     O1 3823   0.105   2.465   4.546  0.5385 -0.0196  0.6235
    1SLS     C2 3824   0.226   2.469   4.484  0.2043 -0.6476 -0.0923
    1SLS     C3 3825   0.343   2.494   4.579  0.4153 -0.5847 -0.3677
    1SLS     O4 3826   0.245   2.451   4.364 -0.7213 -0.4772 -0.2677
    1SLS     H5 3827   0.432   2.471   4.519 -0.9474  1.3854 -3.3074
    1SLS    H10 3828   0.112   2.477   4.639  0.8058  1.1098  0.4564
    1SLS     C6 3829   0.367   2.632   4.635  0.0257 -0.6467 -0.0512
    1SLS     H7 3830   0.425   2.695   4.567 -1.7134  1.5377  0.4165
    1SLS     H8 3831   0.270   2.671   4.666  0.5527 -0.7856  1.8513
    1SLS     H9 3832   0.423   2.642   4.728  1.6926  0.9264 -1.1988
    2SLM     O1 3833   0.326   2.419   4.697 -1.0199  0.0976 -0.1275
    2SLM     C2 3834   0.395   2.307   4.711 -0.4944  0.4150 -0.1685
    2SLM     C3 3835   0.425   2.269   4.854 -0.5659 -0.2016 -0.3151
    2SLM     O4 3836   0.437   2.245   4.617 -0.2295  0.3850 -0.0325
    2SLM     H5 3837   0.402   2.164   4.836 -2.3234  0.2608 -0.8548
    2SLM     C6 3838   0.571   2.297   4.884 -0.6935  0.5471 -0.3897
    2SLM     H7 3839   0.610   2.199   4.915  0.4019  1.7203  2.1323
    2SLM     H8 3840   0.627   2.346   4.805 -0.7702  0.0800 -0.7340
    2SLM     H9 3841   0.588   2.352   4.977  2.3681 -0.5531 -0.2325
    3SLM     O1 3842   0.345   2.346   4.941 -0.0327 -0.1602  0.1403
    3SLM     C2 3843   0.324   2.296   5.062  0.0631  0.0386  0.2402
    3SLM     C3 3844   0.250   2.391   5.153 -0.0635 -0.2582  0.4498
    3SLM     O4 3845   0.357   2.183   5.086  0.2788 -0.0391 -0.4002
    3SLM     H5 3846   0.144   2.363   5.158  0.5906 -2.3519  3.6435
    3SLM     C6 3847   0.306   2.363   5.291  0.1843  0.8884  0.5861
    3SLM     H7 3848   0.307   2.261   5.330  0.7299  0.3855 -0.6969
    3SLM     H8 3849   0.409   2.399   5.300  1.0290 -1.5260  0.8711
    3SLM     H9 3850   0.262   2.437   5.358 -1.4691 -0.0102  0.5090
    4SLM     O1 3851   0.268   2.528   5.125 -0.3269 -0.3495 -0.1807
    4SLM     C2 3852   0.172   2.616   5.100 -0.2190 -0.0839  0.3373
    4SLM     C3 3853   0.227   2.753   5.065 -0.4006  0.0384  0.5270
    4SLM     O4 3854   0.055   2.593   5.113 -0.3489  0.6131  0.4169
    4SLM     H5 3855   0.298   2.733   4.984 -1.3139  3.8193 -1.3425
    4SLM     C6 3856   0.117   2.849   5.024 -0.6526 -0.3269  0.3443
    4SLM     H7 3857   0.159   2.915   4.948 -5.9337  3.0992  0.1218
    4SLM     H8 3858   0.040   2.804   4.960 -0.8633  0.4107  0.0715
    4SLM     H9 3859   0.081   2.906   5.110  3.7530 -0.6854  2.5196
    5SLM     O1 3860   0.282   2.802   5.184  0.0155  0.2623  0.2430
    5SLM     C2 3861   0.405   2.849   5.184  0.1174 -0.0047  0.1789
    5SLM     C3 3862   0.431   2.943   5.300 -0.1608  0.4432 -0.1219
    5SLM     O4 3863   0.487   2.803   5.108 -0.0577  0.4144 -0.2698
    5SLM     H5 3864   0.396   2.895   5.391 -0.0045  0.1330 -0.2269
    5SLM     C6 3865   0.577   2.947   5.342 -0.0165 -0.4995 -0.5342
    5SLM     H7 3866   0.638   2.965   5.253  0.3282 -1.5663 -0.5295
    5SLM     H8 3867   0.598   2.995   5.437  4.6788  0.4553 -1.9359
    5SLM     H9 3868   0.591   2.843   5.373  0.6877 -0.4527 -0.6884
    6SLM     O1 3869   0.381   3.074   5.288 -0.3104  0.3177 -0.9615
    6SLM     C2 3870   0.406   3.149   5.183  0.0774  0.7683 -0.5532
    6SLM     C3 3871   0.324   3.277   5.176 -0.1578  0.6471 -0.0271
    6SLM     O4 3872   0.472   3.112   5.090 -0.4904 -0.8011 -0.3460
    6SLM     H5 3873   0.326   3.340   5.265 -0.9011  0.7984 -0.1151
    6SLM     C6 3874   0.389   3.372   5.078  0.6295  0.7732  0.6138
    6SLM     H7 3875   0.357   3.341   4.978  2.2178  0.6987  0.0961
    6SLM     H8 3876   0.346   3.472   5.076  0.6690  0.8307  2.1422
    6SLM     H9 3877   0.495   3.394   5.094  0.0768  3.8220  0.3911
    7SLM     O1 3878   0.203   3.237   5.115  0.1695  0.1945 -0.3905
    7SLM     C2 3879   0.098   3.236   5.195  0.3098 -0.7330 -0.2099
    7SLM     C3 3880  -0.020   3.209   5.104  0.2562 -0.4043 -0.2398
    7SLM     O4 3881   0.106   3.264   5.311 -0.2990  0.6091 -0.4722
    7SLM     H5 3882   0.014   3.115   5.059 -1.8990  0.1894 -3.2753
    7SLM     C6 3883  -0.156   3.182   5.166  0.3732  0.7280  0.5317
    7SLM     H7 3884  -0.169   3.091   5.226 -1.3525 -0.3119 -1.3414
    7SLM     H8 3885  -0.201   3.262   5.225  1.8844  2.7861 -1.0093
    7SLM     H9 3886  -0.221   3.169   5.079  2.6881 -0.9171 -1.0385
    8SLM     O1 3887  -0.040   3.305   5.002  0.6682 -0.1841 -0.1146
    8SLM     C2 3888  -0.028   3.434   5.026  0.5922 -0.1409 -0.3011
    8SLM     C3 3889  -0.014   3.517   4.901 -0.7287  0.2705 -0.1804
    8SLM     O4 3890  -0.027   3.477   5.139 -0.1952  0.1058 -0.3843
    8SLM     H5 3891   0.091   3.520   4.869 -1.3975  1.1513 -2.3946
    8SLM     C6 3892  -0.111   3.466   4.796 -0.9299 -0.4366  0.3467
    8SLM     H7 3893  -0.098   3.518   4.701 -0.3405 -1.8865 -0.3851
    8SLM     H8 3894  -0.089   3.368   4.754  0.0225  0.3005 -0.9120
    8SLM     H9 3895  -0.215   3.470   4.831 -1.9961  0.5267 -2.7577
    9SLM     O1 3896  -0.056   3.650   4.924 -0.6342  0.2576  0.0664
    9SLM     C2 3897   0.026   3.746   4.961  0.0848 -0.2368 -0.2258
    9SLM     C3 3898  -0.040   3.882   4.957  0.1634 -0.2033 -0.3507
    9SLM     O4 3899   0.141   3.717   4.977 -0.0210 -0.6353 -0.1927
    9SLM     H5 3900  -0.147   3.868   4.972  0.4178 -0.9250  0.8594
    9SLM     C6 3901   0.018   3.975   5.062  0.2044 -0.2477 -0.3341
    9SLM     H7 3902   0.122   3.952   5.083 -0.5542 -4.3005 -0.7453
    9SLM     H8 3903   0.013   4.079   5.028 -0.5771 -0.6437 -1.4672
    9SLM     H9 3904  -0.015   3.968   5.166 -1.2690 -1.2240 -0.8476
   10SLM     O1 3905  -0.004   3.928   4.828  0.8409 -0.0281 -0.1051
   10SLM     C2 3906  -0.093   3.917   4.731 -0.5102  0.2290  1.0828
   10SLM     C3 3907  -0.056   4.001   4.611 -0.3715 -1.3424 -0.0011
   10SLM     O4 3908  -0.202   3.870   4.751 -0.5084 -0.4437 -0.3925
   10SLM     H5 3909  -0.082   3.954   4.516 -0.2661 -0.1377 -0.6333
   10SLM     C6 3910  -0.122   4.138   4.606  0.9455 -0.7073 -0.2550
   10SLM     H7 3911  -0.222   4.101   4.584 -0.4292  3.3107 -1.0779
   10SLM     H8 3912  -0.085   4.191   4.518 -1.2965  2.4116  0.5947
   10SLM     H9 3913  -0.103   4.188   4.701 -0.1977 -0.5392 -0.1043
   11SLM     O1 3914   0.083   4.026   4.617 -0.4755 -0.6695 -0.3792
   11SLM     C2 3915   0.162   3.947   4.547 -0.0521  0.0880 -0.7681
   11SLM     C3 3916   0.304   3.995   4.529  0.1423 -0.2161 -0.0676
   11SLM     O4 3917   0.118   3.843   4.505  0.0274 -0.2127 -0.1173
   11SLM     H5 3918   0.364   3.913   4.488  0.4104 -0.9286  1.7205
   11SLM     C6 3919   0.301   4.127   4.453 -0.4570 -0.2511 -0.1082
   11SLM     H7 3920   0.392   4.183   4.431  0.9238 -2.5274 -0.4318
   11SLM     H8 3921   0.247   4.099   4.363 -1.8418  0.9366  0.3315
   11SLM     H9 3922   0.236   4.197   4.505  1.3601  3.6485 -2.8732
   12SLM     O1 3923   0.325   4.022   4.666 -0.0897  0.2585 -0.1246
   12SLM     C2 3924   0.447   4.003   4.712 -0.3921 -0.4498  0.3834
   12SLM     C3 3925   0.466   4.063   4.849 -0.3426  1.0317 -0.2608
   12SLM     O4 3926   0.534   3.955   4.643  0.0966  0.3334  0.4458
   12SLM     H5 3927   0.410   4.156   4.860  0.4728  1.6000 -0.9134
   12SLM     C6 3928   0.402   3.961   4.942 -0.2563  0.9399 -0.3025
   12SLM     H7 3929   0.296   3.951   4.919 -0.3013 -1.3633  0.7287
   12SLM     H8 3930   0.452   3.865   4.923 -1.3989 -0.2271  2.3349
   12SLM     H9 3931   0.395   4.007   5.041 -1.3127  2.5513 -1.0993
   13SLM     O1 3932   0.602   4.086   4.876 -0.3205  0.4037  0.1867
   13SLM     C2 3933   0.642   4.212   4.887 -0.3738  0.3689  0.7820
   13SLM     C3 3934   0.789   4.212   4.922 -0.2202  0.1530  0.1488
   13SLM     O4 3935   0.573   4.306   4.860 -0.6342  0.0660  0.3710
   13SLM     H5 3936   0.813   4.107   4.902 -0.6617  0.0255  0.2582
   13SLM     C6 3937   0.869   4.303   4.831 -0.5651  0.2329 -0.0773
   13SLM     H7 3938   0.977   4.286   4.822 -0.3211  2.0649 -0.6260
   13SLM     H8 3939   0.822   4.288   4.733  0.6944  0.5990 -0.7424
   13SLM     H9 3940   0.847   4.408   4.847  1.9837  0.9982 -1.3846
   14SLM     O1 3941   0.817   4.254   5.054  0.5926 -0.2473  0.1052
   14SLM     C2 3942   0.770   4.197   5.163 -0.1543 -0.0485 -0.1042
   14SLM     C3 3943   0.835   4.243   5.292  0.3906 -0.3284 -0.2758
   14SLM     O4 3944   0.682   4.116   5.154  0.1822 -0.3652 -0.5696
   14SLM     H5 3945   0.772   4.314   5.347  0.1177 -0.2361 -0.7047
   14SLM     C6 3946   0.844   4.123   5.384 -0.2536  0.9471  1.4659
   14SLM     H7 3947   0.889   4.128   5.484 -0.3331  2.2674  1.4474
   14SLM     H8 3948   0.738   4.120   5.412  0.0800  1.0257  2.8064
   14SLM     H9 3949   0.875   4.035   5.329  2.5906  0.9524  2.9694
   15SLM     O1 3950   0.969   4.279   5.266  0.2875  0.0167 -0.3315
   15SLM     C2 3951   1.004   4.392   5.326  0.2973 -0.1746  0.0244
   15SLM     C3 3952   1.153   4.404   5.345  0.2675 -0.1724  0.2656
   15SLM     O4 3953   0.933   4.485   5.353  0.0153 -0.3993  0.0597
   15SLM     H5 3954   1.167   4.504   5.303 -0.4465 -1.5352 -3.4395
   15SLM     C6 3955   1.189   4.421   5.491 -0.5706 -0.0392  0.4595
   15SLM     H7 3956   1.129   4.498   5.540 -3.6381 -2.6408  0.9015
   15SLM     H8 3957   1.174   4.322   5.535  0.9192 -0.4962 -0.0187
   15SLM     H9 3958   1.293   4.453   5.500 -1.4527  3.2608 -0.4906
   16SLM     O1 3959   1.232   4.305   5.282  0.0083 -0.1217 -0.1419
   16SLM     C2 3960   1.335   4.344   5.210 -0.2317  0.6818 -0.0588
   16SLM     C3 3961   1.383   4.228   5.126 -0.0815  0.1979  0.6894
   16SLM     O4 3962   1.390   4.450   5.215 -0.1962  0.6411  0.4282
   16SLM     H5 3963   1.373   4.248   5.019 -0.3683 -0.2770  0.6231
   16SLM     C6 3964   1.530   4.205   5.158 -0.1081 -0.4713  0.3571
   16SLM     H7 3965   1.595   4.291   5.177  1.2011 -0.8013 -2.4558
   16SLM     H8 3966   1.538   4.152   5.254  5.2950 -0.1722  0.1974
   16SLM     H9 3967   1.578   4.167   5.068  3.0726  1.3261  1.2191
   17SLM     O1 3968   1.341   4.096   5.152  0.1569 -0.0826 -0.3143
   17SLM     C2 3969   1.231   4.040   5.105 -0.2892 -0.0452  0.6621
   17SLM     C3 3970   1.240   3.893   5.137 -0.0816 -0.0721  0.4895
   17SLM     O4 3971   1.140   4.095   5.048 -0.0854 -0.0990  0.2836
   17SLM     H5 3972   1.346   3.880   5.158  0.0876  0.7569  0.1539
   17SLM     C6 3973   1.158   3.867   5.263 -0.9343 -0.2051 -0.0861
   17SLM     H7 3974   1.165   3.961   5.318 -2.4599 -0.1740  0.0768
   17SLM     H8 3975   1.055   3.857   5.229 -1.2170 -0.4658  0.8326
   17SLM     H9 3976   1.191   3.782   5.323 -4.4064  0.3175  2.6742
   18SLM     O1 3977   1.210   3.808   5.028  0.5313 -0.4384  0.6044
   18SLM     C2 3978   1.253   3.684   5.024 -0.0828 -0.6398  0.1960
   18SLM     C3 3979   1.181   3.604   4.918  0.2557  0.0879 -0.5834
   18SLM     O4 3980   1.317   3.633   5.112  0.7793  0.0574 -0.0127
   18SLM     H5 3981   1.240   3.596   4.826 -0.2167 -1.4178 -0.7637
   18SLM     C6 3982   1.181   3.459   4.961 -0.1654  0.2743  0.0521
   18SLM     H7 3983   1.276   3.413   4.934 -0.3815 -1.7434  2.5988
   18SLM     H8 3984   1.175   3.449   5.070  0.9326  3.2962  0.4346
   18SLM     H9 3985   1.107   3.404   4.902  0.3347 -1.8589  1.3623
   19SLM     O1 3986   1.047   3.647   4.900  0.3003  0.5164  0.1201
   19SLM     C2 3987   1.014   3.689   4.779 -0.1799  0.4761  0.2399
   19SLM     C3 3988   0.865   3.706   4.755 -0.2542 -0.0792  0.2807
   19SLM     O4 3989   1.087   3.705   4.686 -0.2273 -1.3087 -0.1378
   19SLM     H5 3990   0.802   3.732   4.841 -0.1312  0.5863  0.1710
   19SLM     C6 3991   0.833   3.821   4.661 -0.2497 -0.7388 -0.5280
   19SLM     H7 3992   0.742   3.791   4.607 -1.4048 -0.7284  1.3408
   19SLM     H8 3993   0.790   3.901   4.723  0.7820 -0.4674 -0.1625
   19SLM     H9 3994   0.916   3.872   4.612  0.0949 -1.0988 -0.3230
   20SLM     O1 3995   0.830   3.583   4.697 -0.7601  0.3427 -0.3040
   20SLM     C2 3996   0.767   3.501   4.779  0.7051 -0.6071 -0.1131
   20SLM     C3 3997   0.660   3.419   4.712  0.2392 -0.0456 -0.0570
   20SLM     O4 3998   0.785   3.489   4.897 -0.9665 -0.9937  0.1139
   20SLM     H5 3999   0.680   3.379   4.612  1.8885  4.1145 -1.5057
   20SLM     C6 4000   0.635   3.291   4.788  0.4189  0.2791  0.5455
   20SLM     H7 4001   0.572   3.228   4.725 -0.4519  1.7582 -0.0950
   20SLM     H8 4002   0.728   3.237   4.809  0.0463 -0.6448 -0.1481
   20SLM     H9 4003   0.581   3.317   4.880 -1.4245  1.2768 -0.7998
   21SLM     O1 4004   0.533   3.480   4.724  0.1772 -0.2102  0.1052
   21SLM     C2 4005   0.460   3.491   4.615  0.1049  0.7216  0.2440
   21SLM     C3 4006   0.314   3.479   4.654  0.1785 -0.1226  0.2768
   21SLM     O4 4007   0.503   3.483   4.503 -0.0188 -0.3397  0.2687
   21SLM     H5 4008   0.298   3.449   4.758 -3.0993  0.3509 -0.0356
   21SLM     C6 4009   0.240   3.610   4.631  0.7231  0.1705  0.1712
   21SLM     H7 4010   0.246   3.622   4.523  0.2671 -0.8334  0.0275
   21SLM     H8 4011   0.132   3.609   4.647  0.7794  2.8885  0.8082
   21SLM     H9 4012   0.286   3.686   4.695  1.7429 -1.1859  1.0822
   22SLM     O1 4013   0.262   3.384   4.565  0.2325  0.5349 -0.4628
   22SLM     C2 4014   0.265   3.255   4.594 -0.9642  0.5339 -0.3035
   22SLM     C3 4015   0.211   3.181   4.474 -0.2182 -0.1081 -0.2460
   22SLM     O4 4016   0.318   3.198   4.686  0.0559  0.8732 -0.6695
   22SLM     H5 4017   0.159   3.248   4.406 -0.3783 -1.5350 -1.5692
   22SLM     C6 4018   0.322   3.112   4.397  0.7082  0.3331  0.6834
   22SLM     H7 4019   0.378   3.040   4.458  0.4489 -3.5127 -3.4239
   22SLM     H8 4020   0.274   3.064   4.312 -0.1311 -0.9464  1.8555
   22SLM     H9 4021   0.398   3.180   4.359 -0.7026  2.6356  1.8642
   23SLM     O1 4022   0.122   3.085   4.526 -0.1463  0.1983  0.4550
   23SLM     C2 4023  -0.007   3.112   4.527 -0.2437 -0.1955 -0.4757
   23SLM     C3 4024  -0.096   2.992   4.553 -0.6138  0.2523  0.3682
   23SLM     O4 4025  -0.036   3.228   4.515  0.0191 -0.0692  0.0871
   23SLM     H5 4026  -0.045   2.952   4.640  0.1437  1.1139  0.3274
   23SLM     C6 4027  -0.234   3.037   4.598 -1.0037 -0.7494  0.1727
   23SLM     H7 4028  -0.298   2.954   4.630 -1.6347 -0.4339 -0.2508
   23SLM     H8 4029  -0.227   3.108   4.680 -1.6223 -1.3950  0.7885
   23SLM     H9 4030  -0.290   3.086   4.518  0.6851  0.5121 -0.2500
   24SLM     O1 4031  -0.108   2.912   4.437  0.4376  0.1736  0.3079
   24SLM     C2 4032  -0.049   2.794   4.440 -0.3865 -0.2533 -0.1196
   24SLM     C3 4033  -0.086   2.715   4.317 -0.1328  0.0461 -0.3864
   24SLM     O4 4034   0.009   2.752   4.536  0.2120 -0.2749 -0.4909
   24SLM     H5 4035  -0.163   2.761   4.254 -1.7484  0.1665  1.6192
   24SLM     C6 4036   0.033   2.724   4.222  0.2927  0.2331  0.1638
   24SLM     H7 4037   0.053   2.829   4.201 -1.8529  1.0829  2.1338
   24SLM     H8 4038   0.116   2.687   4.283 -0.9036 -0.7866  1.2051
   24SLM     H9 4039   0.034   2.661   4.134  0.3480 -0.8572  0.9354
   25SLM     O1 4040  -0.108   2.577   4.335 -0.3669  0.1527  0.1415
   25SLM     C2 4041  -0.236   2.544   4.336 -0.2530 -0.2848  0.3707
   25SLM     C3 4042  -0.240   2.404   4.394 -0.0293 -0.4741 -0.0651
   25SLM     O4 4043  -0.330   2.609   4.299  0.0745  0.1079  0.2209
   25SLM     H5 4044  -0.138   2.369   4.374  0.3958  1.1528 -0.8800
   25SLM     C6 4045  -0.250   2.403   4.545 -0.6378  0.0937 -0.1022
   25SLM     H7 4046  -0.278   2.304   4.581  2.0765 -1.6916 -2.7032
   25SLM     H8 4047  -0.153   2.428   4.588 -0.3262 -1.1907 -0.0443
   25SLM     H9 4048  -0.301   2.484   4.599  0.4186  1.6490 -1.3743
   26SLM     O1 4049  -0.330   2.311   4.339 -0.0777 -0.5945  0.2190
   26SLM     C2 4050  -0.349   2.307   4.208 -0.1684  0.1263  0.2059
   26SLM     C3 4051  -0.455   2.202   4.183  0.6626 -0.6621 -0.0231
   26SLM     O4 4052  -0.275   2.352   4.125 -0.1996  0.4509  0.3523
   26SLM     H5 4053  -0.454   2.133   4.269  2.5117 -0.4211  0.1756
   26SLM     C6 4054  -0.599   2.248   4.174  0.9145  0.0712 -0.2746
   26SLM     H7 4055  -0.623   2.327   4.246  3.5621  0.3513  0.3481
   26SLM     H8 4056  -0.625   2.297   4.080  1.6641  3.6297  1.2821
   26SLM     H9 4057  -0.668   2.170   4.209  0.3736 -0.1825 -1.8987
   27SLM     O1 4058  -0.423   2.123   4.071  0.1843 -0.0787 -0.5701
   27SLM     C2 4059  -0.335   2.025   4.080  0.4035  0.1506 -0.2446
   27SLM     C3 4060  -0.328   1.949   3.950  0.5061  0.0241 -0.1659
   27SLM     O4 4061  -0.259   2.007   4.172 -0.0756 -0.6163  0.0094
   27SLM     H5 4062  -0.340   2.018   3.866  0.5076 -0.8280 -0.8741
   27SLM     C6 4063  -0.202   1.867   3.935  0.5295  0.0447 -0.0825
   27SLM     H7 4064  -0.116   1.931   3.914  0.1770  1.0126  1.3134
   27SLM     H8 4065  -0.188   1.810   4.027 -1.5328 -1.0409 -0.4140
   27SLM     H9 4066  -0.212   1.793   3.855 -4.6673  1.4629 -0.8992
   28SLM     O1 4067  -0.452   1.882   3.955  0.6294 -0.2062 -0.1923
   28SLM     C2 4068  -0.505   1.847   3.839  0.4181  0.4870 -0.3124
   28SLM     C3 4069  -0.613   1.742   3.859  0.1419  0.8250 -0.0093
   28SLM     O4 4070  -0.472   1.896   3.735  0.6206  0.4595 -0.2612
   28SLM     H5 4071  -0.573   1.653   3.908  0.9670  0.5948 -1.0715
   28SLM     C6 4072  -0.723   1.780   3.956 -0.1499 -0.1822  0.0512
   28SLM     H7 4073  -0.704   1.806   4.060  0.5948 -1.0892  0.1507
   28SLM     H8 4074  -0.796   1.850   3.916 -0.7634 -2.4031 -2.9507
   28SLM     H9 4075  -0.789   1.693   3.970  1.8054 -2.0477 -1.7964
   29SLM     O1 4076  -0.669   1.718   3.732  0.3727 -0.4858  0.1336
   29SLM     C2 4077  -0.631   1.610   3.665  0.3303  0.2691 -1.1291
   29SLM     C3 4078  -0.701   1.604   3.531 -0.5979  0.1579 -0.6430
   29SLM     O4 4079  -0.553   1.532   3.713 -0.0800  0.1921 -0.5801
   29SLM     H5 4080  -0.690   1.496   3.514  2.7851  0.5570 -1.3314
   29SLM     C6 4081  -0.838   1.669   3.531 -0.5375  0.2921  0.3526
   29SLM     H7 4082  -0.885   1.650   3.435 -0.4370  0.6229  0.2375
   29SLM     H8 4083  -0.901   1.626   3.609 -1.4796  2.9543  1.0928
   29SLM     H9 4084  -0.826   1.774   3.561  3.2123  0.0188  0.0110
   30SLE     O1 4085  -0.615   1.666   3.439  0.0735  0.1196 -0.0443
   30SLE     C2 4086  -0.602   1.622   3.315 -0.0594  0.0219 -0.0233
   30SLE     C3 4087  -0.503   1.711   3.244  0.2003 -0.1627  0.1067
   30SLE     O4 4088  -0.677   1.543   3.266 -0.0618  0.2158 -0.3313
   30SLE     H5 4089  -0.412   1.724   3.303  0.2169 -1.5100  0.3861
   30SLE    O10 4090  -0.547   1.840   3.208  0.5894  0.0569  0.4139
   30SLE    H11 4091  -0.565   1.882   3.291  1.9897  0.8909  0.3184
   30SLE     C6 4092  -0.449   1.643   3.119 -0.4212  0.1221 -0.3164
   30SLE     H7 4093  -0.532   1.625   3.050  1.9340  0.1482 -3.2464
   30SLE     H8 4094  -0.364   1.701   3.082  1.8701 -2.3121  1.0047
   30SLE     H9 4095  -0.409   1.549   3.158  1.0755  1.2061  0.8213
    1SLS     O1 4096   0.691   0.209   5.685  0.6891  0.0879 -0.1516
    1SLS     C2 4097   0.669   0.096   5.612  0.4430  0.2232 -0.2869
    1SLS     C3 4098   0.688   0.122   5.464  0.2974 -0.0186 -0.3493
    1SLS     O4 4099   0.601   0.005   5.660  0.1777  0.9593  0.7412
    1SLS     H5 4100   0.728   0.027   5.429 -0.5142 -0.0200 -1.2901
    1SLS    H10 4101   0.699   0.280   5.623  1.6745 -1.0859 -1.4096
    1SLS     C6 4102   0.549   0.130   5.404  0.1246  0.0888  0.0632
    1SLS     H7 4103   0.536   0.113   5.297 -1.6579 -0.7064  0.4045
    1SLS     H8 4104   0.488   0.051   5.448 -1.2321  1.5805  0.9062
    1SLS     H9 4105   0.494   0.215   5.445 -1.3910 -2.5277  3.6424
    2SLM     O1 4106   0.777   0.227   5.430 -0.4637  0.7518  0.0332
    2SLM     C2 4107   0.815   0.248   5.306  0.6262 -0.1304  0.2050
    2SLM     C3 4108   0.862   0.391   5.288 -0.3100  0.1131 -0.3229
    2SLM     O4 4109   0.839   0.163   5.225 -0.2494  0.2721 -0.4970
    2SLM     H5 4110   0.922   0.413   5.376 -2.4545  3.8670  0.3255
    2SLM     C6 4111   0.955   0.406   5.169  0.3640 -0.6854  0.0991
    2SLM     H7 4112   0.970   0.512   5.147 -1.5322 -0.3171  0.5332
    2SLM     H8 4113   1.051   0.368   5.204  1.0350 -0.1149 -1.0829
    2SLM     H9 4114   0.944   0.356   5.072  3.5120 -4.9990  1.8360
    3SLM     O1 4115   0.750   0.472   5.256 -0.3330  0.2404  0.0765
    3SLM     C2 4116   0.705   0.557   5.346 -0.0918 -0.0451  0.4714
    3SLM     C3 4117   0.623   0.673   5.293  0.2375  0.2503  0.6072
    3SLM     O4 4118   0.727   0.542   5.463 -0.4986  0.0575  0.5639
    3SLM     H5 4119   0.581   0.630   5.202  3.0940  0.3193 -0.8277
    3SLM     C6 4120   0.510   0.711   5.386  0.4820 -0.0051  1.0126
    3SLM     H7 4121   0.549   0.771   5.469  0.4131  2.1695 -0.4725
    3SLM     H8 4122   0.459   0.796   5.339 -0.5852 -0.7110  0.8940
    3SLM     H9 4123   0.438   0.635   5.416  1.2164 -2.1047 -2.3306
    4SLM     O1 4124   0.705   0.785   5.268  0.6369 -0.0839  0.3950
    4SLM     C2 4125   0.745   0.802   5.143  0.1404  0.1045  0.2607
    4SLM     C3 4126   0.796   0.943   5.122  0.8145 -0.1719  0.0357
    4SLM     O4 4127   0.734   0.716   5.060  0.6297  0.5242 -0.2426
    4SLM     H5 4128   0.904   0.937   5.131  0.9308 -0.9549 -1.5123
    4SLM     C6 4129   0.777   0.989   4.978  1.0840  0.7812  0.3063
    4SLM     H7 4130   0.819   0.909   4.917 -2.5749  0.4632 -1.9180
    4SLM     H8 4131   0.677   0.992   4.933  1.8574  1.2076 -1.4176
    4SLM     H9 4132   0.831   1.084   4.968  0.0836  1.1701 -1.6025
    5SLM     O1 4133   0.724   1.044   5.188  0.3131 -0.2869 -0.3272
    5SLM     C2 4134   0.761   1.076   5.311 -0.3897 -0.3815 -0.0827
    5SLM     C3 4135   0.668   1.188   5.353 -0.0330 -0.0129 -0.2633
    5SLM     O4 4136   0.864   1.036   5.358 -0.1064 -0.0587 -0.4240
    5SLM     H5 4137   0.569   1.157   5.318 -1.3583  2.1949  1.4210
    5SLM     C6 4138   0.673   1.222   5.500  0.7064 -0.4790 -0.1775
    5SLM     H7 4139   0.645   1.135   5.561  0.0100 -0.6928 -0.7990
    5SLM     H8 4140   0.779   1.245   5.516  0.5477  0.8403 -1.0093
    5SLM     H9 4141   0.602   1.302   5.522  3.2467  0.8558  3.8150
    6SLM     O1 4142   0.695   1.313   5.293  0.3227  0.0563  0.0372
    6SLM     C2 4143   0.599   1.394   5.254  0.1680  0.2388  0.7864
    6SLM     C3 4144   0.656   1.528   5.213 -0.0100 -0.0568 -0.4556
    6SLM     O4 4145   0.481   1.370   5.259  0.2154  0.0371  0.8894
    6SLM     H5 4146   0.574   1.566   5.150 -0.2238  1.0575  0.4794
    6SLM     C6 4147   0.680   1.632   5.321 -0.6420  0.0870 -0.4495
    6SLM     H7 4148   0.680   1.727   5.267 -2.7820 -0.5071 -1.5651
    6SLM     H8 4149   0.604   1.648   5.398  2.2492  2.9159  1.9295
    6SLM     H9 4150   0.772   1.629   5.380 -0.4114  1.5379 -0.7060
    7SLM     O1 4151   0.785   1.512   5.159  0.2418 -0.1673  0.1796
    7SLM     C2 4152   0.813   1.587   5.054  0.1220 -0.3725  0.0034
    7SLM     C3 4153   0.963   1.582   5.036  0.1655  0.0363  0.2541
    7SLM     O4 4154   0.731   1.641   4.984  0.4278  0.1131  0.0169
    7SLM     H5 4155   0.977   1.486   4.985 -2.2197  0.7089 -1.7845
    7SLM     C6 4156   1.013   1.653   4.913 -0.3746  0.0891  0.0617
    7SLM     H7 4157   1.120   1.640   4.894 -0.3671  0.1192  0.0839
    7SLM     H8 4158   0.964   1.648   4.815  1.7690  0.9796 -1.1123
    7SLM     H9 4159   1.020   1.761   4.930 -4.6007  0.2407  1.2461
    8SLM     O1 4160   1.025   1.612   5.159 -0.3973 -0.0155  0.5543
    8SLM     C2 4161   1.098   1.519   5.218 -0.6844  0.0602  1.0280
    8SLM     C3 4162   1.181   1.565   5.335  0.0143  0.4667  0.3706
    8SLM     O4 4163   1.108   1.409   5.172  0.0051  0.4459  0.2428
    8SLM     H5 4164   1.121   1.544   5.424 -2.1633 -1.3813 -1.4924
    8SLM     C6 4165   1.303   1.478   5.358  0.1667  0.4465 -0.5258
    8SLM     H7 4166   1.343   1.498   5.457  1.9096 -1.2152 -0.8553
    8SLM     H8 4167   1.270   1.374   5.365  0.8355  0.1375 -1.7286
    8SLM     H9 4168   1.368   1.478   5.270  1.9830 -2.3954  0.7552
    9SLM     O1 4169   1.227   1.698   5.325  0.4327  0.2954 -0.0139
    9SLM     C2 4170   1.150   1.784   5.391 -0.6355  0.1001 -0.9816
    9SLM     C3 4171   1.211   1.922   5.395 -0.0118 -0.1874 -0.3610
    9SLM     O4 4172   1.042   1.756   5.435 -0.2348  0.7802  0.4462
    9SLM     H5 4173   1.180   1.965   5.300 -1.7357 -3.8377 -1.5480
    9SLM     C6 4174   1.132   1.989   5.507  0.2173 -0.4593 -0.0354
    9SLM     H7 4175   1.147   2.096   5.500 -1.7569 -0.1770 -0.3207
    9SLM     H8 4176   1.025   1.995   5.483  0.6994  3.6701 -1.4382
    9SLM     H9 4177   1.153   1.960   5.610  1.5000 -2.0890 -0.7338
   10SLM     O1 4178   1.342   1.914   5.445  0.0788 -0.1966 -0.6013
   10SLM     C2 4179   1.442   1.929   5.360  0.6511 -0.6195 -0.0055
   10SLM     C3 4180   1.566   1.946   5.445  0.1446  0.1320  0.5795
   10SLM     O4 4181   1.428   1.915   5.241 -0.0177  0.0935 -0.0113
   10SLM     H5 4182   1.559   1.898   5.543 -0.2276  0.6532  0.8178
   10SLM     C6 4183   1.673   1.870   5.369  0.2069  0.7585  0.0316
   10SLM     H7 4184   1.675   1.849   5.262  0.7517  2.2397 -0.2646
   10SLM     H8 4185   1.683   1.774   5.421  1.5538  1.3659  0.9016
   10SLM     H9 4186   1.775   1.907   5.378  1.9815 -3.2828 -2.0749
   11SLM     O1 4187   1.601   2.083   5.454  0.8672 -0.0244  0.1793
   11SLM     C2 4188   1.561   2.165   5.549 -0.0154 -0.1561 -0.0677
   11SLM     C3 4189   1.641   2.294   5.544 -0.0908 -0.1229 -0.4040
   11SLM     O4 4190   1.468   2.146   5.622  0.0648 -0.0205  0.0720
   11SLM     H5 4191   1.618   2.354   5.455 -2.9890  3.2832  2.5159
   11SLM     C6 4192   1.623   2.380   5.667 -0.1706  0.1387 -0.5960
   11SLM     H7 4193   1.657   2.334   5.760  1.0121 -0.6600 -1.4181
   11SLM     H8 4194   1.697   2.460   5.665  1.9833 -1.7435  0.9274
   11SLM     H9 4195   1.517   2.406   5.677  0.0524  1.0574 -0.5690
   12SLM     O1 4196   1.778   2.261   5.540 -0.0719 -0.0366 -0.4658
   12SLM     C2 4197   1.838   2.260   5.423 -0.2031 -0.2069 -0.5311
   12SLM     C3 4198   1.985   2.233   5.445 -0.0931  0.3209 -0.6127
   12SLM     O4 4199   1.783   2.271   5.316 -0.3676 -0.2047 -0.4462
   12SLM     H5 4200   2.025   2.271   5.539 -1.0473  0.4973 -0.2728
   12SLM     C6 4201   2.022   2.087   5.463 -0.6588  0.2421 -0.0808
   12SLM     H7 4202   2.034   2.025   5.374  2.7907 -4.9370  3.6839
   12SLM     H8 4203   2.110   2.073   5.527 -1.5320 -0.2351  1.0255
   12SLM     H9 4204   1.937   2.044   5.515 -0.3507 -0.6737 -0.3290
   13SLM     O1 4205   2.064   2.285   5.339 -0.3913  0.4862 -0.7546
   13SLM     C2 4206   2.118   2.405   5.353 -0.2417  0.3218  0.0998
   13SLM     C3 4207   2.215   2.423   5.240 -0.5436 -0.0785 -0.2269
   13SLM     O4 4208   2.079   2.494   5.423 -0.1546 -0.0862  0.6750
   13SLM     H5 4209   2.174   2.505   5.180  0.2751  0.6761  0.2211
   13SLM     C6 4210   2.344   2.466   5.308 -0.2195  0.2882 -1.0641
   13SLM     H7 4211   2.357   2.575   5.313 -1.1711  0.3091  2.2869
   13SLM     H8 4212   2.348   2.447   5.415  0.3230  1.3458 -0.8894
   13SLM     H9 4213   2.439   2.431   5.268 -0.3106 -0.7845 -0.3476
   14SLM     O1 4214   2.230   2.315   5.151  0.1721 -0.1487 -0.0292
   14SLM     C2 4215   2.269   2.347   5.029  0.0127 -0.0127 -0.0435
   14SLM     C3 4216   2.363   2.237   4.986  0.1701  0.2541 -0.3910
   14SLM     O4 4217   2.245   2.446   4.965  0.4437 -0.1397 -0.4018
   14SLM     H5 4218   2.393   2.165   5.063 -0.8025 -1.4118 -1.5161
   14SLM     C6 4219   2.281   2.146   4.896 -1.4690  0.6152  0.6938
   14SLM     H7 4220   2.221   2.209   4.829 -0.5561  1.0978  0.3120
   14SLM     H8 4221   2.351   2.089   4.834 -1.2133  1.4342  0.2103
   14SLM     H9 4222   2.221   2.078   4.956 -0.4095 -1.3754 -0.4334
   15SLM     O1 4223   2.465   2.286   4.903  1.0435 -1.0794 -0.1191
   15SLM     C2 4224   2.582   2.311   4.959  0.3783 -0.0292  0.8046
   15SLM     C3 4225   2.693   2.331   4.858 -0.3234 -0.1664 -0.0036
   15SLM     O4 4226   2.600   2.315   5.078  0.1473 -0.2073  0.8464
   15SLM     H5 4227   2.685   2.246   4.790  0.1942  0.4813 -0.8766
   15SLM     C6 4228   2.666   2.461   4.784 -0.2973  0.3537  0.8900
   15SLM     H7 4229   2.682   2.546   4.850 -1.2740  1.1576  0.0860
   15SLM     H8 4230   2.738   2.472   4.702 -1.9067 -0.7217 -0.6907
   15SLM     H9 4231   2.572   2.465   4.729 -0.3494 -3.6850  0.5264
   16SLM     O1 4232   2.819   2.349   4.918 -0.1201  0.3190 -0.5803
   16SLM     C2 4233   2.908   2.251   4.907  0.0987  0.5591 -1.0002
   16SLM     C3 4234   3.029   2.281   4.993  0.0774 -0.3784 -0.6314
   16SLM     O4 4235   2.900   2.159   4.830 -0.0493 -1.0407  0.8611
   16SLM     H5 4236   2.977   2.282   5.089 -2.7872 -3.0938 -2.0558
   16SLM     C6 4237   3.125   2.164   5.002  0.4811  0.0477  0.6094
   16SLM     H7 4238   3.225   2.207   4.996 -0.7070  2.9970  1.0326
   16SLM     H8 4239   3.131   2.107   5.095 -2.2609  0.4803  1.1090
   16SLM     H9 4240   3.123   2.084   4.928  2.3211  1.1075 -0.6201
   17SLM     O1 4241   3.078   2.408   4.956 -0.0476 -0.1175  0.1051
   17SLM     C2 4242   3.115   2.492   5.051  0.7401  0.3273 -0.5916
   17SLM     C3 4243   3.187   2.613   4.996  0.7644  0.5412 -0.0905
   17SLM     O4 4244   3.098   2.468   5.168 -0.2244 -1.0534 -1.0009
   17SLM     H5 4245   3.273   2.624   5.062  0.8347  3.0410 -0.5385
   17SLM     C6 4246   3.234   2.594   4.853  0.4111  0.3581 -0.1819
   17SLM     H7 4247   3.287   2.675   4.803  3.0133 -0.6105  0.9091
   17SLM     H8 4248   3.306   2.512   4.846  3.5626  2.9868  0.6843
   17SLM     H9 4249   3.153   2.570   4.783  1.5472 -3.9389 -0.1887
   18SLM     O1 4250   3.092   2.717   5.011 -0.0568 -0.3604  1.0928
   18SLM     C2 4251   3.142   2.828   5.063  0.7801 -0.3664  0.3129
   18SLM     C3 4252   3.045   2.942   5.042  0.7658 -0.3789  0.3123
   18SLM     O4 4253   3.255   2.837   5.103  0.6537 -0.3069  0.6539
   18SLM     H5 4254   2.954   2.904   5.089  2.4924 -1.6807  2.7295
   18SLM     C6 4255   3.088   3.062   5.124  0.3151 -0.1173  0.1664
   18SLM     H7 4256   2.990   3.108   5.111 -0.1016 -1.2602 -0.8646
   18SLM     H8 4257   3.119   3.019   5.219  0.9527 -0.1509 -0.0494
   18SLM     H9 4258   3.161   3.129   5.078  0.7726 -1.2888 -0.8388
   19SLM     O1 4259   3.045   2.980   4.907 -0.6615  0.4514  0.5344
   19SLM     C2 4260   2.959   2.937   4.817 -0.2058  0.0687  0.2827
   19SLM     C3 4261   2.958   3.005   4.682 -0.3621 -0.3864  0.0539
   19SLM     O4 4262   2.872   2.858   4.840  0.1976 -0.3885  0.2530
   19SLM     H5 4263   2.859   2.989   4.637 -2.5054  5.2186  2.4295
   19SLM     C6 4264   2.963   3.155   4.697 -0.3971 -0.4619  0.8072
   19SLM     H7 4265   2.881   3.179   4.766  1.8113  2.0090  2.6867
   19SLM     H8 4266   3.049   3.187   4.757  0.9559 -5.1566  1.5805
   19SLM     H9 4267   2.955   3.215   4.606  2.5357 -1.1644  0.0287
   20SLM     O1 4268   3.067   2.955   4.607  0.1082  0.1178  0.4019
   20SLM     C2 4269   3.045   2.865   4.513  0.1676  1.0526 -0.5156
   20SLM     C3 4270   3.164   2.854   4.422  0.7331 -0.2882  0.3694
   20SLM     O4 4271   2.939   2.809   4.497  0.7224 -0.2039  0.1764
   20SLM     H5 4272   3.195   2.952   4.384 -1.7120  0.0160 -0.8853
   20SLM     C6 4273   3.265   2.763   4.490  0.7897  0.5230  1.3824
   20SLM     H7 4274   3.333   2.821   4.553  2.3512  0.8371 -0.5072
   20SLM     H8 4275   3.218   2.691   4.557 -0.2528 -1.8265 -1.7752
   20SLM     H9 4276   3.324   2.723   4.406 -1.7909 -2.9356  1.1344
   21SLM     O1 4277   3.130   2.773   4.312 -0.3874  0.6803 -0.0016
   21SLM     C2 4278   3.094   2.827   4.196  0.1838  0.2225 -0.3958
   21SLM     C3 4279   3.110   2.721   4.090 -0.1731  0.0407 -0.2675
   21SLM     O4 4280   3.047   2.937   4.186 -0.1255  0.1372  0.0676
   21SLM     H5 4281   3.211   2.679   4.104 -0.1980 -0.0812 -0.4659
   21SLM     C6 4282   3.021   2.599   4.107  0.3051 -0.2873 -0.0841
   21SLM     H7 4283   3.046   2.551   4.202 -2.9175 -0.4809  0.7246
   21SLM     H8 4284   2.917   2.632   4.103  0.4613  0.3628  1.2109
   21SLM     H9 4285   3.027   2.520   4.032 -2.9915 -2.9567  2.3090
   22SLM     O1 4286   3.096   2.782   3.964  0.0023  0.7346  0.0491
   22SLM     C2 4287   3.210   2.811   3.903  0.2684 -0.3576  0.0196
   22SLM     C3 4288   3.178   2.866   3.766  0.1869 -0.2545  0.0793
   22SLM     O4 4289   3.318   2.786   3.949  0.0096 -0.5005  0.5605
   22SLM     H5 4290   3.072   2.842   3.754 -0.5059  1.0490  3.1879
   22SLM     C6 4291   3.199   3.016   3.763  0.6343 -0.3256 -0.3675
   22SLM     H7 4292   3.133   3.077   3.825  1.9413 -1.5487  2.2687
   22SLM     H8 4293   3.303   3.031   3.793  0.7806 -0.1392 -0.9487
   22SLM     H9 4294   3.190   3.046   3.658  1.2862  0.6765 -0.1398
   23SLM     O1 4295   3.275   2.816   3.677 -0.0342 -0.1343 -0.2299
   23SLM     C2 4296   3.228   2.706   3.621  0.0577 -0.1091 -0.3566
   23SLM     C3 4297   3.315   2.678   3.501  0.1996  0.6387 -0.4340
   23SLM     O4 4298   3.148   2.627   3.663  0.3085 -0.3375 -0.3030
   23SLM     H5 4299   3.369   2.764   3.461  0.7307 -0.6383 -2.5590
   23SLM     C6 4300   3.432   2.582   3.517  0.2490  0.7332 -0.2326
   23SLM     H7 4301   3.522   2.600   3.458 -0.8402 -0.9877 -2.5255
   23SLM     H8 4302   3.475   2.592   3.617  1.4538  3.9501 -1.0024
   23SLM     H9 4303   3.397   2.480   3.500  1.7229  0.4866 -1.9630
   24SLM     O1 4304   3.227   2.621   3.406  0.1097  0.0704 -0.0101
   24SLM     C2 4305   3.158   2.701   3.327 -0.1385 -0.1172  0.0134
   24SLM     C3 4306   3.080   2.622   3.225  0.0383 -0.2758  0.0018
   24SLM     O4 4307   3.149   2.821   3.335 -0.4865 -0.1748  0.4482
   24SLM     H5 4308   2.992   2.686   3.215  0.3044 -0.1810 -1.9759
   24SLM     C6 4309   3.150   2.634   3.091  0.3914  0.5820  0.2617
   24SLM     H7 4310   3.181   2.736   3.068  2.1120  0.0351  0.1133
   24SLM     H8 4311   3.239   2.572   3.105  1.0591  1.9499  2.2149
   24SLM     H9 4312   3.087   2.597   3.009  1.1122  0.2522 -0.1513
   25SLM     O1 4313   3.062   2.487   3.262  0.2610 -0.3179 -0.0393
   25SLM     C2 4314   2.935   2.453   3.279  0.1363 -0.0408 -0.4048
   25SLM     C3 4315   2.917   2.304   3.256 -0.1697 -0.1225  0.3511
   25SLM     O4 4316   2.851   2.534   3.304  0.5307  0.1775  0.2278
   25SLM     H5 4317   2.978   2.283   3.167  0.8410 -0.2217  1.0533
   25SLM     C6 4318   2.963   2.221   3.374  0.2895  0.0955  0.3256
   25SLM     H7 4319   2.909   2.240   3.467  1.1388  1.3014  0.5866
   25SLM     H8 4320   2.951   2.117   3.344 -1.4683  0.1682  0.7422
   25SLM     H9 4321   3.071   2.213   3.391  0.5904  1.3964 -0.8489
   26SLM     O1 4322   2.777   2.301   3.241 -0.1476  0.3482  0.0320
   26SLM     C2 4323   2.739   2.277   3.116 -0.3155 -0.3398  0.2142
   26SLM     C3 4324   2.612   2.196   3.123 -0.6086  0.1233  0.2495
   26SLM     O4 4325   2.806   2.299   3.019 -0.2534 -0.2064  0.2859
   26SLM     H5 4326   2.563   2.211   3.220 -1.9943 -4.0321  0.2782
   26SLM     C6 4327   2.517   2.274   3.033 -0.3517  0.0615 -0.0733
   26SLM     H7 4328   2.524   2.251   2.927  2.5137 -0.5057  0.1878
   26SLM     H8 4329   2.421   2.241   3.074  0.3532  0.1927  1.7214
   26SLM     H9 4330   2.529   2.381   3.047 -1.8097  0.0719  1.2184
   27SLM     O1 4331   2.624   2.069   3.064 -0.1306  0.0715  0.4570
   27SLM     C2 4332   2.708   1.981   3.115 -0.0736  0.0110  0.2612
   27SLM     C3 4333   2.692   1.857   3.031 -0.4700  0.0773  0.2393
   27SLM     O4 4334   2.793   1.991   3.200  0.6806 -0.0682 -0.4828
   27SLM     H5 4335   2.683   1.906   2.934  0.4586  0.8634  0.5496
   27SLM     C6 4336   2.804   1.760   3.064 -0.7231 -0.2590  0.1174
   27SLM     H7 4337   2.818   1.730   3.168 -2.4597 -1.2562  0.0848
   27SLM     H8 4338   2.784   1.673   3.001 -0.1066  2.5806 -4.2432
   27SLM     H9 4339   2.888   1.805   3.011 -2.0828  0.9607 -1.0519
   28SLM     O1 4340   2.567   1.804   3.071  0.0446 -0.6908  0.8554
   28SLM     C2 4341   2.503   1.732   2.981 -0.0469 -0.0200  0.3804
   28SLM     C3 4342   2.379   1.664   3.032 -0.6690  0.3509 -0.6300
   28SLM     O4 4343   2.544   1.713   2.869 -0.0399 -0.5800  0.4756
   28SLM     H5 4344   2.406   1.626   3.131  0.0253 -1.5435 -1.5413
   28SLM     C6 4345   2.264   1.763   3.037 -0.7230  0.2436  0.4253
   28SLM     H7 4346   2.196   1.746   2.953  0.0401  0.5708 -0.2567
   28SLM     H8 4347   2.213   1.730   3.128 -0.3363 -0.6773  0.3112
   28SLM     H9 4348   2.288   1.868   3.058  0.0932 -0.0939  1.2096
   29SLM     O1 4349   2.354   1.558   2.943  0.0457 -0.0178 -0.3895
   29SLM     C2 4350   2.330   1.438   2.993 -0.0058  0.2050  0.1179
   29SLM     C3 4351   2.275   1.339   2.893 -0.3728 -0.1931  0.7092
   29SLM     O4 4352   2.352   1.409   3.108 -0.6873 -0.2945  0.1200
   29SLM     H5 4353   2.171   1.343   2.925 -0.4895 -1.2315  0.4605
   29SLM     C6 4354   2.277   1.390   2.750 -0.3050 -0.4338  0.6248
   29SLM     H7 4355   2.257   1.321   2.668 -2.3259  3.7825 -2.5846
   29SLM     H8 4356   2.216   1.479   2.740 -1.1336 -1.2443 -1.8684
   29SLM     H9 4357   2.380   1.420   2.730  0.3618 -1.4136  2.3990
   30SLE     O1 4358   2.342   1.217   2.917 -0.3183 -0.4191 -0.5459
   30SLE     C2 4359   2.273   1.106   2.897 -0.5830 -0.4830  0.6740
   30SLE     C3 4360   2.360   0.987   2.864 -0.2044 -0.0856  0.2269
   30SLE     O4 4361   2.154   1.103   2.908 -0.6007 -0.5870  0.4496
   30SLE     H5 4362   2.414   0.957   2.954  0.4728 -1.7420 -0.7031
   30SLE    O10 4363   2.442   1.020   2.754 -0.3841 -1.1002 -0.2147
   30SLE    H11 4364   2.389   1.078   2.701  0.1320  2.7003  3.1773
   30SLE     C6 4365   2.272   0.874   2.813 -0.2593 -0.0953  0.3418
   30SLE     H7 4366   2.324   0.781   2.838  2.7249  0.9793 -1.5326
   30SLE     H8 4367   2.183   0.857   2.874  1.6115 -2.8130  2.4499
   30SLE     H9 4368   2.259   0.887   2.705 -2.8188  1.3806  0.8076
    1SLS     O1 4369   5.655   4.797   1.921 -0.4389 -0.3430 -0.3819
    1SLS     C2 4370   5.582   4.868   2.011  1.4427  0.9350  0.1493
    1SLS     C3 4371   5.563   4.794   2.143 -1.3287  0.5801 -0.4238
    1SLS     O4 4372   5.539   4.979   1.978  0.9003  0.5893 -0.3258
    1SLS     H5 4373   5.651   4.729   2.141 -1.2601  0.6443  0.3423
    1SLS    H10 4374   5.694   4.724   1.968 -3.3947 -2.5809 -1.1738
    1SLS     C6 4375   5.574   4.897   2.254 -1.6533  0.4862 -0.3047
    1SLS     H7 4376   5.552   4.849   2.350 -0.0319  2.6808  1.1830
    1SLS     H8 4377   5.676   4.923   2.281 -2.0560 -0.9787  2.8539
    1SLS     H9 4378   5.515   4.986   2.233 -0.5578  1.4573  0.7362
    2SLM     O1 4379   5.438   4.729   2.133 -1.0957  0.0803 -0.1279
    2SLM     C2 4380   5.420   4.621   2.206 -0.9019  0.6446  0.7679
    2SLM     C3 4381   5.275   4.581   2.195 -0.7566  0.0639  0.9440
    2SLM     O4 4382   5.505   4.575   2.277 -0.2193  0.2428 -0.2931
    2SLM     H5 4383   5.244   4.579   2.300 -1.5504 -1.1339  0.6953
    2SLM     C6 4384   5.176   4.662   2.114  0.2653  0.7918  0.4145
    2SLM     H7 4385   5.201   4.674   2.008  3.1170  1.0959  1.0928
    2SLM     H8 4386   5.076   4.622   2.133 -0.4832  3.2278  1.7872
    2SLM     H9 4387   5.158   4.755   2.168 -0.1388 -0.0454  1.7425
    3SLM     O1 4388   5.283   4.453   2.136 -0.1080  0.1877  0.7706
    3SLM     C2 4389   5.183   4.371   2.159 -0.2874  0.2458  0.2022
    3SLM     C3 4390   5.161   4.276   2.044 -0.0527 -0.3927  0.6858
    3SLM     O4 4391   5.095   4.391   2.238  0.0533 -0.5875  0.7884
    3SLM     H5 4392   5.200   4.180   2.080  2.4180 -0.0609 -0.9251
    3SLM     C6 4393   5.010   4.288   2.029  0.0553 -0.7360 -0.7749
    3SLM     H7 4394   4.947   4.241   2.104 -2.1074  0.5239 -1.7817
    3SLM     H8 4395   4.978   4.392   2.019  0.8218 -0.2901  1.1836
    3SLM     H9 4396   4.995   4.231   1.937  0.6422 -1.1086 -0.6414
    4SLM     O1 4397   5.216   4.321   1.922 -0.8107 -0.2705  0.3893
    4SLM     C2 4398   5.246   4.238   1.823  1.6694  0.5577  0.4151
    4SLM     C3 4399   5.269   4.311   1.693  0.3645  0.2708  0.0150
    4SLM     O4 4400   5.231   4.119   1.828  0.0020  0.7279  0.0264
    4SLM     H5 4401   5.355   4.284   1.631 -1.4783 -0.6362 -2.2535
    4SLM     C6 4402   5.165   4.268   1.590  0.0961  0.5755  0.1577
    4SLM     H7 4403   5.060   4.278   1.617  0.0620  0.6146  0.0124
    4SLM     H8 4404   5.172   4.326   1.497  2.0130 -3.9096 -2.6448
    4SLM     H9 4405   5.184   4.162   1.575  0.5949  0.6114  0.5037
    5SLM     O1 4406   5.256   4.452   1.692 -0.1613  0.2228 -0.2020
    5SLM     C2 4407   5.368   4.521   1.698 -0.3496  0.5237 -0.1310
    5SLM     C3 4408   5.356   4.667   1.664 -0.0268  0.5508 -0.1320
    5SLM     O4 4409   5.480   4.480   1.717 -0.5822 -0.0606  0.0150
    5SLM     H5 4410   5.328   4.730   1.749  0.4511 -0.2771  0.6430
    5SLM     C6 4411   5.481   4.731   1.605  0.6353 -1.1117 -0.5596
    5SLM     H7 4412   5.450   4.827   1.563  2.2680  0.0914  0.8957
    5SLM     H8 4413   5.541   4.755   1.693 -3.3515  3.0402  1.2111
    5SLM     H9 4414   5.547   4.686   1.531  0.4083 -0.1334 -1.3708
    6SLM     O1 4415   5.259   4.678   1.562  0.1617  0.4290 -0.3260
    6SLM     C2 4416   5.140   4.719   1.602  0.0583  0.2887 -0.4888
    6SLM     C3 4417   5.053   4.748   1.482  0.3391  0.3020 -0.6872
    6SLM     O4 4418   5.101   4.716   1.716  0.4937  0.1859 -0.3424
    6SLM     H5 4419   5.099   4.737   1.383 -1.7125 -2.4459 -1.4047
    6SLM     C6 4420   4.930   4.659   1.478 -0.3725  1.2181  0.3513
    6SLM     H7 4421   4.930   4.568   1.539  2.0124  0.1682 -1.1062
    6SLM     H8 4422   4.837   4.714   1.462 -0.6201  0.9496  0.8477
    6SLM     H9 4423   4.941   4.609   1.381  0.4611  0.6871  0.7086
    7SLM     O1 4424   5.009   4.877   1.516 -0.5523 -0.0966 -0.3035
    7SLM     C2 4425   4.977   4.958   1.417  0.2000  0.3795 -0.1617
    7SLM     C3 4426   4.891   5.066   1.480 -0.4428 -0.1595 -0.1190
    7SLM     O4 4427   4.974   4.938   1.299 -0.0610  0.2448 -0.1306
    7SLM     H5 4428   4.914   5.067   1.587 -0.4893  1.8692 -0.1041
    7SLM     C6 4429   4.919   5.209   1.439  0.1027 -0.2767 -0.1609
    7SLM     H7 4430   4.850   5.272   1.496 -1.0364 -1.6999  0.0613
    7SLM     H8 4431   5.014   5.255   1.467  0.3365 -0.5483 -0.4978
    7SLM     H9 4432   4.909   5.244   1.336 -3.8019  1.3171  0.6363
    8SLM     O1 4433   4.757   5.026   1.459 -0.5276 -0.3060  0.6941
    8SLM     C2 4434   4.671   5.025   1.559 -0.0364  0.2305  1.1203
    8SLM     C3 4435   4.546   4.946   1.528  0.0580  0.3003  0.5526
    8SLM     O4 4436   4.697   5.091   1.657  0.1092  0.7225  0.7498
    8SLM     H5 4437   4.560   4.844   1.493  1.4985  0.9616 -0.8649
    8SLM     C6 4438   4.456   4.931   1.650  0.0617 -0.5384  0.4551
    8SLM     H7 4439   4.408   5.028   1.666  2.4173  1.6717 -4.4909
    8SLM     H8 4440   4.368   4.867   1.641 -0.7334  0.4776  0.9816
    8SLM     H9 4441   4.510   4.916   1.744  0.4997  0.0678  0.3018
    9SLM     O1 4442   4.476   5.022   1.433  0.1182  0.1628  0.3987
    9SLM     C2 4443   4.406   4.953   1.344  0.6517  0.3754 -0.1850
    9SLM     C3 4444   4.296   5.032   1.278  0.1171 -0.3321 -0.1439
    9SLM     O4 4445   4.424   4.837   1.317  0.2511  0.0829  0.8066
    9SLM     H5 4446   4.242   5.106   1.338  2.3297  3.1678 -2.2582
    9SLM     C6 4447   4.348   5.105   1.155 -0.4026  0.0744 -0.1253
    9SLM     H7 4448   4.291   5.187   1.110 -1.9835 -3.5050 -4.9971
    9SLM     H8 4449   4.421   5.170   1.204  0.2455  1.6656 -3.0576
    9SLM     H9 4450   4.395   5.039   1.082 -3.2741  0.6599 -2.6020
   10SLM     O1 4451   4.207   4.951   1.204  0.7092 -1.0284 -0.0936
   10SLM     C2 4452   4.118   4.883   1.275  0.2844 -0.6356 -0.2467
   10SLM     C3 4453   4.048   4.776   1.195 -0.0227 -0.7937  0.2329
   10SLM     O4 4454   4.096   4.909   1.390 -0.0792 -0.0215 -0.4524
   10SLM     H5 4455   4.048   4.688   1.260 -0.1110  0.9820  2.7123
   10SLM     C6 4456   3.906   4.822   1.168  0.2143 -0.0080  0.3156
   10SLM     H7 4457   3.864   4.855   1.264 -2.9579  0.0273 -1.0135
   10SLM     H8 4458   3.858   4.728   1.140  0.1446  0.3369 -0.7326
   10SLM     H9 4459   3.891   4.902   1.095  2.9303  1.3003  1.1236
   11SLM     O1 4460   4.118   4.732   1.081 -0.2197 -0.2826 -0.0856
   11SLM     C2 4461   4.084   4.615   1.030 -0.5540 -0.3870  0.3817
   11SLM     C3 4462   4.154   4.593   0.898 -0.4502  0.1276  0.3530
   11SLM     O4 4463   4.008   4.539   1.085 -0.7065 -0.4417  0.0953
   11SLM     H5 4464   4.076   4.589   0.822  1.3563 -0.8691 -1.4970
   11SLM     C6 4465   4.261   4.692   0.855  0.8011 -1.2642  0.2261
   11SLM     H7 4466   4.303   4.651   0.762 -2.2732 -5.5194  0.5580
   11SLM     H8 4467   4.214   4.788   0.831  0.2423 -1.7918 -0.8466
   11SLM     H9 4468   4.324   4.731   0.935 -0.5449  1.9373 -0.1748
   12SLM     O1 4469   4.232   4.478   0.923  0.1685  0.3421 -0.5783
   12SLM     C2 4470   4.212   4.383   0.833  0.5501  0.2199 -0.5312
   12SLM     C3 4471   4.323   4.281   0.843  0.3955  0.1536  0.5424
   12SLM     O4 4472   4.126   4.386   0.749  0.0222 -0.5296 -0.0169
   12SLM     H5 4473   4.312   4.247   0.946 -0.6511 -0.4052  0.2472
   12SLM     C6 4474   4.303   4.164   0.749  1.1701  0.1553  0.3700
   12SLM     H7 4475   4.227   4.104   0.801  3.4058 -2.7970  0.3674
   12SLM     H8 4476   4.266   4.192   0.650 -0.2331 -0.6175  0.6525
   12SLM     H9 4477   4.379   4.085   0.748  1.4187  0.3990 -0.3810
   13SLM     O1 4478   4.449   4.344   0.835  0.5104 -0.0863  0.4495
   13SLM     C2 4479   4.497   4.401   0.726  0.1299  0.6230  0.6518
   13SLM     C3 4480   4.626   4.470   0.764  0.6239  0.0974 -0.0568
   13SLM     O4 4481   4.450   4.392   0.616  0.0266  1.0530  0.6597
   13SLM     H5 4482   4.676   4.402   0.834  3.1378 -1.8877 -3.6402
   13SLM     C6 4483   4.710   4.481   0.638  0.6178 -0.3355 -0.1011
   13SLM     H7 4484   4.705   4.586   0.606 -3.4164 -0.3381  0.3085
   13SLM     H8 4485   4.810   4.459   0.678 -0.4584 -0.1230  2.8792
   13SLM     H9 4486   4.682   4.404   0.567  0.7873  0.0945 -0.6343
   14SLM     O1 4487   4.578   4.596   0.804  0.2139  0.0442 -0.3792
   14SLM     C2 4488   4.623   4.639   0.921  0.6970 -0.6996 -0.2899
   14SLM     C3 4489   4.640   4.789   0.916  0.4991 -0.6750 -0.1948
   14SLM     O4 4490   4.661   4.571   1.012  0.2536 -0.9873 -0.3148
   14SLM     H5 4491   4.535   4.815   0.931  0.7885  1.3640 -1.5047
   14SLM     C6 4492   4.722   4.846   1.030  0.2335 -0.5063 -0.0890
   14SLM     H7 4493   4.821   4.803   1.012  1.4269  0.8096  2.8868
   14SLM     H8 4494   4.716   4.955   1.019  1.1860 -0.4405  0.0205
   14SLM     H9 4495   4.689   4.827   1.133  1.3679  2.7326  0.9610
   15SLM     O1 4496   4.685   4.829   0.789  0.3641 -0.0458 -0.0441
   15SLM     C2 4497   4.647   4.948   0.744  0.0038  0.0782  0.5875
   15SLM     C3 4498   4.715   4.980   0.613  0.1686 -0.2347  0.5949
   15SLM     O4 4499   4.554   5.011   0.788 -0.5996 -0.2700 -0.1777
   15SLM     H5 4500   4.820   4.998   0.639  0.2940 -0.7637  0.4667
   15SLM     C6 4501   4.698   4.885   0.496  0.1778  0.0930  0.3277
   15SLM     H7 4502   4.730   4.791   0.540  0.4701 -1.3928 -2.8987
   15SLM     H8 4503   4.593   4.876   0.466 -0.6992  0.5941  3.1116
   15SLM     H9 4504   4.763   4.906   0.410 -1.6076  3.9664 -0.2097
   16SLM     O1 4505   4.657   5.102   0.573  0.0005 -0.6347 -0.3932
   16SLM     C2 4506   4.735   5.209   0.576 -0.1629 -0.5318  0.1855
   16SLM     C3 4507   4.667   5.332   0.520  0.1545 -0.4864 -0.1008
   16SLM     O4 4508   4.851   5.212   0.608 -0.0862 -0.7098 -0.0826
   16SLM     H5 4509   4.583   5.315   0.452  1.0666  1.0687 -1.6444
   16SLM     C6 4510   4.593   5.417   0.622  0.0725 -0.5107 -0.1383
   16SLM     H7 4511   4.524   5.362   0.686  1.0975 -1.7059 -0.0501
   16SLM     H8 4512   4.671   5.464   0.683  1.4316 -2.0779 -0.6476
   16SLM     H9 4513   4.528   5.481   0.562 -1.1873  0.2841  2.0214
   17SLM     O1 4514   4.759   5.409   0.448 -0.2706  0.0275 -0.0965
   17SLM     C2 4515   4.789   5.385   0.322 -0.2688  0.6603 -0.2217
   17SLM     C3 4516   4.859   5.499   0.252  0.7596  0.2365  0.0944
   17SLM     O4 4517   4.749   5.287   0.263  0.6394  0.8196 -1.1322
   17SLM     H5 4518   4.964   5.471   0.255  0.9270  0.5141 -2.2167
   17SLM     C6 4519   4.838   5.502   0.101 -0.9361 -0.3737  0.3014
   17SLM     H7 4520   4.917   5.445   0.050  0.4962  1.3110  0.5939
   17SLM     H8 4521   4.742   5.476   0.056 -0.3153  2.0230 -2.5540
   17SLM     H9 4522   4.855   5.606   0.072 -2.8016 -0.2090 -0.2659
   18SLM     O1 4523   4.828   5.625   0.308  0.4649  0.1383  0.1565
   18SLM     C2 4524   4.934   5.682   0.362  0.3592  0.5170 -0.0298
   18SLM     C3 4525   4.896   5.805   0.441 -0.3005  0.3617 -0.1055
   18SLM     O4 4526   5.047   5.644   0.343  0.1579 -0.2483  0.2791
   18SLM     H5 4527   4.799   5.848   0.413 -0.6125 -0.3525 -0.1384
   18SLM     C6 4528   4.905   5.787   0.591  0.5843 -0.1158 -0.2098
   18SLM     H7 4529   5.004   5.753   0.621 -0.0058  0.8868  3.2037
   18SLM     H8 4530   4.882   5.885   0.635 -3.8628 -1.1177 -0.0145
   18SLM     H9 4531   4.823   5.726   0.629  0.1096  1.2985  1.0972
   19SLM     O1 4532   4.993   5.900   0.404  0.2926 -0.1138  0.2266
   19SLM     C2 4533   4.963   6.001   0.325  0.2233 -0.1026  0.2678
   19SLM     C3 4534   5.038   6.128   0.360 -0.8361  0.5828  0.0840
   19SLM     O4 4535   4.886   5.986   0.234  0.6427 -0.3161 -0.0519
   19SLM     H5 4536   5.141   6.095   0.370 -1.2065 -0.8020 -0.4569
   19SLM     C6 4537   5.046   6.233   0.250 -0.7414  0.3662 -0.1162
   19SLM     H7 4538   4.954   6.287   0.228  2.0559  6.3918  2.0541
   19SLM     H8 4539   5.113   6.313   0.282 -2.0871  1.3423  0.2894
   19SLM     H9 4540   5.085   6.193   0.156 -1.5298 -5.7091  1.8865
   20SLM     O1 4541   4.978   6.170   0.480 -0.7544 -0.0885  0.3596
   20SLM     C2 4542   5.050   6.238   0.567 -0.3056  0.0123 -0.0922
   20SLM     C3 4543   4.971   6.331   0.656  0.3279  0.0101  0.4806
   20SLM     O4 4544   5.170   6.227   0.575 -0.3211  0.0456  0.1847
   20SLM     H5 4545   4.936   6.262   0.734 -2.8220  1.6435  0.6029
   20SLM     C6 4546   5.066   6.432   0.716  0.3929 -0.5344  1.3001
   20SLM     H7 4547   5.103   6.492   0.633  2.4201 -1.8462  1.2271
   20SLM     H8 4548   5.014   6.502   0.783 -2.1246 -0.0037 -1.1222
   20SLM     H9 4549   5.145   6.383   0.773 -0.3299  0.4845  3.2374
   21SLM     O1 4550   4.875   6.384   0.567  0.1234 -0.9825  0.0942
   21SLM     C2 4551   4.747   6.353   0.579 -0.0523 -0.1961  0.2922
   21SLM     C3 4552   4.663   6.440   0.487  0.3207  0.0195  0.1531
   21SLM     O4 4553   4.707   6.261   0.644  0.2527 -0.2548  0.3952
   21SLM     H5 4554   4.648   6.393   0.389  1.1091 -1.4468  0.7119
   21SLM     C6 4555   4.524   6.454   0.546  0.0428 -0.6505 -0.3350
   21SLM     H7 4556   4.510   6.519   0.633  0.9812 -0.0351 -0.6353
   21SLM     H8 4557   4.451   6.499   0.478  0.5962 -0.3325 -0.7175
   21SLM     H9 4558   4.499   6.352   0.577  3.1130 -1.1478  0.6901
   22SLM     O1 4559   4.708   6.573   0.496  0.7241 -0.1139  0.1189
   22SLM     C2 4560   4.740   6.622   0.377 -0.5960 -0.2947 -0.3150
   22SLM     C3 4561   4.706   6.768   0.357  0.3174 -0.0444 -0.0677
   22SLM     O4 4562   4.819   6.562   0.311 -0.0476  0.4076 -0.3108
   22SLM     H5 4563   4.782   6.821   0.415 -0.2243 -1.5850  2.0972
   22SLM     C6 4564   4.733   6.823   0.218  0.5448 -0.1406 -0.0620
   22SLM     H7 4565   4.739   6.932   0.229  4.2824  0.0818 -3.2303
   22SLM     H8 4566   4.831   6.787   0.188  0.0251 -1.1968 -0.5237
   22SLM     H9 4567   4.650   6.781   0.161  2.0024 -2.7678 -0.2994
   23SLM     O1 4568   4.570   6.789   0.387  0.3183 -0.2765  0.0965
   23SLM     C2 4569   4.530   6.874   0.480 -0.0662 -0.3310 -0.0176
   23SLM     C3 4570   4.383   6.901   0.459 -0.0023 -0.1642 -0.2467
   23SLM     O4 4571   4.597   6.899   0.576  0.0020 -0.2674 -0.0817
   23SLM     H5 4572   4.324   6.818   0.500 -0.4284 -0.1638 -0.8470
   23SLM     C6 4573   4.331   7.011   0.549 -0.3939 -0.4496 -0.1204
   23SLM     H7 4574   4.316   6.964   0.647  2.7336  0.9093  1.0703
   23SLM     H8 4575   4.404   7.092   0.563 -1.8829  0.8540  0.3280
   23SLM     H9 4576   4.235   7.048   0.513  2.5876  3.9636 -4.0978
   24SLM     O1 4577   4.364   6.928   0.322  0.3944  0.3555 -0.1993
   24SLM     C2 4578   4.246   6.902   0.269  0.0859  0.5520  0.3865
   24SLM     C3 4579   4.215   7.003   0.160  0.2635 -0.1538 -0.3246
   24SLM     O4 4580   4.179   6.809   0.305  0.4771  0.0016 -0.2934
   24SLM     H5 4581   4.260   6.957   0.072  4.2958  0.9700  1.0637
   24SLM     C6 4582   4.067   6.999   0.123  0.1372  0.7520  0.0664
   24SLM     H7 4583   4.025   6.900   0.105  2.6464 -0.3953  0.3048
   24SLM     H8 4584   4.003   7.039   0.202 -1.8281 -5.3982  1.9029
   24SLM     H9 4585   4.060   7.062   0.035 -0.9412 -0.6154 -0.8443
   25SLM     O1 4586   4.259   7.131   0.198 -0.5219  0.0464 -0.0795
   25SLM     C2 4587   4.347   7.186   0.117 -0.1277  0.3991  0.5853
   25SLM     C3 4588   4.368   7.332   0.151 -0.6154  0.6300 -0.1017
   25SLM     O4 4589   4.382   7.132   0.015  0.2763  0.3561  0.7429
   25SLM     H5 4590   4.463   7.335   0.205  0.7224 -1.7706 -2.2057
   25SLM     C6 4591   4.380   7.421   0.029  0.6132 -0.5288 -0.8459
   25SLM     H7 4592   4.286   7.473   0.009 -0.1393 -2.2417 -1.8408
   25SLM     H8 4593   4.463   7.483   0.064 -0.0925  0.1179 -0.2764
   25SLM     H9 4594   4.428   7.375  -0.057 -1.7748 -1.8576 -1.5063
   26SLM     O1 4595   4.268   7.394   0.229 -0.3660  0.1122  0.6412
   26SLM     C2 4596   4.288   7.424   0.356 -0.3086  0.1452  0.6245
   26SLM     C3 4597   4.196   7.527   0.417 -0.6144  0.3928 -0.2446
   26SLM     O4 4598   4.379   7.381   0.423  0.3383 -0.1570 -0.4212
   26SLM     H5 4599   4.142   7.570   0.333  0.3593  2.5948  0.2214
   26SLM     C6 4600   4.090   7.462   0.503  0.1716 -0.0224  0.4227
   26SLM     H7 4601   4.132   7.386   0.570 -0.1159 -1.1269 -0.6452
   26SLM     H8 4602   4.037   7.523   0.577  1.6360  0.8943  0.7324
   26SLM     H9 4603   4.007   7.409   0.455 -1.2037 -1.0775  3.7415
   27SLM     O1 4604   4.249   7.648   0.467 -1.4817  0.6291  0.1145
   27SLM     C2 4605   4.334   7.718   0.393  0.1692 -0.8076  0.5993
   27SLM     C3 4606   4.352   7.850   0.465  0.5359 -0.3728 -0.2790
   27SLM     O4 4607   4.387   7.678   0.293 -0.1277  0.3084 -0.0116
   27SLM     H5 4608   4.309   7.861   0.565  0.4043 -1.3753 -0.2185
   27SLM     C6 4609   4.492   7.874   0.516  0.2928  0.2582  0.1040
   27SLM     H7 4610   4.494   7.975   0.558 -2.6742 -0.5702  2.3938
   27SLM     H8 4611   4.495   7.799   0.596 -1.0133 -1.4440 -1.4160
   27SLM     H9 4612   4.564   7.850   0.438  0.3147 -2.6322  0.9488
   28SLM     O1 4613   4.310   7.957   0.384 -0.0182 -0.2726  0.1299
   28SLM     C2 4614   4.194   8.016   0.405  0.1900  0.2630 -0.2002
   28SLM     C3 4615   4.208   8.148   0.332  0.2204  0.5353  0.2893
   28SLM     O4 4616   4.103   7.968   0.468  0.5735 -0.2040 -0.0029
   28SLM     H5 4617   4.305   8.184   0.367  0.7981 -1.4341  0.7690
   28SLM     C6 4618   4.198   8.126   0.182 -0.1295  0.4408  0.3244
   28SLM     H7 4619   4.110   8.083   0.135 -1.4867  3.8306 -0.4078
   28SLM     H8 4620   4.196   8.222   0.130  2.2291 -0.4563 -1.5300
   28SLM     H9 4621   4.284   8.069   0.145  0.6298  1.8967 -0.2243
   29SLM     O1 4622   4.098   8.228   0.369 -0.1952  0.0496  0.1294
   29SLM     C2 4623   4.124   8.352   0.408 -0.9635  0.5820 -1.0269
   29SLM     C3 4624   4.000   8.415   0.465 -1.0596  0.1760 -0.7885
   29SLM     O4 4625   4.236   8.396   0.411 -0.5376 -0.5627  0.0874
   29SLM     H5 4626   3.924   8.394   0.389  0.6744 -3.0938 -1.6947
   29SLM     C6 4627   3.976   8.352   0.601  0.9078  0.0027 -0.5091
   29SLM     H7 4628   3.890   8.386   0.661  1.4041 -2.3767  1.6344
   29SLM     H8 4629   3.957   8.245   0.599 -0.1250  0.1720 -0.1582
   29SLM     H9 4630   4.058   8.370   0.672  1.6374  0.8145 -1.5500
   30SLE     O1 4631   4.008   8.556   0.472 -0.0174  0.0664  0.3662
   30SLE     C2 4632   3.921   8.631   0.408  0.4939  0.3116 -0.0514
   30SLE     C3 4633   3.931   8.772   0.461 -0.1890  0.2370  0.2871
   30SLE     O4 4634   3.850   8.600   0.315  0.7340 -0.0183 -0.1261
   30SLE     H5 4635   3.922   8.748   0.567 -1.0326 -0.1702  0.1226
   30SLE    O10 4636   3.814   8.839   0.419  0.1049  0.2360 -0.5456
   30SLE    H11 4637   3.767   8.769   0.376  1.2320  1.0575 -3.1801
   30SLE     C6 4638   4.067   8.832   0.429  0.0927 -0.5948 -0.0829
   30SLE     H7 4639   4.074   8.934   0.465  0.8682 -0.6951  0.0674
   30SLE     H8 4640   4.143   8.781   0.489 -0.4888 -0.7951  0.4898
   30SLE     H9 4641   4.105   8.822   0.327 -1.2460 -2.0510 -0.4705
    1SLS     O1 4642   2.059   1.632   3.258 -0.6485  0.5344  0.8809
    1SLS     C2 4643   1.988   1.597   3.146  0.8295  0.5795 -0.0888
    1SLS     C3 4644   1.861   1.678   3.129  0.3733 -0.1949 -0.3860
    1SLS     O4 4645   2.017   1.501   3.075  0.7528 -0.3453  1.1168
    1SLS     H5 4646   1.897   1.774   3.167 -0.4583  0.3816 -1.0273
    1SLS    H10 4647   2.029   1.711   3.299 -0.9525  0.4271  0.8674
    1SLS     C6 4648   1.828   1.711   2.985  0.1137 -0.7101 -0.4449
    1SLS     H7 4649   1.917   1.740   2.928 -0.7464  1.2650 -0.8210
    1SLS     H8 4650   1.787   1.629   2.925 -1.3030  1.9825 -3.3089
    1SLS     H9 4651   1.741   1.776   2.974  0.9547  0.3787 -0.7216
    2SLM     O1 4652   1.750   1.624   3.198  0.0828  0.0774 -0.6376
    2SLM     C2 4653   1.708   1.685   3.308  0.3643 -0.4177 -0.2524
    2SLM     C3 4654   1.586   1.617   3.365  0.2744 -0.2969 -0.2993
    2SLM     O4 4655   1.764   1.777   3.363  0.3737 -0.4554 -0.1991
    2SLM     H5 4656   1.628   1.531   3.418  0.6640  0.3534  0.4683
    2SLM     C6 4657   1.510   1.712   3.456 -0.0418 -0.0486 -0.8230
    2SLM     H7 4658   1.583   1.779   3.500  1.6731 -1.0718 -2.0396
    2SLM     H8 4659   1.444   1.783   3.405 -1.4787  1.1152  2.5477
    2SLM     H9 4660   1.452   1.665   3.536 -0.5611  2.3943  0.2752
    3SLM     O1 4661   1.493   1.571   3.270 -0.7715  0.3491  0.4038
    3SLM     C2 4662   1.487   1.445   3.231 -0.2708  0.3679  0.2562
    3SLM     C3 4663   1.357   1.414   3.160  0.2397  0.3674 -0.6843
    3SLM     O4 4664   1.579   1.370   3.249 -0.4550  0.0178 -0.2555
    3SLM     H5 4665   1.367   1.451   3.057  0.6872 -1.4650 -1.3132
    3SLM     C6 4666   1.337   1.264   3.154  0.3236  0.3439 -0.3886
    3SLM     H7 4667   1.324   1.220   3.253  3.1470 -2.6567 -1.2574
    3SLM     H8 4668   1.249   1.229   3.098 -0.4951  3.1262 -0.8907
    3SLM     H9 4669   1.429   1.210   3.128 -0.2293 -0.0719 -1.5229
    4SLM     O1 4670   1.255   1.476   3.235 -0.2903 -0.5265 -0.6582
    4SLM     C2 4671   1.161   1.535   3.163 -0.3182 -0.2356 -0.3870
    4SLM     C3 4672   1.038   1.565   3.245  0.0263  0.4217 -0.1040
    4SLM     O4 4673   1.168   1.565   3.047 -0.4820  0.1297 -0.3001
    4SLM     H5 4674   1.057   1.667   3.277  1.9815 -0.2768  1.0073
    4SLM     C6 4675   0.901   1.562   3.180 -0.3534  0.1417  0.6993
    4SLM     H7 4676   0.852   1.659   3.171  0.9588  0.7516  0.0762
    4SLM     H8 4677   0.911   1.517   3.080  0.8680  2.7035 -0.3667
    4SLM     H9 4678   0.825   1.517   3.245  0.0228  1.4860  2.0892
    5SLM     O1 4679   1.032   1.468   3.347 -0.3756  0.4100 -0.1387
    5SLM     C2 4680   1.043   1.501   3.475 -0.1661  0.0004 -0.0492
    5SLM     C3 4681   1.015   1.388   3.571  0.2613 -0.1049 -0.0507
    5SLM     O4 4682   1.068   1.614   3.508 -0.3746 -0.2084  0.8249
    5SLM     H5 4683   0.975   1.297   3.526  3.7548 -2.3742  1.1632
    5SLM     C6 4684   1.141   1.353   3.649 -0.0400 -0.6143  0.2050
    5SLM     H7 4685   1.125   1.281   3.730 -1.8802 -1.0573 -0.5092
    5SLM     H8 4686   1.211   1.299   3.584  1.0652 -0.4925  1.2800
    5SLM     H9 4687   1.213   1.430   3.678  3.8712 -3.0204 -2.6067
    6SLM     O1 4688   0.918   1.424   3.666 -0.0611  0.5303 -0.6221
    6SLM     C2 4689   0.791   1.434   3.628 -0.2785 -0.0299 -0.0495
    6SLM     C3 4690   0.703   1.434   3.750 -0.4005 -0.1409 -0.1380
    6SLM     O4 4691   0.751   1.441   3.515  0.5236 -0.4532 -0.3648
    6SLM     H5 4692   0.687   1.534   3.791  1.6109 -0.8734  2.5548
    6SLM     C6 4693   0.579   1.355   3.709 -0.9855  0.2543  0.8413
    6SLM     H7 4694   0.501   1.410   3.657  0.1270 -1.9402 -3.3419
    6SLM     H8 4695   0.604   1.285   3.629 -2.7044  0.2153  0.3193
    6SLM     H9 4696   0.530   1.296   3.787 -0.3150 -0.4514  0.7376
    7SLM     O1 4697   0.765   1.360   3.853  0.4460  0.1406 -0.4416
    7SLM     C2 4698   0.812   1.429   3.955 -0.0503  0.0082 -0.1189
    7SLM     C3 4699   0.848   1.338   4.070  0.0231  0.1509 -0.0289
    7SLM     O4 4700   0.836   1.547   3.955  0.4130 -0.0839  0.3211
    7SLM     H5 4701   0.922   1.389   4.133  1.3643 -0.9586 -0.6930
    7SLM     C6 4702   0.719   1.306   4.143 -0.0195  0.4114  0.0122
    7SLM     H7 4703   0.671   1.220   4.095  0.6035 -0.1359  0.3491
    7SLM     H8 4704   0.754   1.276   4.242  0.7186  3.8038  0.8213
    7SLM     H9 4705   0.642   1.382   4.154 -1.1676 -0.6197 -0.6635
    8SLM     O1 4706   0.904   1.213   4.035  0.3691  0.3534 -0.2103
    8SLM     C2 4707   1.034   1.198   4.052  0.2311 -0.4231  0.1692
    8SLM     C3 4708   1.069   1.051   4.069 -0.2148 -0.4340  1.0377
    8SLM     O4 4709   1.112   1.287   4.034 -0.6031  0.1938 -0.4544
    8SLM     H5 4710   1.017   1.020   4.160 -0.3178  1.7196  1.7508
    8SLM     C6 4711   1.020   0.954   3.963  0.4300  0.3888 -0.0289
    8SLM     H7 4712   1.055   0.851   3.981 -0.4081  0.1553  0.2677
    8SLM     H8 4713   0.912   0.950   3.976  0.5009  2.0209  1.2255
    8SLM     H9 4714   1.039   0.983   3.859  1.0452  0.2089  0.0280
    9SLM     O1 4715   1.208   1.038   4.056 -0.2604  0.1079 -0.0687
    9SLM     C2 4716   1.270   1.025   4.172 -0.5180 -0.3996  0.0142
    9SLM     C3 4717   1.410   0.976   4.147 -0.1166  0.7413 -0.0193
    9SLM     O4 4718   1.209   1.041   4.274 -0.4820  0.5709 -0.1105
    9SLM     H5 4719   1.425   0.905   4.065  0.9595 -1.0346  1.6565
    9SLM     C6 4720   1.512   1.085   4.120  0.6102  0.1194  0.1858
    9SLM     H7 4721   1.473   1.169   4.063 -2.0288  0.9613  3.0531
    9SLM     H8 4722   1.555   1.128   4.211  0.1053 -2.0125  1.4677
    9SLM     H9 4723   1.585   1.048   4.048  2.3243  2.4148  0.6739
   10SLM     O1 4724   1.455   0.922   4.269 -1.0417  0.2986  0.1282
   10SLM     C2 4725   1.474   0.791   4.277  0.2850  0.4558 -0.2693
   10SLM     C3 4726   1.555   0.747   4.397 -0.4908 -0.4550 -0.0740
   10SLM     O4 4727   1.433   0.717   4.191 -0.0798  0.6568 -0.2711
   10SLM     H5 4728   1.589   0.838   4.446  0.9901 -1.3882  0.6613
   10SLM     C6 4729   1.475   0.649   4.481 -0.1531 -0.3669  0.3503
   10SLM     H7 4730   1.416   0.686   4.565 -0.2464  2.7809 -1.0479
   10SLM     H8 4731   1.567   0.614   4.528  1.7304  5.4469  1.4100
   10SLM     H9 4732   1.424   0.558   4.448  0.3315 -0.3248 -0.5324
   11SLM     O1 4733   1.666   0.684   4.337 -0.2028  0.1929 -0.2185
   11SLM     C2 4734   1.773   0.761   4.327 -0.0710  0.1834  1.0874
   11SLM     C3 4735   1.890   0.671   4.293 -0.2651  0.2802  0.1370
   11SLM     O4 4736   1.776   0.879   4.349 -0.2834  0.1899  1.0846
   11SLM     H5 4737   1.877   0.618   4.199  1.6545  1.4961 -0.8455
   11SLM     C6 4738   2.013   0.755   4.263  0.1546 -0.5414 -0.4391
   11SLM     H7 4739   1.995   0.841   4.197 -3.8358  0.4381  1.7636
   11SLM     H8 4740   2.055   0.789   4.357  0.5761 -1.4441 -0.2969
   11SLM     H9 4741   2.081   0.700   4.198  0.0675  1.5073 -2.3314
   12SLM     O1 4742   1.907   0.569   4.388 -0.5440  0.4913  0.4158
   12SLM     C2 4743   1.934   0.601   4.514  0.1182  0.4042  0.2981
   12SLM     C3 4744   1.914   0.480   4.603  0.0683 -0.4153 -0.8149
   12SLM     O4 4745   1.963   0.711   4.552  0.1007  0.3184  0.5594
   12SLM     H5 4746   1.978   0.394   4.582 -1.8460 -3.2304  4.0904
   12SLM     C6 4747   1.945   0.523   4.745 -0.1434  0.0677 -0.9137
   12SLM     H7 4748   1.884   0.611   4.764  0.5441  0.2842  0.2999
   12SLM     H8 4749   1.913   0.445   4.814  3.1165 -0.2425  0.3462
   12SLM     H9 4750   2.039   0.575   4.765  0.7891 -1.3533 -1.5708
   13SLM     O1 4751   1.775   0.458   4.618  0.0952 -0.0560 -0.0438
   13SLM     C2 4752   1.738   0.335   4.587  1.1780 -0.4652  0.2516
   13SLM     C3 4753   1.595   0.298   4.619  1.0750 -0.0854  0.2433
   13SLM     O4 4754   1.805   0.270   4.513  1.0741  0.0399 -0.2878
   13SLM     H5 4755   1.548   0.378   4.562  0.1167 -2.0823 -1.8341
   13SLM     C6 4756   1.571   0.156   4.569 -1.3537  0.2891  0.3000
   13SLM     H7 4757   1.577   0.152   4.460  2.5919 -1.0838  0.4928
   13SLM     H8 4758   1.632   0.076   4.611 -0.9255  0.9176  0.8919
   13SLM     H9 4759   1.466   0.134   4.589 -1.8354  1.4074 -0.9397
   14SLM     O1 4760   1.581   0.295   4.760 -0.0609  0.3918  0.1461
   14SLM     C2 4761   1.486   0.368   4.815 -0.4163 -0.1038  0.1913
   14SLM     C3 4762   1.464   0.345   4.963  0.7508  0.0834  0.3982
   14SLM     O4 4763   1.417   0.440   4.748 -0.6906 -0.0336  0.5448
   14SLM     H5 4764   1.451   0.446   5.001  1.3322 -0.1912  1.3537
   14SLM     C6 4765   1.330   0.275   4.964  0.2670  0.9903 -0.5598
   14SLM     H7 4766   1.349   0.178   4.916 -1.3119  0.6502 -0.5391
   14SLM     H8 4767   1.280   0.287   5.060  0.7197 -1.2294 -0.0234
   14SLM     H9 4768   1.264   0.312   4.884 -0.4169  0.0235 -0.4511
   15SLM     O1 4769   1.561   0.260   5.022  0.2591 -0.0955  0.9517
   15SLM     C2 4770   1.660   0.325   5.080 -0.1769  0.2145  1.3503
   15SLM     C3 4771   1.712   0.238   5.193  0.7249 -0.1922  0.6241
   15SLM     O4 4772   1.698   0.433   5.045  0.1708 -0.5023 -0.5229
   15SLM     H5 4773   1.782   0.162   5.157 -1.3850 -1.2229 -1.4769
   15SLM     C6 4774   1.773   0.321   5.305  0.1422  0.0168  0.7897
   15SLM     H7 4775   1.876   0.291   5.326  0.3428 -1.7070 -2.1901
   15SLM     H8 4776   1.787   0.428   5.287  1.0257 -0.0832  0.8386
   15SLM     H9 4777   1.715   0.313   5.397 -0.8610 -3.0660 -0.0408
   16SLM     O1 4778   1.610   0.174   5.265  0.7513 -0.2204  0.6363
   16SLM     C2 4779   1.573   0.049   5.244  0.6475 -0.0902  0.0395
   16SLM     C3 4780   1.449   0.023   5.327  0.8061  0.0215  0.3121
   16SLM     O4 4781   1.632  -0.029   5.175 -0.1149 -1.0351  0.4405
   16SLM     H5 4782   1.362   0.032   5.262  1.5271 -2.3644 -1.0485
   16SLM     C6 4783   1.439  -0.118   5.381 -1.1070  0.1127  0.2263
   16SLM     H7 4784   1.419  -0.192   5.303 -1.6080 -0.8940  1.2853
   16SLM     H8 4785   1.526  -0.141   5.444 -2.1223 -2.3930  0.7902
   16SLM     H9 4786   1.356  -0.119   5.453 -0.4350  1.4863  1.0417
   17SLM     O1 4787   1.436   0.118   5.431 -0.3213  0.0845  0.1220
   17SLM     C2 4788   1.324   0.182   5.459 -0.2110  0.4078 -0.1742
   17SLM     C3 4789   1.346   0.297   5.554  0.1017  0.5944 -0.4689
   17SLM     O4 4790   1.222   0.139   5.412 -0.1852 -0.0116  0.1473
   17SLM     H5 4791   1.418   0.267   5.631 -1.3855  2.0307  1.5305
   17SLM     C6 4792   1.411   0.422   5.499  0.6028  0.5113 -0.0717
   17SLM     H7 4793   1.499   0.404   5.436 -0.9053 -2.4580 -1.4330
   17SLM     H8 4794   1.331   0.479   5.451  1.1056  2.6625  1.5257
   17SLM     H9 4795   1.453   0.478   5.583  0.5464  0.1531  0.1905
   18SLM     O1 4796   1.215   0.316   5.601  0.2423  0.5052 -0.0328
   18SLM     C2 4797   1.193   0.285   5.727  0.1077 -0.3154 -0.2520
   18SLM     C3 4798   1.069   0.353   5.780  0.1918 -0.4594  0.1330
   18SLM     O4 4799   1.258   0.208   5.792  0.0962  0.2432  0.4403
   18SLM     H5 4800   1.080   0.459   5.805  2.5239 -0.5371 -0.5240
   18SLM     C6 4801   0.958   0.349   5.676 -0.2404 -0.3360  0.5811
   18SLM     H7 4802   0.885   0.429   5.679 -0.6325 -0.5349 -2.4882
   18SLM     H8 4803   1.002   0.378   5.580  0.1731 -2.2214  0.1759
   18SLM     H9 4804   0.918   0.250   5.652  0.1666 -0.7691  1.6460
   19SLM     O1 4805   1.030   0.280   5.894  0.0722  0.1999  0.5166
   19SLM     C2 4806   1.058   0.337   6.011 -0.4148  0.3777  0.5491
   19SLM     C3 4807   0.978   0.267   6.119 -0.0355 -0.4252  0.3184
   19SLM     O4 4808   1.145   0.418   6.029  0.1751 -0.0585 -0.3055
   19SLM     H5 4809   0.921   0.179   6.090  1.1278 -0.5531 -1.7118
   19SLM     C6 4810   1.067   0.228   6.235  0.4261 -0.4009 -0.0250
   19SLM     H7 4811   1.006   0.181   6.312  1.6103 -3.0168 -0.6208
   19SLM     H8 4812   1.138   0.145   6.225 -1.5554 -2.0364 -0.9279
   19SLM     H9 4813   1.131   0.313   6.257  2.0718 -1.9203  1.2425
   20SLM     O1 4814   0.887   0.369   6.155  0.0599 -0.0513 -0.4724
   20SLM     C2 4815   0.787   0.331   6.232 -0.2097  0.1565 -0.7201
   20SLM     C3 4816   0.707   0.451   6.278  0.8253  0.4291  0.3973
   20SLM     O4 4817   0.763   0.217   6.260  0.5891 -0.0172 -0.7364
   20SLM     H5 4818   0.783   0.523   6.309  0.5482  0.7911  0.2398
   20SLM     C6 4819   0.626   0.513   6.166  0.1125  0.1812  0.7688
   20SLM     H7 4820   0.532   0.460   6.149 -0.0498  1.0920 -1.3947
   20SLM     H8 4821   0.609   0.619   6.187 -2.6673  0.0615 -0.6940
   20SLM     H9 4822   0.686   0.526   6.075  1.2321 -1.1639  1.2914
   21SLM     O1 4823   0.626   0.408   6.385  0.3184  0.0129 -0.1510
   21SLM     C2 4824   0.606   0.496   6.482 -0.8601 -0.0076 -0.3694
   21SLM     C3 4825   0.509   0.439   6.583  0.3406 -0.2958  0.6357
   21SLM     O4 4826   0.672   0.596   6.487  0.1780 -0.6668 -0.6435
   21SLM     H5 4827   0.575   0.439   6.669  0.5146  4.4046  0.6326
   21SLM     C6 4828   0.399   0.541   6.607  0.0124 -0.4566 -0.1555
   21SLM     H7 4829   0.361   0.591   6.518  0.9525  0.2801 -0.1428
   21SLM     H8 4830   0.313   0.505   6.665 -1.5973  1.2290 -1.4335
   21SLM     H9 4831   0.441   0.623   6.665  0.7182  0.2262 -1.6256
   22SLM     O1 4832   0.455   0.312   6.552 -0.1074 -0.0993  0.6033
   22SLM     C2 4833   0.460   0.219   6.645 -0.0039 -0.7211 -0.0240
   22SLM     C3 4834   0.345   0.126   6.614 -0.2899 -0.3716 -0.0078
   22SLM     O4 4835   0.541   0.206   6.732  0.2085  0.7902  0.0119
   22SLM     H5 4836   0.262   0.173   6.667  1.2008 -1.0348  3.0106
   22SLM     C6 4837   0.304   0.109   6.469  0.1371 -0.6244 -0.0993
   22SLM     H7 4838   0.231   0.028   6.481 -5.1041  4.3496  5.0339
   22SLM     H8 4839   0.259   0.197   6.423 -0.2097 -1.1212 -0.7267
   22SLM     H9 4840   0.394   0.090   6.410  0.3082 -1.5048  0.4333
   23SLM     O1 4841   0.379  -0.002   6.662 -0.4697 -0.5586 -0.3769
   23SLM     C2 4842   0.325  -0.037   6.777  0.1078 -0.4849 -0.0831
   23SLM     C3 4843   0.331  -0.186   6.800 -0.1223 -0.5372 -0.3558
   23SLM     O4 4844   0.279   0.041   6.857  0.1876 -0.3370 -0.1821
   23SLM     H5 4845   0.316  -0.244   6.708  4.2318 -0.2791 -1.3774
   23SLM     C6 4846   0.469  -0.238   6.838  0.1597  0.3901 -0.0956
   23SLM     H7 4847   0.490  -0.206   6.940  1.5618 -3.0753  0.7765
   23SLM     H8 4848   0.474  -0.347   6.840 -1.5475  0.3245  3.2303
   23SLM     H9 4849   0.550  -0.188   6.785  4.1498 -2.1543  3.2950
   24SLM     O1 4850   0.245  -0.217   6.906 -0.2131  0.5395 -0.1103
   24SLM     C2 4851   0.147  -0.304   6.883 -0.0408  0.2714  0.1549
   24SLM     C3 4852   0.097  -0.368   7.010  0.4138 -0.3685  0.0126
   24SLM     O4 4853   0.113  -0.329   6.770 -0.1356  0.8041  0.0601
   24SLM     H5 4854   0.176  -0.438   7.039  1.6107  1.3438  1.0304
   24SLM     C6 4855   0.062  -0.277   7.126 -0.0473 -0.4160 -0.0899
   24SLM     H7 4856   0.147  -0.229   7.175  2.1702 -3.4215 -0.8100
   24SLM     H8 4857   0.004  -0.190   7.094  5.3412  2.9154 -1.5458
   24SLM     H9 4858   0.008  -0.327   7.207  2.5095 -1.7096  0.8767
   25SLM     O1 4859  -0.028  -0.414   6.964  0.2538  0.1094 -0.0383
   25SLM     C2 4860  -0.073  -0.531   7.005 -0.0040  0.2938  0.2017
   25SLM     C3 4861  -0.212  -0.551   6.948  0.3674 -0.4130 -0.4732
   25SLM     O4 4862  -0.013  -0.610   7.073  0.3893  0.0971 -0.3661
   25SLM     H5 4863  -0.269  -0.471   6.996 -1.6787 -0.8798 -2.0663
   25SLM     C6 4864  -0.201  -0.544   6.797  0.3019 -0.0414 -0.4624
   25SLM     H7 4865  -0.292  -0.591   6.757 -0.8207  1.0078  0.8185
   25SLM     H8 4866  -0.192  -0.443   6.757  1.7664  0.9329  2.2232
   25SLM     H9 4867  -0.110  -0.594   6.762 -2.0746 -2.1206 -3.9669
   26SLM     O1 4868  -0.259  -0.676   6.992 -0.5814  0.0759 -0.0890
   26SLM     C2 4869  -0.386  -0.690   7.027 -0.6167 -0.0995 -0.2862
   26SLM     C3 4870  -0.412  -0.838   7.043  0.1823 -0.1992  0.1263
   26SLM     O4 4871  -0.465  -0.603   7.052 -0.0850  0.1980  0.3734
   26SLM     H5 4872  -0.456  -0.849   7.143  1.2570 -1.8599  0.4325
   26SLM     C6 4873  -0.504  -0.867   6.926  0.7924 -0.1157 -0.3726
   26SLM     H7 4874  -0.547  -0.960   6.963  1.3483 -0.6094 -0.9529
   26SLM     H8 4875  -0.589  -0.799   6.928  0.5509 -0.3910 -1.1004
   26SLM     H9 4876  -0.469  -0.863   6.822 -1.0954  3.0622 -0.9605
   27SLM     O1 4877  -0.296  -0.915   7.022  0.2367 -0.0171 -0.2278
   27SLM     C2 4878  -0.253  -0.991   7.121  0.7595 -0.0614 -0.4877
   27SLM     C3 4879  -0.126  -1.062   7.079  0.2440 -0.5226 -1.2663
   27SLM     O4 4880  -0.318  -1.008   7.221  0.9507 -0.0520 -0.3618
   27SLM     H5 4881  -0.155  -1.090   6.977 -0.2549 -0.6656 -1.0897
   27SLM     C6 4882  -0.005  -0.972   7.094 -0.5007  0.1680  0.8127
   27SLM     H7 4883   0.075  -1.024   7.039  0.7238  2.6645  0.1736
   27SLM     H8 4884  -0.044  -0.883   7.045  0.3427  0.0810 -0.0274
   27SLM     H9 4885   0.017  -0.953   7.199  2.8296 -0.5579  0.3183
   28SLM     O1 4886  -0.105  -1.184   7.147 -0.4285 -0.1209 -0.3268
   28SLM     C2 4887  -0.154  -1.297   7.099 -0.5862 -0.3916  0.4703
   28SLM     C3 4888  -0.144  -1.413   7.195 -0.2918 -0.1836  0.6938
   28SLM     O4 4889  -0.186  -1.310   6.984 -0.0865 -0.1100  0.3009
   28SLM     H5 4890  -0.227  -1.483   7.180  1.4814 -1.9707 -1.1613
   28SLM     C6 4891  -0.013  -1.483   7.164 -0.5894 -0.5696  0.3018
   28SLM     H7 4892   0.061  -1.407   7.187  0.4828 -1.8378  1.1519
   28SLM     H8 4893   0.014  -1.561   7.237 -1.0220  1.6340  2.8989
   28SLM     H9 4894  -0.002  -1.506   7.058 -0.2021  1.7017 -0.1678
   29SLM     O1 4895  -0.130  -1.370   7.328  0.7237 -0.2540  0.6111
   29SLM     C2 4896  -0.236  -1.337   7.401  0.1307 -0.4411 -0.1627
   29SLM     C3 4897  -0.196  -1.309   7.544  0.4390 -0.2091 -0.2930
   29SLM     O4 4898  -0.348  -1.338   7.357 -0.1777  0.2247  0.6042
   29SLM     H5 4899  -0.112  -1.242   7.563  1.5726 -2.1592  1.7442
   29SLM     C6 4900  -0.317  -1.244   7.608  0.3965 -0.0245 -0.5585
   29SLM     H7 4901  -0.286  -1.208   7.707  2.1594  3.8725 -2.4279
   29SLM     H8 4902  -0.364  -1.158   7.560  1.0864  0.6131 -0.1064
   29SLM     H9 4903  -0.398  -1.317   7.617 -0.6058  1.3925  2.6628
   30SLE     O1 4904  -0.187  -1.441   7.592 -0.4658 -0.3802 -0.5810
   30SLE     C2 4905  -0.063  -1.483   7.608 -0.4539  0.2367  1.0973
   30SLE     C3 4906  -0.056  -1.615   7.681  0.4446 -0.5349 -0.3491
   30SLE     O4 4907   0.030  -1.419   7.569  0.1261 -0.8451  0.6679
   30SLE     H5 4908   0.045  -1.649   7.657 -0.2944 -2.1369 -1.3049
   30SLE    O10 4909  -0.138  -1.719   7.632 -0.4323 -0.1250  0.2294
   30SLE    H11 4910  -0.229  -1.699   7.645 -0.6529 -0.5378 -0.6207
   30SLE     C6 4911  -0.084  -1.592   7.828 -0.8034 -0.1792 -0.6367
   30SLE     H7 4912  -0.043  -1.493   7.850 -2.0585 -0.1090  1.5733
   30SLE     H8 4913  -0.190  -1.586   7.855  0.0036 -4.1585  4.4957
   30SLE     H9 4914  -0.055  -1.676   7.893  0.7009  2.1115  1.7351
    1SLS     O1 4915   0.875   2.667   1.715 -0.1501 -0.7062  0.0364
    1SLS     C2 4916   0.741   2.644   1.706 -0.4297  0.6126  0.7639
    1SLS     C3 4917   0.697   2.509   1.759 -0.2022  0.2950  0.1519
    1SLS     O4 4918   0.669   2.726   1.649 -0.2227  0.7150  0.6480
    1SLS     H5 4919   0.592   2.486   1.736 -0.8433  3.8020 -0.6452
    1SLS    H10 4920   0.917   2.609   1.777 -0.1324  1.2745  1.9296
    1SLS     C6 4921   0.767   2.384   1.708 -0.4720  0.1022  0.2491
    1SLS     H7 4922   0.876   2.394   1.706 -0.2647 -2.0401 -1.0324
    1SLS     H8 4923   0.747   2.296   1.769  2.4933  0.1493  1.3799
    1SLS     H9 4924   0.722   2.356   1.612 -4.2942  1.0269  1.7040
    2SLM     O1 4925   0.727   2.530   1.895 -0.1338 -0.6514  0.2882
    2SLM     C2 4926   0.649   2.459   1.975 -0.4534  0.0468  0.5978
    2SLM     C3 4927   0.715   2.420   2.105 -0.2620 -0.3614  0.3795
    2SLM     O4 4928   0.534   2.431   1.953 -0.2666  0.3289 -0.8034
    2SLM     H5 4929   0.663   2.480   2.180 -1.0494  2.3891 -2.2740
    2SLM     C6 4930   0.680   2.277   2.142 -1.0245 -0.1649  0.4497
    2SLM     H7 4931   0.728   2.232   2.229  1.4527  2.0201  0.2975
    2SLM     H8 4932   0.573   2.284   2.158 -1.0538 -0.1253  0.2357
    2SLM     H9 4933   0.696   2.199   2.066  1.5599  1.2057 -0.4956
    3SLM     O1 4934   0.855   2.436   2.107 -0.2299 -0.6313  0.2177
    3SLM     C2 4935   0.912   2.488   2.213 -0.1643  0.0048 -0.1280
    3SLM     C3 4936   1.061   2.467   2.208 -0.2033 -0.2047 -0.3872
    3SLM     O4 4937   0.854   2.548   2.300 -0.1366  0.6967 -0.5781
    3SLM     H5 4938   1.079   2.365   2.173 -1.2610 -0.4512 -0.2194
    3SLM     C6 4939   1.135   2.558   2.111  0.6106 -0.3172  0.1226
    3SLM     H7 4940   1.239   2.537   2.136  0.8464 -0.2876 -0.8209
    3SLM     H8 4941   1.124   2.520   2.010  0.8301  1.6829 -0.6889
    3SLM     H9 4942   1.110   2.665   2.119 -0.3929 -0.3451 -2.4139
    4SLM     O1 4943   1.104   2.495   2.339  0.1016 -0.2505 -0.4749
    4SLM     C2 4944   1.131   2.390   2.415  0.4758  0.0806 -0.1443
    4SLM     C3 4945   1.233   2.416   2.523 -0.0224  0.2282  0.2924
    4SLM     O4 4946   1.084   2.282   2.390 -0.4089  0.4219  0.0166
    4SLM     H5 4947   1.184   2.446   2.616  1.3302 -0.4164  1.2294
    4SLM     C6 4948   1.298   2.285   2.563  0.2939  0.0864 -0.6779
    4SLM     H7 4949   1.387   2.318   2.618 -1.5328  2.6860  0.7974
    4SLM     H8 4950   1.224   2.242   2.630  1.5900 -0.8132  0.1977
    4SLM     H9 4951   1.333   2.237   2.471  0.6201 -0.7004 -0.1479
    5SLM     O1 4952   1.338   2.500   2.479  0.1389 -0.0108  0.2238
    5SLM     C2 4953   1.345   2.605   2.559  0.0853 -0.0031  0.2180
    5SLM     C3 4954   1.477   2.669   2.525  0.2187 -0.1194  0.5120
    5SLM     O4 4955   1.264   2.649   2.637  0.3052 -0.1421  0.5255
    5SLM     H5 4956   1.541   2.609   2.461  1.0167  2.1077 -0.8609
    5SLM     C6 4957   1.452   2.796   2.445  0.6312 -0.7241 -0.5804
    5SLM     H7 4958   1.429   2.758   2.345  1.7206 -0.5424 -0.9190
    5SLM     H8 4959   1.361   2.853   2.462  0.8252 -0.1702 -1.3778
    5SLM     H9 4960   1.540   2.861   2.436 -0.3873  0.2844 -4.2808
    6SLM     O1 4961   1.551   2.709   2.638 -0.0411 -0.1692  0.7012
    6SLM     C2 4962   1.638   2.624   2.690  0.8939 -0.1121 -0.7352
    6SLM     C3 4963   1.753   2.696   2.757 -0.1162  0.4286  0.4439
    6SLM     O4 4964   1.612   2.507   2.692  0.0594  0.0786 -0.4828
    6SLM     H5 4965   1.738   2.804   2.759  2.6705  0.8736 -0.4765
    6SLM     C6 4966   1.766   2.645   2.900  0.3212 -0.8462 -0.0420
    6SLM     H7 4967   1.696   2.701   2.961  0.3567  0.0815 -0.8408
    6SLM     H8 4968   1.766   2.537   2.915  1.6154 -0.8257  0.1719
    6SLM     H9 4969   1.865   2.673   2.937  1.7972 -2.5512 -2.5563
    7SLM     O1 4970   1.869   2.654   2.687 -0.1090  0.1014  0.6473
    7SLM     C2 4971   1.944   2.736   2.615 -0.1537  0.0304  0.5212
    7SLM     C3 4972   2.062   2.660   2.559 -0.3018  0.4826 -0.4138
    7SLM     O4 4973   1.911   2.850   2.597 -0.0411 -0.0397 -0.1694
    7SLM     H5 4974   2.093   2.568   2.610  1.1199  1.4251  0.4357
    7SLM     C6 4975   2.023   2.640   2.413 -0.8636 -0.1220 -0.1865
    7SLM     H7 4976   2.012   2.729   2.352  2.0686  0.9387  0.7560
    7SLM     H8 4977   2.105   2.582   2.369  1.7641 -0.7954  5.0950
    7SLM     H9 4978   1.941   2.568   2.412 -0.3519 -0.7272  0.5567
    8SLM     O1 4979   2.187   2.723   2.552  0.2397 -0.5545 -0.1652
    8SLM     C2 4980   2.239   2.787   2.655 -0.5698  0.6045 -0.4687
    8SLM     C3 4981   2.358   2.868   2.608 -0.1197  0.2228  0.0005
    8SLM     O4 4982   2.201   2.771   2.768  0.6463 -0.0966 -0.1423
    8SLM     H5 4983   2.361   2.857   2.499  0.1891  3.0073 -0.3054
    8SLM     C6 4984   2.332   3.013   2.642  0.0080  0.2055  0.1740
    8SLM     H7 4985   2.320   3.015   2.750  0.9125  6.5951  0.3759
    8SLM     H8 4986   2.416   3.080   2.622  0.0780  0.3913  1.0946
    8SLM     H9 4987   2.231   3.052   2.624  1.2943  4.1798  0.9821
    9SLM     O1 4988   2.475   2.841   2.682 -0.3743 -0.1969  0.2568
    9SLM     C2 4989   2.525   2.720   2.668  0.0597 -0.0477  0.5371
    9SLM     C3 4990   2.654   2.707   2.747  0.2346  0.2984  0.3100
    9SLM     O4 4991   2.492   2.640   2.585  0.3711  0.2516  0.1231
    9SLM     H5 4992   2.718   2.789   2.714 -1.1818 -0.0228 -3.5355
    9SLM     C6 4993   2.631   2.723   2.896  0.6312 -0.0599  0.4107
    9SLM     H7 4994   2.584   2.820   2.909  0.0894  0.0061 -1.7419
    9SLM     H8 4995   2.553   2.649   2.917  1.8374 -1.0125  1.6248
    9SLM     H9 4996   2.724   2.726   2.953  0.3262  3.4237  0.8514
   10SLM     O1 4997   2.697   2.573   2.736 -0.3165  0.2085 -0.8503
   10SLM     C2 4998   2.805   2.551   2.664  0.3514 -0.0881  0.2278
   10SLM     C3 4999   2.856   2.412   2.694 -0.5302 -0.4640  0.0091
   10SLM     O4 5000   2.835   2.629   2.577  0.2025  0.7471  0.9244
   10SLM     H5 5001   2.881   2.407   2.801 -2.0530 -0.5980  0.3687
   10SLM     C6 5002   2.750   2.305   2.675 -0.3562 -0.5492 -0.4936
   10SLM     H7 5003   2.644   2.334   2.672 -0.2604  0.5270  3.5143
   10SLM     H8 5004   2.755   2.239   2.762 -0.0726 -1.9836 -1.5807
   10SLM     H9 5005   2.770   2.245   2.586  2.7853  2.6041 -2.0454
   11SLM     O1 5006   2.978   2.362   2.644 -0.2938  0.5563 -0.4393
   11SLM     C2 5007   3.088   2.435   2.645  0.6400 -0.8344  1.4476
   11SLM     C3 5008   3.187   2.368   2.552  0.1047  0.0324  0.2399
   11SLM     O4 5009   3.104   2.538   2.705  0.0538  0.0983  0.0428
   11SLM     H5 5010   3.150   2.268   2.526 -1.1315  0.6874 -0.5671
   11SLM     C6 5011   3.193   2.450   2.425 -0.0294  0.6988  0.6627
   11SLM     H7 5012   3.297   2.485   2.417  1.3088 -3.5260 -2.0094
   11SLM     H8 5013   3.167   2.389   2.338  0.2052  2.6992 -0.8555
   11SLM     H9 5014   3.133   2.541   2.432 -1.3811 -0.2504  1.5933
   12SLM     O1 5015   3.316   2.376   2.607  0.5639 -0.6599 -0.7138
   12SLM     C2 5016   3.375   2.266   2.649  0.3584 -0.6367 -0.3613
   12SLM     C3 5017   3.520   2.292   2.684 -0.1086  0.3088  0.8951
   12SLM     O4 5018   3.321   2.158   2.647 -0.1586 -0.3712 -0.6738
   12SLM     H5 5019   3.568   2.386   2.655 -0.9536  1.1146  2.0625
   12SLM     C6 5020   3.518   2.285   2.836  0.0235 -0.4661  0.8603
   12SLM     H7 5021   3.491   2.184   2.869 -1.3047  0.1980  1.8759
   12SLM     H8 5022   3.609   2.318   2.885 -0.2524 -0.8476  1.6307
   12SLM     H9 5023   3.435   2.340   2.880 -3.6081 -3.6046 -1.6880
   13SLM     O1 5024   3.589   2.176   2.644 -0.6171  0.4040 -0.2903
   13SLM     C2 5025   3.693   2.181   2.563  0.5605  1.0834  1.2453
   13SLM     C3 5026   3.764   2.050   2.591 -0.2428  0.4704  0.4501
   13SLM     O4 5027   3.709   2.267   2.481  0.1062  0.3948  0.4282
   13SLM     H5 5028   3.730   2.010   2.687  1.6555 -0.1492  0.8878
   13SLM     C6 5029   3.739   1.950   2.480  0.0769  0.2114  0.6110
   13SLM     H7 5030   3.838   1.905   2.468 -0.1115 -0.0738  0.1302
   13SLM     H8 5031   3.658   1.881   2.503  1.2589  0.3018  5.7030
   13SLM     H9 5032   3.720   1.998   2.383  0.2508 -0.2798  0.3342
   14SLM     O1 5033   3.899   2.091   2.585 -0.0258 -0.2647  0.3760
   14SLM     C2 5034   3.971   2.078   2.695  0.5470 -0.8923 -0.0666
   14SLM     C3 5035   4.115   2.119   2.677  0.5289 -0.8985 -0.2273
   14SLM     O4 5036   3.924   2.041   2.800 -0.0335  0.7960  0.2849
   14SLM     H5 5037   4.164   2.039   2.620  1.9948  1.6498 -2.6525
   14SLM     C6 5038   4.143   2.251   2.609 -0.9651 -0.6101 -0.2842
   14SLM     H7 5039   4.246   2.286   2.619 -0.8213 -0.8014 -1.0898
   14SLM     H8 5040   4.133   2.248   2.500 -5.6427  3.2473 -0.1257
   14SLM     H9 5041   4.071   2.322   2.652 -0.5663 -0.7540  0.6248
   15SLM     O1 5042   4.174   2.129   2.805  0.1089 -0.5736 -0.0600
   15SLM     C2 5043   4.225   2.021   2.862  0.4755 -0.1554  0.4030
   15SLM     C3 5044   4.300   2.056   2.989  0.2617  0.3387  0.3969
   15SLM     O4 5045   4.210   1.910   2.820 -0.9525  0.2770 -0.2692
   15SLM     H5 5046   4.340   2.157   2.996  1.6223 -0.1735  0.2641
   15SLM     C6 5047   4.188   2.044   3.090  0.1796 -0.6050  0.1995
   15SLM     H7 5048   4.110   1.972   3.064  1.6563 -1.5216 -1.7970
   15SLM     H8 5049   4.229   2.016   3.188  1.7317  2.7108  0.5693
   15SLM     H9 5050   4.142   2.140   3.114  2.5687  1.3365 -2.5809
   16SLM     O1 5051   4.401   1.958   3.000  0.0076  0.1218  0.7863
   16SLM     C2 5052   4.514   1.991   3.060  0.7766  0.3104 -0.7552
   16SLM     C3 5053   4.597   1.866   3.083 -0.2008 -0.1281  0.4052
   16SLM     O4 5054   4.546   2.102   3.092  0.9853  0.1257 -0.3241
   16SLM     H5 5055   4.534   1.777   3.091 -2.4943  1.3015 -0.9976
   16SLM     C6 5056   4.706   1.845   2.979 -0.3994  0.6163  0.0430
   16SLM     H7 5057   4.666   1.837   2.878  2.8221 -0.9743 -1.1462
   16SLM     H8 5058   4.785   1.920   2.970  0.2622  0.1036  1.4569
   16SLM     H9 5059   4.755   1.752   3.007  2.7732  1.6645 -1.7946
   17SLM     O1 5060   4.675   1.895   3.197 -0.4060 -0.0895  0.5370
   17SLM     C2 5061   4.669   1.815   3.302 -0.9013  0.3352  0.8374
   17SLM     C3 5062   4.775   1.855   3.403 -0.1783 -0.4186  0.3898
   17SLM     O4 5063   4.591   1.725   3.314  0.4379 -0.8565  0.8201
   17SLM     H5 5064   4.745   1.956   3.434 -3.2383 -0.7447 -1.2524
   17SLM     C6 5065   4.786   1.777   3.532 -0.2216 -0.1856  0.5352
   17SLM     H7 5066   4.882   1.815   3.567  0.2546  1.1638 -2.1095
   17SLM     H8 5067   4.701   1.779   3.601 -0.2018  0.3451  0.5473
   17SLM     H9 5068   4.806   1.673   3.505 -3.7882 -0.8338  0.1231
   18SLM     O1 5069   4.899   1.842   3.337 -0.3355  0.0945 -0.0173
   18SLM     C2 5070   4.973   1.950   3.325  0.1128 -0.2086 -0.0035
   18SLM     C3 5071   5.119   1.931   3.290 -0.0142 -0.2225 -0.5415
   18SLM     O4 5072   4.919   2.058   3.329 -0.5612 -0.5357 -0.1135
   18SLM     H5 5073   5.175   1.866   3.357  1.4563  3.0311  1.5064
   18SLM     C6 5074   5.122   1.869   3.152  0.5019 -0.8580 -0.2498
   18SLM     H7 5075   5.049   1.788   3.157 -0.2757 -0.0203  4.4241
   18SLM     H8 5076   5.080   1.949   3.090  2.5169 -0.2402 -0.8610
   18SLM     H9 5077   5.215   1.837   3.105 -0.1620 -0.6470 -1.7589
   19SLM     O1 5078   5.182   2.057   3.301  0.0201 -0.2888  0.0458
   19SLM     C2 5079   5.312   2.061   3.323  0.0164 -0.1621  0.0416
   19SLM     C3 5080   5.380   2.195   3.308 -0.0032 -0.1434  0.1190
   19SLM     O4 5081   5.376   1.970   3.369  0.3270 -0.3074 -0.6749
   19SLM     H5 5082   5.488   2.192   3.328 -0.3785 -2.6284  1.9501
   19SLM     C6 5083   5.360   2.256   3.171 -0.3376  0.1145  0.2809
   19SLM     H7 5084   5.426   2.344   3.168  2.1838 -1.7431 -1.0760
   19SLM     H8 5085   5.390   2.186   3.092  3.0403  2.4239 -0.6404
   19SLM     H9 5086   5.254   2.282   3.163 -0.8250 -0.6677  3.5351
   20SLM     O1 5087   5.324   2.272   3.412  0.2181  0.6101 -0.3106
   20SLM     C2 5088   5.375   2.391   3.439  0.0855  0.5635  0.1553
   20SLM     C3 5089   5.283   2.498   3.493 -0.1290  0.3562  0.2034
   20SLM     O4 5090   5.495   2.396   3.438  0.1051  0.1802  0.4666
   20SLM     H5 5091   5.189   2.454   3.526  1.3034 -0.5509  3.1979
   20SLM     C6 5092   5.336   2.572   3.614  0.7080  0.8219 -0.4371
   20SLM     H7 5093   5.343   2.507   3.702 -0.7577 -1.2677 -1.8352
   20SLM     H8 5094   5.431   2.621   3.593  1.7957 -1.4170 -0.9242
   20SLM     H9 5095   5.257   2.644   3.639 -2.0066 -1.0878 -3.2439
   21SLM     O1 5096   5.285   2.578   3.377  0.0023  0.0377 -0.0149
   21SLM     C2 5097   5.182   2.586   3.294  0.1439 -0.5036 -0.2451
   21SLM     C3 5098   5.199   2.659   3.162  0.1727  0.5099  0.3163
   21SLM     O4 5099   5.077   2.544   3.334 -0.1569  0.2067 -0.2806
   21SLM     H5 5100   5.237   2.578   3.099 -1.6487 -2.6998  3.1635
   21SLM     C6 5101   5.063   2.713   3.123  0.1450  0.8760  0.9002
   21SLM     H7 5102   5.067   2.773   3.032 -0.9235 -3.6157 -2.2679
   21SLM     H8 5103   4.998   2.635   3.081  0.5003  0.7363  0.6064
   21SLM     H9 5104   5.007   2.762   3.203 -1.1871 -0.3730  0.7685
   22SLM     O1 5105   5.289   2.766   3.178 -0.2263  0.9180 -0.1831
   22SLM     C2 5106   5.360   2.809   3.075  0.1860 -0.0976 -0.3208
   22SLM     C3 5107   5.428   2.941   3.101 -0.0178 -0.0395 -0.0850
   22SLM     O4 5108   5.375   2.740   2.977 -0.3495 -0.2038 -0.3261
   22SLM     H5 5109   5.477   2.943   3.199  0.3557  1.0368 -0.2801
   22SLM     C6 5110   5.543   2.964   3.004 -0.2986 -0.3755 -0.4952
   22SLM     H7 5111   5.531   3.044   2.931  4.4171  0.4085 -0.5260
   22SLM     H8 5112   5.619   3.008   3.068 -0.5267  2.9398 -2.3962
   22SLM     H9 5113   5.579   2.870   2.961 -1.9153 -2.3986  2.4176
   23SLM     O1 5114   5.344   3.054   3.106 -0.4924 -0.4228  0.7391
   23SLM     C2 5115   5.259   3.073   3.006 -0.0314 -0.0110  0.4194
   23SLM     C3 5116   5.154   3.175   3.045  0.1628  0.2321  0.3018
   23SLM     O4 5117   5.254   3.013   2.902  0.2236  1.1416 -0.2705
   23SLM     H5 5118   5.128   3.158   3.149 -1.1505 -2.1413 -0.3899
   23SLM     C6 5119   5.222   3.307   3.014  0.3100  0.0158 -0.3184
   23SLM     H7 5120   5.135   3.373   3.007 -1.5843 -2.5483 -1.3718
   23SLM     H8 5121   5.288   3.359   3.084 -1.6625  4.1247 -1.3440
   23SLM     H9 5122   5.286   3.303   2.926 -1.9478  0.9096 -2.0384
   24SLM     O1 5123   5.042   3.165   2.960  0.0711 -0.1466  0.4687
   24SLM     C2 5124   4.944   3.088   3.003 -0.5082  0.1099 -0.3798
   24SLM     C3 5125   4.818   3.113   2.924 -0.3712  0.1062 -0.5989
   24SLM     O4 5126   4.940   3.027   3.107  0.1192  1.2012  0.2985
   24SLM     H5 5127   4.852   3.171   2.837  0.2300  2.5177  1.1892
   24SLM     C6 5128   4.755   2.982   2.879  0.0611 -0.5066  0.5690
   24SLM     H7 5129   4.678   2.949   2.948  0.5338 -2.1553  0.3265
   24SLM     H8 5130   4.702   2.987   2.784 -1.9585 -4.5596  1.3952
   24SLM     H9 5131   4.818   2.893   2.869  2.9793  1.4208  1.0517
   25SLM     O1 5132   4.719   3.173   3.004  0.5191  0.6591  0.0947
   25SLM     C2 5133   4.716   3.304   2.987  0.3211  0.7766  0.9662
   25SLM     C3 5134   4.610   3.376   3.066 -0.5395  0.3591  0.2141
   25SLM     O4 5135   4.806   3.366   2.937 -0.2593  0.1157 -0.9750
   25SLM     H5 5136   4.508   3.340   3.048 -1.6368  2.1778  2.5135
   25SLM     C6 5137   4.654   3.362   3.211  0.2905  0.2442 -0.0482
   25SLM     H7 5138   4.763   3.351   3.219 -0.0277 -0.7402  3.9023
   25SLM     H8 5139   4.621   3.446   3.273  2.9254  1.9103 -0.8338
   25SLM     H9 5140   4.589   3.283   3.251  0.2546  0.9672  1.3389
   26SLM     O1 5141   4.624   3.515   3.045 -0.2990  0.2676 -0.2207
   26SLM     C2 5142   4.522   3.586   3.002 -0.1859  0.1387 -0.7082
   26SLM     C3 5143   4.544   3.732   3.034 -0.4464  0.0473 -0.1040
   26SLM     O4 5144   4.429   3.551   2.934 -0.7868  0.1024  0.1128
   26SLM     H5 5145   4.503   3.783   2.947 -0.6719  0.1055  0.0369
   26SLM     C6 5146   4.467   3.770   3.159  0.8415 -0.4817  0.8663
   26SLM     H7 5147   4.381   3.705   3.177  0.7945 -0.3652  1.0644
   26SLM     H8 5148   4.510   3.768   3.259  0.9462 -3.8849  0.8024
   26SLM     H9 5149   4.425   3.870   3.148  0.4343 -0.7926 -0.5867
   27SLM     O1 5150   4.678   3.764   3.061 -0.3356 -0.2485 -0.3012
   27SLM     C2 5151   4.747   3.844   2.981 -0.3681  0.2910  0.2047
   27SLM     C3 5152   4.884   3.874   3.038 -0.0285 -0.5264 -0.1751
   27SLM     O4 5153   4.701   3.886   2.878 -0.2283 -0.0685 -0.0051
   27SLM     H5 5154   4.859   3.952   3.110 -0.9618 -0.6775 -0.3274
   27SLM     C6 5155   4.949   3.751   3.100  1.1045  0.0896 -0.1383
   27SLM     H7 5156   4.897   3.716   3.189 -0.4053  1.9286 -0.2659
   27SLM     H8 5157   4.942   3.671   3.027 -1.5020  0.7310 -0.6302
   27SLM     H9 5158   5.051   3.774   3.133  1.6131 -0.1822 -1.4949
   28SLM     O1 5159   4.970   3.925   2.939  0.0618 -0.2750  0.0336
   28SLM     C2 5160   4.940   4.040   2.882  0.0063 -0.3189 -0.0262
   28SLM     C3 5161   5.031   4.063   2.764  0.2039 -0.0489  0.1794
   28SLM     O4 5162   4.848   4.113   2.906  0.5670  0.4127 -0.0706
   28SLM     H5 5163   5.101   3.979   2.756 -1.9692 -2.0522  1.7428
   28SLM     C6 5164   4.969   4.095   2.629 -0.1130 -0.5481  0.2074
   28SLM     H7 5165   4.941   4.201   2.631  1.2284 -0.1081 -2.6901
   28SLM     H8 5166   5.044   4.098   2.550  2.1046  0.8812  2.2977
   28SLM     H9 5167   4.876   4.043   2.606 -1.2827  0.5217  2.3181
   29SLM     O1 5168   5.108   4.176   2.798  0.2663  0.0670 -0.3301
   29SLM     C2 5169   5.238   4.186   2.776  0.4311 -0.0056  0.5853
   29SLM     C3 5170   5.294   4.324   2.804 -0.0229  0.3479 -0.2436
   29SLM     O4 5171   5.300   4.090   2.740  0.6443  0.3272  0.0643
   29SLM     H5 5172   5.256   4.365   2.897 -1.7705 -0.6484 -0.5012
   29SLM     C6 5173   5.443   4.349   2.821 -0.2167  1.3339  0.0486
   29SLM     H7 5174   5.454   4.456   2.841 -1.9659  1.0438  2.8005
   29SLM     H8 5175   5.478   4.281   2.900  0.5189 -0.0224 -1.3957
   29SLM     H9 5176   5.496   4.328   2.727  0.7572  1.7566  0.4926
   30SLE     O1 5177   5.265   4.392   2.684 -0.3389  0.4621 -0.1008
   30SLE     C2 5178   5.176   4.489   2.695 -0.5529  0.2942 -0.3572
   30SLE     C3 5179   5.145   4.522   2.551 -0.1323  0.5636 -0.3854
   30SLE     O4 5180   5.126   4.534   2.795  0.0570  0.3794 -0.0891
   30SLE     H5 5181   5.181   4.454   2.474  0.0620 -0.6825  0.8031
   30SLE    O10 5182   5.204   4.649   2.530  0.3265  0.4966  0.4909
   30SLE    H11 5183   5.215   4.680   2.618  0.8264 -3.3751  1.9243
   30SLE     C6 5184   4.994   4.527   2.539 -0.2737  0.0303  1.0788
   30SLE     H7 5185   4.942   4.432   2.557  0.6958 -0.5313  0.9249
   30SLE     H8 5186   4.942   4.614   2.581 -1.3969 -0.8962  1.6570
   30SLE     H9 5187   4.973   4.528   2.431  2.0675  0.8061  0.6155
    1SLS     O1 5188   1.061   5.056   1.100  0.0538 -0.2949 -0.0361
    1SLS     C2 5189   1.095   5.160   1.181 -0.7676  0.2617 -0.3987
    1SLS     C3 5190   0.966   5.230   1.222 -0.5738  0.5055 -0.2067
    1SLS     O4 5191   1.207   5.207   1.200 -0.8394  0.4574 -0.4580
    1SLS     H5 5192   0.889   5.156   1.245 -0.6460  0.8623  0.7350
    1SLS    H10 5193   0.976   5.017   1.119  0.6728 -1.2658  0.8079
    1SLS     C6 5194   0.994   5.319   1.342  0.0382 -0.4630  0.3738
    1SLS     H7 5195   0.902   5.351   1.392  0.5786  1.7755  0.0064
    1SLS     H8 5196   1.068   5.284   1.414 -2.0321  1.2489  3.4392
    1SLS     H9 5197   1.047   5.408   1.306  2.3260 -2.0256 -0.2544
    2SLM     O1 5198   0.919   5.308   1.114 -0.1184 -0.0498 -0.8042
    2SLM     C2 5199   0.791   5.338   1.108 -0.0528  0.4331  0.0558
    2SLM     C3 5200   0.764   5.438   0.998 -0.0617 -0.0205 -0.3579
    2SLM     O4 5201   0.709   5.289   1.180  0.1036  0.4367  0.2357
    2SLM     H5 5202   0.659   5.443   0.968  0.8261  1.2650 -3.5236
    2SLM     C6 5203   0.809   5.572   1.053  0.8864 -0.0815 -0.9634
    2SLM     H7 5204   0.880   5.623   0.987  0.4216 -0.5377 -1.8363
    2SLM     H8 5205   0.724   5.641   1.043 -1.4794 -2.4032  2.1417
    2SLM     H9 5206   0.853   5.578   1.152  1.4381  1.1156 -1.2625
    3SLM     O1 5207   0.811   5.382   0.877 -0.0687  0.0645 -0.4000
    3SLM     C2 5208   0.810   5.456   0.768 -0.0073  0.3117 -0.2323
    3SLM     C3 5209   0.878   5.386   0.653 -0.7552 -0.3655 -0.2633
    3SLM     O4 5210   0.761   5.566   0.767 -0.1789  0.2337 -0.6024
    3SLM     H5 5211   0.790   5.339   0.608 -0.7217 -1.0055  0.3290
    3SLM     C6 5212   0.927   5.490   0.554 -0.6363  0.3414  0.5355
    3SLM     H7 5213   1.018   5.547   0.575 -1.3320  3.0157 -3.0832
    3SLM     H8 5214   0.954   5.441   0.460 -1.1755  1.6975 -0.3360
    3SLM     H9 5215   0.852   5.568   0.536  0.2152  1.2499  0.8850
    4SLM     O1 5216   0.979   5.294   0.687 -0.1328  0.1881 -0.6049
    4SLM     C2 5217   0.991   5.187   0.611 -0.4839 -0.4219  0.1917
    4SLM     C3 5218   1.101   5.098   0.663  0.5627  0.5843 -0.2921
    4SLM     O4 5219   0.922   5.161   0.516 -0.5963  0.1565  0.1152
    4SLM     H5 5220   1.190   5.161   0.658  0.4857  0.6121 -1.3600
    4SLM     C6 5221   1.079   5.072   0.811  0.1138 -0.2550 -0.5049
    4SLM     H7 5222   1.146   4.990   0.841  0.9264 -0.1817 -2.0843
    4SLM     H8 5223   1.100   5.159   0.874  0.5648 -0.5204 -0.2822
    4SLM     H9 5224   0.977   5.042   0.836 -0.0931  0.4642 -0.5004
    5SLM     O1 5225   1.115   4.972   0.601  0.4570  0.2975  0.2594
    5SLM     C2 5226   1.210   4.972   0.509 -0.3033 -0.6524 -0.5330
    5SLM     C3 5227   1.280   4.838   0.502  0.1948 -0.4128 -0.1697
    5SLM     O4 5228   1.232   5.063   0.434  0.1390 -0.0885  0.2707
    5SLM     H5 5229   1.193   4.772   0.508 -1.0660  1.4325  3.2086
    5SLM     C6 5230   1.359   4.808   0.376 -0.2915  0.4388 -0.6849
    5SLM     H7 5231   1.383   4.703   0.356 -2.5251 -0.4017  0.8713
    5SLM     H8 5232   1.306   4.836   0.284  0.5070 -1.7335 -1.8485
    5SLM     H9 5233   1.441   4.879   0.382  0.0894 -0.1451  1.2218
    6SLM     O1 5234   1.351   4.820   0.622 -0.1711 -0.2733  0.0700
    6SLM     C2 5235   1.354   4.695   0.664  0.1662 -0.2844  0.0156
    6SLM     C3 5236   1.476   4.681   0.753 -0.0458  0.1867  0.3788
    6SLM     O4 5237   1.270   4.612   0.643 -0.2496  0.0451  0.3847
    6SLM     H5 5238   1.559   4.737   0.711  1.0284 -0.4973  1.5609
    6SLM     C6 5239   1.428   4.737   0.886  0.2708  0.4197  0.3938
    6SLM     H7 5240   1.517   4.778   0.934  0.2458 -1.2173  1.8610
    6SLM     H8 5241   1.356   4.820   0.885 -0.1708  0.0702 -3.1785
    6SLM     H9 5242   1.370   4.666   0.945 -0.4468 -1.3405 -2.3350
    7SLM     O1 5243   1.514   4.546   0.770  0.2791  0.2890  0.4510
    7SLM     C2 5244   1.626   4.505   0.714 -0.0887  0.1698 -0.1942
    7SLM     C3 5245   1.669   4.378   0.783  0.3979  0.2246 -0.3904
    7SLM     O4 5246   1.680   4.560   0.621 -0.2500  0.9467  0.1670
    7SLM     H5 5247   1.596   4.301   0.755  0.6907  0.5304 -2.0426
    7SLM     C6 5248   1.806   4.333   0.735  0.1305 -0.6274 -0.3699
    7SLM     H7 5249   1.873   4.411   0.772  0.3605  0.1483 -2.3965
    7SLM     H8 5250   1.833   4.229   0.753 -1.6427 -1.0077  0.2556
    7SLM     H9 5251   1.821   4.354   0.629  4.0140 -2.8264 -0.3531
    8SLM     O1 5252   1.668   4.412   0.919 -0.0757 -0.0856 -0.3127
    8SLM     C2 5253   1.702   4.315   1.003 -1.2096 -0.1332  0.1018
    8SLM     C3 5254   1.759   4.377   1.129 -0.7122 -0.2703 -0.0550
    8SLM     O4 5255   1.684   4.199   0.979  0.2376 -0.3388 -0.0545
    8SLM     H5 5256   1.678   4.442   1.160 -0.0577  0.6665 -0.3000
    8SLM     C6 5257   1.781   4.284   1.247  1.3531 -0.2172 -0.3868
    8SLM     H7 5258   1.870   4.223   1.229  2.5021 -0.2057  4.4873
    8SLM     H8 5259   1.797   4.344   1.337  0.3630 -0.8222  0.2019
    8SLM     H9 5260   1.696   4.225   1.281 -1.0128  2.6681 -1.0904
    9SLM     O1 5261   1.877   4.443   1.089 -0.7227 -0.0943  0.2022
    9SLM     C2 5262   1.969   4.495   1.168 -0.5525 -0.0729 -0.0074
    9SLM     C3 5263   2.111   4.498   1.117 -0.5539 -0.1105 -0.0146
    9SLM     O4 5264   1.939   4.539   1.276  0.4028  0.6298 -0.0261
    9SLM     H5 5265   2.141   4.601   1.138  0.7394 -0.5659  0.4009
    9SLM     C6 5266   2.193   4.399   1.196 -0.4833 -0.1368 -0.1212
    9SLM     H7 5267   2.182   4.293   1.170 -0.4582  0.5212 -2.8546
    9SLM     H8 5268   2.300   4.419   1.202 -0.4487  0.1414 -1.7006
    9SLM     H9 5269   2.156   4.404   1.299  0.7672  1.5114  0.2647
   10SLM     O1 5270   2.125   4.455   0.984 -0.0835  0.1272 -0.0425
   10SLM     C2 5271   2.161   4.542   0.891 -0.2817 -0.0288 -0.2681
   10SLM     C3 5272   2.191   4.486   0.754 -0.3024 -0.1416 -0.2266
   10SLM     O4 5273   2.187   4.656   0.921 -0.0889 -0.2211  0.3163
   10SLM     H5 5274   2.130   4.536   0.678  2.7281  2.2991 -1.1578
   10SLM     C6 5275   2.334   4.519   0.716 -0.0722  0.0544  0.7883
   10SLM     H7 5276   2.363   4.463   0.626  2.1852 -0.2655  1.6880
   10SLM     H8 5277   2.400   4.485   0.796 -1.0572 -3.4528  0.1968
   10SLM     H9 5278   2.359   4.624   0.699 -2.8864  0.4954 -0.8152
   11SLM     O1 5279   2.184   4.346   0.765  0.4584 -0.1005  0.8481
   11SLM     C2 5280   2.162   4.280   0.653 -0.6189 -0.0354  1.0136
   11SLM     C3 5281   2.214   4.138   0.658  0.3207  0.3031  0.8173
   11SLM     O4 5282   2.115   4.337   0.558 -0.0905 -0.5736  0.4234
   11SLM     H5 5283   2.226   4.099   0.759 -2.1360  0.3935  1.1698
   11SLM     C6 5284   2.139   4.044   0.566  0.7559  0.6572  0.0914
   11SLM     H7 5285   2.111   4.094   0.473 -1.2170  0.7830  0.7201
   11SLM     H8 5286   2.183   3.945   0.547  0.7166  0.2963  1.8029
   11SLM     H9 5287   2.039   4.024   0.606  1.6898  0.3449  2.3506
   12SLM     O1 5288   2.338   4.147   0.590 -0.1622 -0.2054 -0.1413
   12SLM     C2 5289   2.447   4.146   0.664  0.0673  0.0275 -0.4748
   12SLM     C3 5290   2.565   4.111   0.576 -0.2204 -0.7115 -0.5784
   12SLM     O4 5291   2.454   4.170   0.782  0.1747 -0.4005 -0.3925
   12SLM     H5 5292   2.541   4.034   0.503  2.0111 -1.2617 -0.7683
   12SLM     C6 5293   2.618   4.242   0.519  0.0765  0.1343  1.5511
   12SLM     H7 5294   2.723   4.241   0.490 -0.2524  1.4522  0.2312
   12SLM     H8 5295   2.551   4.252   0.432  4.2016  2.8632 -1.5038
   12SLM     H9 5296   2.602   4.338   0.568  1.9001  0.5531  1.3641
   13SLM     O1 5297   2.661   4.068   0.671 -0.7074  0.4161  0.4436
   13SLM     C2 5298   2.651   3.938   0.691  0.5276  0.1508 -0.6088
   13SLM     C3 5299   2.773   3.898   0.771 -0.1864 -0.5104  0.1575
   13SLM     O4 5300   2.567   3.863   0.649  0.4857 -0.0427 -0.1772
   13SLM     H5 5301   2.763   3.947   0.868  3.4400  0.8037 -0.0694
   13SLM     C6 5302   2.793   3.748   0.780 -0.3259 -0.4650  1.3544
   13SLM     H7 5303   2.869   3.715   0.851  0.8015  0.6907  0.7095
   13SLM     H8 5304   2.704   3.732   0.841  1.2513 -3.0098  3.0658
   13SLM     H9 5305   2.772   3.686   0.692  0.5571 -0.7909  1.3721
   14SLM     O1 5306   2.890   3.950   0.713 -0.1724 -0.2533  0.4140
   14SLM     C2 5307   2.964   4.040   0.776 -0.1395  0.3617 -0.4839
   14SLM     C3 5308   3.110   4.043   0.738  0.0484  0.2524  0.2295
   14SLM     O4 5309   2.904   4.109   0.853 -0.0330  0.0062 -0.0823
   14SLM     H5 5310   3.127   4.073   0.635 -1.2539  0.1484 -0.0233
   14SLM     C6 5311   3.190   4.134   0.830  0.0473  0.0878  0.3940
   14SLM     H7 5312   3.162   4.235   0.799 -2.1637 -0.8066 -0.6826
   14SLM     H8 5313   3.177   4.114   0.937  1.7584 -1.7511  0.2955
   14SLM     H9 5314   3.297   4.117   0.817  0.7279  4.6561 -0.8317
   15SLM     O1 5315   3.156   3.911   0.758  0.0313  0.2013 -0.0667
   15SLM     C2 5316   3.208   3.847   0.655  0.3090 -0.1415  0.2863
   15SLM     C3 5317   3.289   3.731   0.710  0.2687 -0.5566 -0.5235
   15SLM     O4 5318   3.197   3.880   0.541  0.2323  0.1348  0.3738
   15SLM     H5 5319   3.274   3.703   0.815 -0.5077  1.4741 -0.0515
   15SLM     C6 5320   3.275   3.603   0.631  0.4464 -0.8102 -0.1456
   15SLM     H7 5321   3.360   3.542   0.665  1.4459  0.6457 -0.0015
   15SLM     H8 5322   3.180   3.556   0.659 -0.1159  0.0462 -0.6124
   15SLM     H9 5323   3.279   3.603   0.522 -3.3956  0.4819 -0.3406
   16SLM     O1 5324   3.419   3.786   0.716  0.1052 -0.2020 -0.1630
   16SLM     C2 5325   3.464   3.840   0.827 -0.2488 -0.2545  0.0072
   16SLM     C3 5326   3.615   3.848   0.837 -0.2669 -0.3775  0.4009
   16SLM     O4 5327   3.389   3.860   0.918 -0.4674 -1.0045 -0.0005
   16SLM     H5 5328   3.643   3.946   0.796 -0.0658  0.2790  2.0470
   16SLM     C6 5329   3.674   3.835   0.977  1.0980 -0.2839 -0.1635
   16SLM     H7 5330   3.769   3.888   0.987 -0.0430  1.3652  2.4287
   16SLM     H8 5331   3.606   3.876   1.052 -1.9111 -1.6983 -2.0451
   16SLM     H9 5332   3.686   3.734   1.015 -2.5755 -0.5495  0.4579
   17SLM     O1 5333   3.657   3.739   0.759 -0.2645 -0.4770  0.5412
   17SLM     C2 5334   3.769   3.748   0.689 -0.3778 -0.0704  0.4095
   17SLM     C3 5335   3.816   3.613   0.640  0.3609  0.2393  0.2618
   17SLM     O4 5336   3.827   3.850   0.665 -0.5515 -0.0437  0.1062
   17SLM     H5 5337   3.730   3.572   0.586  1.7615 -2.3787 -0.0442
   17SLM     C6 5338   3.941   3.613   0.554  0.2434  0.4439  0.0892
   17SLM     H7 5339   4.024   3.670   0.596 -2.5499  2.9925  2.4028
   17SLM     H8 5340   3.962   3.505   0.552  2.4023  0.8651 -1.3272
   17SLM     H9 5341   3.935   3.656   0.454  1.6335 -0.1370 -0.2648
   18SLM     O1 5342   3.837   3.551   0.765  0.6160  0.0621  0.1318
   18SLM     C2 5343   3.815   3.421   0.779  0.0228  0.1055 -0.3597
   18SLM     C3 5344   3.840   3.372   0.919  0.1109  0.1228 -0.3694
   18SLM     O4 5345   3.778   3.363   0.680 -0.6029  0.1405 -0.1432
   18SLM     H5 5346   3.890   3.274   0.921 -1.8185 -0.8961 -0.3790
   18SLM     C6 5347   3.946   3.448   0.997 -0.0501  0.7484 -0.7608
   18SLM     H7 5348   3.919   3.552   1.014  1.8079  1.1701 -0.2553
   18SLM     H8 5349   3.953   3.409   1.099  0.9051 -0.0646 -1.1222
   18SLM     H9 5350   4.045   3.435   0.952 -0.9840 -2.5607 -2.0558
   19SLM     O1 5351   3.710   3.351   0.970  0.3646  0.0557  0.2617
   19SLM     C2 5352   3.667   3.239   1.023 -0.2585 -0.0254 -0.4091
   19SLM     C3 5353   3.528   3.242   1.083  0.1559  0.2280  0.5462
   19SLM     O4 5354   3.738   3.142   1.032 -0.3653 -0.0721 -0.0503
   19SLM     H5 5355   3.460   3.227   0.999 -1.3900  0.4474  1.7193
   19SLM     C6 5356   3.500   3.132   1.183  0.8408 -0.1702  0.3041
   19SLM     H7 5357   3.393   3.112   1.196  1.0554 -4.0176 -2.9063
   19SLM     H8 5358   3.531   3.034   1.145 -2.7139 -0.7394 -1.4104
   19SLM     H9 5359   3.547   3.152   1.280  0.6718 -2.6337  0.9235
   20SLM     O1 5360   3.504   3.359   1.158  0.6089  0.5367  0.2114
   20SLM     C2 5361   3.425   3.457   1.118 -0.4188 -0.3952 -0.0520
   20SLM     C3 5362   3.391   3.545   1.236 -0.1840 -0.1255 -0.1836
   20SLM     O4 5363   3.401   3.480   1.003 -0.2828 -0.3911 -0.0789
   20SLM     H5 5364   3.354   3.482   1.318 -4.6818 -0.0972 -2.0223
   20SLM     C6 5365   3.503   3.640   1.273 -0.5051  0.4924 -0.7874
   20SLM     H7 5366   3.594   3.621   1.331  0.3455  3.1941 -1.1813
   20SLM     H8 5367   3.532   3.696   1.183 -1.1748  1.8413 -0.1655
   20SLM     H9 5368   3.456   3.723   1.326  0.9857  0.0883  1.2259
   21SLM     O1 5369   3.283   3.625   1.194  0.1282  0.3904 -0.0024
   21SLM     C2 5370   3.156   3.587   1.199  0.2386  0.0423  0.1083
   21SLM     C3 5371   3.063   3.702   1.175 -0.1795 -0.2497  0.3209
   21SLM     O4 5372   3.121   3.476   1.231 -0.2934  0.1125 -0.2247
   21SLM     H5 5373   3.078   3.763   1.264  1.5960 -1.9282  1.1885
   21SLM     C6 5374   3.090   3.786   1.051  0.8147 -0.3546  0.4651
   21SLM     H7 5375   3.045   3.732   0.967 -0.7828  2.8719 -0.8767
   21SLM     H8 5376   3.039   3.883   1.059 -0.6370 -1.0788  0.1344
   21SLM     H9 5377   3.196   3.797   1.028  0.4824 -1.0574 -1.5106
   22SLM     O1 5378   2.928   3.662   1.168 -0.1195 -0.4885  0.5365
   22SLM     C2 5379   2.844   3.746   1.226 -0.8176 -0.4453 -0.5078
   22SLM     C3 5380   2.704   3.709   1.184 -0.7995 -0.7877 -0.2687
   22SLM     O4 5381   2.869   3.828   1.310  0.1128 -1.0224 -0.2142
   22SLM     H5 5382   2.699   3.709   1.075  1.7717  0.6305 -0.4192
   22SLM     C6 5383   2.669   3.570   1.236  0.4842 -1.1278 -0.3145
   22SLM     H7 5384   2.668   3.589   1.343 -3.3519  0.3906 -0.5531
   22SLM     H8 5385   2.571   3.554   1.191 -1.4365  3.6420  1.8301
   22SLM     H9 5386   2.738   3.495   1.196 -0.5806 -1.6974 -1.0950
   23SLM     O1 5387   2.608   3.804   1.226 -0.4693 -0.5996  0.0643
   23SLM     C2 5388   2.584   3.911   1.153  0.1152 -0.6618 -0.2208
   23SLM     C3 5389   2.463   3.988   1.201  0.2643 -0.1878 -0.6003
   23SLM     O4 5390   2.656   3.942   1.062 -0.0801 -0.2571 -0.2402
   23SLM     H5 5391   2.484   4.051   1.289 -2.5551 -0.5485  0.3686
   23SLM     C6 5392   2.416   4.082   1.092  1.0573  0.2534 -0.5710
   23SLM     H7 5393   2.339   4.144   1.139  0.8035  1.0327 -1.9908
   23SLM     H8 5394   2.486   4.152   1.045 -1.9647  4.3390  0.7324
   23SLM     H9 5395   2.364   4.033   1.009  1.9738  0.6099 -1.3711
   24SLM     O1 5396   2.355   3.899   1.215  0.1509 -0.0082 -0.3172
   24SLM     C2 5397   2.275   3.931   1.315 -0.1521  0.0738 -0.5870
   24SLM     C3 5398   2.140   3.864   1.298  0.0106 -0.4035  0.0163
   24SLM     O4 5399   2.303   4.007   1.403 -0.5422  0.2148 -0.5819
   24SLM     H5 5400   2.069   3.911   1.367  0.0555  2.2095 -1.6688
   24SLM     C6 5401   2.081   3.892   1.161  0.5967  0.1085 -0.1335
   24SLM     H7 5402   2.043   3.993   1.175 -2.7917 -1.1507  0.0994
   24SLM     H8 5403   2.147   3.888   1.074  0.6524  1.2955 -0.1553
   24SLM     H9 5404   1.999   3.822   1.143  1.4041 -1.2617  1.2963
   25SLM     O1 5405   2.171   3.726   1.299 -0.1825 -0.4469 -0.2291
   25SLM     C2 5406   2.100   3.650   1.380  0.5316 -0.5323  0.3196
   25SLM     C3 5407   2.115   3.503   1.350  0.0668 -0.5146 -0.0047
   25SLM     O4 5408   2.026   3.700   1.462  0.9794  0.3891  0.1644
   25SLM     H5 5409   2.073   3.483   1.251 -1.0192  0.8508  0.1610
   25SLM     C6 5410   2.258   3.451   1.352  0.6010  0.9106 -0.3413
   25SLM     H7 5411   2.299   3.477   1.449 -0.0063 -2.8148  1.0027
   25SLM     H8 5412   2.259   3.342   1.342  0.2510  1.1505 -3.4925
   25SLM     H9 5413   2.314   3.515   1.283  2.0180  2.4573  2.1545
   26SLM     O1 5414   2.043   3.427   1.444  0.7195  0.1161  1.0263
   26SLM     C2 5415   1.933   3.366   1.401  0.6720  0.6999  0.3121
   26SLM     C3 5416   1.887   3.271   1.509  0.0354  0.1916 -0.4028
   26SLM     O4 5417   1.875   3.387   1.298  0.5391  0.4437  0.3343
   26SLM     H5 5418   1.953   3.286   1.594  0.1330 -0.7607 -0.3092
   26SLM     C6 5419   1.745   3.305   1.550  0.1637 -0.1977  0.3662
   26SLM     H7 5420   1.664   3.294   1.478  2.3277 -2.2814 -1.8474
   26SLM     H8 5421   1.727   3.241   1.637  0.5776 -0.8976 -0.0672
   26SLM     H9 5422   1.744   3.409   1.583  0.4509  0.5361 -1.8420
   27SLM     O1 5423   1.882   3.146   1.444  0.3128 -0.0289  0.0018
   27SLM     C2 5424   1.965   3.053   1.488  1.2141  0.4637 -0.6526
   27SLM     C3 5425   1.942   2.912   1.436  1.0175  0.4096 -0.4208
   27SLM     O4 5426   2.049   3.079   1.569 -0.1719  0.3779  0.8272
   27SLM     H5 5427   1.841   2.883   1.464  1.4771  1.8861  3.1123
   27SLM     C6 5428   1.991   2.908   1.292  0.6421 -0.3468 -0.5281
   27SLM     H7 5429   1.983   2.807   1.252 -0.8875 -0.5880  0.3750
   27SLM     H8 5430   1.940   2.985   1.234 -1.6741 -2.1538 -0.9547
   27SLM     H9 5431   2.099   2.928   1.294  1.1600 -2.8416 -1.4328
   28SLM     O1 5432   2.009   2.819   1.517 -0.0892 -0.1000 -0.0866
   28SLM     C2 5433   2.003   2.690   1.488  0.0808  0.1703 -1.3241
   28SLM     C3 5434   2.102   2.599   1.557 -0.3423 -0.0993 -1.0767
   28SLM     O4 5435   1.911   2.649   1.423 -0.1792 -0.8584 -0.3168
   28SLM     H5 5436   2.067   2.566   1.656  1.4471  1.4211  0.0863
   28SLM     C6 5437   2.128   2.478   1.470 -0.0422 -0.2288 -0.8098
   28SLM     H7 5438   2.039   2.416   1.454 -2.3034  2.5894  0.3886
   28SLM     H8 5439   2.169   2.499   1.371  1.9731 -1.2411 -0.2095
   28SLM     H9 5440   2.197   2.412   1.522  0.2509 -0.1585 -1.1028
   29SLM     O1 5441   2.231   2.651   1.577 -0.4544 -0.5472  0.9130
   29SLM     C2 5442   2.295   2.645   1.693  0.4369 -0.1412  0.4508
   29SLM     C3 5443   2.437   2.693   1.681  0.3325 -0.0505 -0.4820
   29SLM     O4 5444   2.235   2.615   1.793 -0.0129 -0.9547 -0.0519
   29SLM     H5 5445   2.464   2.687   1.576 -3.2876 -3.8060 -1.3083
   29SLM     C6 5446   2.432   2.835   1.734 -0.0739 -0.1035 -0.3783
   29SLM     H7 5447   2.405   2.853   1.838  1.6564  0.0651  0.0486
   29SLM     H8 5448   2.533   2.877   1.729 -0.2911  0.2227 -3.5793
   29SLM     H9 5449   2.349   2.885   1.681  0.3325  0.9042 -0.0858
   30SLE     O1 5450   2.520   2.626   1.774  0.5293  0.2085 -0.4708
   30SLE     C2 5451   2.575   2.515   1.728  0.4323  0.0042 -0.0994
   30SLE     C3 5452   2.674   2.463   1.830 -0.4539 -0.0743  0.7201
   30SLE     O4 5453   2.549   2.461   1.624 -0.5596  0.5584 -0.1482
   30SLE     H5 5454   2.615   2.437   1.919 -4.2412  2.2527 -0.9695
   30SLE    O10 5455   2.769   2.559   1.869 -0.2172  0.1372 -0.3583
   30SLE    H11 5456   2.730   2.628   1.920  2.4177  1.1789  0.3492
   30SLE     C6 5457   2.752   2.337   1.800  0.1146  0.4572 -0.0363
   30SLE     H7 5458   2.826   2.361   1.722  0.3758  0.8747  0.3343
   30SLE     H8 5459   2.799   2.297   1.891  2.5518  0.1739 -1.3543
   30SLE     H9 5460   2.680   2.267   1.757 -0.9554  2.4474 -1.5332
    1SLS     O1 5461   4.906   1.064   3.068 -0.1028 -0.2306 -0.7164
    1SLS     C2 5462   4.791   0.997   3.099 -0.1187  0.0221 -0.2299
    1SLS     C3 5463   4.720   0.941   2.977 -0.3148  0.5192 -0.3468
    1SLS     O4 5464   4.720   1.015   3.198  0.4827 -0.2876  0.2590
    1SLS     H5 5465   4.631   0.897   3.021  1.2175 -1.1721  1.1265
    1SLS    H10 5466   4.944   1.017   2.995 -1.2998 -1.2255 -0.7225
    1SLS     C6 5467   4.703   1.044   2.866 -0.0511 -0.0500 -0.9221
    1SLS     H7 5468   4.687   1.145   2.904 -1.5859  0.6801 -3.4167
    1SLS     H8 5469   4.792   1.048   2.803 -0.5657  2.0282 -1.5601
    1SLS     H9 5470   4.616   1.019   2.804  0.8224  1.0344 -2.5960
    2SLM     O1 5471   4.791   0.828   2.932  0.0474  0.5258  0.2033
    2SLM     C2 5472   4.723   0.739   2.862  0.3472  0.5136 -0.0759
    2SLM     C3 5473   4.822   0.638   2.809  0.4666  0.5459  0.0874
    2SLM     O4 5474   4.606   0.753   2.836  0.4291  0.6748 -0.3563
    2SLM     H5 5475   4.882   0.615   2.898 -0.0476  0.1923  0.3425
    2SLM     C6 5476   4.779   0.503   2.754  0.7061  0.3795  0.3088
    2SLM     H7 5477   4.713   0.459   2.829 -0.5219  2.2419  0.3588
    2SLM     H8 5478   4.709   0.520   2.672 -1.4148 -0.2364  1.9438
    2SLM     H9 5479   4.865   0.441   2.730 -0.8586 -1.5807 -0.2935
    3SLM     O1 5480   4.890   0.697   2.700 -0.0373 -0.5655 -0.8339
    3SLM     C2 5481   4.835   0.762   2.599 -0.2713  0.1874 -0.2262
    3SLM     C3 5482   4.934   0.832   2.509  0.1172 -0.6093 -0.4233
    3SLM     O4 5483   4.717   0.769   2.576 -0.4706  0.0362  0.7350
    3SLM     H5 5484   4.989   0.744   2.474  0.6568 -0.4526  0.0251
    3SLM     C6 5485   4.863   0.902   2.395 -0.0071 -0.5508 -0.3101
    3SLM     H7 5486   4.908   0.981   2.334  0.1925 -2.0994 -2.2015
    3SLM     H8 5487   4.813   0.832   2.327 -1.6836 -2.1001  2.4314
    3SLM     H9 5488   4.794   0.972   2.442  0.5929 -1.5610  2.1319
    4SLM     O1 5489   5.002   0.926   2.589 -0.7775  0.2742 -0.6952
    4SLM     C2 5490   5.128   0.959   2.567 -0.3289 -0.7529  0.2393
    4SLM     C3 5491   5.189   1.043   2.677 -0.6805  0.0270 -0.1536
    4SLM     O4 5492   5.182   0.930   2.464 -0.2905 -0.0588  0.0595
    4SLM     H5 5493   5.101   1.103   2.699 -2.0292 -2.3597  1.1797
    4SLM     C6 5494   5.230   0.973   2.805  0.8919  0.0186 -0.6491
    4SLM     H7 5495   5.233   1.043   2.888  4.8298 -0.2954 -0.4250
    4SLM     H8 5496   5.154   0.894   2.814 -0.5984  0.8679 -4.6967
    4SLM     H9 5497   5.329   0.928   2.817 -0.8136 -3.2761  2.1226
    5SLM     O1 5498   5.291   1.134   2.642 -0.2635 -0.2444  0.3556
    5SLM     C2 5499   5.279   1.217   2.541 -0.5091 -0.7470 -0.0318
    5SLM     C3 5500   5.404   1.300   2.526 -0.8598 -0.1099  0.5493
    5SLM     O4 5501   5.171   1.240   2.492 -0.3296 -0.3881 -0.2649
    5SLM     H5 5502   5.466   1.257   2.448 -1.5585  2.7646 -1.6906
    5SLM     C6 5503   5.378   1.443   2.482  0.1213 -0.2906 -0.6490
    5SLM     H7 5504   5.297   1.499   2.530  1.9344  1.5361  0.3592
    5SLM     H8 5505   5.462   1.513   2.491  0.3157 -0.7298  1.3430
    5SLM     H9 5506   5.345   1.451   2.378 -3.2414  0.2680  0.3879
    6SLM     O1 5507   5.470   1.306   2.651  0.4521  0.0100 -0.1359
    6SLM     C2 5508   5.583   1.242   2.673  0.4573 -0.0522 -0.3411
    6SLM     C3 5509   5.649   1.290   2.800 -0.4452  0.7102 -0.1564
    6SLM     O4 5510   5.611   1.145   2.608  0.5319 -0.1229 -0.2041
    6SLM     H5 5511   5.623   1.394   2.824 -1.5142 -0.0941  2.3906
    6SLM     C6 5512   5.594   1.238   2.932  0.0380  1.3119  0.2854
    6SLM     H7 5513   5.641   1.280   3.021  4.0956 -5.0752  1.4585
    6SLM     H8 5514   5.485   1.241   2.927  0.0235 -0.8392 -1.3465
    6SLM     H9 5515   5.613   1.131   2.937 -2.3198  0.8245 -0.7523
    7SLM     O1 5516   5.789   1.279   2.790 -0.4994  0.0015 -0.0972
    7SLM     C2 5517   5.861   1.388   2.774 -0.8796  0.3196  0.3554
    7SLM     C3 5518   6.003   1.367   2.823 -0.5837  0.5917 -0.3854
    7SLM     O4 5519   5.823   1.492   2.729 -0.2591  0.3738 -0.0576
    7SLM     H5 5520   6.031   1.267   2.855  1.3997  0.5387 -2.1361
    7SLM     C6 5521   6.109   1.379   2.715 -0.7563  0.0012 -0.6172
    7SLM     H7 5522   6.196   1.319   2.744 -1.2105  0.8258  2.6331
    7SLM     H8 5523   6.083   1.326   2.623  1.0014  1.1108 -1.7729
    7SLM     H9 5524   6.131   1.483   2.689  1.2201  0.1897  1.6162
    8SLM     O1 5525   6.026   1.458   2.928 -0.3161 -0.0087  0.0749
    8SLM     C2 5526   6.021   1.414   3.053  0.2087  0.3115  0.2108
    8SLM     C3 5527   6.110   1.489   3.150  0.0118  0.1162  0.5435
    8SLM     O4 5528   5.945   1.327   3.088 -0.1374  0.3520 -0.4320
    8SLM     H5 5529   6.045   1.553   3.210  1.1933  0.9564  0.9493
    8SLM     C6 5530   6.169   1.383   3.240  0.5019  0.1301  0.2412
    8SLM     H7 5531   6.097   1.325   3.299  1.9322 -2.7600 -0.7191
    8SLM     H8 5532   6.237   1.320   3.182 -1.9026 -0.7532 -1.6809
    8SLM     H9 5533   6.242   1.426   3.309  1.0323 -0.7618  0.2437
    9SLM     O1 5534   6.206   1.570   3.086 -0.1979  0.2492  0.3925
    9SLM     C2 5535   6.252   1.671   3.157 -0.2728  0.0475  0.7301
    9SLM     C3 5536   6.399   1.700   3.133 -0.5535  0.4556 -0.5004
    9SLM     O4 5537   6.171   1.741   3.211 -0.1014  1.1603 -0.4231
    9SLM     H5 5538   6.399   1.808   3.119  3.9328  1.0034  2.8808
    9SLM     C6 5539   6.478   1.651   3.252 -1.2007  0.4685 -0.0593
    9SLM     H7 5540   6.469   1.696   3.351 -1.8821  0.1952  0.0064
    9SLM     H8 5541   6.464   1.543   3.267  2.2433 -0.6173 -3.6554
    9SLM     H9 5542   6.584   1.667   3.230 -1.3857 -0.4266 -1.6717
   10SLM     O1 5543   6.447   1.640   3.014  0.0569  0.1828 -0.1154
   10SLM     C2 5544   6.474   1.717   2.911  0.6371 -0.0559 -0.1407
   10SLM     C3 5545   6.551   1.653   2.798 -0.0288 -0.2424 -0.4869
   10SLM     O4 5546   6.443   1.833   2.914  0.4316 -0.1230  0.4114
   10SLM     H5 5547   6.474   1.629   2.724 -1.8412  0.6893  1.0422
   10SLM     C6 5548   6.667   1.727   2.734  1.0575 -0.8790  0.7241
   10SLM     H7 5549   6.611   1.796   2.671  4.3360  2.3296  1.1593
   10SLM     H8 5550   6.733   1.671   2.667  1.2204  0.7324 -0.4714
   10SLM     H9 5551   6.726   1.786   2.804 -0.8180  0.2422  1.4059
   11SLM     O1 5552   6.620   1.543   2.853 -0.5103 -0.2589  0.0957
   11SLM     C2 5553   6.605   1.423   2.799 -0.4451 -0.4007  0.3892
   11SLM     C3 5554   6.692   1.326   2.876  0.4547 -0.1929 -0.3493
   11SLM     O4 5555   6.559   1.407   2.689 -0.0442  0.0881  0.1458
   11SLM     H5 5556   6.730   1.371   2.968  3.0142  0.0061 -1.4778
   11SLM     C6 5557   6.624   1.195   2.912  0.4487 -0.1933 -0.3625
   11SLM     H7 5558   6.676   1.140   2.990 -1.8528 -1.7336  0.1332
   11SLM     H8 5559   6.536   1.234   2.964  0.5210  0.6834 -0.8816
   11SLM     H9 5560   6.566   1.141   2.836 -0.2267  2.7494 -2.0191
   12SLM     O1 5561   6.789   1.301   2.777  0.0319  0.2227 -0.8701
   12SLM     C2 5562   6.913   1.333   2.809 -0.0804 -0.1799 -0.0424
   12SLM     C3 5563   7.010   1.257   2.723  0.2781  0.0741  0.1354
   12SLM     O4 5564   6.932   1.432   2.876  0.4167 -0.5200  0.3238
   12SLM     H5 5565   6.999   1.283   2.617  0.9771  0.0219  0.0428
   12SLM     C6 5566   7.156   1.294   2.745  0.5555 -0.7409 -0.3205
   12SLM     H7 5567   7.213   1.309   2.653  0.3901  0.7221 -0.1821
   12SLM     H8 5568   7.155   1.376   2.817  1.5008 -0.0015 -1.1346
   12SLM     H9 5569   7.219   1.225   2.803  0.1406 -0.0244  1.0132
   13SLM     O1 5570   6.996   1.119   2.747 -0.1539  0.0899 -0.0327
   13SLM     C2 5571   6.914   1.062   2.661 -0.1280  0.2751 -0.1785
   13SLM     C3 5572   6.929   0.912   2.672  0.4120  0.3591  0.2292
   13SLM     O4 5573   6.838   1.120   2.587 -0.3493  0.2634  0.0376
   13SLM     H5 5574   6.844   0.864   2.623  1.7245 -2.1574  0.3381
   13SLM     C6 5575   7.053   0.872   2.595  0.0586 -0.3640  0.0329
   13SLM     H7 5576   7.065   0.922   2.498  1.9781 -2.1995 -0.7277
   13SLM     H8 5577   7.144   0.884   2.655 -1.0175  3.9423  0.9794
   13SLM     H9 5578   7.048   0.765   2.576  4.2639 -0.0533 -3.6936
   14SLM     O1 5579   6.948   0.864   2.803  0.0691 -0.1841  0.0785
   14SLM     C2 5580   6.851   0.790   2.854 -0.3048  0.4147  0.2435
   14SLM     C3 5581   6.913   0.693   2.952  0.5409 -0.0228 -0.7115
   14SLM     O4 5582   6.737   0.790   2.816 -0.0655  0.8187 -0.4917
   14SLM     H5 5583   6.972   0.751   3.023  0.7504  2.2186 -2.6777
   14SLM     C6 5584   6.810   0.620   3.037  0.5188 -0.1690 -0.8635
   14SLM     H7 5585   6.854   0.562   3.119 -0.9895  1.5323  1.2138
   14SLM     H8 5586   6.744   0.693   3.084  1.8783  0.3763  0.2331
   14SLM     H9 5587   6.734   0.557   2.991  1.8542 -2.8165  0.4369
   15SLM     O1 5588   6.980   0.589   2.884  0.4423 -0.2198 -0.5087
   15SLM     C2 5589   7.100   0.570   2.935  0.1891 -0.1081  0.1421
   15SLM     C3 5590   7.149   0.429   2.917 -0.3463 -0.2957  0.1573
   15SLM     O4 5591   7.173   0.656   2.979  0.6442 -0.3720 -0.0933
   15SLM     H5 5592   7.191   0.417   2.816  2.1106  0.1574  1.0816
   15SLM     C6 5593   7.275   0.408   3.000  0.0181  0.0161 -0.3114
   15SLM     H7 5594   7.245   0.412   3.105 -0.1025  0.4571 -0.3612
   15SLM     H8 5595   7.319   0.309   2.989 -0.9799 -0.3297 -1.2404
   15SLM     H9 5596   7.353   0.481   2.977 -0.4420  0.7064  0.2462
   16SLM     O1 5597   7.058   0.327   2.950 -0.1362 -0.3004  0.7350
   16SLM     C2 5598   7.055   0.218   2.875  0.3275 -0.1162  0.4446
   16SLM     C3 5599   6.935   0.132   2.908  0.4639 -0.3503  0.3320
   16SLM     O4 5600   7.143   0.199   2.796  0.5410  0.0828  0.6372
   16SLM     H5 5601   6.857   0.160   2.837 -4.1299 -0.8217  4.8694
   16SLM     C6 5602   6.966  -0.017   2.900  0.0764 -0.3790 -0.6291
   16SLM     H7 5603   6.898  -0.083   2.954  0.7089  0.7544  1.5919
   16SLM     H8 5604   6.953  -0.047   2.796  0.2310 -0.0501 -0.7434
   16SLM     H9 5605   7.067  -0.032   2.938  0.5429  1.0930 -1.2291
   17SLM     O1 5606   6.892   0.167   3.038  0.4275  0.5181  0.0865
   17SLM     C2 5607   6.766   0.151   3.075  0.2879 -0.2824 -0.6981
   17SLM     C3 5608   6.750   0.170   3.224  0.3477 -0.0618 -0.7185
   17SLM     O4 5609   6.680   0.122   2.997 -0.1286  0.1366 -0.3991
   17SLM     H5 5610   6.675   0.248   3.234  0.1168 -0.2822 -0.7288
   17SLM     C6 5611   6.678   0.050   3.283 -0.2741  0.9522  0.6210
   17SLM     H7 5612   6.691  -0.048   3.237 -0.6585  1.1136  0.1613
   17SLM     H8 5613   6.689   0.044   3.392 -3.0993 -1.2508  0.8411
   17SLM     H9 5614   6.571   0.071   3.284 -0.0024  2.4376  0.0780
   18SLM     O1 5615   6.869   0.167   3.299  0.3380  0.1067 -0.6960
   18SLM     C2 5616   6.924   0.285   3.322 -0.7571  0.4517  0.2059
   18SLM     C3 5617   7.023   0.285   3.437  0.2050  0.3036 -0.6186
   18SLM     O4 5618   6.887   0.385   3.267 -0.2711  0.5461  0.0413
   18SLM     H5 5619   6.987   0.203   3.499  2.1171 -0.9527 -1.1234
   18SLM     C6 5620   7.161   0.267   3.376 -0.0384 -0.1053 -1.0554
   18SLM     H7 5621   7.207   0.337   3.305  2.1970  0.7664  1.1826
   18SLM     H8 5622   7.229   0.278   3.461  0.0443 -2.0604 -0.8557
   18SLM     H9 5623   7.183   0.167   3.340 -2.6654 -0.4117 -1.8955
   19SLM     O1 5624   7.018   0.411   3.500 -0.5279  0.0450 -0.1552
   19SLM     C2 5625   6.956   0.411   3.616  0.4046 -0.5376  0.3541
   19SLM     C3 5626   6.968   0.545   3.685 -0.5876 -0.3187  0.1132
   19SLM     O4 5627   6.898   0.316   3.662 -1.2855  0.1776 -0.2574
   19SLM     H5 5628   6.919   0.610   3.612 -1.3735  2.3891  2.9060
   19SLM     C6 5629   6.877   0.548   3.806 -0.2438 -0.0075  0.3667
   19SLM     H7 5630   6.898   0.478   3.888  1.3475  0.7207  0.5918
   19SLM     H8 5631   6.873   0.653   3.836  2.7981  0.4469 -0.7176
   19SLM     H9 5632   6.776   0.518   3.775 -0.6844  0.9003  0.8898
   20SLM     O1 5633   7.102   0.555   3.729 -0.4225  0.0058 -0.4567
   20SLM     C2 5634   7.183   0.630   3.657  0.0779 -0.8201 -0.7602
   20SLM     C3 5635   7.328   0.605   3.693 -0.0475 -0.2988  0.1428
   20SLM     O4 5636   7.146   0.709   3.574 -0.1626  0.5935  0.6649
   20SLM     H5 5637   7.334   0.567   3.795 -1.7905  0.7503  0.6616
   20SLM     C6 5638   7.402   0.503   3.608 -0.3506 -0.0512 -0.4216
   20SLM     H7 5639   7.475   0.547   3.540 -2.3270 -2.2326 -4.1540
   20SLM     H8 5640   7.460   0.444   3.679 -0.1270 -3.5654 -3.3728
   20SLM     H9 5641   7.335   0.435   3.554 -0.8653 -0.6803  0.9703
   21SLM     O1 5642   7.379   0.734   3.670  0.7724 -0.7141 -0.3921
   21SLM     C2 5643   7.419   0.800   3.778  0.0278  0.0491 -0.5809
   21SLM     C3 5644   7.501   0.915   3.725 -0.1354  0.3812 -0.1146
   21SLM     O4 5645   7.395   0.771   3.892  0.5386  0.1710 -0.4455
   21SLM     H5 5646   7.512   0.899   3.618 -0.6964 -0.0200 -0.1157
   21SLM     C6 5647   7.437   1.051   3.745  0.6549  0.7983 -0.3923
   21SLM     H7 5648   7.332   1.057   3.775 -0.2169 -2.4162 -2.4481
   21SLM     H8 5649   7.498   1.104   3.819  3.2134  0.1525 -1.9877
   21SLM     H9 5650   7.450   1.116   3.658 -0.2356 -0.5722 -1.5733
   22SLM     O1 5651   7.628   0.907   3.787 -0.2273 -0.4738 -0.0306
   22SLM     C2 5652   7.711   0.812   3.746  0.3023 -0.3004  0.6339
   22SLM     C3 5653   7.846   0.828   3.813  0.3593 -1.1149  0.7123
   22SLM     O4 5654   7.683   0.735   3.658 -0.0435  0.0656  0.4211
   22SLM     H5 5655   7.890   0.927   3.819  0.9086 -1.0713 -2.9101
   22SLM     C6 5656   7.848   0.779   3.957 -1.3005 -0.2157  1.0532
   22SLM     H7 5657   7.789   0.842   4.024 -2.6198 -0.0118 -0.2599
   22SLM     H8 5658   7.801   0.681   3.946 -0.5423 -0.4730  0.0794
   22SLM     H9 5659   7.944   0.762   4.005 -1.7243 -0.2126  1.9142
   23SLM     O1 5660   7.933   0.740   3.746  0.8197 -0.4413  0.4298
   23SLM     C2 5661   8.014   0.797   3.658 -0.0835  0.2410  0.0287
   23SLM     C3 5662   8.131   0.710   3.617  0.0779  0.4761 -0.0144
   23SLM     O4 5663   7.986   0.902   3.607 -0.4667  0.1621  0.0791
   23SLM     H5 5664   8.089   0.626   3.561  5.2510 -2.9182  0.8012
   23SLM     C6 5665   8.237   0.783   3.538  0.1206  0.5282  0.0911
   23SLM     H7 5666   8.328   0.786   3.599 -1.5071 -0.0029  2.6068
   23SLM     H8 5667   8.250   0.725   3.447 -3.6203  0.1424 -0.2605
   23SLM     H9 5668   8.223   0.887   3.506 -0.7500  0.4819  0.3120
   24SLM     O1 5669   8.194   0.676   3.739  0.2382 -0.2837 -0.3019
   24SLM     C2 5670   8.201   0.547   3.763 -0.2584 -0.2980 -0.2137
   24SLM     C3 5671   8.315   0.501   3.851 -0.1497 -0.2600 -0.3342
   24SLM     O4 5672   8.142   0.466   3.697  0.2617 -0.1328 -0.8853
   24SLM     H5 5673   8.284   0.514   3.955 -2.3108  1.1232 -1.1195
   24SLM     C6 5674   8.362   0.362   3.812  0.2286 -0.2151 -0.0404
   24SLM     H7 5675   8.390   0.340   3.709 -0.1902  1.6736 -0.5766
   24SLM     H8 5676   8.447   0.323   3.870 -0.4671 -4.5026 -1.7078
   24SLM     H9 5677   8.294   0.285   3.848 -0.6594  0.4941 -0.1932
   25SLM     O1 5678   8.416   0.590   3.811  0.2711 -0.6220 -0.0860
   25SLM     C2 5679   8.486   0.647   3.908  0.1351  0.5385 -0.6571
   25SLM     C3 5680   8.626   0.673   3.858  0.2873  0.2281 -0.3978
   25SLM     O4 5681   8.439   0.668   4.017  0.5608 -0.5207 -0.2631
   25SLM     H5 5682   8.628   0.688   3.750 -1.0418  2.6495 -0.1318
   25SLM     C6 5683   8.676   0.799   3.927  1.1090 -0.1236 -0.3523
   25SLM     H7 5684   8.772   0.822   3.881  1.5793 -2.0458 -0.3656
   25SLM     H8 5685   8.617   0.887   3.899  5.5423  2.9284 -0.6217
   25SLM     H9 5686   8.675   0.780   4.034 -2.9199 -1.1380 -0.4766
   26SLM     O1 5687   8.707   0.566   3.899  0.1839  0.3760  0.1975
   26SLM     C2 5688   8.761   0.494   3.803 -1.0481  0.0939 -0.2948
   26SLM     C3 5689   8.851   0.394   3.871 -1.0215  0.5067  0.2767
   26SLM     O4 5690   8.750   0.513   3.685  0.8548  0.1480 -0.4852
   26SLM     H5 5691   8.779   0.352   3.943  0.1115  3.2065  3.0669
   26SLM     C6 5692   8.889   0.280   3.778 -0.2273  0.2844  0.8681
   26SLM     H7 5693   8.958   0.303   3.696  0.3385  0.8081  1.4874
   26SLM     H8 5694   8.933   0.198   3.835 -0.8874 -1.2911 -0.8528
   26SLM     H9 5695   8.804   0.236   3.725 -0.7581  0.3485  1.6666
   27SLM     O1 5696   8.967   0.446   3.931 -0.7315  0.0963  0.0715
   27SLM     C2 5697   8.974   0.452   4.063 -0.5455 -0.7408  0.1008
   27SLM     C3 5698   9.113   0.477   4.117 -0.5117 -0.1688 -0.2479
   27SLM     O4 5699   8.874   0.456   4.129 -0.2110 -0.6464  0.6010
   27SLM     H5 5700   9.177   0.428   4.043 -2.5857 -0.4357 -1.9301
   27SLM     C6 5701   9.132   0.626   4.139  1.0194 -0.3521 -0.2812
   27SLM     H7 5702   9.045   0.674   4.183  2.0824 -0.3079  1.8550
   27SLM     H8 5703   9.226   0.655   4.187 -0.3978  0.1043  2.2512
   27SLM     H9 5704   9.143   0.666   4.038 -0.3099 -2.2105 -1.1996
   28SLM     O1 5705   9.128   0.407   4.239 -0.5571 -0.1133 -0.2111
   28SLM     C2 5706   9.206   0.301   4.252 -0.6391 -0.1378  0.0879
   28SLM     C3 5707   9.242   0.272   4.395 -0.3468 -0.4453 -0.0478
   28SLM     O4 5708   9.240   0.240   4.154 -0.9883  0.4900 -0.4368
   28SLM     H5 5709   9.260   0.365   4.450 -5.2802  0.4748  0.2043
   28SLM     C6 5710   9.122   0.213   4.467  0.2460 -0.0146  1.3273
   28SLM     H7 5711   9.073   0.127   4.420  0.0531  1.7097 -1.8100
   28SLM     H8 5712   9.152   0.187   4.568 -0.5037  1.1241  1.8536
   28SLM     H9 5713   9.041   0.286   4.482  0.3292 -0.0832  2.0834
   29SLM     O1 5714   9.344   0.175   4.391  0.2058  0.1443 -0.5392
   29SLM     C2 5715   9.445   0.193   4.474  0.2860 -0.2405 -0.5503
   29SLM     C3 5716   9.512   0.059   4.494  0.0527 -0.2630  0.1060
   29SLM     O4 5717   9.479   0.303   4.509  0.3282 -0.3166 -0.3512
   29SLM     H5 5718   9.527   0.010   4.398  0.6786  0.1486 -0.0111
   29SLM     C6 5719   9.659   0.073   4.533 -0.1795  0.4647  0.7363
   29SLM     H7 5720   9.712   0.142   4.467 -0.9667  0.3972  0.0170
   29SLM     H8 5721   9.658   0.113   4.635  2.9320  2.2055  0.1211
   29SLM     H9 5722   9.712  -0.020   4.555 -0.8339 -0.1511 -0.2523
   30SLE     O1 5723   9.429  -0.020   4.575 -0.1476  0.0292  0.1868
   30SLE     C2 5724   9.386  -0.134   4.523  0.4780 -0.2134  0.2040
   30SLE     C3 5725   9.289  -0.218   4.601  0.0866 -0.0638 -0.1215
   30SLE     O4 5726   9.417  -0.175   4.414 -0.3462 -0.4088  0.0417
   30SLE     H5 5727   9.344  -0.268   4.681 -1.0698  0.3384  0.9543
   30SLE    O10 5728   9.224  -0.286   4.496 -0.4403  0.0083  0.1549
   30SLE    H11 5729   9.278  -0.266   4.422  1.6276 -0.1203  1.5861
   30SLE     C6 5730   9.176  -0.132   4.655  0.1766  0.5491 -0.9014
   30SLE     H7 5731   9.124  -0.191   4.731  2.0916 -0.4174 -0.3064
   30SLE     H8 5732   9.195  -0.032   4.696  0.4820 -1.1714  3.4423
   30SLE     H9 5733   9.088  -0.113   4.594 -1.0958  0.4398  0.8504
    1SLS     O1 5734   1.575   0.600   1.744 -0.5907  0.4258 -0.3277
    1SLS     C2 5735   1.469   0.666   1.800 -0.2139  1.0753 -0.3769
    1SLS     C3 5736   1.488   0.650   1.950  0.0603 -0.7081 -0.5851
    1SLS     O4 5737   1.368   0.716   1.752 -0.8224  0.4117  0.2017
    1SLS     H5 5738   1.423   0.724   1.999 -0.4011 -1.9248  0.6894
    1SLS    H10 5739   1.627   0.592   1.823  0.4620  2.6840 -0.7464
    1SLS     C6 5740   1.442   0.509   1.982  0.8040 -0.8325 -0.0564
    1SLS     H7 5741   1.475   0.468   2.078 -0.7219 -1.5682  0.1637
    1SLS     H8 5742   1.335   0.491   1.987  0.8518 -1.4445 -0.9721
    1SLS     H9 5743   1.479   0.430   1.916 -0.3204 -2.9552  1.7939
    2SLM     O1 5744   1.624   0.643   1.987 -0.1100 -0.5371  0.0960
    2SLM     C2 5745   1.688   0.757   2.005 -0.2393 -0.3825 -0.4210
    2SLM     C3 5746   1.824   0.725   2.062 -0.2144  0.4854  0.0049
    2SLM     O4 5747   1.638   0.864   1.982  0.4956  0.0406 -0.0568
    2SLM     H5 5748   1.835   0.623   2.099 -0.2632 -0.5700 -2.8001
    2SLM     C6 5749   1.932   0.750   1.959 -0.3820 -0.6547 -0.4591
    2SLM     H7 5750   1.905   0.699   1.867 -2.1244 -0.1185 -0.2594
    2SLM     H8 5751   1.944   0.853   1.924  0.5552 -0.8697 -0.7911
    2SLM     H9 5752   2.023   0.717   2.010 -1.1596  3.8779  4.3727
    3SLM     O1 5753   1.843   0.821   2.164 -0.6337  0.4952  0.0749
    3SLM     C2 5754   1.846   0.786   2.292  0.5582  0.0514 -0.0674
    3SLM     C3 5755   1.909   0.897   2.371  0.2391  0.2707 -0.1215
    3SLM     O4 5756   1.806   0.680   2.332  0.1994  0.2333  0.0594
    3SLM     H5 5757   1.860   0.985   2.328 -0.1806 -0.7128 -1.6632
    3SLM     C6 5758   1.893   0.887   2.522  0.0522 -0.1546 -0.1684
    3SLM     H7 5759   1.807   0.822   2.539 -0.6235  0.7289 -0.1323
    3SLM     H8 5760   1.982   0.837   2.561  1.8741  1.7661 -1.6975
    3SLM     H9 5761   1.880   0.981   2.577 -0.1230 -0.4977  0.3823
    4SLM     O1 5762   2.045   0.890   2.336  0.2397 -0.1057 -0.0385
    4SLM     C2 5763   2.104   1.004   2.305  0.1109  0.2200  0.9064
    4SLM     C3 5764   2.254   0.996   2.290 -0.0162 -0.1835 -0.1504
    4SLM     O4 5765   2.044   1.107   2.289 -0.2489 -0.2043 -0.4785
    4SLM     H5 5766   2.278   0.969   2.187 -1.2316 -1.0628 -0.2248
    4SLM     C6 5767   2.320   1.129   2.321 -0.4311  0.1359 -0.6225
    4SLM     H7 5768   2.265   1.171   2.406 -2.0716 -1.2393 -0.9710
    4SLM     H8 5769   2.428   1.119   2.338 -1.0685 -1.2114  3.1930
    4SLM     H9 5770   2.295   1.206   2.248 -0.3848 -0.2562 -1.0542
    5SLM     O1 5771   2.292   0.899   2.385 -0.0495  0.0979  0.1523
    5SLM     C2 5772   2.376   0.802   2.353 -0.1616  0.1446 -0.2827
    5SLM     C3 5773   2.369   0.696   2.460  0.5090  0.0747 -0.3081
    5SLM     O4 5774   2.453   0.809   2.261 -0.0076  0.1054 -0.1565
    5SLM     H5 5775   2.363   0.748   2.555  5.0937  0.7783 -0.2830
    5SLM     C6 5776   2.239   0.620   2.438  0.3431  0.2392  0.1100
    5SLM     H7 5777   2.234   0.569   2.342 -3.1241  0.2898  0.1935
    5SLM     H8 5778   2.231   0.545   2.517 -1.0969 -0.0786 -0.3360
    5SLM     H9 5779   2.145   0.676   2.444  0.7555  1.0794 -1.0030
    6SLM     O1 5780   2.478   0.610   2.434  0.5418  0.0261 -0.0111
    6SLM     C2 5781   2.546   0.570   2.540  0.4838  0.0964  0.0520
    6SLM     C3 5782   2.649   0.469   2.496 -0.1141 -0.2110 -0.6591
    6SLM     O4 5783   2.529   0.611   2.652 -0.2118  0.2166 -0.0949
    6SLM     H5 5784   2.682   0.492   2.395 -4.4904 -2.5859 -2.7565
    6SLM     C6 5785   2.770   0.457   2.588 -0.1776  0.6539 -0.4550
    6SLM     H7 5786   2.851   0.523   2.559 -1.2941  1.1581 -2.5177
    6SLM     H8 5787   2.745   0.479   2.692  1.5290 -1.4526  0.4342
    6SLM     H9 5788   2.813   0.358   2.603 -2.8011 -0.6170 -0.8948
    7SLM     O1 5789   2.583   0.344   2.492 -0.6174  0.0470 -0.4691
    7SLM     C2 5790   2.581   0.277   2.379 -0.1700  0.6676 -0.8544
    7SLM     C3 5791   2.528   0.137   2.400  0.5647  0.5265  0.0925
    7SLM     O4 5792   2.616   0.323   2.273  0.0509 -0.2397 -1.1814
    7SLM     H5 5793   2.429   0.155   2.443  1.1963 -0.1878  1.8531
    7SLM     C6 5794   2.514   0.072   2.263 -0.0686  0.8120  0.0174
    7SLM     H7 5795   2.443  -0.012   2.256  0.3873  0.3975  0.2862
    7SLM     H8 5796   2.477   0.142   2.188 -2.3943 -0.8788 -0.4663
[truncated: 918,698 more chars]
