# Supplementary material for: Computational Investigation of the Structural Properties of Poly(lactic acid) and Its Stereoisomers: Shape, Size, and Flexibility
Source: Macromolecules. 2025 Jul 15;58(16):8572–80. doi: 10.1021/acs.macromol.5c00918 (PMC12392737; doi:10.1021/acs.macromol.5c00918)
Supplement: Supplementary file 2 [file ma5c00918_si_002.zip › input_files/copo16D/initial.gro]

PLA 100mers
63210
    1SLS     O1    1   5.057   4.486   0.015 -0.0090  0.0029 -0.7762
    1SLS     C2    2   5.031   4.565  -0.093 -0.7749  0.5219 -0.2303
    1SLS     C3    3   4.895   4.534  -0.154 -0.4037 -0.9518 -0.3692
    1SLS     O4    4   5.120   4.637  -0.139 -0.2886  0.1492  0.1094
    1SLS     H5    5   4.839   4.483  -0.076 -1.0316  1.8487  1.1580
    1SLS    H10    6   5.149   4.499   0.029  0.3625 -2.0037 -1.0962
    1SLS     C6    7   4.811   4.649  -0.207 -0.1257 -0.6042 -0.0639
    1SLS     H7    8   4.796   4.723  -0.128 -0.3374 -0.3705 -0.3174
    1SLS     H8    9   4.866   4.706  -0.282  2.9257 -0.0435  2.4174
    1SLS     H9   10   4.721   4.613  -0.258  1.2518  1.7996 -4.7435
    2SLM     O1   11   4.912   4.462  -0.274  0.7081 -0.3535 -0.5860
    2SLM     C2   12   4.869   4.337  -0.283 -0.3614 -0.0276 -0.1400
    2SLM     C3   13   4.873   4.288  -0.426  0.2102 -0.1511 -0.0831
    2SLM     O4   14   4.836   4.278  -0.184  0.0216 -0.3508 -0.2017
    2SLM     H5   15   4.962   4.314  -0.484  0.8658  0.9120  1.3248
    2SLM     C6   16   4.767   4.352  -0.513  0.5758  0.5687 -0.0072
    2SLM     H7   17   4.667   4.309  -0.503  0.1786  1.6317  0.8863
    2SLM     H8   18   4.783   4.318  -0.615 -2.3320 -2.6191  0.4117
    2SLM     H9   19   4.764   4.461  -0.507 -2.0227  0.5034  1.3816
    3SLM     O1   20   4.852   4.149  -0.433  0.0216 -0.1307  0.0524
    3SLM     C2   21   4.960   4.072  -0.435 -0.0628 -0.2655  0.6554
    3SLM     C3   22   4.939   3.922  -0.438  0.8561 -0.3875  0.0972
    3SLM     O4   23   5.068   4.125  -0.434 -0.2630  0.1496  0.5094
    3SLM     H5   24   5.002   3.874  -0.363 -0.1145  3.1052  3.4728
    3SLM     C6   25   4.975   3.871  -0.576 -0.8062  0.3518 -0.6431
    3SLM     H7   26   4.900   3.911  -0.644  1.5270  0.3165 -3.4414
    3SLM     H8   27   5.071   3.912  -0.611 -1.3353  5.0695  2.5540
    3SLM     H9   28   4.968   3.763  -0.592 -1.0980  0.3151 -0.2711
    4SLM     O1   29   4.807   3.890  -0.403  0.8470 -0.2279  0.2116
    4SLM     C2   30   4.766   3.895  -0.277  0.2574  1.5469 -0.0182
    4SLM     C3   31   4.616   3.883  -0.273  0.3976 -0.3494  0.1635
    4SLM     O4   32   4.837   3.910  -0.181  0.3508  0.5869  0.0759
    4SLM     H5   33   4.582   3.865  -0.376  1.4126  4.0026 -1.1404
    4SLM     C6   34   4.550   4.010  -0.225  0.6099 -0.1149 -0.1605
    4SLM     H7   35   4.606   4.104  -0.218 -2.1360  1.5343  4.1015
    4SLM     H8   36   4.486   4.004  -0.137 -0.9453  0.0392 -1.2335
    4SLM     H9   37   4.467   4.039  -0.290  1.2475  0.3856 -0.7599
    5SLM     O1   38   4.567   3.778  -0.193  0.0358 -0.2909  0.0250
    5SLM     C2   39   4.608   3.654  -0.215 -0.0294 -0.3471  0.2143
    5SLM     C3   40   4.535   3.562  -0.120 -0.1654 -0.1249  0.3245
    5SLM     O4   41   4.681   3.615  -0.302  0.3313  0.3694  0.1900
    5SLM     H5   42   4.427   3.578  -0.117 -0.2724 -0.8947  1.0225
    5SLM     C6   43   4.597   3.569   0.019  0.0899 -0.1468  0.2132
    5SLM     H7   44   4.586   3.663   0.074  2.4022 -1.0280  2.3315
    5SLM     H8   45   4.539   3.491   0.069 -1.9890  0.4167 -1.1848
    5SLM     H9   46   4.706   3.565   0.019  0.0640 -2.2798  1.1526
    6SLM     O1   47   4.568   3.430  -0.155 -0.2406 -0.0677  0.0406
    6SLM     C2   48   4.504   3.366  -0.251 -0.0021  0.2630 -0.3421
    6SLM     C3   49   4.550   3.227  -0.286 -0.4131  0.2226 -0.7423
    6SLM     O4   50   4.409   3.419  -0.303 -0.0595  0.4930 -0.0034
    6SLM     H5   51   4.506   3.219  -0.386  0.5212  0.6361 -1.2029
    6SLM     C6   52   4.481   3.118  -0.207  0.8471  0.2670  0.4533
    6SLM     H7   53   4.491   3.129  -0.099 -0.5315 -1.8239  0.8637
    6SLM     H8   54   4.512   3.020  -0.245 -1.9824 -0.1818 -0.9571
    6SLM     H9   55   4.377   3.141  -0.229  1.2144  0.5464 -1.1125
    7SLM     O1   56   4.684   3.186  -0.304 -0.1068  0.8086  0.1849
    7SLM     C2   57   4.787   3.261  -0.342  0.4780 -0.1333 -0.1202
    7SLM     C3   58   4.921   3.192  -0.337  0.4163 -0.2118  0.5682
    7SLM     O4   59   4.785   3.376  -0.376 -0.0962 -0.0385  0.2208
    7SLM     H5   60   4.898   3.089  -0.367  0.2239 -0.0543  0.1759
    7SLM     C6   61   4.982   3.173  -0.199  0.2326  0.2271  0.7104
    7SLM     H7   62   5.081   3.127  -0.191  1.1202  2.3367  3.4827
    7SLM     H8   63   4.911   3.111  -0.144  3.3184 -3.0962  1.2987
    7SLM     H9   64   4.986   3.271  -0.150 -1.1974  0.4386  0.4616
    8SLM     O1   65   5.036   3.243  -0.402 -0.2309  0.1373 -0.3236
    8SLM     C2   66   5.033   3.251  -0.533  0.4886  0.3597 -0.3265
    8SLM     C3   67   5.157   3.323  -0.583  0.6917  0.2397  0.0029
    8SLM     O4   68   4.947   3.207  -0.604  0.4150  0.0028 -0.0175
    8SLM     H5   69   5.232   3.332  -0.504  1.5732 -2.5613 -0.4131
    8SLM     C6   70   5.120   3.452  -0.655 -0.7120 -0.1720 -0.0497
    8SLM     H7   71   5.179   3.479  -0.743 -1.3125  2.3300  0.2622
    8SLM     H8   72   5.013   3.459  -0.674 -0.9706 -3.0629 -0.1142
    8SLM     H9   73   5.134   3.525  -0.576 -1.3754 -1.2669  1.1257
    9SLM     O1   74   5.201   3.239  -0.687 -0.2871  0.3014 -0.4747
    9SLM     C2   75   5.298   3.151  -0.672 -0.3279  0.3804  0.2724
    9SLM     C3   76   5.308   3.052  -0.785 -0.1647  0.5096  0.1736
    9SLM     O4   77   5.368   3.140  -0.574  0.7349 -0.1623 -0.5283
    9SLM     H5   78   5.369   2.972  -0.745  3.3334  2.3336 -1.1098
    9SLM     C6   79   5.390   3.116  -0.895 -0.3064  0.5069  0.0650
    9SLM     H7   80   5.331   3.195  -0.942  0.9127  2.1008  1.1120
    9SLM     H8   81   5.432   3.056  -0.977  0.8237 -2.3706  2.5522
    9SLM     H9   82   5.481   3.159  -0.852  0.1645  0.3576 -0.7511
   10SLM     O1   83   5.194   2.998  -0.849  0.0422  0.3698 -0.0805
   10SLM     C2   84   5.099   2.955  -0.767  0.2979  0.0193  0.0327
   10SLM     C3   85   4.973   2.914  -0.839  0.2847  0.3163 -0.1123
   10SLM     O4   86   5.099   2.945  -0.647  0.0975 -0.2484  0.0109
   10SLM     H5   87   4.902   2.873  -0.767  0.9580  2.3821  1.8631
   10SLM     C6   88   5.000   2.810  -0.946 -0.1599  0.0445  0.0375
   10SLM     H7   89   5.064   2.726  -0.917  2.1112  2.1233  1.4932
   10SLM     H8   90   4.904   2.775  -0.984 -1.5307  1.4298  2.0555
   10SLM     H9   91   5.059   2.854  -1.027  1.5681 -2.0087  0.1040
   11SLM     O1   92   4.927   3.018  -0.923 -0.1295 -0.4853 -0.8905
   11SLM     C2   93   4.806   3.064  -0.896 -0.0706 -0.4551 -0.6763
   11SLM     C3   94   4.747   3.150  -1.005 -0.3425  0.4164  0.1471
   11SLM     O4   95   4.744   3.025  -0.800  0.0064  1.0781  0.0320
   11SLM     H5   96   4.713   3.235  -0.945  0.9915  1.6182 -0.7406
   11SLM     C6   97   4.628   3.085  -1.072  0.1292 -0.3339  0.0301
   11SLM     H7   98   4.589   3.156  -1.145 -0.4333 -1.5142 -0.8480
   11SLM     H8   99   4.666   2.997  -1.126 -0.4286 -2.5591  2.9634
   11SLM     H9  100   4.554   3.051  -0.998  0.2397  1.1689  0.8663
   12SLM     O1  101   4.823   3.185  -1.118 -0.0085  0.4594  0.3816
   12SLM     C2  102   4.918   3.276  -1.106  0.8959 -0.3641 -0.3533
   12SLM     C3  103   4.969   3.315  -1.242  0.0416  0.0321 -0.5612
   12SLM     O4  104   4.969   3.300  -0.999 -1.4409 -0.5099  0.8491
   12SLM     H5  105   4.888   3.307  -1.316  1.9251  0.7940 -2.8379
   12SLM     C6  106   5.080   3.216  -1.271 -0.2988 -0.4592 -0.1935
   12SLM     H7  107   5.118   3.251  -1.367  3.0806  1.5845  1.7195
   12SLM     H8  108   5.162   3.214  -1.200  0.0533  4.2107 -0.1747
   12SLM     H9  109   5.043   3.113  -1.268  0.8566 -0.9080 -0.8774
   13SLM     O1  110   5.028   3.443  -1.252 -0.3114  0.2228 -0.2113
   13SLM     C2  111   4.980   3.553  -1.196 -0.2886  0.2340 -0.2119
   13SLM     C3  112   5.076   3.668  -1.176  0.2119 -0.1429 -0.4224
   13SLM     O4  113   4.865   3.553  -1.161 -0.4502  0.0129 -0.7214
   13SLM     H5  114   5.051   3.729  -1.263 -2.8192  0.0107  0.4208
   13SLM     C6  115   5.046   3.743  -1.047  0.7278 -0.0007 -0.3841
   13SLM     H7  116   4.941   3.762  -1.028  1.1338  0.5117  1.5972
   13SLM     H8  117   5.093   3.841  -1.032 -4.5996  3.2120 -2.0988
   13SLM     H9  118   5.065   3.680  -0.960 -0.0400  0.4499  0.1133
   14SLM     O1  119   5.205   3.612  -1.168  0.4958  0.5678  0.1116
   14SLM     C2  120   5.296   3.667  -1.246  0.9064 -0.4436 -0.1418
   14SLM     C3  121   5.437   3.622  -1.217  0.6987 -0.8797  0.1998
   14SLM     O4  122   5.269   3.754  -1.324  0.8974  0.1765  0.5440
   14SLM     H5  123   5.449   3.514  -1.205  1.3892 -0.8544 -0.1737
   14SLM     C6  124   5.496   3.681  -1.090  0.0780  0.1910  0.0009
   14SLM     H7  125   5.512   3.787  -1.109 -1.6866  0.6261  0.7624
   14SLM     H8  126   5.427   3.696  -1.008  0.0428  3.5482 -0.5005
   14SLM     H9  127   5.594   3.640  -1.065  0.8264 -0.0600 -2.9113
   15SLM     O1  128   5.526   3.650  -1.323 -0.0207 -0.1970 -0.2347
   15SLM     C2  129   5.516   3.600  -1.444  0.2925 -0.4154 -0.1727
   15SLM     C3  130   5.601   3.680  -1.540 -1.2249  0.4962 -0.8017
   15SLM     O4  131   5.443   3.508  -1.472 -0.5284  0.2062 -0.1170
   15SLM     H5  132   5.533   3.709  -1.620 -3.2103 -1.2136  0.1557
   15SLM     C6  133   5.722   3.598  -1.583 -0.8531  0.4280  0.3264
   15SLM     H7  134   5.793   3.589  -1.501  0.2689  2.3124 -0.3851
   15SLM     H8  135   5.779   3.647  -1.662 -1.7692  0.9322 -0.0504
   15SLM     H9  136   5.693   3.496  -1.607 -2.0280  0.9393 -0.5282
   16SLM     O1  137   5.647   3.800  -1.481 -0.1657 -0.3153  0.0624
   16SLM     C2  138   5.575   3.907  -1.509  0.4190 -0.1083 -0.7032
   16SLM     C3  139   5.630   4.018  -1.423  0.3172 -0.3016 -0.3869
   16SLM     O4  140   5.489   3.917  -1.592 -0.3614 -0.5213  0.0395
   16SLM     H5  141   5.731   4.056  -1.436 -0.8354  2.5536 -1.9893
   16SLM     C6  142   5.615   3.998  -1.273  0.4013  0.6591 -0.2435
   16SLM     H7  143   5.679   3.914  -1.247 -0.1255 -0.1919 -1.5814
   16SLM     H8  144   5.646   4.076  -1.203  3.4174 -0.8854  0.2693
   16SLM     H9  145   5.517   3.981  -1.228  1.1580 -1.6163  0.6765
   17SLM     O1  146   5.561   4.139  -1.447 -0.2733 -0.6177 -0.2937
   17SLM     C2  147   5.600   4.222  -1.542  0.3055  0.0713  0.5381
   17SLM     C3  148   5.514   4.346  -1.551 -0.3445 -0.4318 -0.3258
   17SLM     O4  149   5.681   4.198  -1.628  0.1903  0.0119  0.4477
   17SLM     H5  150   5.576   4.436  -1.564  0.5798 -0.3877  3.2836
   17SLM     C6  151   5.424   4.325  -1.671  0.0325  0.9225 -0.8623
   17SLM     H7  152   5.361   4.410  -1.698 -0.0079  0.7927 -1.1839
   17SLM     H8  153   5.490   4.333  -1.758 -0.9407  6.3285 -1.4546
   17SLM     H9  154   5.359   4.238  -1.669 -0.9500  1.6499 -0.3566
   18SLM     O1  155   5.442   4.384  -1.436  0.1622 -0.8923  0.1501
   18SLM     C2  156   5.516   4.447  -1.347 -0.1885 -0.9568  0.4943
   18SLM     C3  157   5.437   4.499  -1.229  0.1360 -0.4064  0.4730
   18SLM     O4  158   5.637   4.448  -1.347 -0.1929 -0.1172  0.6091
   18SLM     H5  159   5.450   4.607  -1.224 -3.2545  0.1181  0.3389
   18SLM     C6  160   5.289   4.471  -1.247  0.0769  0.6748 -0.9684
   18SLM     H7  161   5.241   4.500  -1.340 -3.9315 -0.1323  0.6307
   18SLM     H8  162   5.227   4.519  -1.171 -0.5223  2.8294 -2.7467
   18SLM     H9  163   5.268   4.364  -1.239 -0.5027  0.2677 -5.4244
   19SLM     O1  164   5.477   4.427  -1.115 -0.0865 -0.4372  0.5334
   19SLM     C2  165   5.578   4.470  -1.041 -0.0419 -0.3770  0.4379
   19SLM     C3  166   5.638   4.365  -0.951  0.2261 -0.2279  0.4357
   19SLM     O4  167   5.610   4.586  -1.049 -0.0226 -0.4414 -0.5985
   19SLM     H5  168   5.630   4.264  -0.993 -0.3207 -0.4836  1.1291
   19SLM     C6  169   5.558   4.338  -0.825  0.1936 -0.5932  0.3388
   19SLM     H7  170   5.457   4.378  -0.818  0.2923  0.7024 -3.5357
   19SLM     H8  171   5.545   4.232  -0.800  0.0930  0.1056  3.7756
   19SLM     H9  172   5.610   4.381  -0.739  0.9395  0.2780 -0.5270
   20SLM     O1  173   5.775   4.380  -0.921  0.1246  0.6418  0.4839
   20SLM     C2  174   5.859   4.385  -1.023 -0.0790  0.0119  0.2782
   20SLM     C3  175   5.996   4.428  -0.977 -0.0507  0.0342  0.1745
   20SLM     O4  176   5.832   4.345  -1.133  0.4459  0.1981  0.0782
   20SLM     H5  177   5.997   4.417  -0.869  3.6860 -2.9185  0.0305
   20SLM     C6  178   6.033   4.573  -1.006  0.3068  0.0262  0.5853
   20SLM     H7  179   5.945   4.630  -1.035 -0.1237 -0.0994  1.6147
   20SLM     H8  180   6.093   4.579  -1.097 -1.0628 -0.6918 -0.4016
   20SLM     H9  181   6.091   4.625  -0.929 -0.1469 -0.3900  1.2188
   21SLM     O1  182   6.096   4.353  -1.042  0.3834  0.6547  0.1123
   21SLM     C2  183   6.153   4.244  -0.994 -0.5299  0.0556 -0.1259
   21SLM     C3  184   6.287   4.225  -1.062 -0.0962  0.1633  0.6941
   21SLM     O4  185   6.102   4.163  -0.922  0.7066 -0.1860  0.5133
   21SLM     H5  186   6.283   4.276  -1.158 -4.2495  1.2377  1.2410
   21SLM     C6  187   6.398   4.285  -0.977  0.9057 -0.1253 -0.3916
   21SLM     H7  188   6.421   4.392  -0.972  0.7588  0.0013 -1.9629
   21SLM     H8  189   6.499   4.246  -0.994  1.3980 -0.5572  2.8206
   21SLM     H9  190   6.387   4.262  -0.871 -0.0584  0.1406 -0.4246
   22SLM     O1  191   6.315   4.088  -1.078  0.4682  0.3662 -0.1258
   22SLM     C2  192   6.255   4.025  -1.177  0.4729  0.0955  0.0427
   22SLM     C3  193   6.284   3.878  -1.155  0.4249  0.1737  0.6569
   22SLM     O4  194   6.192   4.071  -1.269  0.0423  0.3109  0.4369
   22SLM     H5  195   6.342   3.878  -1.062  4.3897 -1.5021 -1.5396
   22SLM     C6  196   6.402   3.841  -1.243  0.0626 -0.2832  0.3595
   22SLM     H7  197   6.492   3.894  -1.209 -0.6620  0.5760  0.9807
   22SLM     H8  198   6.390   3.849  -1.351  3.2848  0.3298 -0.0616
   22SLM     H9  199   6.415   3.734  -1.222 -1.6822 -0.7618 -0.8067
   23SLM     O1  200   6.190   3.774  -1.146  0.3244  0.1900 -0.1121
   23SLM     C2  201   6.077   3.796  -1.081  0.4264 -0.0430  0.1449
   23SLM     C3  202   5.981   3.684  -1.113  0.1612  0.5405 -1.1497
   23SLM     O4  203   6.070   3.886  -1.002  0.1513 -0.2866  0.4001
   23SLM     H5  204   6.032   3.594  -1.077 -0.6996  1.4501  2.8136
   23SLM     C6  205   5.943   3.675  -1.260  0.5019  0.2288 -1.2225
   23SLM     H7  206   6.025   3.694  -1.330  0.0577  0.4890 -1.6781
   23SLM     H8  207   5.857   3.742  -1.261 -1.2649 -1.3478  4.7137
   23SLM     H9  208   5.896   3.586  -1.301 -1.3248 -1.1976  3.3420
   24SLM     O1  209   5.870   3.685  -1.026  0.3121  0.0148 -0.9451
   24SLM     C2  210   5.883   3.668  -0.896 -0.0050  0.8975 -0.7931
   24SLM     C3  211   5.762   3.720  -0.822  0.2404  0.4531 -0.0682
   24SLM     O4  212   5.974   3.605  -0.849 -0.7292  0.4708  0.0796
   24SLM     H5  213   5.665   3.717  -0.873  1.2665  1.0971 -2.1493
   24SLM     C6  214   5.786   3.858  -0.763 -0.7935  0.8646 -0.5803
   24SLM     H7  215   5.814   3.938  -0.831 -1.2742  1.0221 -0.5953
   24SLM     H8  216   5.867   3.849  -0.690 -0.3628 -3.9561 -1.2908
   24SLM     H9  217   5.700   3.896  -0.708  1.4339  4.9450  0.4373
   25SLM     O1  218   5.733   3.633  -0.714 -0.6281  0.1586 -0.5259
   25SLM     C2  219   5.704   3.505  -0.735  0.9141 -0.4103  0.5516
   25SLM     C3  220   5.687   3.436  -0.602  0.1715  0.0636  0.7103
   25SLM     O4  221   5.675   3.458  -0.842  0.1590  1.3532 -0.0595
   25SLM     H5  222   5.773   3.452  -0.537 -1.6207  0.1181  3.1950
   25SLM     C6  223   5.582   3.495  -0.510 -0.7576  0.1323 -0.3685
   25SLM     H7  224   5.544   3.430  -0.431 -1.6786  1.3770  0.2457
   25SLM     H8  225   5.491   3.527  -0.562 -1.1045 -0.1293  0.0671
   25SLM     H9  226   5.631   3.585  -0.473  5.1521 -1.9305 -2.1408
   26SLM     O1  227   5.659   3.300  -0.626  0.5867  0.1299 -0.2022
   26SLM     C2  228   5.745   3.201  -0.607  0.2944 -0.0419  0.2339
   26SLM     C3  229   5.681   3.065  -0.592  0.2256 -0.0069  0.2594
   26SLM     O4  230   5.862   3.221  -0.592  0.3616 -0.2265 -0.0387
   26SLM     H5  231   5.590   3.059  -0.652  0.7417 -1.7069 -0.4096
   26SLM     C6  232   5.643   3.035  -0.449 -0.3566 -0.6088 -0.0159
   26SLM     H7  233   5.611   2.935  -0.418  0.3534 -0.9832 -0.4632
   26SLM     H8  234   5.735   3.048  -0.392 -2.0209  3.0287  2.2341
   26SLM     H9  235   5.570   3.110  -0.416  0.1816  0.0270 -0.2668
   27SLM     O1  236   5.749   2.950  -0.637  0.0146 -0.2106  0.4643
   27SLM     C2  237   5.811   2.957  -0.753 -0.2030 -0.0044  0.3605
   27SLM     C3  238   5.893   2.831  -0.753  0.2746  0.3045 -0.0269
   27SLM     O4  239   5.813   3.051  -0.828 -0.0429  0.1920  0.6087
   27SLM     H5  240   5.813   2.757  -0.739 -0.8536  1.4933 -0.0524
   27SLM     C6  241   6.001   2.810  -0.648  0.8167  0.0308 -0.6311
   27SLM     H7  242   6.048   2.908  -0.640  0.8808  0.2251 -2.8047
   27SLM     H8  243   6.079   2.737  -0.671  0.9568  0.0588 -0.2456
   27SLM     H9  244   5.951   2.796  -0.552  0.1254  2.5600 -0.5642
   28SLM     O1  245   5.951   2.829  -0.882 -0.2921  0.8922 -0.2944
   28SLM     C2  246   5.872   2.770  -0.970 -0.2570  0.2316  0.1041
   28SLM     C3  247   5.927   2.807  -1.106 -0.1149 -0.0752  0.0776
   28SLM     O4  248   5.779   2.695  -0.957 -0.0186 -0.2429 -0.8149
   28SLM     H5  249   6.010   2.877  -1.091  1.4643 -2.0245  0.9879
   28SLM     C6  250   5.823   2.895  -1.174 -0.4663  0.0076  0.7157
   28SLM     H7  251   5.772   2.974  -1.119 -1.3620  0.4565 -0.7055
   28SLM     H8  252   5.744   2.835  -1.218 -0.5723  0.9324 -0.3909
   28SLM     H9  253   5.852   2.939  -1.270  0.0689  1.6207  1.5764
   29SLM     O1  254   5.974   2.703  -1.189 -0.7540 -0.5701  0.3272
   29SLM     C2  255   6.087   2.640  -1.161 -0.8202 -0.5354  0.6819
   29SLM     C3  256   6.132   2.564  -1.284  0.2419 -0.1660  0.8367
   29SLM     O4  257   6.146   2.649  -1.057  0.0815  0.1523  0.1308
   29SLM     H5  258   6.189   2.481  -1.242  0.6467  1.3398  3.5131
   29SLM     C6  259   6.215   2.657  -1.370  0.2410 -0.7643  0.1779
   29SLM     H7  260   6.172   2.756  -1.389  3.0019  0.0446 -2.8013
   29SLM     H8  261   6.229   2.625  -1.473 -2.2911  2.9181 -1.5283
   29SLM     H9  262   6.321   2.670  -1.345  0.2773  0.0963 -0.3738
   30SLM     O1  263   6.035   2.517  -1.374  0.4953  0.7559  0.0587
   30SLM     C2  264   5.932   2.445  -1.331  0.4171  0.5610 -0.4545
   30SLM     C3  265   5.826   2.446  -1.439  0.4706 -0.3435 -0.5188
   30SLM     O4  266   5.939   2.377  -1.233 -0.4091 -0.2652 -0.9486
   30SLM     H5  267   5.879   2.398  -1.521  2.3992 -1.1341  1.1203
   30SLM     C6  268   5.757   2.581  -1.453  0.6398 -0.0626  1.1847
   30SLM     H7  269   5.699   2.588  -1.361  2.1640  1.8141  2.0778
   30SLM     H8  270   5.686   2.570  -1.535  2.0959 -2.2411  0.1127
   30SLM     H9  271   5.825   2.663  -1.478 -0.3948  0.6520  0.6449
   31SLM     O1  272   5.732   2.341  -1.438  0.3318 -0.2145  0.0433
   31SLM     C2  273   5.764   2.213  -1.448 -0.3506 -0.3055 -1.0182
   31SLM     C3  274   5.642   2.129  -1.479 -1.2983  0.5742  0.2195
   31SLM     O4  275   5.876   2.171  -1.440 -0.4040 -0.2695  0.1047
   31SLM     H5  276   5.565   2.193  -1.523  0.0432  4.1458  2.6026
   31SLM     C6  277   5.591   2.045  -1.364 -0.0665 -0.0706  0.3170
   31SLM     H7  278   5.587   2.086  -1.262 -1.3314 -3.2338  1.6564
   31SLM     H8  279   5.640   1.948  -1.355 -2.4792 -1.4359 -0.3635
   31SLM     H9  280   5.490   2.019  -1.398  0.1755  0.7103 -1.0361
   32SLM     O1  281   5.669   2.029  -1.576  0.1104  0.5682  0.6028
   32SLM     C2  282   5.745   2.054  -1.681 -0.2601  0.5521  0.3282
   32SLM     C3  283   5.822   1.927  -1.709 -0.7066  0.3788 -0.1301
   32SLM     O4  284   5.746   2.158  -1.741  0.3872  0.6325  0.4651
   32SLM     H5  285   5.743   1.852  -1.704  0.3685 -0.8147 -0.4557
   32SLM     C6  286   5.922   1.896  -1.599  0.0203 -0.8908 -1.1289
   32SLM     H7  287   5.887   1.884  -1.496  3.1179 -3.2048 -0.1702
   32SLM     H8  288   5.974   1.805  -1.632 -1.1362 -0.4336 -4.5636
   32SLM     H9  289   6.004   1.968  -1.599 -0.4003  0.0807  4.7997
   33SLM     O1  290   5.907   1.949  -1.819 -0.2253 -0.0286  0.1561
   33SLM     C2  291   5.851   1.949  -1.939 -0.6085  0.5853  0.3329
   33SLM     C3  292   5.945   2.000  -2.045  0.1330 -0.3963  0.5102
   33SLM     O4  293   5.740   1.908  -1.960 -0.4156  0.2485 -0.0318
   33SLM     H5  294   6.044   1.961  -2.019 -1.2315 -1.7863  4.2763
   33SLM     C6  295   5.965   2.150  -2.029  0.0282 -0.4137  0.7942
   33SLM     H7  296   6.043   2.190  -2.094  0.8724  3.3579  3.7852
   33SLM     H8  297   6.004   2.173  -1.929  1.8486  1.2869 -0.2418
   33SLM     H9  298   5.865   2.190  -2.048 -0.8114 -2.4776  0.5344
   34SLM     O1  299   5.908   1.964  -2.176  1.4950 -0.1845  0.0507
   34SLM     C2  300   5.906   1.835  -2.205 -0.1028 -0.1344 -0.1341
   34SLM     C3  301   5.839   1.805  -2.337  0.0491  0.8542 -0.4394
   34SLM     O4  302   5.965   1.749  -2.145 -0.4882 -0.6015 -0.4137
   34SLM     H5  303   5.880   1.880  -2.406 -0.5085  3.4152  1.8239
   34SLM     C6  304   5.689   1.806  -2.317 -0.0072 -0.1537 -0.7500
   34SLM     H7  305   5.657   1.908  -2.295  3.2637  1.4275 -2.6173
   34SLM     H8  306   5.637   1.787  -2.411  0.0284 -1.6485 -0.4884
   34SLM     H9  307   5.644   1.740  -2.242 -3.7096  0.4940 -2.1764
   35SLM     O1  308   5.868   1.672  -2.375  0.4118  0.6200  0.6187
   35SLM     C2  309   5.988   1.641  -2.421 -0.0140  0.2276 -0.2573
   35SLM     C3  310   5.990   1.495  -2.459  0.7864  0.2048 -0.1362
   35SLM     O4  311   6.086   1.708  -2.406 -0.0346  0.4433 -1.0929
   35SLM     H5  312   5.894   1.455  -2.491  1.4660  0.2723 -2.4475
   35SLM     C6  313   6.033   1.424  -2.332 -0.3608  0.9222  0.6598
   35SLM     H7  314   6.086   1.331  -2.354  0.1218  1.4983 -0.6971
   35SLM     H8  315   6.118   1.479  -2.291 -1.0882  3.6820 -1.2195
   35SLM     H9  316   5.951   1.396  -2.265 -0.9739  4.6098  1.7066
   36SLM     O1  317   6.084   1.472  -2.563  0.3185  0.0457 -0.5278
   36SLM     C2  318   6.059   1.531  -2.679 -0.4924  0.6618 -0.0549
   36SLM     C3  319   6.180   1.504  -2.765 -0.6549  0.0810 -0.1101
   36SLM     O4  320   5.958   1.588  -2.711 -0.4335  0.8569  0.1041
   36SLM     H5  321   6.274   1.511  -2.708 -0.8397 -0.0102  0.2087
   36SLM     C6  322   6.164   1.360  -2.810  0.0114  0.0651 -0.3007
   36SLM     H7  323   6.099   1.329  -2.892 -1.3490 -3.0704  1.7844
   36SLM     H8  324   6.156   1.288  -2.728  3.4373 -1.6342 -1.2474
   36SLM     H9  325   6.266   1.336  -2.842  2.0078  4.4481  1.8142
   37SLM     O1  326   6.199   1.584  -2.879 -0.9143 -0.5544 -0.6017
   37SLM     C2  327   6.212   1.715  -2.864 -0.9878 -0.5906 -0.2204
   37SLM     C3  328   6.280   1.767  -2.989 -0.5000 -0.4413  0.1042
   37SLM     O4  329   6.186   1.775  -2.763 -0.1094 -0.7525  0.1138
   37SLM     H5  330   6.256   1.698  -3.070 -1.1484 -1.7128  1.3137
   37SLM     C6  331   6.432   1.762  -2.992 -0.4832  0.0405  0.0650
   37SLM     H7  332   6.473   1.676  -2.939 -0.7046  0.5995  1.1620
   37SLM     H8  333   6.475   1.761  -3.093  1.0137  0.7747  0.6719
   37SLM     H9  334   6.465   1.851  -2.940 -0.2243 -0.6109  1.0439
   38SLM     O1  335   6.253   1.903  -3.014 -0.2695 -0.4691 -0.3012
   38SLM     C2  336   6.142   1.931  -3.080 -0.3584 -0.4129 -0.1274
   38SLM     C3  337   6.137   2.066  -3.148 -0.4413 -0.0348  0.6180
   38SLM     O4  338   6.049   1.856  -3.086 -0.5760 -0.1813  0.3061
   38SLM     H5  339   6.104   2.155  -3.094  1.4195 -0.0152  1.8244
   38SLM     C6  340   6.071   2.045  -3.283  0.0347 -0.4089  0.4403
   38SLM     H7  341   5.962   2.046  -3.289 -0.0386  0.9279  1.5583
   38SLM     H8  342   6.087   2.126  -3.354 -0.4968 -2.0977 -1.7303
   38SLM     H9  343   6.136   1.977  -3.340  0.3416 -0.0384  0.3426
   39SLM     O1  344   6.268   2.107  -3.182 -0.5981 -0.0187  0.0290
   39SLM     C2  345   6.312   2.225  -3.143  0.0161 -0.2507  0.0503
   39SLM     C3  346   6.450   2.239  -3.204  0.1624  0.5549  0.5554
   39SLM     O4  347   6.257   2.300  -3.067  1.3945  0.0946  0.7515
   39SLM     H5  348   6.481   2.164  -3.276  0.0480  1.2752 -0.2572
   39SLM     C6  349   6.551   2.248  -3.090  1.4777 -0.2893 -0.5148
   39SLM     H7  350   6.532   2.169  -3.018  2.2972 -2.2929 -2.3930
   39SLM     H8  351   6.551   2.350  -3.051  0.5933 -1.2710  2.2370
   39SLM     H9  352   6.646   2.227  -3.139  1.7566  0.6316 -0.3853
   40SLM     O1  353   6.442   2.364  -3.269 -0.4561  0.4512  0.4233
   40SLM     C2  354   6.380   2.387  -3.383  0.3599  0.1278 -0.1024
   40SLM     C3  355   6.388   2.535  -3.415  0.5595  0.0923 -0.2143
   40SLM     O4  356   6.316   2.301  -3.438 -0.2490  0.0827  0.6678
   40SLM     H5  357   6.320   2.585  -3.345 -0.2150  2.5816 -2.5867
   40SLM     C6  358   6.352   2.565  -3.559 -0.4717 -0.2062 -0.0247
   40SLM     H7  359   6.375   2.671  -3.575 -1.9296  0.2850  0.9530
   40SLM     H8  360   6.249   2.535  -3.581  0.3487 -2.2037 -1.4449
   40SLM     H9  361   6.412   2.514  -3.635 -0.2385 -1.2314  0.8298
   41SLM     O1  362   6.503   2.599  -3.363  0.1434 -0.1955  1.0920
   41SLM     C2  363   6.625   2.587  -3.410 -0.1557  0.6511  0.0657
   41SLM     C3  364   6.736   2.645  -3.325 -0.3859 -0.2030  0.9645
   41SLM     O4  365   6.647   2.551  -3.523 -0.4203  0.2143  0.1523
   41SLM     H5  366   6.699   2.621  -3.225 -2.1941 -2.5534 -0.1892
   41SLM     C6  367   6.739   2.794  -3.353  0.4654 -0.3711  0.1264
   41SLM     H7  368   6.724   2.831  -3.455 -1.2857 -3.3968 -0.8239
   41SLM     H8  369   6.659   2.834  -3.289  1.9938  0.3411  1.6661
   41SLM     H9  370   6.840   2.825  -3.327  0.2349  1.6851 -1.1289
   42SLM     O1  371   6.866   2.595  -3.340 -0.5225 -0.2545 -0.1362
   42SLM     C2  372   6.895   2.467  -3.324 -0.1625 -0.1194  0.3315
   42SLM     C3  373   7.023   2.417  -3.387  0.0517  0.1375  0.5592
   42SLM     O4  374   6.821   2.400  -3.257 -0.0577  0.2336  0.8059
   42SLM     H5  375   7.000   2.402  -3.493  0.2769  1.9757  0.2256
   42SLM     C6  376   7.057   2.284  -3.323  0.0395 -0.4235 -0.5732
   42SLM     H7  377   7.063   2.303  -3.216 -3.4858  3.7866 -0.8721
   42SLM     H8  378   6.965   2.227  -3.338  0.0222 -0.3238 -0.8637
   42SLM     H9  379   7.142   2.231  -3.368  1.3857  0.6787  0.5638
   43SLM     O1  380   7.131   2.506  -3.377 -0.2435  0.5399  0.2292
   43SLM     C2  381   7.224   2.498  -3.470  0.2544 -0.5731  0.8015
   43SLM     C3  382   7.326   2.609  -3.457  0.0818 -0.1627 -1.0540
   43SLM     O4  383   7.219   2.426  -3.566  0.2911  0.3533  0.0887
   43SLM     H5  384   7.340   2.616  -3.349 -4.7628  0.8149 -0.2811
   43SLM     C6  385   7.278   2.741  -3.516 -1.1086 -0.5696 -1.0100
   43SLM     H7  386   7.347   2.819  -3.484 -1.3820  0.1484 -2.1249
   43SLM     H8  387   7.173   2.759  -3.492 -0.9360 -0.1648 -0.5539
   43SLM     H9  388   7.283   2.733  -3.625 -0.9359  0.5083 -1.0867
   44SLM     O1  389   7.454   2.597  -3.516  0.8077 -0.3542  0.5046
   44SLM     C2  390   7.517   2.481  -3.512  0.2192 -0.7087 -0.2732
   44SLM     C3  391   7.632   2.489  -3.609  0.2284  0.3907 -0.1831
   44SLM     O4  392   7.493   2.389  -3.438  1.6714 -0.2874  0.7579
   44SLM     H5  393   7.659   2.595  -3.612 -1.1465  0.7793  0.5030
   44SLM     C6  394   7.582   2.458  -3.749  0.2511 -0.0970 -0.0831
   44SLM     H7  395   7.516   2.371  -3.742 -0.2525  0.3395  0.7117
   44SLM     H8  396   7.671   2.450  -3.811  0.7716 -0.7838  0.7344
   44SLM     H9  397   7.513   2.526  -3.800  1.9374 -1.4190 -4.6026
   45SLM     O1  398   7.753   2.419  -3.593  0.0032 -0.1157 -0.6478
   45SLM     C2  399   7.820   2.464  -3.488 -0.3054  0.1072 -0.5434
   45SLM     C3  400   7.935   2.373  -3.448 -0.2240  0.3377 -0.2505
   45SLM     O4  401   7.796   2.562  -3.423  0.9972  0.5282 -0.6724
   45SLM     H5  402   7.883   2.283  -3.416 -1.1411  0.3424 -1.6208
   45SLM     C6  403   8.033   2.446  -3.358 -0.0501  0.1460 -0.2839
   45SLM     H7  404   8.124   2.387  -3.346  0.0605  0.5528  1.0042
   45SLM     H8  405   7.990   2.463  -3.259  0.3055  2.4284 -0.4601
   45SLM     H9  406   8.066   2.547  -3.385 -1.0205  0.7319  0.6460
   46SLM     O1  407   8.000   2.345  -3.570  0.2932  0.0971  0.0762
   46SLM     C2  408   8.071   2.234  -3.580  0.8025  0.3839  0.4724
   46SLM     C3  409   8.124   2.227  -3.722 -0.1508  0.2399  0.1159
   46SLM     O4  410   8.090   2.154  -3.493 -1.0174  0.1528  0.6858
   46SLM     H5  411   8.127   2.320  -3.779  0.6285 -0.3270 -0.7998
   46SLM     C6  412   8.042   2.125  -3.799 -0.7935  0.2120  0.8266
   46SLM     H7  413   8.085   2.024  -3.797 -1.2225  0.0283  1.7361
   46SLM     H8  414   7.936   2.124  -3.772 -0.8952  0.1829  0.4199
   46SLM     H9  415   8.053   2.150  -3.904  0.5355 -0.2750  0.8318
   47SLM     O1  416   8.248   2.160  -3.724  0.0390  0.6069 -0.5394
   47SLM     C2  417   8.354   2.215  -3.668 -0.2093 -0.1150  0.6748
   47SLM     C3  418   8.471   2.119  -3.665  0.0408  0.1784  0.4717
   47SLM     O4  419   8.347   2.329  -3.631  0.2805  0.1958 -0.1576
   47SLM     H5  420   8.427   2.023  -3.638  0.3071  0.4832  2.1162
   47SLM     C6  421   8.570   2.118  -3.780 -0.0485 -0.4171  0.3964
   47SLM     H7  422   8.525   2.061  -3.861 -0.0474  0.3035 -0.1132
   47SLM     H8  423   8.577   2.221  -3.817 -0.0819 -0.6464 -0.2486
   47SLM     H9  424   8.672   2.085  -3.757  0.5638  2.1670  1.8587
   48SLM     O1  425   8.542   2.162  -3.551  0.0855 -0.1042  0.5502
   48SLM     C2  426   8.544   2.081  -3.446 -0.8313 -0.0095  0.6517
   48SLM     C3  427   8.627   2.146  -3.337 -0.9416 -0.3755  0.9575
   48SLM     O4  428   8.463   1.993  -3.441  0.0955 -0.9077  0.2907
   48SLM     H5  429   8.732   2.147  -3.367 -1.7959 -0.0886 -2.4951
   48SLM     C6  430   8.604   2.074  -3.206 -0.3590 -0.8396  0.8095
   48SLM     H7  431   8.672   1.989  -3.211  1.0837  0.2932  0.3861
   48SLM     H8  432   8.658   2.122  -3.124  4.4133 -0.0908 -2.3369
   48SLM     H9  433   8.502   2.036  -3.198 -0.2741 -0.8506  1.9716
   49SLM     O1  434   8.570   2.275  -3.326 -0.1850 -0.0294  0.9566
   49SLM     C2  435   8.643   2.367  -3.267 -0.3062  0.8596 -0.2583
   49SLM     C3  436   8.545   2.480  -3.243 -0.7554  0.5558 -0.6376
   49SLM     O4  437   8.759   2.363  -3.234 -0.4131  0.2261  0.0446
   49SLM     H5  438   8.458   2.461  -3.306 -2.0099  3.3132  0.1368
   49SLM     C6  439   8.592   2.622  -3.269 -0.4380  0.5588 -0.0687
   49SLM     H7  440   8.616   2.679  -3.179 -2.5675  2.3916 -0.5636
   49SLM     H8  441   8.672   2.640  -3.340  0.9114 -0.1621  1.2161
   49SLM     H9  442   8.498   2.677  -3.283 -2.2618 -1.8652  1.7826
   50SLM     O1  443   8.500   2.466  -3.110 -0.2354  0.6516 -0.4464
   50SLM     C2  444   8.410   2.375  -3.077 -0.2892  0.8573 -0.0248
   50SLM     C3  445   8.382   2.380  -2.928 -0.5810 -0.1478 -0.0327
   50SLM     O4  446   8.357   2.299  -3.154  0.1376  0.2718  0.2457
   50SLM     H5  447   8.358   2.276  -2.905 -5.1635  0.9930  1.4232
   50SLM     C6  448   8.250   2.434  -2.877 -0.6457 -0.3036 -0.0343
   50SLM     H7  449   8.222   2.535  -2.909 -3.2716 -0.1695  2.2545
   50SLM     H8  450   8.232   2.423  -2.769  0.1676  0.8547  0.2333
   50SLM     H9  451   8.166   2.373  -2.911  0.3959 -0.5237 -2.3676
   51SLM     O1  452   8.477   2.416  -2.830  0.0542 -0.2869 -0.5925
   51SLM     C2  453   8.599   2.365  -2.835  0.4412  0.5386  0.1265
   51SLM     C3  454   8.709   2.444  -2.769  0.9383  0.0383 -0.0876
   51SLM     O4  455   8.624   2.264  -2.896  0.4205  0.5987  0.0163
   51SLM     H5  456   8.668   2.501  -2.686  2.6090  1.6425 -0.2770
   51SLM     C6  457   8.780   2.548  -2.855  0.8565  0.3637  0.2360
   51SLM     H7  458   8.716   2.634  -2.872 -0.2262 -0.1950  1.2951
   51SLM     H8  459   8.807   2.504  -2.951 -2.2112  1.3322 -1.2103
   51SLM     H9  460   8.870   2.586  -2.807 -1.2284  3.4412  2.0559
   52SLM     O1  461   8.810   2.356  -2.727  0.7147 -0.0852  0.1915
   52SLM     C2  462   8.780   2.264  -2.637  0.1095 -0.1328 -0.0608
   52SLM     C3  463   8.898   2.169  -2.634 -0.0397 -0.3088  0.3637
   52SLM     O4  464   8.670   2.247  -2.591 -0.1683  0.3214 -0.5448
   52SLM     H5  465   8.987   2.232  -2.632  0.7265 -1.0645 -3.0202
   52SLM     C6  466   8.887   2.093  -2.765 -0.6999  0.8159 -0.2578
   52SLM     H7  467   8.981   2.039  -2.781 -1.3180 -0.1316 -0.8200
   52SLM     H8  468   8.884   2.154  -2.855  1.3735  0.7963 -0.3909
   52SLM     H9  469   8.813   2.013  -2.767  0.3295 -0.3161  2.1698
   53SLM     O1  470   8.889   2.077  -2.528 -0.1405  0.1286  0.7408
   53SLM     C2  471   9.006   2.041  -2.479 -0.0544 -0.2108  0.2954
   53SLM     C3  472   8.986   1.955  -2.356 -0.0222 -0.7073 -0.0449
   53SLM     O4  473   9.115   2.070  -2.520 -0.0319 -0.4047  0.2115
   53SLM     H5  474   8.929   1.873  -2.400 -1.7397  0.8009 -0.7572
   53SLM     C6  475   9.111   1.889  -2.302 -0.0114 -0.8158 -0.2020
   53SLM     H7  476   9.119   1.800  -2.365 -4.9989 -1.3713 -0.4565
   53SLM     H8  477   9.104   1.853  -2.198 -0.7531 -0.9950 -0.3085
   53SLM     H9  478   9.199   1.954  -2.294 -1.3712  0.9044  1.7384
   54SLM     O1  479   8.904   2.027  -2.267 -0.2788 -0.2913 -0.6105
   54SLM     C2  480   8.785   1.987  -2.227 -0.0826 -0.1988  0.0781
   54SLM     C3  481   8.725   2.087  -2.130  0.7439  0.7040 -0.3235
   54SLM     O4  482   8.732   1.889  -2.271  0.8601 -0.4073 -0.6020
   54SLM     H5  483   8.683   2.021  -2.053  0.8872 -0.4242 -1.1799
   54SLM     C6  484   8.621   2.173  -2.200  1.0354  0.7494 -0.7060
   54SLM     H7  485   8.662   2.229  -2.284 -2.5891  0.9746 -2.5172
   54SLM     H8  486   8.554   2.092  -2.230  0.5810  0.5304  0.7849
   54SLM     H9  487   8.569   2.242  -2.133 -2.9166 -0.1928 -2.4858
   55SLM     O1  488   8.824   2.160  -2.061  0.6352 -0.0030  0.6096
   55SLM     C2  489   8.880   2.096  -1.961  0.1274 -0.4772  0.5966
   55SLM     C3  490   8.992   2.184  -1.911 -0.1468  0.0977  0.1985
   55SLM     O4  491   8.846   1.996  -1.903 -0.9716 -0.6410 -0.3067
   55SLM     H5  492   9.005   2.283  -1.955 -2.1491 -0.1220 -1.0023
   55SLM     C6  493   9.119   2.108  -1.946 -0.0612  0.5845 -0.5857
   55SLM     H7  494   9.207   2.169  -1.921 -0.1511 -0.6577  3.4168
   55SLM     H8  495   9.139   2.015  -1.893  2.7083  3.2963  3.7900
   55SLM     H9  496   9.139   2.085  -2.051  0.1188 -2.2833  0.0168
   56SLM     O1  497   9.008   2.197  -1.772 -0.0017  0.4119  0.1546
   56SLM     C2  498   8.912   2.251  -1.698 -0.1739 -0.2183  0.3978
   56SLM     C3  499   8.969   2.288  -1.563  0.1277 -0.0044  0.2138
   56SLM     O4  500   8.800   2.275  -1.734  0.1314  0.5473 -0.0526
   56SLM     H5  501   9.077   2.293  -1.574 -0.1063  1.7153 -2.1503
   56SLM     C6  502   8.945   2.170  -1.471  0.5653 -0.1873  0.0927
   56SLM     H7  503   8.963   2.205  -1.369  2.7137 -1.6077  0.2736
   56SLM     H8  504   9.003   2.079  -1.488 -0.2740 -0.4753 -1.3317
   56SLM     H9  505   8.839   2.146  -1.476  0.7168 -0.5949 -1.7093
   57SLM     O1  506   8.889   2.399  -1.527 -0.2713  0.2455 -1.3612
   57SLM     C2  507   8.950   2.508  -1.485 -1.0034  0.2910 -0.3659
   57SLM     C3  508   8.870   2.591  -1.387 -0.0248  0.7489  0.0624
   57SLM     O4  509   9.065   2.533  -1.511 -0.9845  0.8472  0.2551
   57SLM     H5  510   8.834   2.512  -1.321  0.0581 -0.7449 -1.5906
   57SLM     C6  511   8.746   2.655  -1.447 -0.3731 -0.3181 -0.3814
   57SLM     H7  512   8.688   2.572  -1.490 -2.3257  0.2743  0.9845
   57SLM     H8  513   8.685   2.706  -1.373  3.9950 -0.3074  3.6640
   57SLM     H9  514   8.780   2.724  -1.524  4.0309  0.0385  1.5459
   58SLM     O1  515   8.957   2.688  -1.335  0.6889  0.2468 -0.1772
   58SLM     C2  516   9.038   2.656  -1.236 -0.2748 -0.5734  0.3571
   58SLM     C3  517   9.101   2.785  -1.187  0.2016 -0.6809  0.0333
   58SLM     O4  518   9.064   2.543  -1.205  0.7365 -0.3257  0.4707
   58SLM     H5  519   9.181   2.756  -1.119 -0.6213 -2.1511  0.4168
   58SLM     C6  520   9.167   2.865  -1.297 -0.0329  0.6038  0.8091
   58SLM     H7  521   9.105   2.892  -1.384  2.5560  0.3740 -1.2436
   58SLM     H8  522   9.249   2.796  -1.316  1.0062  1.7058  1.1536
   58SLM     H9  523   9.209   2.963  -1.270 -0.2440  2.1487 -3.6138
   59SLM     O1  524   9.001   2.858  -1.119  0.3420  0.2065 -0.6914
   59SLM     C2  525   8.972   2.826  -0.994  0.0932  0.0982 -0.7766
   59SLM     C3  526   8.848   2.910  -0.971 -0.1353 -0.3419 -0.3857
   59SLM     O4  527   9.026   2.749  -0.919 -0.6681 -0.1729 -0.4984
   59SLM     H5  528   8.804   2.930  -1.069 -1.3216 -2.0851 -0.2644
   59SLM     C6  529   8.875   3.048  -0.915 -0.1161 -0.4344 -0.1643
   59SLM     H7  530   8.795   3.123  -0.918  0.0461 -0.2585 -0.0883
   59SLM     H8  531   8.902   3.031  -0.811 -1.1822  0.1033  0.2230
   59SLM     H9  532   8.956   3.102  -0.964  1.1857 -1.7713  0.4610
   60SLM     O1  533   8.756   2.834  -0.895 -0.1914 -0.2488 -0.3613
   60SLM     C2  534   8.685   2.737  -0.949  0.6145 -1.0684  0.0178
   60SLM     C3  535   8.588   2.686  -0.845 -0.4512 -0.1531 -0.5001
   60SLM     O4  536   8.687   2.702  -1.064  0.2599 -0.3041 -0.2291
   60SLM     H5  537   8.643   2.656  -0.756  1.6554 -0.1527 -1.7367
   60SLM     C6  538   8.530   2.560  -0.907  0.0751 -0.3862 -0.5256
   60SLM     H7  539   8.594   2.474  -0.927 -2.4745 -2.8129  0.9924
   60SLM     H8  540   8.467   2.587  -0.992  0.6421 -0.7444 -1.0700
   60SLM     H9  541   8.466   2.500  -0.842  1.6338 -0.5473  0.9396
   61SLM     O1  542   8.489   2.782  -0.818 -0.3345 -0.1576 -0.0481
   61SLM     C2  543   8.428   2.781  -0.701  0.3205  0.0420  0.2998
   61SLM     C3  544   8.340   2.904  -0.710  0.5230  0.1237 -0.6546
   61SLM     O4  545   8.440   2.696  -0.617  0.3800 -0.2237  0.0230
   61SLM     H5  546   8.327   2.928  -0.816 -3.2927 -2.0922 -0.8877
   61SLM     C6  547   8.203   2.870  -0.653  0.6820  0.1521 -0.2542
   61SLM     H7  548   8.124   2.933  -0.693 -2.3977 -1.5583  2.6046
   61SLM     H8  549   8.209   2.881  -0.545  0.5407 -1.8643 -0.0006
   61SLM     H9  550   8.164   2.774  -0.689  1.2351  0.4242 -1.6593
   62SLM     O1  551   8.393   3.011  -0.636 -0.7810  0.5104 -0.2523
   62SLM     C2  552   8.463   3.106  -0.695 -0.3714  0.3871  0.0255
   62SLM     C3  553   8.489   3.211  -0.590  0.3492  0.4058 -0.1660
   62SLM     O4  554   8.496   3.122  -0.810 -0.5326  0.1724 -0.0529
   62SLM     H5  555   8.389   3.234  -0.551 -1.4807  0.5938 -4.3942
   62SLM     C6  556   8.553   3.340  -0.639  0.3517  0.4048 -0.1658
   62SLM     H7  557   8.487   3.380  -0.717 -1.5871  2.4653  2.3196
   62SLM     H8  558   8.558   3.406  -0.552 -0.0446  0.1787  0.0343
   62SLM     H9  559   8.649   3.331  -0.689  0.6151 -1.4785  0.5886
   63SLM     O1  560   8.581   3.161  -0.496 -0.2576  0.0484  0.2469
   63SLM     C2  561   8.546   3.130  -0.373 -0.1772 -0.0827  0.2377
   63SLM     C3  562   8.666   3.097  -0.288 -0.1335  0.8096  0.5405
   63SLM     O4  563   8.434   3.146  -0.331 -0.0206 -0.2071  0.7029
   63SLM     H5  564   8.755   3.156  -0.311  0.4152 -0.7054 -1.5022
   63SLM     C6  565   8.706   2.952  -0.309 -0.3115  0.8282  0.0768
   63SLM     H7  566   8.744   2.936  -0.411  0.0594  1.3587  0.1282
   63SLM     H8  567   8.778   2.915  -0.236 -0.1959  1.5284  0.3168
   63SLM     H9  568   8.617   2.889  -0.299 -1.2602  2.4572  2.6017
   64SLM     O1  569   8.643   3.092  -0.149 -0.1760 -0.1616  0.5112
   64SLM     C2  570   8.606   3.203  -0.087 -0.8641 -0.0145 -0.1432
   64SLM     C3  571   8.566   3.170   0.055 -0.5527  0.1298 -0.0216
   64SLM     O4  572   8.626   3.312  -0.134  0.8086  0.3590  1.3212
   64SLM     H5  573   8.662   3.169   0.109 -0.3215  0.6969 -0.4124
   64SLM     C6  574   8.503   3.034   0.078 -0.7180  0.1665 -0.2477
   64SLM     H7  575   8.568   2.950   0.050 -2.9281 -2.5559  2.1206
   64SLM     H8  576   8.482   3.010   0.183 -0.7401 -1.2046 -0.5425
   64SLM     H9  577   8.409   3.020   0.025 -1.7748 -1.6609  1.9533
   65SLM     O1  578   8.460   3.257   0.088 -0.3733  0.2917  0.1388
   65SLM     C2  579   8.493   3.354   0.170 -0.3395 -0.0387  0.5194
   65SLM     C3  580   8.375   3.441   0.207 -0.3919  0.2202 -0.2496
   65SLM     O4  581   8.607   3.379   0.201  0.1041 -0.0863 -1.0090
   65SLM     H5  582   8.327   3.475   0.115 -1.8603  3.8699  1.6432
   65SLM     C6  583   8.417   3.557   0.294  0.7523 -0.1829 -0.2558
   65SLM     H7  584   8.488   3.632   0.257 -0.4009  1.2021  0.2344
   65SLM     H8  585   8.451   3.527   0.394 -3.0652  0.7176  1.4787
   65SLM     H9  586   8.329   3.618   0.315 -0.4840 -2.4269  1.6273
   66SLM     O1  587   8.296   3.356   0.287 -0.2475 -0.0998 -0.4435
   66SLM     C2  588   8.175   3.324   0.247 -0.7593  0.9813  0.1861
   66SLM     C3  589   8.104   3.235   0.347 -0.4658 -0.5227 -0.9102
   66SLM     O4  590   8.129   3.356   0.140 -0.2985 -0.4394 -0.4667
   66SLM     H5  591   8.139   3.269   0.444  0.9944  0.9351 -1.8869
   66SLM     C6  592   8.137   3.090   0.318 -0.0989 -0.6006 -0.1312
   66SLM     H7  593   8.081   3.017   0.377 -0.9309  2.3452  3.0458
   66SLM     H8  594   8.244   3.066   0.310  0.5032  1.5558  0.9077
   66SLM     H9  595   8.108   3.085   0.212  1.3346 -1.9876 -0.5129
   67SLM     O1  596   7.964   3.244   0.355 -0.3649  0.2277  0.1426
   67SLM     C2  597   7.899   3.357   0.376 -0.0422  0.4232  0.0935
   67SLM     C3  598   7.749   3.340   0.365  0.0345 -0.1765 -0.0421
   67SLM     O4  599   7.953   3.459   0.408  0.8039 -0.0077  0.0599
   67SLM     H5  600   7.714   3.354   0.468  2.2465 -1.0703  0.9016
   67SLM     C6  601   7.689   3.438   0.266 -0.0451  0.3844  0.5578
   67SLM     H7  602   7.740   3.535   0.275 -1.1692  1.1264 -0.7739
   67SLM     H8  603   7.696   3.415   0.160 -1.5477  2.2935 -0.0050
   67SLM     H9  604   7.593   3.489   0.274 -0.1402  0.1823  0.7314
   68SLM     O1  605   7.704   3.213   0.323  0.8905 -0.5992  0.2872
   68SLM     C2  606   7.637   3.137   0.408 -0.6964  0.0203 -0.3594
   68SLM     C3  607   7.623   2.992   0.367  0.7949 -0.1673 -0.2803
   68SLM     O4  608   7.600   3.165   0.519  0.1760  0.1653 -0.0911
   68SLM     H5  609   7.592   2.929   0.451 -1.3361 -0.8181 -1.4776
   68SLM     C6  610   7.757   2.932   0.330  0.8503 -0.4075  0.2957
   68SLM     H7  611   7.740   2.855   0.254 -3.4046  0.6127 -0.0276
   68SLM     H8  612   7.808   2.905   0.423 -2.0403 -0.2180  2.0466
   68SLM     H9  613   7.824   2.994   0.270 -1.3371  0.0789 -1.7828
   69SLM     O1  614   7.531   3.006   0.261 -0.1604  0.2900  0.5893
   69SLM     C2  615   7.433   2.917   0.261 -0.3872  0.5368 -0.0733
   69SLM     C3  616   7.341   2.929   0.141 -0.4297 -0.0268 -0.1042
   69SLM     O4  617   7.409   2.846   0.355  0.4814  0.0435 -0.2055
   69SLM     H5  618   7.392   2.943   0.045 -0.0102 -3.9084 -0.5917
   69SLM     C6  619   7.244   3.041   0.174 -0.3425 -0.3088  1.1654
   69SLM     H7  620   7.285   3.142   0.174 -0.9051 -0.0756  0.5484
   69SLM     H8  621   7.155   3.042   0.110 -0.7941  3.4539  1.6374
   69SLM     H9  622   7.216   3.034   0.280 -0.6346 -3.3368  0.9875
   70SLM     O1  623   7.265   2.813   0.116 -0.0533 -0.3807  0.3668
   70SLM     C2  624   7.332   2.723   0.048 -0.2293 -0.0972 -0.1892
   70SLM     C3  625   7.234   2.612   0.019 -0.1519 -0.3508  0.5127
   70SLM     O4  626   7.446   2.724   0.010  0.0026 -0.1014  0.4931
   70SLM     H5  627   7.144   2.662  -0.016  0.5721 -1.1234 -2.7190
   70SLM     C6  628   7.203   2.530   0.144 -0.5266  0.3226  0.8658
   70SLM     H7  629   7.150   2.602   0.207 -1.5531  2.8099 -2.5006
   70SLM     H8  630   7.141   2.443   0.119 -0.2954  0.7380 -1.4044
   70SLM     H9  631   7.290   2.491   0.196  0.9499 -0.8167 -2.1943
   71SLM     O1  632   7.291   2.525  -0.076  0.4234  0.2817  0.2753
   71SLM     C2  633   7.219   2.498  -0.183  0.7281 -0.3624  0.2241
   71SLM     C3  634   7.292   2.399  -0.271  0.5347 -0.2471 -0.0677
   71SLM     O4  635   7.121   2.559  -0.217  0.6327 -0.6734 -0.0618
   71SLM     H5  636   7.253   2.385  -0.372  1.3665 -3.0251 -0.0819
   71SLM     C6  637   7.437   2.433  -0.298  0.6100 -0.1462  0.4414
   71SLM     H7  638   7.506   2.384  -0.230  1.1886  1.0814  0.7650
   71SLM     H8  639   7.467   2.536  -0.278  0.7959  0.0227 -0.6223
   71SLM     H9  640   7.470   2.416  -0.401  0.5308 -0.1665  0.4194
   72SLM     O1  641   7.299   2.276  -0.202  0.0470 -1.0254 -1.3687
   72SLM     C2  642   7.211   2.180  -0.225 -1.1670 -0.3569  0.2773
   72SLM     C3  643   7.246   2.053  -0.152  0.2736 -0.0233  0.1937
   72SLM     O4  644   7.119   2.185  -0.302 -0.5694  1.3269 -0.3848
   72SLM     H5  645   7.338   2.069  -0.094  0.0904 -2.8251  1.4347
   72SLM     C6  646   7.279   1.941  -0.249  0.0653  0.4444 -0.4199
   72SLM     H7  647   7.338   1.866  -0.196  0.0343  1.4227  1.0506
   72SLM     H8  648   7.334   1.976  -0.336 -0.7445  2.7210 -0.0833
   72SLM     H9  649   7.196   1.883  -0.290  1.2568 -1.8878  0.2900
   73SLM     O1  650   7.150   1.991  -0.070  0.1727 -0.4662 -0.2577
   73SLM     C2  651   7.063   2.064  -0.002  0.6563  0.0213 -0.1543
   73SLM     C3  652   6.977   1.965   0.074  0.5912  0.4511  0.3378
   73SLM     O4  653   7.042   2.182  -0.009  0.2722 -0.0125  0.3700
   73SLM     H5  654   6.977   1.867   0.026 -1.0850  0.7122 -0.2655
   73SLM     C6  655   6.831   2.006   0.075  0.2341 -0.7512 -0.1192
   73SLM     H7  656   6.764   1.928   0.111 -0.3664 -0.6387 -0.9625
   73SLM     H8  657   6.804   2.023  -0.029 -1.3163  1.6623  0.5729
   73SLM     H9  658   6.815   2.105   0.118 -3.1168  0.1609 -2.9742
   74SLM     O1  659   7.027   1.957   0.205  0.1395  0.6570  0.5240
   74SLM     C2  660   7.031   1.839   0.265 -0.7702  0.1914 -0.3116
   74SLM     C3  661   7.056   1.844   0.414 -0.2759 -0.3796 -0.3711
   74SLM     O4  662   7.015   1.737   0.204  0.5294 -0.0572 -0.2517
   74SLM     H5  663   7.086   1.940   0.458 -2.4128 -1.2177  3.3150
   74SLM     C6  664   7.152   1.745   0.476 -0.0295 -0.0952 -0.2998
   74SLM     H7  665   7.146   1.760   0.584  0.1212 -0.3866 -0.2502
   74SLM     H8  666   7.258   1.769   0.458 -0.4083  1.3489 -0.7219
   74SLM     H9  667   7.162   1.642   0.442 -0.5373  0.6409 -2.8483
   75SLM     O1  668   6.933   1.816   0.477  0.0572 -0.6048  0.1791
   75SLM     C2  669   6.851   1.917   0.503  0.5109 -0.2302  0.1644
   75SLM     C3  670   6.727   1.879   0.579  0.4227  0.1105  0.1917
   75SLM     O4  671   6.878   2.030   0.471 -0.6977 -0.0269 -0.1695
   75SLM     H5  672   6.750   1.782   0.624 -3.5798 -1.5409 -0.8712
   75SLM     C6  673   6.610   1.846   0.488  0.3346 -0.2550  0.4339
   75SLM     H7  674   6.510   1.847   0.533 -0.6779  3.2685 -1.4653
   75SLM     H8  675   6.590   1.917   0.407  0.7003  1.8819  2.1280
   75SLM     H9  676   6.618   1.750   0.436  0.8648 -0.8655  1.6216
   76SLM     O1  677   6.682   1.965   0.681 -0.0592 -0.0057  0.0835
   76SLM     C2  678   6.609   1.907   0.774  0.2253 -0.2486  0.1560
   76SLM     C3  679   6.524   2.004   0.853 -0.2514  0.1989 -0.8822
   76SLM     O4  680   6.602   1.791   0.804 -0.5168 -0.1700  0.3047
   76SLM     H5  681   6.456   2.052   0.782 -3.3175  1.0575  2.3418
   76SLM     C6  682   6.602   2.108   0.931 -0.1893 -0.1999 -0.4032
   76SLM     H7  683   6.645   2.185   0.865 -0.8556  0.2818 -0.2883
   76SLM     H8  684   6.542   2.176   0.992 -1.2484 -1.8724  0.4768
   76SLM     H9  685   6.690   2.076   0.988 -2.1541 -1.6470  2.0114
   77SLM     O1  686   6.428   1.954   0.944 -0.5464  0.6846 -0.9277
   77SLM     C2  687   6.344   1.861   0.903 -0.6702  0.4357 -0.1153
   77SLM     C3  688   6.257   1.826   1.022  0.1377  0.3084  0.4431
   77SLM     O4  689   6.319   1.840   0.787  0.0273  0.0567 -0.1989
   77SLM     H5  690   6.312   1.848   1.113  1.5108 -0.2925 -0.2085
   77SLM     C6  691   6.229   1.676   1.029  0.1607  0.2775 -0.0802
   77SLM     H7  692   6.319   1.621   0.999 -0.6002 -0.7609 -0.4776
   77SLM     H8  693   6.213   1.663   1.136 -1.6807  0.5825 -0.2854
   77SLM     H9  694   6.151   1.630   0.968  0.6958 -0.5093 -0.1852
   78SLM     O1  695   6.141   1.901   0.997 -0.7715 -1.1259  0.2242
   78SLM     C2  696   6.085   1.973   1.092 -0.2450 -0.3292 -0.0618
   78SLM     C3  697   5.972   2.062   1.045  0.1378  0.0882 -0.2066
   78SLM     O4  698   6.112   1.959   1.209 -0.3357 -0.4847 -0.0607
   78SLM     H5  699   5.901   1.998   0.991  2.0778 -0.4896 -2.2398
   78SLM     C6  700   6.024   2.176   0.960  0.6668  0.0847  0.1103
   78SLM     H7  701   5.939   2.234   0.925  0.6043 -0.3627 -0.4928
   78SLM     H8  702   6.066   2.134   0.869  1.9864 -2.0173  1.5918
   78SLM     H9  703   6.101   2.243   1.000 -0.2833  0.9861  0.4869
   79SLM     O1  704   5.901   2.125   1.149  0.0264 -0.1933 -0.1091
   79SLM     C2  705   5.810   2.053   1.213  0.3596 -0.0478  0.5445
   79SLM     C3  706   5.734   2.130   1.318  0.0944  0.3005  0.1027
   79SLM     O4  707   5.803   1.934   1.199 -0.9744  0.0875 -0.0887
   79SLM     H5  708   5.747   2.238   1.308 -0.5459  0.3825  0.1076
   79SLM     C6  709   5.780   2.089   1.457 -0.4231 -0.6033  0.0182
   79SLM     H7  710   5.718   2.146   1.527  1.2811  0.6144  0.6174
   79SLM     H8  711   5.887   2.106   1.471 -0.4759  0.1923 -0.4891
   79SLM     H9  712   5.770   1.982   1.477 -0.2825 -0.5927  0.1476
   80SLM     O1  713   5.604   2.081   1.296  0.0449  0.1630  0.6761
   80SLM     C2  714   5.509   2.170   1.321 -0.1740  0.1104  0.0706
   80SLM     C3  715   5.377   2.098   1.311  0.0944 -0.2255 -1.2065
   80SLM     O4  716   5.525   2.288   1.337 -0.5018  0.1629  0.0195
   80SLM     H5  717   5.308   2.180   1.290 -1.5950 -1.7006 -1.6478
   80SLM     C6  718   5.341   2.013   1.432 -0.0882  0.4674 -0.7692
   80SLM     H7  719   5.255   2.052   1.487 -0.6646 -0.0198 -1.3052
   80SLM     H8  720   5.428   1.989   1.493 -1.2773  1.8949  1.6610
   80SLM     H9  721   5.295   1.916   1.414 -0.6144  0.1768  1.8399
   81SLM     O1  722   5.355   2.004   1.208 -0.7993 -1.0312 -0.2947
   81SLM     C2  723   5.387   2.033   1.083  0.3350  0.4788  0.3106
   81SLM     C3  724   5.364   1.907   1.003  0.3418  0.6530  0.0361
   81SLM     O4  725   5.414   2.144   1.049  0.7136  0.3732  0.2626
   81SLM     H5  726   5.267   1.938   0.962  1.4167  0.9358 -2.5078
   81SLM     C6  727   5.367   1.767   1.062 -0.0449  0.6003 -0.0665
   81SLM     H7  728   5.335   1.692   0.989 -0.6595  0.6668  0.1233
   81SLM     H8  729   5.288   1.742   1.134 -2.3135  0.8359 -2.3101
   81SLM     H9  730   5.454   1.719   1.108 -0.6540 -0.4613  0.0146
   82SLM     O1  731   5.472   1.909   0.913  0.4353 -0.4820  0.1132
   82SLM     C2  732   5.446   1.931   0.785 -0.2309  0.0692  0.3454
   82SLM     C3  733   5.575   1.941   0.708 -0.5061 -0.0692 -0.1360
   82SLM     O4  734   5.332   1.935   0.747 -0.0738  1.0004 -0.0622
   82SLM     H5  735   5.606   2.038   0.747 -3.2711  0.8760 -0.0733
   82SLM     C6  736   5.556   1.966   0.560 -0.0447  0.5208 -0.0985
   82SLM     H7  737   5.514   2.066   0.544 -1.2087  0.1460  0.4893
   82SLM     H8  738   5.656   1.980   0.519 -0.4409  3.0415 -0.3908
   82SLM     H9  739   5.503   1.901   0.490 -2.8949  1.7311  0.7880
   83SLM     O1  740   5.651   1.824   0.728 -0.3941 -0.0507 -0.4455
   83SLM     C2  741   5.782   1.835   0.725 -0.4006  0.0281 -0.4214
   83SLM     C3  742   5.841   1.698   0.749 -0.9864 -0.2716 -0.6823
   83SLM     O4  743   5.845   1.938   0.714  0.0169 -0.1445  0.3099
   83SLM     H5  744   5.780   1.638   0.681 -1.1977 -2.0061  0.9401
   83SLM     C6  745   5.823   1.639   0.888 -0.3567  0.0604 -0.4548
   83SLM     H7  746   5.856   1.693   0.977 -1.4226  1.1542 -0.7008
   83SLM     H8  747   5.716   1.615   0.890 -0.4793 -0.4747 -4.4423
   83SLM     H9  748   5.869   1.540   0.896  1.4729  0.9670  1.0322
   84SLM     O1  749   5.974   1.684   0.706 -1.1363 -0.1058 -1.2075
   84SLM     C2  750   6.013   1.565   0.662  0.0615 -0.2795  0.2270
   84SLM     C3  751   6.144   1.570   0.588 -0.0168 -0.3339  0.0816
   84SLM     O4  752   5.953   1.462   0.680  0.4131 -0.5250 -0.0043
   84SLM     H5  753   6.140   1.516   0.493  1.9938  1.6014 -1.1990
   84SLM     C6  754   6.250   1.491   0.663  0.0432  0.1809  0.5468
   84SLM     H7  755   6.316   1.445   0.589  0.2307 -0.9734  1.3948
   84SLM     H8  756   6.214   1.419   0.737 -2.7621 -1.0078 -1.7781
   84SLM     H9  757   6.299   1.565   0.727  0.7071  0.1126  0.1261
   85SLM     O1  758   6.193   1.700   0.560  0.3046 -0.5613 -0.4313
   85SLM     C2  759   6.128   1.764   0.464 -0.5368  0.0609  0.5268
   85SLM     C3  760   6.183   1.904   0.449 -0.2457 -0.1261 -0.2200
   85SLM     O4  761   6.028   1.721   0.414 -0.2440  0.3569 -0.3316
   85SLM     H5  762   6.286   1.905   0.486 -0.3312  1.5681  0.0468
   85SLM     C6  763   6.109   2.003   0.538 -0.2973  0.0004 -0.4006
   85SLM     H7  764   6.004   2.014   0.512  0.0532  0.5127 -1.6339
   85SLM     H8  765   6.123   1.967   0.641  2.2125  1.0711 -0.2783
   85SLM     H9  766   6.155   2.102   0.536 -3.2258  1.4552 -2.0229
   86SLM     O1  767   6.198   1.937   0.313  0.7298  0.2390 -0.0314
   86SLM     C2  768   6.266   1.861   0.229  0.0357 -0.5114  0.0697
   86SLM     C3  769   6.298   1.927   0.097 -0.7214 -0.1880  0.0451
   86SLM     O4  770   6.304   1.751   0.258 -0.4896 -0.3975  1.2567
   86SLM     H5  771   6.332   1.848   0.029 -2.9138 -1.6466  0.5120
   86SLM     C6  772   6.417   2.021   0.091 -0.6743 -0.2927 -0.7344
   86SLM     H7  773   6.425   2.056  -0.012  0.8496 -3.4521 -1.8376
   86SLM     H8  774   6.414   2.105   0.159 -2.1887 -0.3008 -0.7560
   86SLM     H9  775   6.510   1.967   0.112 -1.2860 -0.7423  0.9998
   87SLM     O1  776   6.215   2.017   0.027  0.0275  0.6525  0.2219
   87SLM     C2  777   6.087   1.985   0.021  0.3970 -0.7488 -0.6480
   87SLM     C3  778   6.024   2.101  -0.054  0.4091 -0.1735  0.2232
   87SLM     O4  779   6.031   1.880   0.037 -0.9298  0.0203 -0.0079
   87SLM     H5  780   6.106   2.153  -0.104 -0.2149 -0.6220 -1.3299
   87SLM     C6  781   5.968   2.202   0.044  0.6248  0.6025 -0.4369
   87SLM     H7  782   6.052   2.223   0.111  2.1487 -2.4813 -1.1925
   87SLM     H8  783   5.938   2.299   0.005 -1.2522  1.1535  2.0856
   87SLM     H9  784   5.880   2.158   0.094 -0.1533  2.0117 -0.5335
   88SLM     O1  785   5.923   2.093  -0.151  0.3711  0.3375  0.2191
   88SLM     C2  786   5.932   1.991  -0.234  0.2096  0.4777  0.0280
   88SLM     C3  787   5.804   1.976  -0.314  0.1234  0.4065  0.1793
   88SLM     O4  788   6.027   1.921  -0.258  0.2147  0.2339  0.7613
   88SLM     H5  789   5.745   2.065  -0.336 -1.0838  0.1250  2.0642
   88SLM     C6  790   5.709   1.871  -0.261  0.0718  0.6905  0.6578
   88SLM     H7  791   5.768   1.779  -0.251  2.9656  2.4037  0.4761
   88SLM     H8  792   5.691   1.889  -0.155  2.5581  1.9274  0.9335
   88SLM     H9  793   5.611   1.862  -0.309  0.5643  1.3152 -0.5011
   89SLM     O1  794   5.829   1.928  -0.444 -0.7806 -0.0865  0.1820
   89SLM     C2  795   5.892   1.996  -0.539 -1.2515  0.3710  0.1966
   89SLM     C3  796   5.928   1.906  -0.654  0.3691  0.3266  0.7116
   89SLM     O4  797   5.917   2.113  -0.522  0.0235  0.1406 -0.0047
   89SLM     H5  798   5.847   1.833  -0.638 -1.2458  2.5253  3.4345
   89SLM     C6  799   6.072   1.860  -0.664  0.3108  0.2679  0.0714
   89SLM     H7  800   6.083   1.792  -0.579  1.9802 -0.4748 -0.6992
   89SLM     H8  801   6.094   1.817  -0.762 -1.6301  1.6256 -1.0145
   89SLM     H9  802   6.137   1.946  -0.646  1.2829 -0.7104  1.4915
   90SLM     O1  803   5.900   1.991  -0.763 -0.0646 -0.3159  0.3066
   90SLM     C2  804   5.796   1.968  -0.841  0.1044  0.6510 -0.2259
   90SLM     C3  805   5.774   2.071  -0.949 -0.3437  0.0194 -0.7436
   90SLM     O4  806   5.718   1.878  -0.823  0.9050 -0.2339 -1.0770
   90SLM     H5  807   5.668   2.052  -0.962 -0.9339  1.7310  1.1070
   90SLM     C6  808   5.854   2.049  -1.076 -0.4095  0.4748 -0.8666
   90SLM     H7  809   5.837   2.119  -1.158 -0.2066  1.0630 -0.4041
   90SLM     H8  810   5.957   2.065  -1.042 -0.5491  3.8614 -1.7342
   90SLM     H9  811   5.848   1.942  -1.098 -0.8151  0.2906  0.1263
   91SLM     O1  812   5.792   2.200  -0.895 -0.4213 -0.5764  0.7512
   91SLM     C2  813   5.680   2.258  -0.854 -0.3016 -0.0040  0.2812
   91SLM     C3  814   5.711   2.399  -0.809  0.3383  0.0791 -0.3876
   91SLM     O4  815   5.573   2.204  -0.851 -0.1559 -0.3537 -0.5169
   91SLM     H5  816   5.771   2.436  -0.892 -1.7531 -0.0593 -2.0448
   91SLM     C6  817   5.792   2.401  -0.680 -0.3987  0.2670  0.0811
   91SLM     H7  818   5.736   2.336  -0.613  1.2443  2.4503  3.8975
   91SLM     H8  819   5.896   2.370  -0.687 -1.2482 -3.3514  1.3720
   91SLM     H9  820   5.812   2.500  -0.639  1.1134 -0.1100  0.2997
   92SLM     O1  821   5.604   2.491  -0.803  0.1488 -0.1809  0.3176
   92SLM     C2  822   5.524   2.502  -0.907 -0.1581 -0.5110  0.5147
   92SLM     C3  823   5.426   2.613  -0.874  0.4039  0.1474 -0.0086
   92SLM     O4  824   5.538   2.447  -1.013 -1.2653 -0.0891  0.1374
   92SLM     H5  825   5.489   2.693  -0.834 -0.2344  1.5542 -1.6942
   92SLM     C6  826   5.324   2.570  -0.771 -0.4520  0.5005 -0.6979
   92SLM     H7  827   5.349   2.480  -0.715  0.0885  2.1614  1.9032
   92SLM     H8  828   5.230   2.543  -0.821 -1.6482 -0.2011  1.7557
   92SLM     H9  829   5.272   2.635  -0.700  1.4145  0.5556  0.7042
   93SLM     O1  830   5.352   2.670  -0.980  0.2540 -0.8025 -0.4289
   93SLM     C2  831   5.409   2.771  -1.043  0.3204 -0.4507  0.1861
   93SLM     C3  832   5.335   2.799  -1.171  0.9584  0.3595 -0.0115
   93SLM     O4  833   5.506   2.833  -1.008  0.0297 -0.0460  0.2890
   93SLM     H5  834   5.228   2.792  -1.148 -1.1555  1.4286 -6.9489
   93SLM     C6  835   5.347   2.938  -1.232 -0.4181  0.2778 -0.5060
   93SLM     H7  836   5.280   3.016  -1.194 -1.6634 -0.2295 -1.5512
   93SLM     H8  837   5.449   2.976  -1.230 -0.8169  1.4363 -1.3123
   93SLM     H9  838   5.311   2.927  -1.335 -0.6703  2.9517 -0.7700
   94SLM     O1  839   5.370   2.706  -1.271 -0.0634 -0.3319  0.2574
   94SLM     C2  840   5.268   2.633  -1.314 -0.1080 -0.0226 -0.1710
   94SLM     C3  841   5.302   2.570  -1.447 -0.2083  0.1066 -0.2584
   94SLM     O4  842   5.159   2.620  -1.265 -0.3287 -0.3988 -0.7526
   94SLM     H5  843   5.214   2.539  -1.504 -1.6813  3.0585  0.2419
   94SLM     C6  844   5.382   2.446  -1.409  0.2131  0.5234  0.2209
   94SLM     H7  845   5.423   2.378  -1.484  0.4245  0.9574 -0.0637
   94SLM     H8  846   5.305   2.375  -1.379  1.2073  0.0555  1.7939
   94SLM     H9  847   5.462   2.454  -1.334 -0.2751 -1.0552  0.9369
   95SLM     O1  848   5.384   2.648  -1.531  0.1173  0.5758  0.4843
   95SLM     C2  849   5.334   2.764  -1.569  0.4045  0.4724 -0.2123
   95SLM     C3  850   5.434   2.845  -1.649  0.4295  0.0874 -0.5754
   95SLM     O4  851   5.223   2.801  -1.543  0.2624  0.2740 -0.5235
   95SLM     H5  852   5.462   2.794  -1.741  3.5638  2.3745 -1.0520
   95SLM     C6  853   5.553   2.880  -1.561  0.3006 -0.0082 -0.3609
   95SLM     H7  854   5.623   2.944  -1.616 -0.4792  0.0536 -1.3124
   95SLM     H8  855   5.593   2.779  -1.546 -1.5594 -0.4694  2.0857
   95SLM     H9  856   5.537   2.936  -1.469  0.0191  2.7298 -1.9846
   96SLM     O1  857   5.383   2.972  -1.679 -0.2849 -0.0312  0.1002
   96SLM     C2  858   5.413   3.024  -1.797  0.1829 -0.3068  0.0992
   96SLM     C3  859   5.367   3.167  -1.809 -0.2100 -0.4378  0.0504
   96SLM     O4  860   5.452   2.956  -1.888 -0.2205 -0.4837  0.0595
   96SLM     H5  861   5.314   3.177  -1.904 -1.1033  1.4709  0.7033
   96SLM     C6  862   5.268   3.223  -1.709  0.2831  0.0897  0.2491
   96SLM     H7  863   5.322   3.233  -1.614 -0.4159 -3.3796  1.1446
   96SLM     H8  864   5.251   3.330  -1.728  3.5919  0.6841  0.1089
   96SLM     H9  865   5.183   3.155  -1.697  0.3716 -0.3870 -1.4993
   97SLM     O1  866   5.491   3.233  -1.815 -0.5602  0.2896  0.7245
   97SLM     C2  867   5.512   3.303  -1.925 -0.2069 -0.4248  0.3353
   97SLM     C3  868   5.645   3.373  -1.906 -0.3925  0.2491 -0.7325
   97SLM     O4  869   5.439   3.309  -2.020  0.1539  0.5870  0.1143
   97SLM     H5  870   5.705   3.363  -1.815 -0.4420  2.6234 -0.3663
   97SLM     C6  871   5.739   3.299  -1.999  0.1024 -0.3275  0.2125
   97SLM     H7  872   5.741   3.191  -1.980  2.7234  0.0297  2.8067
   97SLM     H8  873   5.719   3.326  -2.103 -1.1234  1.0291  0.7722
   97SLM     H9  874   5.841   3.313  -1.962 -0.0733 -1.2810  1.1097
   98SLM     O1  875   5.654   3.511  -1.933 -0.1852  0.4303  0.2057
   98SLM     C2  876   5.563   3.594  -1.886  0.0599  0.6148  0.3539
   98SLM     C3  877   5.580   3.731  -1.949 -0.1468  0.2426 -0.5264
   98SLM     O4  878   5.482   3.562  -1.804 -0.5173 -0.3981 -0.5898
   98SLM     H5  879   5.605   3.720  -2.055 -3.7213  0.1804 -1.4789
   98SLM     C6  880   5.696   3.804  -1.884 -0.8991  0.5142  0.5323
   98SLM     H7  881   5.721   3.896  -1.938 -0.5618 -0.6735 -1.4260
   98SLM     H8  882   5.669   3.828  -1.780  2.5641  1.5398  1.3095
   98SLM     H9  883   5.773   3.729  -1.902 -0.2121  1.1449  0.7710
   99SLM     O1  884   5.469   3.809  -1.913 -0.2423 -0.2981  0.3951
   99SLM     C2  885   5.393   3.863  -2.007 -0.1053 -0.0091  0.4477
   99SLM     C3  886   5.281   3.933  -1.933  0.0131  0.2107  0.4158
   99SLM     O4  887   5.405   3.841  -2.125 -0.3681 -0.0627  0.4295
   99SLM     H5  888   5.206   3.954  -2.010 -2.6195 -0.0406  2.7582
   99SLM     C6  889   5.323   4.074  -1.893 -0.1274  0.3387  0.1203
   99SLM     H7  890   5.312   4.126  -1.988 -0.3521  1.4961  0.7718
   99SLM     H8  891   5.430   4.074  -1.870  0.5581 -0.4019 -2.6621
   99SLM     H9  892   5.255   4.111  -1.816  1.3163 -0.6679  1.9863
  100SLE     O1  893   5.233   3.855  -1.827  0.4472 -0.5782  0.0459
  100SLE     C2  894   5.180   3.735  -1.846  0.2987 -0.4794 -0.1643
  100SLE     C3  895   5.143   3.675  -1.712  0.1663 -0.2724 -0.1078
  100SLE     O4  896   5.164   3.678  -1.950  0.3281 -0.2319 -0.3046
  100SLE     H5  897   5.175   3.571  -1.722  0.4836  0.0320 -3.7991
  100SLE    O10  898   5.218   3.720  -1.602 -0.2940 -0.1370  0.1565
  100SLE    H11  899   5.306   3.747  -1.624  0.6699 -1.6649  1.8881
  100SLE     C6  900   4.996   3.684  -1.676  0.0862 -0.4047 -0.4016
  100SLE     H7  901   4.985   3.635  -1.579  4.3872  0.4585  0.6981
  100SLE     H8  902   4.926   3.630  -1.741 -0.0358  2.0160 -2.4622
  100SLE     H9  903   4.979   3.792  -1.679 -3.7106 -0.8544 -1.2944
    1SLS     O1  904   1.021   3.401   3.171 -0.0495 -0.1049  0.4410
    1SLS     C2  905   1.051   3.273   3.136  0.4903  0.1189  0.0816
    1SLS     C3  906   1.134   3.258   3.009 -0.0528  0.2207 -0.2848
    1SLS     O4  907   1.000   3.181   3.199  0.0911  0.0553 -0.3309
    1SLS     H5  908   1.208   3.336   3.028 -0.0298  0.0147  0.4645
    1SLS    H10  909   1.007   3.420   3.263  2.0472  0.7823  0.6467
    1SLS     C6  910   1.200   3.121   3.014 -0.3394  0.0784 -0.3472
    1SLS     H7  911   1.288   3.116   2.950  0.2812 -1.4815  0.5815
    1SLS     H8  912   1.142   3.033   2.987  1.9123 -1.4732 -0.4096
    1SLS     H9  913   1.253   3.118   3.110  1.1516 -1.1158 -1.1820
    2SLM     O1  914   1.060   3.272   2.890 -0.1303 -0.1137 -0.2780
    2SLM     C2  915   1.123   3.283   2.774  0.2337 -0.3986 -0.1059
    2SLM     C3  916   1.029   3.295   2.656  0.4166 -0.3150 -0.2435
    2SLM     O4  917   1.241   3.307   2.771  0.3533 -0.9687 -0.0794
    2SLM     H5  918   0.935   3.307   2.709  0.1535 -0.0424 -0.7702
    2SLM     C6  919   1.021   3.161   2.584  0.0330 -0.4439  0.0369
    2SLM     H7  920   0.920   3.138   2.549 -1.1897  0.7350  2.5309
    2SLM     H8  921   1.078   3.181   2.493  0.9743  1.1422  0.9269
    2SLM     H9  922   1.064   3.074   2.633  1.6101  0.7770  0.9069
    3SLM     O1  923   1.063   3.396   2.565  0.2976 -0.0624 -0.0083
    3SLM     C2  924   1.090   3.522   2.596 -0.5570  0.1705 -0.1951
    3SLM     C3  925   1.105   3.598   2.466 -0.5900 -0.1369 -0.3812
    3SLM     O4  926   1.090   3.570   2.706 -0.1282 -0.1318 -0.0611
    3SLM     H5  927   1.029   3.572   2.392 -1.6232 -1.4406  1.0758
    3SLM     C6  928   1.241   3.580   2.401 -0.0362  0.7177  0.4918
    3SLM     H7  929   1.278   3.484   2.438 -1.2259 -0.2700 -0.7410
    3SLM     H8  930   1.233   3.559   2.293  1.1163  1.1281  0.3204
    3SLM     H9  931   1.323   3.651   2.403  0.3756  0.5725 -3.4445
    4SLM     O1  932   1.091   3.736   2.494  0.5555 -0.1068  0.0920
    4SLM     C2  933   0.976   3.789   2.532  0.3541  0.0665 -0.7532
    4SLM     C3  934   0.992   3.934   2.567  0.5671 -0.1447  0.0350
    4SLM     O4  935   0.879   3.718   2.542 -0.2768  1.1182  0.8528
    4SLM     H5  936   1.097   3.961   2.574  0.5944  0.4750 -2.0978
    4SLM     C6  937   0.907   3.960   2.691  0.3720 -0.2363 -0.0795
    4SLM     H7  938   0.821   3.893   2.687  1.1817 -1.6135  3.0247
    4SLM     H8  939   0.886   4.064   2.718 -1.3921 -1.4368  3.8644
    4SLM     H9  940   0.975   3.918   2.765 -0.8249 -2.0380  0.0708
    5SLM     O1  941   0.929   4.013   2.469  0.5508 -0.1222  0.0630
    5SLM     C2  942   1.001   4.047   2.363 -0.1834  0.1592 -0.3564
    5SLM     C3  943   0.927   4.133   2.263 -0.6540 -0.2638 -0.3723
    5SLM     O4  944   1.116   4.018   2.346  0.0233  0.2692  0.7679
    5SLM     H5  945   0.975   4.115   2.166  2.0891  2.2036  0.3835
    5SLM     C6  946   0.937   4.280   2.298 -0.1475 -0.4546  0.3061
    5SLM     H7  947   0.923   4.309   2.402  0.0581 -0.5406  0.3595
    5SLM     H8  948   0.867   4.325   2.227  0.2131 -1.0737 -0.4574
    5SLM     H9  949   1.035   4.315   2.262 -2.1205  3.0981 -2.2039
    6SLM     O1  950   0.790   4.115   2.289 -0.7782  0.8774 -0.2226
    6SLM     C2  951   0.736   4.035   2.199  0.3085 -0.1555  0.0198
    6SLM     C3  952   0.593   4.003   2.235  0.3480 -0.4210 -0.0629
    6SLM     O4  953   0.783   3.992   2.097  1.0811  0.8049 -0.0499
    6SLM     H5  954   0.576   4.072   2.318 -1.4145 -1.5494  0.5648
    6SLM     C6  955   0.577   3.867   2.300  0.3826 -0.4484 -0.1115
    6SLM     H7  956   0.493   3.865   2.370 -0.3507  0.0282 -0.9646
    6SLM     H8  957   0.667   3.838   2.357  0.5088 -0.7354 -0.4569
    6SLM     H9  958   0.573   3.788   2.225  1.8926 -0.9346  0.2656
    7SLM     O1  959   0.497   4.027   2.135  0.2160  0.4021  0.2568
    7SLM     C2  960   0.503   4.123   2.044  0.7665 -0.0514 -0.1915
    7SLM     C3  961   0.415   4.103   1.922 -0.0619 -0.3821  0.4511
    7SLM     O4  962   0.555   4.224   2.083 -0.6808  0.7321 -0.2233
    7SLM     H5  963   0.306   4.099   1.929 -0.2398 -1.9201 -1.9625
    7SLM     C6  964   0.437   3.972   1.847  1.2547  0.4198 -0.6098
    7SLM     H7  965   0.413   3.882   1.904 -0.5171  1.3029  0.1436
    7SLM     H8  966   0.543   3.979   1.822  1.2551  1.1591 -0.4314
    7SLM     H9  967   0.369   3.975   1.762  0.8997 -0.9271 -0.3935
    8SLM     O1  968   0.446   4.195   1.820 -0.0196 -0.2229  0.6075
    8SLM     C2  969   0.407   4.321   1.826  0.0009 -0.1640 -0.2854
    8SLM     C3  970   0.475   4.391   1.711 -0.0103 -0.0618 -0.2297
    8SLM     O4  971   0.332   4.370   1.907  0.4393 -0.0555  0.0613
    8SLM     H5  972   0.508   4.316   1.640 -0.2456 -0.4293  0.0414
    8SLM     C6  973   0.587   4.476   1.768 -0.2011 -0.2128  0.3824
    8SLM     H7  974   0.655   4.506   1.688 -0.7509  4.5431  1.4524
    8SLM     H8  975   0.547   4.560   1.825  0.5366 -1.6424  3.2219
    8SLM     H9  976   0.654   4.415   1.831  1.2348 -0.1334 -0.9930
    9SLM     O1  977   0.377   4.478   1.658 -0.0416  0.0646  0.0297
    9SLM     C2  978   0.387   4.513   1.531  0.1900 -0.0339  0.0200
    9SLM     C3  979   0.261   4.582   1.485  0.2455  0.2130  0.2358
    9SLM     O4  980   0.474   4.465   1.462  0.1145 -0.0243 -0.0827
    9SLM     H5  981   0.239   4.672   1.543 -3.3913 -1.4804  1.8556
    9SLM     C6  982   0.142   4.492   1.513  0.2922  0.0744 -0.0076
    9SLM     H7  983   0.050   4.547   1.537  2.0256  2.3823  1.8481
    9SLM     H8  984   0.154   4.417   1.592  0.2297  0.4122  0.3259
    9SLM     H9  985   0.119   4.425   1.430 -0.8136 -3.6207  2.9645
   10SLM     O1  986   0.258   4.600   1.345 -0.0150 -0.6566  0.1193
   10SLM     C2  987   0.323   4.703   1.294 -0.3326 -0.4111  0.2085
   10SLM     C3  988   0.321   4.695   1.143  0.3615 -0.4854  0.1994
   10SLM     O4  989   0.387   4.774   1.367  0.3889 -0.3626 -0.4564
   10SLM     H5  990   0.221   4.668   1.107 -0.0405  1.3346 -0.1353
   10SLM     C6  991   0.403   4.578   1.092 -0.0511 -0.7655  0.1711
   10SLM     H7  992   0.510   4.601   1.102 -0.3964  0.1589  2.3936
   10SLM     H8  993   0.381   4.483   1.141  0.1874 -2.3752 -2.6296
   10SLM     H9  994   0.371   4.545   0.993  2.0551 -5.6281  0.7949
   11SLM     O1  995   0.359   4.810   1.070 -0.0159 -0.0841  0.6293
   11SLM     C2  996   0.312   4.931   1.092  1.1128  0.3084  0.9846
   11SLM     C3  997   0.360   5.036   0.994 -0.2298 -0.1848 -0.2331
   11SLM     O4  998   0.227   4.948   1.176 -0.1819  0.3306 -0.2769
   11SLM     H5  999   0.409   5.117   1.047  1.3008 -0.3024 -1.4208
   11SLM     C6 1000   0.247   5.113   0.927 -0.5738 -0.6152 -0.1598
   11SLM     H7 1001   0.179   5.175   0.986 -1.1088 -1.5425  0.2198
   11SLM     H8 1002   0.167   5.052   0.885 -0.8990 -0.2931 -0.0099
   11SLM     H9 1003   0.275   5.181   0.846 -0.2114  1.9750  1.9894
   12SLM     O1 1004   0.439   4.975   0.895  0.3831 -0.1961  0.2569
   12SLM     C2 1005   0.561   5.025   0.888 -0.0206  0.7239 -0.3980
   12SLM     C3 1006   0.630   4.971   0.766  0.8880  0.1097  0.3722
   12SLM     O4 1007   0.612   5.095   0.971 -0.1341 -0.0884  0.3785
   12SLM     H5 1008   0.734   4.957   0.797  0.2833 -5.6925  1.0658
   12SLM     C6 1009   0.617   5.070   0.652 -0.1057 -1.3311 -0.8148
   12SLM     H7 1010   0.638   5.032   0.552  0.0734 -4.4190  0.2985
   12SLM     H8 1011   0.682   5.155   0.675 -1.0645 -1.3683  2.5293
   12SLM     H9 1012   0.518   5.118   0.648  0.1426 -0.6324  0.7805
   13SLM     O1 1013   0.584   4.846   0.717 -0.0887  0.2584  0.8911
   13SLM     C2 1014   0.639   4.738   0.771  0.0158  0.0684  0.4072
   13SLM     C3 1015   0.580   4.610   0.717  0.3038  0.0889  0.0416
   13SLM     O4 1016   0.716   4.741   0.863 -0.4572 -0.0521  0.8092
   13SLM     H5 1017   0.485   4.583   0.764  0.0963  1.3645  0.4009
   13SLM     C6 1018   0.568   4.627   0.567 -1.0211 -0.3359  0.0853
   13SLM     H7 1019   0.652   4.690   0.537  0.8562 -1.4551  2.6651
   13SLM     H8 1020   0.474   4.682   0.556 -0.0148  1.7949  1.6146
   13SLM     H9 1021   0.585   4.532   0.516 -0.3132 -0.4208  0.4669
   14SLM     O1 1022   0.669   4.501   0.720 -0.2827 -0.3963  0.1509
   14SLM     C2 1023   0.693   4.443   0.836  0.4954  0.1228  0.2584
   14SLM     C3 1024   0.810   4.347   0.829  0.2287 -0.1953  0.1032
   14SLM     O4 1025   0.628   4.463   0.935 -0.3423  0.3920 -0.3447
   14SLM     H5 1026   0.768   4.250   0.804  0.8640  0.2801 -3.3616
   14SLM     C6 1027   0.874   4.329   0.966  0.1811  0.0272  0.1556
   14SLM     H7 1028   0.793   4.290   1.028  1.4392 -2.6385  0.2753
   14SLM     H8 1029   0.900   4.425   1.012 -0.7024 -0.8230  2.5562
   14SLM     H9 1030   0.955   4.256   0.971 -1.8671 -2.4431 -0.3064
   15SLM     O1 1031   0.910   4.388   0.738  0.2071 -0.2827  0.0398
   15SLM     C2 1032   0.942   4.300   0.644  0.4475  0.2866 -0.4189
   15SLM     C3 1033   1.028   4.378   0.547  0.2620  0.6825 -0.2693
   15SLM     O4 1034   0.908   4.186   0.632 -0.5152  0.5537 -0.3322
   15SLM     H5 1035   0.981   4.476   0.539 -1.8461 -0.0625  1.7684
   15SLM     C6 1036   1.028   4.320   0.407  0.9029  0.0918 -0.0290
   15SLM     H7 1037   0.933   4.326   0.355  0.1926 -2.4491  0.8535
   15SLM     H8 1038   1.103   4.362   0.339 -2.0430  1.3919 -2.7528
   15SLM     H9 1039   1.065   4.217   0.413  3.0239  0.8448  0.8300
   16SLM     O1 1040   1.150   4.385   0.617  0.1917  0.4060 -0.1163
   16SLM     C2 1041   1.254   4.455   0.573  0.1706  0.2546 -0.4078
   16SLM     C3 1042   1.380   4.452   0.656  0.0007 -0.2763 -0.1591
   16SLM     O4 1043   1.231   4.523   0.477 -0.4252 -0.1765 -0.5792
   16SLM     H5 1044   1.388   4.548   0.708 -1.6585 -0.7613  1.0429
   16SLM     C6 1045   1.501   4.470   0.566 -0.2351 -0.1253 -0.4469
   16SLM     H7 1046   1.492   4.559   0.502  0.9767  2.5608  2.7911
   16SLM     H8 1047   1.597   4.488   0.614 -1.2776 -0.6168  1.9556
   16SLM     H9 1048   1.526   4.390   0.497 -0.6052 -2.2082  1.7247
   17SLM     O1 1049   1.388   4.359   0.761 -0.3801  0.0076  0.1272
   17SLM     C2 1050   1.299   4.348   0.858 -0.4623 -0.8058 -0.0312
   17SLM     C3 1051   1.334   4.221   0.932  0.3183 -0.4653  0.2071
   17SLM     O4 1052   1.216   4.429   0.886 -0.0789 -0.1057 -0.8804
   17SLM     H5 1053   1.405   4.158   0.877 -0.6627  0.7619 -2.6924
   17SLM     C6 1054   1.396   4.239   1.069 -0.5893  0.2375  0.5386
   17SLM     H7 1055   1.357   4.319   1.132  2.4923  1.3495  1.2220
   17SLM     H8 1056   1.389   4.143   1.122  1.5096  0.6324  1.6116
   17SLM     H9 1057   1.504   4.247   1.056 -0.1530 -2.7311  1.4688
   18SLM     O1 1058   1.212   4.154   0.960  0.2805 -0.2741  0.4956
   18SLM     C2 1059   1.188   4.043   0.893  0.3045 -0.1106  0.2115
   18SLM     C3 1060   1.093   3.956   0.974  0.6602 -0.1428  0.5969
   18SLM     O4 1061   1.228   4.011   0.785 -0.3058 -0.4154  0.0701
   18SLM     H5 1062   0.995   3.996   0.949  1.1094  0.3966 -0.3867
   18SLM     C6 1063   1.104   3.809   0.940 -0.5237 -0.0565 -0.2195
   18SLM     H7 1064   1.100   3.790   0.832 -1.9300 -2.6701  0.2066
   18SLM     H8 1065   1.021   3.755   0.986 -2.6035  2.6937 -0.4790
   18SLM     H9 1066   1.192   3.754   0.975 -1.4537 -1.5319 -0.1318
   19SLM     O1 1067   1.135   3.970   1.108  1.0516 -0.0334  0.4655
   19SLM     C2 1068   1.043   4.006   1.196 -0.1179 -1.0576 -0.3082
   19SLM     C3 1069   1.107   4.031   1.330 -0.4674 -0.3658 -0.2668
   19SLM     O4 1070   0.929   4.020   1.162 -0.0704  0.4767  0.0930
   19SLM     H5 1071   1.196   4.093   1.315  0.8282 -1.4781  2.1375
   19SLM     C6 1072   1.147   3.899   1.394 -0.3915 -0.3696 -0.3220
   19SLM     H7 1073   1.164   3.815   1.327 -2.7118 -0.2196 -1.1978
   19SLM     H8 1074   1.249   3.918   1.428 -0.8576  2.0758 -0.0693
   19SLM     H9 1075   1.071   3.879   1.470  0.6360  0.6085  1.0232
   20SLM     O1 1076   1.030   4.102   1.424 -0.2234  0.0757 -0.3990
   20SLM     C2 1077   0.976   4.216   1.384 -0.8215 -0.0125  0.1451
   20SLM     C3 1078   0.873   4.257   1.487 -0.9061 -0.2307  0.1486
   20SLM     O4 1079   1.000   4.283   1.287  0.1327 -0.0575  0.3441
   20SLM     H5 1080   0.797   4.181   1.467  1.3279 -2.6657  0.3913
   20SLM     C6 1081   0.804   4.388   1.455 -1.0098 -0.2590  0.2562
   20SLM     H7 1082   0.804   4.405   1.347  4.2486  3.0069  0.4439
   20SLM     H8 1083   0.884   4.462   1.468  0.5309 -1.9084  0.5873
   20SLM     H9 1084   0.712   4.421   1.504 -0.7996 -1.6674  1.7122
   21SLM     O1 1085   0.926   4.257   1.618 -0.4639  0.3494 -0.0249
   21SLM     C2 1086   0.866   4.188   1.714  0.2778 -0.5880 -0.2109
   21SLM     C3 1087   0.939   4.204   1.845 -0.7303  0.1089  0.2827
   21SLM     O4 1088   0.763   4.131   1.691 -0.0302  0.0157 -0.3437
   21SLM     H5 1089   0.871   4.212   1.930  2.0238  0.3619  2.6433
   21SLM     C6 1090   1.028   4.088   1.887 -0.5154  0.2203  0.1404
   21SLM     H7 1091   1.113   4.075   1.820 -0.5378  2.5123 -0.3964
   21SLM     H8 1092   1.073   4.119   1.981 -2.5528  1.9720  0.6314
   21SLM     H9 1093   0.963   4.000   1.884  0.0935 -0.2716  1.0320
   22SLM     O1 1094   1.023   4.318   1.845 -0.1363 -0.3235  0.3417
   22SLM     C2 1095   0.982   4.422   1.915  0.0482  0.5654 -0.8433
   22SLM     C3 1096   1.072   4.543   1.902 -0.2160  0.8885  0.2578
   22SLM     O4 1097   0.884   4.427   1.985  0.2084 -0.0341 -0.5746
   22SLM     H5 1098   1.063   4.619   1.979 -3.7945  5.0314 -3.6616
   22SLM     C6 1099   1.023   4.618   1.779 -0.0093 -0.0596 -0.4191
   22SLM     H7 1100   0.920   4.653   1.792  0.3953  1.4624 -1.1018
   22SLM     H8 1101   1.021   4.565   1.684 -0.3375 -6.3074  2.5594
   22SLM     H9 1102   1.076   4.713   1.766 -1.7491  0.9859 -0.2025
   23SLM     O1 1103   1.204   4.502   1.878 -0.4343  0.1176  0.3290
   23SLM     C2 1104   1.279   4.437   1.966  0.4138  0.6763  0.0298
   23SLM     C3 1105   1.417   4.397   1.918 -0.1869 -0.4024 -0.8389
   23SLM     O4 1106   1.232   4.410   2.073  0.1847 -0.1382 -0.2665
   23SLM     H5 1107   1.368   4.322   1.855 -1.4587 -2.1721  2.0340
   23SLM     C6 1108   1.499   4.318   2.018 -0.1839 -0.0823 -0.5890
   23SLM     H7 1109   1.512   4.370   2.114 -1.9161  1.7537 -1.2874
   23SLM     H8 1110   1.584   4.267   1.973 -0.4879 -3.1246  1.8770
   23SLM     H9 1111   1.440   4.231   2.049  0.4510 -1.6534 -3.4448
   24SLM     O1 1112   1.492   4.494   1.848  0.3010  0.1910  0.4709
   24SLM     C2 1113   1.523   4.609   1.904 -0.5580  0.9360 -0.5392
   24SLM     C3 1114   1.578   4.720   1.818  0.1452  0.4940 -0.6668
   24SLM     O4 1115   1.494   4.636   2.018 -0.8388  0.3847 -0.4755
   24SLM     H5 1116   1.679   4.754   1.838 -0.5952  2.3769  0.0711
   24SLM     C6 1117   1.488   4.843   1.818  0.4747  0.7376  0.1540
   24SLM     H7 1118   1.418   4.849   1.735  0.2475 -0.5539  0.2209
   24SLM     H8 1119   1.434   4.845   1.913 -0.9091 -3.6132 -0.3067
   24SLM     H9 1120   1.559   4.926   1.814  3.5359 -1.6668 -4.4535
   25SLM     O1 1121   1.582   4.676   1.684  0.1054 -0.1408 -0.4647
   25SLM     C2 1122   1.683   4.600   1.645  0.1799 -0.0826 -0.3870
   25SLM     C3 1123   1.663   4.549   1.504 -0.5133  0.0271 -0.3341
   25SLM     O4 1124   1.780   4.593   1.716 -0.0449 -0.7904 -0.1396
   25SLM     H5 1125   1.633   4.626   1.432 -0.4159  1.4101  1.0464
   25SLM     C6 1126   1.795   4.489   1.457  0.1221  0.0200  1.4041
   25SLM     H7 1127   1.815   4.394   1.508  0.5337 -0.5650  0.1789
   25SLM     H8 1128   1.798   4.468   1.350 -3.1404 -0.9779  1.3815
   25SLM     H9 1129   1.877   4.560   1.470  0.3623  0.6094 -2.3011
   26SLM     O1 1130   1.567   4.448   1.520 -0.5931  0.2195  0.4502
   26SLM     C2 1131   1.482   4.411   1.426 -0.3927  0.0360  0.3399
   26SLM     C3 1132   1.398   4.289   1.457 -0.2171 -0.1997 -0.1083
   26SLM     O4 1133   1.471   4.484   1.331 -0.0944 -0.1698  0.1469
   26SLM     H5 1134   1.383   4.251   1.356 -0.5994 -0.1422 -0.0751
   26SLM     C6 1135   1.278   4.321   1.544  0.3183  0.7273  0.2976
   26SLM     H7 1136   1.321   4.395   1.613  4.1392  0.3736 -1.4339
   26SLM     H8 1137   1.245   4.231   1.596  3.6886 -0.9157 -0.0948
   26SLM     H9 1138   1.199   4.370   1.487  0.1362  0.3024  0.1836
   27SLM     O1 1139   1.459   4.172   1.508  0.2953  0.1028 -0.0191
   27SLM     C2 1140   1.577   4.127   1.470  0.0328 -0.2457 -0.4325
   27SLM     C3 1141   1.608   3.989   1.521  0.2660  0.0091  0.1173
   27SLM     O4 1142   1.655   4.187   1.400  0.3712 -0.4096 -0.1954
   27SLM     H5 1143   1.519   3.931   1.546  0.8145 -0.9518 -0.1021
   27SLM     C6 1144   1.699   3.995   1.643  0.7495  0.5861 -0.2732
   27SLM     H7 1145   1.690   3.896   1.688 -1.6306  0.8162 -0.1387
   27SLM     H8 1146   1.672   4.078   1.709 -2.1108  0.3204 -0.9866
   27SLM     H9 1147   1.805   4.016   1.621  1.1809  1.3609  2.2680
   28SLM     O1 1148   1.668   3.900   1.429  0.1120  0.2450 -0.2123
   28SLM     C2 1149   1.609   3.873   1.314  0.0642 -0.3914 -0.0417
   28SLM     C3 1150   1.695   3.775   1.238  0.5527  0.0957 -0.1258
   28SLM     O4 1151   1.501   3.911   1.278  0.1247  0.0204  0.1981
   28SLM     H5 1152   1.765   3.725   1.306 -2.6634 -1.4744  2.3305
   28SLM     C6 1153   1.785   3.842   1.136  0.3908  0.1072 -0.2616
   28SLM     H7 1154   1.725   3.896   1.062 -1.2145 -2.2310 -0.7814
   28SLM     H8 1155   1.859   3.910   1.180  2.4450 -1.7279 -0.7463
   28SLM     H9 1156   1.845   3.761   1.096 -0.7273  0.4020 -2.7273
   29SLM     O1 1157   1.631   3.665   1.177  0.4354  0.0739  0.0334
   29SLM     C2 1158   1.548   3.589   1.246 -0.5837  1.0794 -0.0538
   29SLM     C3 1159   1.457   3.503   1.162 -0.1086  0.2055  0.3137
   29SLM     O4 1160   1.557   3.584   1.366 -1.0278 -0.4042 -0.0703
   29SLM     H5 1161   1.491   3.528   1.062 -1.0926  1.8737  0.3462
   29SLM     C6 1162   1.317   3.561   1.169  0.0041  0.5877 -0.4478
   29SLM     H7 1163   1.290   3.577   1.274  2.2988  2.0950 -0.0305
   29SLM     H8 1164   1.306   3.656   1.118 -2.8394 -0.0276 -1.1746
   29SLM     H9 1165   1.262   3.492   1.104 -2.4393  0.5040  1.5433
   30SLM     O1 1166   1.451   3.369   1.205 -0.3553 -0.1626 -0.8298
   30SLM     C2 1167   1.566   3.305   1.220 -0.3302 -0.0576 -0.5689
   30SLM     C3 1168   1.544   3.169   1.282 -0.1974 -0.0804 -0.5730
   30SLM     O4 1169   1.670   3.346   1.176  0.0470 -0.5448 -0.1474
   30SLM     H5 1170   1.483   3.122   1.205 -1.3660 -0.3390  0.4773
   30SLM     C6 1171   1.495   3.167   1.426 -0.3052  0.9303 -0.5896
   30SLM     H7 1172   1.402   3.223   1.437 -1.3368 -0.8052 -0.0727
   30SLM     H8 1173   1.488   3.066   1.466  1.9722 -0.1061 -2.5483
   30SLM     H9 1174   1.567   3.204   1.500  1.6326 -2.9022 -0.2850
   31SLM     O1 1175   1.676   3.119   1.290 -0.1934 -0.0293 -0.3157
   31SLM     C2 1176   1.717   3.039   1.193  0.5431  0.6345 -0.5649
   31SLM     C3 1177   1.860   2.993   1.206  0.0403 -0.6929  0.4495
   31SLM     O4 1178   1.649   2.994   1.105  1.0503  0.2325 -0.7532
   31SLM     H5 1179   1.885   2.972   1.311 -1.9158  0.8936  1.2996
   31SLM     C6 1180   1.957   3.103   1.167 -0.6028 -0.1601  0.3418
   31SLM     H7 1181   1.934   3.194   1.223  0.2153  0.7817 -0.8062
   31SLM     H8 1182   1.937   3.128   1.063  0.1492 -0.7813  0.0422
   31SLM     H9 1183   2.056   3.058   1.180 -0.7405 -0.8650 -0.8974
   32SLM     O1 1184   1.892   2.873   1.139  0.9344  0.0340 -0.4452
   32SLM     C2 1185   1.828   2.761   1.169 -0.3203  0.7626 -0.3150
   32SLM     C3 1186   1.868   2.649   1.075 -0.1741  0.4200  0.1525
   32SLM     O4 1187   1.756   2.753   1.265  0.2936  0.1996  0.1088
   32SLM     H5 1188   1.944   2.702   1.017 -1.2262  1.5248 -0.2753
   32SLM     C6 1189   1.762   2.587   0.986 -0.1325 -0.3081  0.6002
   32SLM     H7 1190   1.679   2.542   1.042 -0.4440  2.8871  2.9990
   32SLM     H8 1191   1.713   2.658   0.918 -2.3341 -0.7026  1.6734
   32SLM     H9 1192   1.800   2.504   0.928 -1.1604  0.4246 -1.2156
   33SLM     O1 1193   1.915   2.535   1.143 -0.4414  0.5176  0.5040
   33SLM     C2 1194   2.028   2.536   1.211 -0.0710  0.1803 -0.1013
   33SLM     C3 1195   2.037   2.406   1.288 -0.4522  0.2715  0.1009
   33SLM     O4 1196   2.111   2.622   1.205 -0.1286  0.2477  0.0599
   33SLM     H5 1197   2.003   2.322   1.227 -1.5384  2.4934 -2.5802
   33SLM     C6 1198   1.963   2.409   1.420 -0.6809 -0.8142  0.0077
   33SLM     H7 1199   2.007   2.485   1.485  2.0472 -3.8181  2.0147
   33SLM     H8 1200   1.855   2.422   1.413 -0.4900 -0.1921 -3.2219
   33SLM     H9 1201   1.998   2.319   1.471 -3.2557 -2.0055 -0.1798
   34SLM     O1 1202   2.168   2.382   1.335 -0.7293 -0.3521  0.5641
   34SLM     C2 1203   2.256   2.337   1.248 -1.2073 -0.5031  0.1565
   34SLM     C3 1204   2.375   2.268   1.310 -1.0259  0.0139  0.3877
   34SLM     O4 1205   2.228   2.335   1.131  0.5420 -0.5694 -0.2940
   34SLM     H5 1206   2.456   2.339   1.326  0.4381 -2.0787  3.1757
   34SLM     C6 1207   2.429   2.166   1.211  0.1885  1.0087  0.0053
   34SLM     H7 1208   2.348   2.135   1.144 -0.7180  2.9727  0.0944
   34SLM     H8 1209   2.517   2.204   1.157  2.3734  1.3715  3.5204
   34SLM     H9 1210   2.458   2.073   1.259 -1.0237  0.9245  0.6112
   35SLM     O1 1211   2.351   2.183   1.420  0.0265 -0.1353  0.5148
   35SLM     C2 1212   2.412   2.220   1.531 -0.0232 -0.0552  0.5158
   35SLM     C3 1213   2.400   2.113   1.638  0.2915 -0.6351 -0.0236
   35SLM     O4 1214   2.454   2.330   1.553 -0.6495  0.4134 -0.5474
   35SLM     H5 1215   2.430   2.026   1.579  5.3775  0.6585  0.1760
   35SLM     C6 1216   2.265   2.105   1.707  0.0801  0.1725 -0.3207
   35SLM     H7 1217   2.192   2.159   1.647 -0.1320  1.8888  1.4039
   35SLM     H8 1218   2.266   2.154   1.804  0.0776 -0.4592  0.0063
   35SLM     H9 1219   2.230   2.002   1.722 -1.8101  1.1112  2.2322
   36SLM     O1 1220   2.496   2.106   1.741 -0.0322  0.1482  0.3382
   36SLM     C2 1221   2.625   2.117   1.715 -0.1333  0.3072 -0.1265
   36SLM     C3 1222   2.699   2.082   1.843 -0.4108 -0.7772 -0.2486
   36SLM     O4 1223   2.673   2.137   1.607  0.2560  0.0013 -0.0159
   36SLM     H5 1224   2.682   1.974   1.849 -0.6614 -0.6680  1.8888
   36SLM     C6 1225   2.848   2.103   1.821 -0.2599 -1.0924  0.4593
   36SLM     H7 1226   2.847   2.212   1.810  0.8107 -1.0537  0.6755
   36SLM     H8 1227   2.894   2.064   1.731 -1.9572  0.1377 -1.0097
   36SLM     H9 1228   2.904   2.073   1.910  0.4205 -2.8290 -0.5266
   37SLM     O1 1229   2.662   2.141   1.965  0.6397  0.2096 -0.3908
   37SLM     C2 1230   2.585   2.070   2.046 -1.0148  1.3049 -0.9609
   37SLM     C3 1231   2.553   2.155   2.167 -0.2255 -0.3126  0.4116
   37SLM     O4 1232   2.552   1.957   2.024  0.5132  0.6063  0.1679
   37SLM     H5 1233   2.547   2.254   2.123  0.4404 -1.0722 -1.4921
   37SLM     C6 1234   2.663   2.154   2.271  0.6699  0.3705 -0.5169
   37SLM     H7 1235   2.628   2.198   2.365  1.9464  3.2659 -1.2708
   37SLM     H8 1236   2.751   2.213   2.243  0.1438  2.3699  1.6501
   37SLM     H9 1237   2.692   2.050   2.282  1.0440  0.4670 -0.5619
   38SLM     O1 1238   2.429   2.126   2.229 -0.4073  0.4380  0.4027
   38SLM     C2 1239   2.321   2.104   2.158 -0.4317  0.8531  0.3072
   38SLM     C3 1240   2.203   2.073   2.248 -0.3666  0.0454  0.1198
   38SLM     O4 1241   2.316   2.111   2.038  0.5524 -0.5985  0.1563
   38SLM     H5 1242   2.204   2.145   2.329  1.7914 -1.0190  1.1269
   38SLM     C6 1243   2.220   1.939   2.317  0.3005 -0.1206 -0.3537
   38SLM     H7 1244   2.129   1.895   2.359 -0.8128  2.0093 -0.3818
   38SLM     H8 1245   2.313   1.931   2.375  2.7439 -0.6747 -4.0271
   38SLM     H9 1246   2.237   1.869   2.235  0.1384  0.3382 -0.7816
   39SLM     O1 1247   2.079   2.069   2.181  0.0460  0.3349 -0.6733
   39SLM     C2 1248   2.028   2.187   2.149 -0.4126  0.4774  0.5437
   39SLM     C3 1249   1.880   2.172   2.119 -0.2740 -0.2394  0.1790
   39SLM     O4 1250   2.087   2.291   2.155  0.5512 -0.0687  0.7362
   39SLM     H5 1251   1.828   2.127   2.203 -2.0215  1.5258  0.1404
   39SLM     C6 1252   1.848   2.086   1.998  0.2914  0.0436 -0.1755
   39SLM     H7 1253   1.890   1.985   2.001  0.0154 -0.2597 -3.1329
   39SLM     H8 1254   1.741   2.070   1.985  0.3526  1.1292 -2.8100
   39SLM     H9 1255   1.890   2.126   1.905  1.8319  2.1309  1.3109
   40SLM     O1 1256   1.829   2.301   2.090 -0.6486 -0.3442  0.3691
   40SLM     C2 1257   1.794   2.372   2.196  0.8654  0.3913  0.4057
   40SLM     C3 1258   1.733   2.507   2.163  0.0329  0.1546  0.9450
   40SLM     O4 1259   1.821   2.336   2.307  0.2447 -0.1073  0.4046
   40SLM     H5 1260   1.699   2.508   2.060  1.9605 -0.7589  0.2456
   40SLM     C6 1261   1.845   2.609   2.164 -0.1517  0.3672  0.2548
   40SLM     H7 1262   1.822   2.710   2.129  0.6127  0.7372  0.7834
   40SLM     H8 1263   1.896   2.630   2.259  0.8851 -0.7048 -0.0406
   40SLM     H9 1264   1.918   2.571   2.092  0.9839  1.0791  0.9917
   41SLM     O1 1265   1.626   2.542   2.248 -0.8808  0.2255 -0.2136
   41SLM     C2 1266   1.534   2.454   2.284 -0.1009 -0.4989  0.0611
   41SLM     C3 1267   1.446   2.510   2.394 -0.0325  0.1860 -0.2281
   41SLM     O4 1268   1.511   2.344   2.241  0.2327 -0.1300 -1.0831
   41SLM     H5 1269   1.460   2.618   2.389  2.2412 -0.0923 -1.2957
   41SLM     C6 1270   1.493   2.471   2.532  0.5123 -0.5206 -0.6062
   41SLM     H7 1271   1.593   2.511   2.552 -0.1094  0.2302  1.3256
   41SLM     H8 1272   1.424   2.527   2.595 -0.4989  2.5730 -4.1450
   41SLM     H9 1273   1.499   2.364   2.556  3.4739 -0.0549  1.2323
   42SLM     O1 1274   1.305   2.500   2.393 -0.0621  0.4821  0.4994
   42SLM     C2 1275   1.230   2.530   2.288  0.6362 -0.0604 -0.1691
   42SLM     C3 1276   1.088   2.491   2.322  0.4541  0.0937 -0.7468
   42SLM     O4 1277   1.272   2.566   2.181  0.8003  1.2209  0.3030
   42SLM     H5 1278   1.084   2.488   2.431 -1.8607  0.8063 -0.7570
   42SLM     C6 1279   1.064   2.347   2.279  0.0807 -0.1450  0.2349
   42SLM     H7 1280   0.970   2.298   2.304  0.1995 -0.7819 -0.5108
   42SLM     H8 1281   1.070   2.323   2.172  1.8978  1.3798 -0.0616
   42SLM     H9 1282   1.133   2.280   2.330  0.1681  0.3509  0.7722
   43SLM     O1 1283   0.991   2.581   2.272 -0.6187 -0.4038  0.3955
   43SLM     C2 1284   0.979   2.697   2.335 -0.4665 -0.0399 -0.2428
   43SLM     C3 1285   0.931   2.801   2.236 -0.5811 -0.0631 -0.2109
   43SLM     O4 1286   1.007   2.705   2.451  0.2611 -0.2893 -0.3947
   43SLM     H5 1287   0.877   2.738   2.164 -1.8991 -0.7817  1.3316
   43SLM     C6 1288   1.053   2.843   2.156  0.0591 -0.5725  0.4809
   43SLM     H7 1289   1.090   2.756   2.100 -0.6951 -1.7434  1.7347
   43SLM     H8 1290   1.013   2.921   2.090 -2.0269 -0.8024  1.3872
   43SLM     H9 1291   1.134   2.872   2.223 -0.4440  0.4881  0.6520
   44SLM     O1 1292   0.851   2.900   2.296 -0.8180 -0.1239 -0.4288
   44SLM     C2 1293   0.719   2.891   2.309 -0.7625 -0.6297 -0.2148
   44SLM     C3 1294   0.673   3.009   2.391  0.0675 -0.5520  0.1527
   44SLM     O4 1295   0.653   2.814   2.245 -1.1093 -0.6749  0.1965
   44SLM     H5 1296   0.753   3.080   2.411  1.1337 -1.5800 -0.3302
   44SLM     C6 1297   0.637   2.974   2.535  0.1097  0.1872  0.3448
   44SLM     H7 1298   0.690   2.890   2.580 -0.5090  0.0167  0.7667
   44SLM     H8 1299   0.653   3.053   2.609  0.4545  0.2070  0.2506
   44SLM     H9 1300   0.541   2.923   2.537 -0.0605  0.5055  0.3933
   45SLM     O1 1301   0.561   3.069   2.330  0.2342 -0.7933 -0.3962
   45SLM     C2 1302   0.541   3.096   2.202 -0.5513 -0.9261 -0.3050
   45SLM     C3 1303   0.406   3.165   2.196 -0.3171 -0.4664 -0.3503
   45SLM     O4 1304   0.616   3.079   2.110  0.3267  0.0096  0.2147
   45SLM     H5 1305   0.382   3.212   2.292 -1.7271 -2.7103  0.4791
   45SLM     C6 1306   0.293   3.064   2.198 -0.8657  0.1565  0.2075
   45SLM     H7 1307   0.287   2.974   2.137 -2.5578  1.7122 -2.1052
   45SLM     H8 1308   0.291   3.034   2.303 -1.5364 -0.8264 -0.0753
   45SLM     H9 1309   0.197   3.116   2.190 -1.0443  0.0963  1.7028
   46SLM     O1 1310   0.384   3.261   2.096  0.0525 -0.1224 -0.1074
   46SLM     C2 1311   0.450   3.374   2.114  0.1447 -0.1684 -0.1554
   46SLM     C3 1312   0.425   3.470   2.000 -0.1451  0.2311  0.2365
   46SLM     O4 1313   0.519   3.395   2.210  0.1816  0.6829 -0.3598
   46SLM     H5 1314   0.492   3.434   1.921 -1.0262 -1.4620  0.2001
   46SLM     C6 1315   0.424   3.614   2.045  1.0605  0.1094  0.6686
   46SLM     H7 1316   0.337   3.668   2.007  1.2438  1.0494  1.5048
   46SLM     H8 1317   0.507   3.680   2.017  1.5095 -0.7250  0.0261
   46SLM     H9 1318   0.416   3.611   2.154  0.9611 -2.3356  0.6311
   47SLM     O1 1319   0.300   3.432   1.945  0.1566 -0.6045  0.1082
   47SLM     C2 1320   0.281   3.441   1.815 -0.5423  0.7395  0.2866
   47SLM     C3 1321   0.144   3.396   1.771 -0.3690  0.4006  0.0873
   47SLM     O4 1322   0.364   3.480   1.737  0.0575 -0.5922  0.2320
   47SLM     H5 1323   0.089   3.491   1.778 -2.0711 -0.5903  0.9667
   47SLM     C6 1324   0.137   3.352   1.626  0.0136  0.4606  0.0498
   47SLM     H7 1325   0.192   3.420   1.561  0.3333 -0.3949 -0.5971
   47SLM     H8 1326   0.176   3.253   1.602 -3.4382 -1.8089  2.7670
   47SLM     H9 1327   0.035   3.357   1.586 -0.4398 -0.3834  1.0338
   48SLM     O1 1328   0.097   3.295   1.858  0.1477 -0.5002 -0.6656
   48SLM     C2 1329  -0.033   3.305   1.879  0.2989  0.1761 -0.0426
   48SLM     C3 1330  -0.069   3.208   1.988  0.2265 -0.1244 -0.3329
   48SLM     O4 1331  -0.099   3.389   1.824 -0.2539 -0.5933 -0.5737
   48SLM     H5 1332  -0.016   3.222   2.083  0.0064 -2.6854  0.2605
   48SLM     C6 1333  -0.040   3.064   1.949 -0.6743 -0.2059 -0.7286
   48SLM     H7 1334  -0.012   2.995   2.030  1.4975  2.1109  0.6552
   48SLM     H8 1335   0.041   3.056   1.876  2.5260  2.0260  2.2464
   48SLM     H9 1336  -0.124   3.010   1.904 -1.7625 -0.0849  1.0667
   49SLM     O1 1337  -0.207   3.229   2.007  0.2727  0.2350 -0.3980
   49SLM     C2 1338  -0.246   3.319   2.096 -0.0251  0.1512 -0.4413
   49SLM     C3 1339  -0.395   3.336   2.111  0.0213  0.0395  0.1519
   49SLM     O4 1340  -0.169   3.384   2.162 -0.8788  0.6172  0.1185
   49SLM     H5 1341  -0.439   3.237   2.101  0.1980 -0.0235  0.0095
   49SLM     C6 1342  -0.448   3.434   2.007 -0.3573 -0.0563  0.2529
   49SLM     H7 1343  -0.431   3.410   1.902 -2.2667 -0.8834  0.0871
   49SLM     H8 1344  -0.556   3.441   2.023 -0.7566 -3.0074 -0.5171
   49SLM     H9 1345  -0.403   3.531   2.027  2.3640 -1.3078  0.6171
   50SLM     O1 1346  -0.441   3.405   2.225  0.7461  0.0944  0.4161
   50SLM     C2 1347  -0.447   3.338   2.339  0.7311 -0.1504  0.2723
   50SLM     C3 1348  -0.510   3.413   2.455  0.4376 -0.0407  0.0415
   50SLM     O4 1349  -0.413   3.224   2.352 -0.8001 -0.7107 -0.3800
   50SLM     H5 1350  -0.466   3.512   2.437 -0.7701  0.4233 -0.4591
   50SLM     C6 1351  -0.477   3.354   2.590  0.5065  0.0084  0.0461
   50SLM     H7 1352  -0.532   3.262   2.608  2.2298 -1.6494 -2.5723
   50SLM     H8 1353  -0.506   3.433   2.660 -0.4467 -0.2466 -0.0439
   50SLM     H9 1354  -0.369   3.342   2.595  0.6866  1.6334  0.9403
   51SLM     O1 1355  -0.646   3.452   2.456  0.4207 -0.0989 -0.0561
   51SLM     C2 1356  -0.738   3.362   2.428  0.4953 -0.0222 -0.5516
   51SLM     C3 1357  -0.871   3.427   2.456  0.5232 -0.0616 -0.3239
   51SLM     O4 1358  -0.711   3.245   2.413 -0.3853 -0.3234  0.1037
   51SLM     H5 1359  -0.849   3.530   2.425 -0.3419  1.9500  4.7912
   51SLM     C6 1360  -0.913   3.408   2.600  1.7749 -0.3170  0.0174
   51SLM     H7 1361  -0.991   3.483   2.616  3.1036  1.9498 -3.0207
   51SLM     H8 1362  -0.830   3.430   2.668  2.1570 -3.8854  0.8941
   51SLM     H9 1363  -0.931   3.301   2.611  0.2962  0.1024  2.4716
   52SLM     O1 1364  -0.982   3.380   2.383  0.3921  0.0394 -0.1903
   52SLM     C2 1365  -0.975   3.368   2.251  0.2028 -0.6330 -0.1427
   52SLM     C3 1366  -1.091   3.296   2.187 -0.4702  0.3153 -0.0126
   52SLM     O4 1367  -0.888   3.426   2.193  0.1981 -0.0477  0.4260
   52SLM     H5 1368  -1.046   3.287   2.088 -0.2343  0.7440  0.0568
   52SLM     C6 1369  -1.224   3.364   2.161 -0.3271  0.2957 -0.8209
   52SLM     H7 1370  -1.274   3.396   2.253  0.2328 -3.6416  1.0369
   52SLM     H8 1371  -1.283   3.300   2.094 -0.7421  1.6025 -1.7486
   52SLM     H9 1372  -1.204   3.455   2.104 -2.6711  1.0177 -0.6209
   53SLM     O1 1373  -1.107   3.181   2.267  0.6534 -0.2493 -0.5762
   53SLM     C2 1374  -1.140   3.070   2.203 -0.2501 -0.3481  0.0398
   53SLM     C3 1375  -1.153   2.960   2.306 -0.0750  0.0245  0.4618
   53SLM     O4 1376  -1.127   3.057   2.084  0.2939  0.4577  0.0062
   53SLM     H5 1377  -1.066   2.985   2.368  0.9554  2.4552 -1.7836
   53SLM     C6 1378  -1.293   2.981   2.359 -0.0659  0.2543  0.3972
   53SLM     H7 1379  -1.368   2.990   2.280 -0.9209 -0.7880  1.0572
   53SLM     H8 1380  -1.326   2.889   2.408  1.6244 -2.0563 -2.4569
   53SLM     H9 1381  -1.304   3.073   2.418 -2.1039  2.0241 -2.4932
   54SLM     O1 1382  -1.139   2.837   2.239 -0.2673  0.2203  0.0596
   54SLM     C2 1383  -1.107   2.735   2.317 -0.6539  0.3589  0.4075
   54SLM     C3 1384  -1.105   2.608   2.235  0.2720  0.5915  0.0558
   54SLM     O4 1385  -1.106   2.744   2.436  1.2746 -0.4006  0.4834
   54SLM     H5 1386  -1.184   2.603   2.159  1.0499  2.4626 -0.9294
   54SLM     C6 1387  -1.115   2.491   2.332 -0.5642  0.4899 -0.1423
   54SLM     H7 1388  -1.017   2.483   2.379 -0.0264 -2.0103 -1.5225
   54SLM     H8 1389  -1.135   2.390   2.296  1.5456 -0.9719  2.4757
   54SLM     H9 1390  -1.171   2.507   2.424 -0.0227  0.2494  0.2350
   55SLM     O1 1391  -0.976   2.600   2.178  0.3874 -0.7520  0.4557
   55SLM     C2 1392  -0.951   2.522   2.074 -0.1892 -0.7669  0.3227
   55SLM     C3 1393  -0.805   2.530   2.038 -0.2324  0.4925  0.3917
   55SLM     O4 1394  -1.033   2.459   2.013 -0.4093  0.0928 -0.2892
   55SLM     H5 1395  -0.750   2.600   2.102  0.1618 -2.5409  3.6799
   55SLM     C6 1396  -0.779   2.568   1.893  0.3898  0.1736  0.4121
   55SLM     H7 1397  -0.826   2.508   1.814 -0.7986  5.2727 -3.3241
   55SLM     H8 1398  -0.835   2.662   1.884  2.4005  1.3884 -0.1107
   55SLM     H9 1399  -0.677   2.602   1.874  0.4505 -1.2078 -2.1089
   56SLM     O1 1400  -0.759   2.398   2.055  0.0481  0.5223 -0.1140
   56SLM     C2 1401  -0.653   2.380   2.131  0.0246 -0.2853 -0.2630
   56SLM     C3 1402  -0.607   2.236   2.141 -0.0698 -0.3098 -0.1873
   56SLM     O4 1403  -0.589   2.471   2.175  0.0294 -0.4586  0.0968
   56SLM     H5 1404  -0.629   2.202   2.040 -1.1839 -0.4229  0.0835
   56SLM     C6 1405  -0.702   2.167   2.238 -0.1139  0.1543  0.1031
   56SLM     H7 1406  -0.804   2.159   2.199  0.1083  2.0465 -1.0379
   56SLM     H8 1407  -0.706   2.220   2.333  2.1980 -0.1337  0.4197
   56SLM     H9 1408  -0.655   2.072   2.264  1.2921  0.2657 -1.7870
   57SLM     O1 1409  -0.474   2.231   2.190 -0.3840 -0.6824  0.6426
   57SLM     C2 1410  -0.388   2.167   2.113  0.1142  0.0116  0.6154
   57SLM     C3 1411  -0.248   2.180   2.168  0.1994 -0.6471  0.5639
   57SLM     O4 1412  -0.415   2.128   2.003  0.5687  0.0112  0.5044
   57SLM     H5 1413  -0.254   2.166   2.277  1.4315 -0.4901  0.6612
   57SLM     C6 1414  -0.180   2.310   2.133  0.1201 -0.5474  0.7799
   57SLM     H7 1415  -0.237   2.396   2.168 -1.0529 -0.1002 -1.9768
   57SLM     H8 1416  -0.177   2.318   2.024  1.0366 -1.6627  0.7055
   57SLM     H9 1417  -0.084   2.324   2.183 -1.1252  1.4027  2.8274
   58SLM     O1 1418  -0.155   2.081   2.130 -0.1769 -0.4017 -1.0463
   58SLM     C2 1419  -0.186   1.952   2.134 -0.6079 -0.2928 -0.8694
   58SLM     C3 1420  -0.086   1.854   2.078 -0.0715 -0.2501 -0.0088
   58SLM     O4 1421  -0.279   1.910   2.198 -0.1131  0.2081  0.1949
   58SLM     H5 1422  -0.018   1.903   2.007 -1.3351  1.4441 -0.1163
   58SLM     C6 1423   0.003   1.789   2.182  0.4481 -0.0485 -0.3218
   58SLM     H7 1424  -0.041   1.707   2.239  0.4756  0.1929  0.0456
   58SLM     H8 1425   0.025   1.872   2.249 -1.2869 -1.0624  1.6273
   58SLM     H9 1426   0.100   1.751   2.149  0.7961  0.4365  0.1343
   59SLM     O1 1427  -0.157   1.746   2.020  0.0370 -0.4834  0.2975
   59SLM     C2 1428  -0.130   1.698   1.900  0.7923  0.1816  0.1846
   59SLM     C3 1429  -0.241   1.612   1.843  0.8833  0.3103 -0.1796
   59SLM     O4 1430  -0.025   1.730   1.853  1.2998 -0.2875  0.9652
   59SLM     H5 1431  -0.319   1.654   1.907  2.6570  0.4502  1.9812
   59SLM     C6 1432  -0.228   1.461   1.852  0.4409  0.2774 -0.0879
   59SLM     H7 1433  -0.180   1.430   1.759 -0.5509 -1.8381  0.0524
   59SLM     H8 1434  -0.322   1.409   1.873 -2.6803  4.3748 -2.2652
   59SLM     H9 1435  -0.166   1.438   1.939 -0.5205  2.3875  1.2537
   60SLM     O1 1436  -0.254   1.660   1.711 -0.1440 -0.5734 -0.4147
   60SLM     C2 1437  -0.379   1.669   1.668 -0.3132  1.4000  0.3784
   60SLM     C3 1438  -0.370   1.743   1.537  0.5699  0.1155 -0.3107
   60SLM     O4 1439  -0.472   1.612   1.718  0.6965  0.4013  1.1798
   60SLM     H5 1440  -0.284   1.697   1.487  1.4340 -1.1162  2.1356
   60SLM     C6 1441  -0.360   1.893   1.557 -0.1063  0.1682 -0.3428
   60SLM     H7 1442  -0.261   1.920   1.519  0.7780 -0.5334  1.3633
   60SLM     H8 1443  -0.345   1.933   1.657 -0.1930  0.0659 -0.2892
   60SLM     H9 1444  -0.439   1.957   1.516 -2.6937 -3.3345 -1.2678
   61SLM     O1 1445  -0.478   1.728   1.447  0.1547  0.2241  0.1662
   61SLM     C2 1446  -0.525   1.607   1.422  0.1846  0.2482 -0.0088
   61SLM     C3 1447  -0.643   1.611   1.328 -0.0894 -0.1789  0.3121
   61SLM     O4 1448  -0.465   1.506   1.450  0.2777  0.2420 -0.2273
   61SLM     H5 1449  -0.611   1.561   1.236 -0.0230 -0.2989  0.3991
   61SLM     C6 1450  -0.757   1.525   1.379 -0.4759 -0.3161 -0.7566
   61SLM     H7 1451  -0.834   1.524   1.302 -1.7675  2.1381  0.3706
   61SLM     H8 1452  -0.810   1.561   1.468 -3.0595 -3.3014 -0.9005
   61SLM     H9 1453  -0.731   1.420   1.393 -0.4397  0.0333  2.5584
   62SLM     O1 1454  -0.708   1.735   1.314  0.4936  0.0420 -0.5075
   62SLM     C2 1455  -0.689   1.802   1.202 -0.4271  0.0767 -0.6573
   62SLM     C3 1456  -0.776   1.925   1.207  0.0119  0.3516  0.4295
   62SLM     O4 1457  -0.617   1.763   1.113  0.2494 -0.1266 -0.0271
   62SLM     H5 1458  -0.751   1.978   1.299 -0.4314 -0.9392  1.3147
   62SLM     C6 1459  -0.923   1.889   1.215  0.1273 -0.4475 -0.7448
   62SLM     H7 1460  -0.975   1.871   1.121 -3.4979 -0.3477  1.0828
   62SLM     H8 1461  -0.947   1.794   1.263 -1.5008 -0.4330 -1.4786
   62SLM     H9 1462  -0.983   1.966   1.264 -0.1989 -0.1408 -1.6088
   63SLM     O1 1463  -0.755   2.002   1.091  0.1932 -0.0352  0.2038
   63SLM     C2 1464  -0.637   2.060   1.074 -0.0965  0.5813  0.2531
   63SLM     C3 1465  -0.609   2.075   0.927 -0.1369  0.1197  0.1955
   63SLM     O4 1466  -0.562   2.067   1.168  0.1775  0.6314  0.0305
   63SLM     H5 1467  -0.701   2.043   0.877  0.2888  1.2001 -1.3669
   63SLM     C6 1468  -0.509   1.984   0.857  0.0054  0.7350 -0.4183
   63SLM     H7 1469  -0.499   1.886   0.904 -2.2988  0.1495 -1.0194
   63SLM     H8 1470  -0.521   1.977   0.749  1.4779  3.2860 -0.8108
   63SLM     H9 1471  -0.406   2.019   0.867  0.7406 -1.6536  1.1121
   64SLM     O1 1472  -0.564   2.201   0.880 -0.1724  0.1969  0.3680
   64SLM     C2 1473  -0.575   2.320   0.935 -0.0327  0.2758  0.2258
   64SLM     C3 1474  -0.495   2.416   0.850 -0.4022 -0.2241 -0.7014
   64SLM     O4 1475  -0.634   2.341   1.038 -0.7398 -0.2013 -0.0719
   64SLM     H5 1476  -0.456   2.503   0.904 -2.6407 -0.2601  1.1258
   64SLM     C6 1477  -0.574   2.480   0.738 -0.3768  0.6019 -0.2602
   64SLM     H7 1478  -0.616   2.392   0.687 -4.4873  1.1297  1.8219
   64SLM     H8 1479  -0.514   2.543   0.672  1.4942 -1.0564 -0.2214
   64SLM     H9 1480  -0.660   2.524   0.790  0.0297 -0.1917  1.1301
   65SLM     O1 1481  -0.386   2.352   0.788  0.1177 -0.6823  0.6302
   65SLM     C2 1482  -0.281   2.337   0.867  0.8765  0.1473 -0.1784
   65SLM     C3 1483  -0.163   2.290   0.786  0.4489  0.2729 -0.8825
   65SLM     O4 1484  -0.278   2.380   0.979 -0.0170 -0.6410  0.1680
   65SLM     H5 1485  -0.154   2.369   0.711 -0.7596  0.9473 -0.3318
   65SLM     C6 1486  -0.191   2.159   0.714 -1.2152  0.1142  0.0050
   65SLM     H7 1487  -0.121   2.142   0.631  1.5105  2.6044  1.5985
   65SLM     H8 1488  -0.189   2.081   0.791  2.2878 -0.7425 -0.7798
   65SLM     H9 1489  -0.275   2.176   0.646 -0.8093  3.1642  0.1113
   66SLM     O1 1490  -0.055   2.290   0.877 -0.2467 -0.5951 -0.0354
   66SLM     C2 1491   0.063   2.324   0.828 -0.6277  0.7610 -0.0516
   66SLM     C3 1492   0.177   2.315   0.927 -0.1759 -0.7270 -0.6692
   66SLM     O4 1493   0.083   2.363   0.716 -0.0119 -0.2368 -0.3051
   66SLM     H5 1494   0.239   2.404   0.912  3.6890 -2.8454  1.2430
   66SLM     C6 1495   0.274   2.200   0.908  1.2996  0.2586  0.6651
   66SLM     H7 1496   0.317   2.218   0.809  3.7236  0.5213  1.6858
   66SLM     H8 1497   0.212   2.110   0.911  1.2239  0.3060  3.9012
   66SLM     H9 1498   0.352   2.189   0.983  0.9980 -0.6673  0.8512
   67SLM     O1 1499   0.147   2.307   1.065  0.8194  0.3721 -0.3769
   67SLM     C2 1500   0.091   2.406   1.131  0.1239 -0.2993  0.0479
   67SLM     C3 1501   0.095   2.378   1.279 -0.5333 -0.3130  0.0674
   67SLM     O4 1502   0.051   2.507   1.079 -0.1757 -0.6159 -0.3474
   67SLM     H5 1503   0.197   2.357   1.312  0.3255  0.6365 -1.8726
   67SLM     C6 1504   0.086   2.513   1.348 -0.0081 -0.0466 -0.3859
   67SLM     H7 1505   0.182   2.560   1.324 -1.4315  1.6274 -3.4247
   67SLM     H8 1506   0.092   2.480   1.451 -0.5945  0.0103 -0.3315
   67SLM     H9 1507  -0.001   2.574   1.322  0.0738 -0.3905 -1.5346
   68SLM     O1 1508  -0.017   2.319   1.342 -0.2687 -0.0096  0.8457
   68SLM     C2 1509  -0.035   2.190   1.317  0.1116  0.0095  0.4424
   68SLM     C3 1510  -0.170   2.129   1.350 -0.0798  0.1312 -0.1025
   68SLM     O4 1511   0.049   2.122   1.265  0.0884 -0.3577  0.8732
   68SLM     H5 1512  -0.150   2.058   1.431 -2.8247  0.5237  1.0440
   68SLM     C6 1513  -0.215   2.053   1.227  0.0422  0.0305 -0.0859
   68SLM     H7 1514  -0.315   2.007   1.234 -1.7272  3.3927 -0.9996
   68SLM     H8 1515  -0.153   1.970   1.193  1.5751  0.0001  2.5213
   68SLM     H9 1516  -0.219   2.103   1.130  0.4859 -1.1492 -0.7318
   69SLM     O1 1517  -0.273   2.217   1.391  0.1033  0.4520 -0.3259
   69SLM     C2 1518  -0.276   2.260   1.516  0.0359 -0.2703 -0.0737
   69SLM     C3 1519  -0.392   2.354   1.532  0.4877  0.4086 -0.7047
   69SLM     O4 1520  -0.201   2.228   1.605  0.4420 -0.0173 -0.3176
   69SLM     H5 1521  -0.434   2.316   1.626 -1.5825  1.4064 -1.1545
   69SLM     C6 1522  -0.499   2.352   1.424 -0.0401 -0.7194 -0.1786
   69SLM     H7 1523  -0.567   2.267   1.437  1.8991 -1.9966  2.7234
   69SLM     H8 1524  -0.468   2.362   1.320  1.3080 -2.0727  0.0624
   69SLM     H9 1525  -0.557   2.445   1.426 -1.1493 -1.3628 -1.0812
   70SLM     O1 1526  -0.332   2.479   1.558  0.5690  0.1474  0.3995
   70SLM     C2 1527  -0.389   2.548   1.655 -0.0163  0.3425 -0.0793
   70SLM     C3 1528  -0.310   2.668   1.702 -0.3190  0.7271 -0.5468
   70SLM     O4 1529  -0.494   2.519   1.706  0.4215 -0.3764  0.4344
   70SLM     H5 1530  -0.216   2.647   1.651  0.3047  0.5392  0.6303
   70SLM     C6 1531  -0.277   2.651   1.850 -0.1567  0.2555 -0.6372
   70SLM     H7 1532  -0.355   2.674   1.922 -3.0530 -2.2049 -2.6894
   70SLM     H8 1533  -0.252   2.547   1.872 -2.2692 -0.4761 -1.4188
   70SLM     H9 1534  -0.195   2.721   1.863  2.1309 -2.2833 -0.3745
   71SLM     O1 1535  -0.369   2.794   1.681 -0.5075  0.8380  0.5644
   71SLM     C2 1536  -0.421   2.818   1.562  0.6772 -0.2191 -0.1869
   71SLM     C3 1537  -0.475   2.959   1.571  0.0478 -0.5097  0.7479
   71SLM     O4 1538  -0.437   2.750   1.463  0.6200 -0.1209 -0.2442
   71SLM     H5 1539  -0.400   3.022   1.618  0.3118 -1.6947  1.9516
   71SLM     C6 1540  -0.526   3.018   1.441  0.4237 -0.4688  0.6190
   71SLM     H7 1541  -0.466   2.999   1.351  1.5068 -2.3246  1.6866
   71SLM     H8 1542  -0.626   2.987   1.409  1.0751 -0.0066 -2.1476
   71SLM     H9 1543  -0.527   3.127   1.453  0.7569 -0.2958 -0.7492
   72SLM     O1 1544  -0.584   2.942   1.659 -0.8278  0.0691 -0.1946
   72SLM     C2 1545  -0.624   3.048   1.728  0.4888  0.1853  0.4368
   72SLM     C3 1546  -0.733   3.028   1.831  0.3249  0.2347  0.2747
   72SLM     O4 1547  -0.585   3.159   1.706 -0.5447  0.5766  0.5507
   72SLM     H5 1548  -0.779   2.931   1.812 -1.3484  1.5373 -3.2130
   72SLM     C6 1549  -0.832   3.137   1.794  0.2501 -0.1213 -0.5941
   72SLM     H7 1550  -0.791   3.234   1.822  3.0750 -1.9064  2.0424
   72SLM     H8 1551  -0.912   3.136   1.868 -2.9611  1.8945 -3.7444
   72SLM     H9 1552  -0.871   3.150   1.693  0.0119  2.4799 -0.2410
   73SLM     O1 1553  -0.673   3.052   1.956  0.1616  0.5266  0.2974
   73SLM     C2 1554  -0.660   2.947   2.035  0.2290  0.0184 -0.3772
   73SLM     C3 1555  -0.569   2.983   2.151 -0.1234  0.0652 -0.1134
   73SLM     O4 1556  -0.708   2.840   2.012 -0.3733  0.2331 -0.1489
   73SLM     H5 1557  -0.582   3.089   2.173 -0.7543  0.2793 -1.4374
   73SLM     C6 1558  -0.427   2.973   2.098 -0.0187 -0.0013  0.1819
   73SLM     H7 1559  -0.363   3.005   2.182 -0.9320  1.8461  0.2158
   73SLM     H8 1560  -0.420   3.035   2.008 -0.7042 -0.1352  0.0363
   73SLM     H9 1561  -0.413   2.869   2.068 -1.8746 -0.2962  0.2439
   74SLM     O1 1562  -0.577   2.917   2.275  0.3016 -0.7504 -0.5124
   74SLM     C2 1563  -0.692   2.893   2.335  0.2894 -0.0951 -0.2684
   74SLM     C3 1564  -0.666   2.821   2.465  0.1457  0.1666 -0.0943
   74SLM     O4 1565  -0.795   2.941   2.296  0.4767  0.7741  0.2704
   74SLM     H5 1566  -0.571   2.864   2.501  1.0511 -0.1812 -1.9480
   74SLM     C6 1567  -0.641   2.674   2.437  0.1983  0.3433 -0.9913
   74SLM     H7 1568  -0.701   2.634   2.355 -2.1662 -2.2624  1.7744
   74SLM     H8 1569  -0.683   2.611   2.516 -2.2108  2.8300 -0.1285
   74SLM     H9 1570  -0.538   2.656   2.406 -0.6529  1.0260 -4.7320
   75SLM     O1 1571  -0.780   2.809   2.547 -0.1249  0.1385 -0.4732
   75SLM     C2 1572  -0.799   2.904   2.638 -0.2298 -0.3389  0.0077
   75SLM     C3 1573  -0.934   2.885   2.704 -0.0864  0.5157  0.5529
   75SLM     O4 1574  -0.721   2.994   2.649 -0.7740  0.0061  1.0930
   75SLM     H5 1575  -0.981   2.792   2.673  3.7459 -1.5645  0.3803
   75SLM     C6 1576  -1.028   3.003   2.684  0.2680  0.5913 -0.7694
   75SLM     H7 1577  -1.131   2.976   2.659  1.0894 -2.5008 -1.2691
   75SLM     H8 1578  -1.000   3.043   2.586  1.0134  0.0118 -0.8069
   75SLM     H9 1579  -1.021   3.072   2.769  2.2770 -2.8559  2.1342
   76SLM     O1 1580  -0.920   2.884   2.844 -0.7915  0.2843  0.6263
   76SLM     C2 1581  -0.841   2.791   2.895 -0.0118  0.6372  0.0808
   76SLM     C3 1582  -0.790   2.815   3.035  0.1769 -0.1972  0.1629
   76SLM     O4 1583  -0.822   2.687   2.838 -0.2643  0.2443  0.7075
   76SLM     H5 1584  -0.877   2.841   3.096  1.9324  0.0308  2.7120
   76SLM     C6 1585  -0.687   2.926   3.037 -0.0706  0.0601 -0.6962
   76SLM     H7 1586  -0.709   2.965   3.137 -0.0214  1.8860 -1.3500
   76SLM     H8 1587  -0.697   3.012   2.970  0.0525  1.4666  1.0078
   76SLM     H9 1588  -0.590   2.876   3.036  0.1779  0.4315  1.1564
   77SLM     O1 1589  -0.736   2.693   3.079 -0.1160 -0.4253 -0.1005
   77SLM     C2 1590  -0.824   2.599   3.108 -0.2337 -0.2276  0.1959
   77SLM     C3 1591  -0.751   2.472   3.146 -0.1847 -0.3421 -0.2713
   77SLM     O4 1592  -0.943   2.609   3.102 -0.1018  0.8751 -0.9455
   77SLM     H5 1593  -0.655   2.504   3.187 -0.8717  0.3219  0.8826
   77SLM     C6 1594  -0.693   2.407   3.022  0.5576  0.0764 -0.1485
   77SLM     H7 1595  -0.629   2.477   2.968  2.4742  0.1495  2.0713
   77SLM     H8 1596  -0.627   2.322   3.041 -0.5922 -0.5751  1.0964
   77SLM     H9 1597  -0.782   2.382   2.963 -0.3786 -1.3611  1.7762
   78SLM     O1 1598  -0.797   2.381   3.243  0.3602  0.0721  0.3830
   78SLM     C2 1599  -0.849   2.433   3.353  0.8988  0.1811  0.5870
   78SLM     C3 1600  -0.904   2.322   3.439 -0.6540  0.3525 -0.1540
   78SLM     O4 1601  -0.859   2.550   3.381 -0.4309  0.3340 -0.4096
   78SLM     H5 1602  -0.841   2.233   3.441  0.8159  1.3513 -0.1632
   78SLM     C6 1603  -1.018   2.251   3.369 -0.1737 -0.7540  0.1691
   78SLM     H7 1604  -0.995   2.166   3.305  2.9176 -0.4109  0.6733
   78SLM     H8 1605  -1.087   2.324   3.327  0.9862 -0.0803 -0.6220
   78SLM     H9 1606  -1.080   2.210   3.449 -0.1693 -0.6301  0.2363
   79SLM     O1 1607  -0.935   2.355   3.573 -0.7132  0.2999 -0.1551
   79SLM     C2 1608  -0.838   2.386   3.657 -0.4725 -1.3098  0.1956
   79SLM     C3 1609  -0.899   2.414   3.793  0.7020  0.3621  0.4050
   79SLM     O4 1610  -0.730   2.414   3.615 -0.6086 -0.7907  0.1884
   79SLM     H5 1611  -0.984   2.351   3.818  1.8256 -1.2005  0.4832
   79SLM     C6 1612  -0.945   2.558   3.805 -0.6087 -0.0438  0.3732
   79SLM     H7 1613  -0.981   2.600   3.899 -1.0931  0.5288 -0.0618
   79SLM     H8 1614  -1.019   2.574   3.726 -0.2100  1.1042  0.2217
   79SLM     H9 1615  -0.869   2.631   3.777 -2.9856  1.8827 -1.5557
   80SLM     O1 1616  -0.805   2.388   3.895  1.1647  0.1989 -0.0576
   80SLM     C2 1617  -0.763   2.263   3.908  0.4010 -0.0781 -0.2597
   80SLM     C3 1618  -0.638   2.261   3.992  0.5727 -0.4009 -0.5188
   80SLM     O4 1619  -0.813   2.164   3.861 -0.0860  0.1443 -0.2195
   80SLM     H5 1620  -0.599   2.160   4.007 -0.0301 -0.5229  0.2596
   80SLM     C6 1621  -0.654   2.299   4.138 -0.3122 -0.3203 -0.6273
   80SLM     H7 1622  -0.690   2.399   4.159  1.2617 -0.1493  1.6547
   80SLM     H8 1623  -0.557   2.307   4.189  0.3658  0.3286 -1.9798
   80SLM     H9 1624  -0.731   2.234   4.180  0.3452 -2.5717 -2.6275
   81SLM     O1 1625  -0.537   2.346   3.943  0.8389 -0.2392  0.2934
   81SLM     C2 1626  -0.456   2.294   3.852  0.4149 -0.6125  0.1227
   81SLM     C3 1627  -0.362   2.392   3.786 -0.1147  0.2934  0.6849
   81SLM     O4 1628  -0.447   2.175   3.836  0.3793 -0.6285  0.2178
   81SLM     H5 1629  -0.258   2.364   3.808  0.2896 -0.2319 -1.6720
   81SLM     C6 1630  -0.377   2.536   3.831 -0.0714  0.4442  0.2169
   81SLM     H7 1631  -0.306   2.589   3.766 -2.7152 -0.5571 -3.8401
   81SLM     H8 1632  -0.356   2.544   3.938 -2.2847 -0.1584  0.7427
   81SLM     H9 1633  -0.483   2.557   3.814 -0.0063 -1.2766 -3.2025
   82SLM     O1 1634  -0.406   2.398   3.653  0.0837  0.1123  0.6090
   82SLM     C2 1635  -0.351   2.312   3.569  0.1401  0.7262  0.0015
   82SLM     C3 1636  -0.424   2.297   3.437  0.1482  0.3738  0.0348
   82SLM     O4 1637  -0.257   2.243   3.598 -0.2403  0.3323  0.3178
   82SLM     H5 1638  -0.500   2.375   3.429 -1.3595 -1.1580 -1.3510
   82SLM     C6 1639  -0.523   2.183   3.424  0.4678  0.0727  0.2264
   82SLM     H7 1640  -0.578   2.224   3.339 -0.1211  2.0718  1.5143
   82SLM     H8 1641  -0.508   2.075   3.418  0.4074 -0.1561  2.9974
   82SLM     H9 1642  -0.606   2.196   3.494  0.1511 -0.4251 -0.0564
   83SLM     O1 1643  -0.336   2.284   3.328  0.2909 -0.5188  0.2480
   83SLM     C2 1644  -0.267   2.393   3.297 -0.2734 -0.1451  0.2773
   83SLM     C3 1645  -0.171   2.352   3.187 -0.0391  0.4039  0.2792
   83SLM     O4 1646  -0.281   2.499   3.351  0.6082  0.1407 -0.0375
   83SLM     H5 1647  -0.193   2.252   3.152 -0.2269  0.6968 -0.4559
   83SLM     C6 1648  -0.031   2.335   3.243 -0.0486 -0.3644  0.0714
   83SLM     H7 1649   0.039   2.418   3.254 -1.2389  0.7255 -0.4240
   83SLM     H8 1650   0.016   2.266   3.172 -5.0284 -2.9891 -1.1197
   83SLM     H9 1651  -0.022   2.288   3.342 -0.6112  2.4994  1.5749
   84SLM     O1 1652  -0.165   2.409   3.058  0.4643  0.3127  0.2618
   84SLM     C2 1653  -0.263   2.474   2.999  0.3478 -0.5171 -0.4890
   84SLM     C3 1654  -0.215   2.539   2.872  0.1732 -0.1396 -0.3637
   84SLM     O4 1655  -0.375   2.472   3.043  0.1972 -0.0905 -0.8487
   84SLM     H5 1656  -0.296   2.599   2.830 -0.4957 -1.8861 -1.6594
   84SLM     C6 1657  -0.183   2.440   2.762  0.6556 -0.5885  0.1770
   84SLM     H7 1658  -0.091   2.387   2.788  0.6137  0.2775  2.2736
   84SLM     H8 1659  -0.130   2.480   2.675  0.0312  0.1329  0.1234
   84SLM     H9 1660  -0.266   2.378   2.727 -0.6847 -0.6108  3.1306
   85SLM     O1 1661  -0.108   2.632   2.867 -1.0599  1.3472 -0.0035
   85SLM     C2 1662  -0.083   2.711   2.970  0.5793  0.5268  0.2593
   85SLM     C3 1663   0.040   2.794   2.942  0.7136  0.0896 -0.4676
   85SLM     O4 1664  -0.164   2.729   3.056  0.2928 -0.6214  0.2511
   85SLM     H5 1665   0.092   2.758   2.852 -1.8979  1.5089 -2.7141
   85SLM     C6 1666   0.128   2.779   3.065 -0.0627 -0.5005  0.0299
   85SLM     H7 1667   0.156   2.674   3.069 -1.9962 -1.1162 -1.1473
   85SLM     H8 1668   0.212   2.849   3.054  1.5900 -2.5368 -0.8871
   85SLM     H9 1669   0.074   2.813   3.154  1.5309 -0.3814  0.9766
   86SLM     O1 1670   0.006   2.930   2.928  0.1690  0.0400  0.3586
   86SLM     C2 1671  -0.060   2.974   2.822 -1.0283 -0.1274  1.0166
   86SLM     C3 1672  -0.086   3.122   2.819  0.0678  0.0562  0.2949
   86SLM     O4 1673  -0.095   2.890   2.743 -0.0505 -0.1299  0.5847
   86SLM     H5 1674  -0.002   3.162   2.876 -0.7589  0.6988  1.0948
   86SLM     C6 1675  -0.222   3.144   2.884 -0.5068 -0.6536 -0.6488
   86SLM     H7 1676  -0.296   3.080   2.835 -3.0118  0.8031  1.0362
   86SLM     H8 1677  -0.220   3.111   2.988 -4.1013 -4.7064 -1.5841
   86SLM     H9 1678  -0.243   3.249   2.902 -1.3507 -0.7992 -0.7479
   87SLM     O1 1679  -0.088   3.187   2.693  0.5075 -0.1153  0.1963
   87SLM     C2 1680   0.009   3.167   2.606  0.6233  1.1093  0.0361
   87SLM     C3 1681  -0.032   3.205   2.465 -0.3388  0.6718  0.1900
   87SLM     O4 1682   0.109   3.104   2.627  0.6477  1.0630 -0.2192
   87SLM     H5 1683  -0.129   3.253   2.478 -3.0820 -3.9334 -0.8340
   87SLM     C6 1684  -0.047   3.075   2.387  0.0988  0.3695  0.6047
   87SLM     H7 1685   0.049   3.049   2.342 -1.2200 -0.1579 -2.1069
   87SLM     H8 1686  -0.118   3.089   2.306 -0.4690  0.8878  1.1758
   87SLM     H9 1687  -0.080   3.002   2.462 -2.4978 -0.8181 -1.5481
   88SLM     O1 1688   0.068   3.277   2.396 -0.0797  0.3593  0.2362
   88SLM     C2 1689   0.076   3.404   2.429  0.4451  0.3380  0.2000
   88SLM     C3 1690   0.167   3.483   2.338  0.7939 -0.2230  0.0618
   88SLM     O4 1691   0.020   3.456   2.522 -0.1386  0.2871 -0.1207
   88SLM     H5 1692   0.210   3.426   2.255  0.5336  2.9683 -2.4356
   88SLM     C6 1693   0.288   3.529   2.418  0.5322  0.2580  0.1803
   88SLM     H7 1694   0.336   3.613   2.366 -0.4497  1.9233  1.8368
   88SLM     H8 1695   0.363   3.451   2.423  0.2723  0.0050  0.1738
   88SLM     H9 1696   0.273   3.572   2.517  2.5624  2.0780 -0.2338
   89SLM     O1 1697   0.108   3.607   2.308  0.2583 -0.6495 -0.6908
   89SLM     C2 1698   0.038   3.635   2.199  0.2108  0.1186 -0.4711
   89SLM     C3 1699  -0.058   3.751   2.210  0.5109  0.3535 -0.3006
   89SLM     O4 1700   0.057   3.570   2.100  0.3516  0.0399 -0.3937
   89SLM     H5 1701  -0.153   3.716   2.168  1.0314 -5.2847  2.3235
   89SLM     C6 1702  -0.029   3.868   2.117 -0.2041  0.3763 -0.4984
   89SLM     H7 1703   0.068   3.914   2.137 -1.5141  3.6914 -1.1510
   89SLM     H8 1704  -0.033   3.842   2.011 -3.2664  0.3378 -0.4543
   89SLM     H9 1705  -0.091   3.952   2.148 -1.6404 -1.1551  0.9938
   90SLM     O1 1706  -0.079   3.793   2.343 -0.1398 -0.8253 -0.0212
   90SLM     C2 1707  -0.184   3.739   2.403  0.0746 -0.8576  0.3289
   90SLM     C3 1708  -0.205   3.797   2.541  0.0702 -0.2900  0.0940
   90SLM     O4 1709  -0.260   3.662   2.351 -0.7387 -0.2814  0.6381
   90SLM     H5 1710  -0.118   3.860   2.563 -0.2230  1.3585 -2.9093
   90SLM     C6 1711  -0.208   3.690   2.648 -0.0009 -0.4627 -0.0795
   90SLM     H7 1712  -0.105   3.673   2.680  0.1068  0.6160  0.1884
   90SLM     H8 1713  -0.256   3.599   2.611 -4.3289  1.2557  0.7118
   90SLM     H9 1714  -0.257   3.720   2.742 -2.4105  0.0152 -1.4038
   91SLM     O1 1715  -0.317   3.881   2.553  0.1466 -0.0416 -0.8300
   91SLM     C2 1716  -0.339   3.988   2.479 -0.2655  0.3743 -0.1204
   91SLM     C3 1717  -0.464   4.057   2.528 -0.6806 -0.4708  0.0269
   91SLM     O4 1718  -0.268   4.026   2.390 -0.3834  0.7506 -0.0585
   91SLM     H5 1719  -0.489   3.998   2.616 -3.4583  0.3623 -0.0807
   91SLM     C6 1720  -0.569   4.061   2.419  0.1929  0.5580 -0.8080
   91SLM     H7 1721  -0.601   3.958   2.398  1.0117  0.0716  0.2498
   91SLM     H8 1722  -0.544   4.109   2.324  0.9877 -2.5247 -2.3148
   91SLM     H9 1723  -0.669   4.097   2.446 -0.5477 -2.3772  0.8186
   92SLM     O1 1724  -0.440   4.194   2.555 -0.6005 -0.5586  0.4107
   92SLM     C2 1725  -0.344   4.236   2.635  0.0149 -0.0818 -0.5609
   92SLM     C3 1726  -0.337   4.386   2.629  0.7161 -0.0941 -0.1777
   92SLM     O4 1727  -0.276   4.164   2.704 -0.0444  0.0668 -0.3464
   92SLM     H5 1728  -0.248   4.414   2.571  0.1709  0.8040 -0.6059
   92SLM     C6 1729  -0.304   4.445   2.765  0.2810  0.7158 -0.4143
   92SLM     H7 1730  -0.269   4.548   2.761  1.6165  0.2688 -0.8256
   92SLM     H8 1731  -0.233   4.379   2.815  1.1163 -0.3492 -2.8274
   92SLM     H9 1732  -0.404   4.446   2.809  0.0341  2.1553 -0.9652
   93SLM     O1 1733  -0.452   4.443   2.571  0.8644  0.8721  0.4510
   93SLM     C2 1734  -0.432   4.477   2.445  0.0221  0.1394  0.1092
   93SLM     C3 1735  -0.566   4.514   2.385  0.0701 -0.3561 -0.3084
   93SLM     O4 1736  -0.324   4.491   2.394 -0.1973  0.1928 -0.3504
   93SLM     H5 1737  -0.647   4.486   2.453  1.6046 -0.6581  1.4901
   93SLM     C6 1738  -0.570   4.663   2.359  0.1852 -0.3291 -0.1748
   93SLM     H7 1739  -0.554   4.712   2.455  0.9786 -2.1434  0.6642
   93SLM     H8 1740  -0.513   4.712   2.280 -0.7606  0.7555 -0.2178
   93SLM     H9 1741  -0.673   4.676   2.324  0.3465 -0.5854 -0.7436
   94SLM     O1 1742  -0.560   4.438   2.266 -0.4829  0.0154 -0.5767
   94SLM     C2 1743  -0.677   4.389   2.228 -0.4858 -0.1245 -0.3910
   94SLM     C3 1744  -0.641   4.317   2.100  0.0228  0.2926 -0.4863
   94SLM     O4 1745  -0.778   4.395   2.293 -0.2251  1.1455 -0.0683
   94SLM     H5 1746  -0.659   4.388   2.019 -5.7331  0.2488  0.3738
   94SLM     C6 1747  -0.737   4.210   2.053  0.2641  0.1803 -0.7269
   94SLM     H7 1748  -0.716   4.105   2.073  0.6033  0.4855  0.6191
   94SLM     H8 1749  -0.831   4.223   2.108  1.6306 -0.2896  1.8824
   94SLM     H9 1750  -0.754   4.229   1.946 -1.7553  5.0358  0.1647
   95SLM     O1 1751  -0.512   4.261   2.095  0.1972  0.7157 -0.8336
   95SLM     C2 1752  -0.418   4.302   2.012  0.6237  0.1946 -0.6180
   95SLM     C3 1753  -0.291   4.223   2.027  0.4904  0.0589 -0.1927
   95SLM     O4 1754  -0.436   4.400   1.945  1.2459  0.9882  0.3431
   95SLM     H5 1755  -0.304   4.114   2.027  0.2701  0.0502  1.7334
   95SLM     C6 1756  -0.225   4.239   2.163  0.2089  0.0779 -0.0593
   95SLM     H7 1757  -0.163   4.328   2.178 -1.4364  1.4047 -0.7138
   95SLM     H8 1758  -0.300   4.253   2.242  1.9464  4.3103  1.1676
   95SLM     H9 1759  -0.170   4.154   2.204  1.7139  1.7870  1.6732
   96SLM     O1 1760  -0.199   4.257   1.926  0.6687  0.5538  0.1317
   96SLM     C2 1761  -0.220   4.185   1.816  0.4908 -0.2688  0.6958
   96SLM     C3 1762  -0.107   4.214   1.720 -0.0831 -0.1191  0.0616
   96SLM     O4 1763  -0.313   4.111   1.797 -0.0158  0.7537 -1.0114
   96SLM     H5 1764  -0.094   4.322   1.711 -0.3013 -0.0669  0.3603
   96SLM     C6 1765   0.026   4.154   1.763  0.0202  0.1802  0.1590
   96SLM     H7 1766   0.060   4.183   1.863 -2.3904  0.2939  1.0242
   96SLM     H8 1767   0.025   4.045   1.756 -2.2033  0.1676 -0.0416
   96SLM     H9 1768   0.097   4.196   1.693  0.4463  1.8088  1.5041
   97SLM     O1 1769  -0.135   4.148   1.599 -0.1352  0.1209 -0.0575
   97SLM     C2 1770  -0.192   4.220   1.504 -0.0416  0.3552  0.0637
   97SLM     C3 1771  -0.219   4.132   1.384 -0.2481  0.1902  0.2322
   97SLM     O4 1772  -0.209   4.339   1.510  0.4104  0.3796  0.9793
   97SLM     H5 1773  -0.303   4.068   1.413  0.6258 -1.5654 -0.8779
   97SLM     C6 1774  -0.260   4.211   1.261 -0.6477  0.1107  0.3147
   97SLM     H7 1775  -0.348   4.270   1.290  0.3100  2.0792 -0.6101
   97SLM     H8 1776  -0.184   4.272   1.212  0.1166  1.1782  2.6569
   97SLM     H9 1777  -0.297   4.141   1.186  1.8556 -3.3265  1.9918
   98SLM     O1 1778  -0.112   4.043   1.361  0.2511  0.5128  1.2456
   98SLM     C2 1779   0.003   4.088   1.313  0.1687 -0.2899  0.2420
   98SLM     C3 1780   0.106   3.988   1.267  0.1072 -0.0246 -0.4822
   98SLM     O4 1781   0.027   4.206   1.314 -0.1302 -0.2301  0.1408
   98SLM     H5 1782   0.057   3.971   1.171 -0.1322  2.4181 -0.8476
   98SLM     C6 1783   0.105   3.859   1.348 -0.7102 -0.2647 -0.8643
   98SLM     H7 1784   0.169   3.882   1.433 -0.1601  1.7346 -1.7702
   98SLM     H8 1785   0.151   3.778   1.291  3.1209  2.7287 -2.4279
   98SLM     H9 1786   0.018   3.820   1.402 -0.1325  1.1322  1.1825
   99SLM     O1 1787   0.237   4.039   1.270 -0.1460  0.5994  0.5025
   99SLM     C2 1788   0.279   4.113   1.169  0.2106  0.0735  0.2566
   99SLM     C3 1789   0.425   4.148   1.176  0.2402 -0.0145  0.0677
   99SLM     O4 1790   0.209   4.160   1.083  0.5741  0.2469  0.0567
   99SLM     H5 1791   0.436   4.230   1.248  1.6892  1.7963 -2.0674
   99SLM     C6 1792   0.487   4.191   1.044  0.0433 -0.0345 -0.0307
   99SLM     H7 1793   0.417   4.257   0.992 -1.0911 -3.3126 -2.9939
   99SLM     H8 1794   0.580   4.242   1.072 -1.0264  0.5746  2.7883
   99SLM     H9 1795   0.511   4.121   0.964  0.0611  2.1756 -2.0671
  100SLE     O1 1796   0.497   4.039   1.229  0.4084  0.0062 -0.1149
  100SLE     C2 1797   0.565   4.058   1.341  0.1355  0.2560  0.0086
  100SLE     C3 1798   0.616   3.921   1.379 -0.1276  0.2313  0.2756
  100SLE     O4 1799   0.581   4.164   1.396 -0.4195  0.0028  0.6771
  100SLE     H5 1800   0.649   3.866   1.290 -3.0944 -2.7302  0.8322
  100SLE    O10 1801   0.736   3.923   1.453  0.0533  0.5317 -0.0196
  100SLE    H11 1802   0.727   3.989   1.521 -2.0571  2.7543 -2.2496
  100SLE     C6 1803   0.518   3.837   1.458 -0.0623  0.1175  0.2365
  100SLE     H7 1804   0.482   3.874   1.555 -0.2754 -1.2644  0.7051
  100SLE     H8 1805   0.580   3.752   1.484  1.8375  0.1742 -3.5154
  100SLE     H9 1806   0.437   3.819   1.387  1.6608  0.5925 -1.9410
    1SLS     O1 1807   3.313   7.729   5.810 -0.1214  0.1052  0.1460
    1SLS     C2 1808   3.383   7.666   5.908 -0.6169  0.0673  0.4774
    1SLS     C3 1809   3.517   7.727   5.948 -0.4164  0.0760 -0.1933
    1SLS     O4 1810   3.348   7.553   5.940 -0.5176 -0.0840  0.0510
    1SLS     H5 1811   3.485   7.829   5.925  0.1244 -0.0726 -1.7285
    1SLS    H10 1812   3.247   7.668   5.780 -0.8748 -1.2007  3.9769
    1SLS     C6 1813   3.565   7.678   6.083  0.1658  0.2656 -0.3299
    1SLS     H7 1814   3.595   7.573   6.094 -4.1033 -1.1405 -0.2678
    1SLS     H8 1815   3.494   7.698   6.164  2.0143  2.3793  0.9057
    1SLS     H9 1816   3.650   7.738   6.119  2.1802  0.4752 -4.7945
    2SLM     O1 1817   3.613   7.677   5.858 -0.3481  0.4372 -0.3241
    2SLM     C2 1818   3.680   7.763   5.784  1.0972  0.5256  1.0369
    2SLM     C3 1819   3.790   7.684   5.716 -0.2596 -0.2417 -0.3396
    2SLM     O4 1820   3.663   7.880   5.765 -0.3602  0.0422 -0.9564
    2SLM     H5 1821   3.748   7.588   5.686 -4.3324  2.0017 -2.7174
    2SLM     C6 1822   3.904   7.674   5.816  0.2092 -0.7329 -0.9110
    2SLM     H7 1823   3.979   7.601   5.787  1.2334 -0.6342  1.2250
    2SLM     H8 1824   3.954   7.765   5.850  2.1725 -0.8105 -3.3442
    2SLM     H9 1825   3.873   7.605   5.895  1.2656 -2.1063 -1.6441
    3SLM     O1 1826   3.847   7.745   5.602  0.2338 -0.3737 -0.1663
    3SLM     C2 1827   3.768   7.764   5.498 -0.0575 -0.5546  0.0181
    3SLM     C3 1828   3.848   7.831   5.388 -0.4251 -0.3422 -0.1231
    3SLM     O4 1829   3.662   7.710   5.483 -0.4571  0.3524 -0.5240
    3SLM     H5 1830   3.787   7.912   5.348  0.0957  0.0400 -0.1567
    3SLM     C6 1831   3.846   7.736   5.270  0.4171 -0.6056  0.0686
    3SLM     H7 1832   3.904   7.777   5.187 -1.1302  0.5422 -0.4834
    3SLM     H8 1833   3.743   7.720   5.238  0.0956  3.9513 -1.9261
    3SLM     H9 1834   3.892   7.644   5.307  2.9762  0.4997 -0.1696
    4SLM     O1 1835   3.971   7.882   5.435 -0.2944 -0.2889 -0.5215
    4SLM     C2 1836   4.006   8.005   5.403 -0.0772 -0.1905  0.0811
    4SLM     C3 1837   4.143   8.028   5.462 -0.0201 -0.8083  0.1945
    4SLM     O4 1838   3.928   8.078   5.347  0.0710 -0.4978 -0.5224
    4SLM     H5 1839   4.211   7.958   5.414 -1.5118 -2.6014  0.5724
    4SLM     C6 1840   4.144   8.007   5.612  0.1341  0.3273  0.3653
    4SLM     H7 1841   4.215   8.059   5.676  2.0445 -2.2217  0.4785
    4SLM     H8 1842   4.050   8.029   5.663 -0.6606 -0.6593 -0.6126
    4SLM     H9 1843   4.174   7.903   5.628  0.3590 -0.3878 -3.6641
    5SLM     O1 1844   4.171   8.166   5.452 -0.4500 -0.7474 -0.2384
    5SLM     C2 1845   4.252   8.199   5.353  0.3733 -0.0200  0.6536
    5SLM     C3 1846   4.298   8.342   5.348  0.7849 -0.1582  0.4226
    5SLM     O4 1847   4.267   8.119   5.264  0.2207  0.0826  0.5360
    5SLM     H5 1848   4.326   8.358   5.243  0.9486  0.4085  0.5489
    5SLM     C6 1849   4.417   8.390   5.429  0.9276  0.3549 -0.0789
    5SLM     H7 1850   4.476   8.464   5.374  2.0947  1.7349  2.7906
    5SLM     H8 1851   4.491   8.310   5.420 -1.2936 -2.0269  1.6459
    5SLM     H9 1852   4.413   8.443   5.525 -0.2464 -0.7165  0.4912
    6SLM     O1 1853   4.198   8.438   5.376  0.5498 -0.4298  0.5140
    6SLM     C2 1854   4.089   8.438   5.301  0.6442 -0.7403  0.3724
    6SLM     C3 1855   3.990   8.541   5.349  1.2019 -0.2203  0.4215
    6SLM     O4 1856   4.073   8.368   5.205  0.0236  0.4677 -0.4197
    6SLM     H5 1857   3.898   8.503   5.303  2.6182 -2.0309 -1.0551
    6SLM     C6 1858   4.014   8.682   5.298 -0.3078 -0.0299  0.1672
    6SLM     H7 1859   3.935   8.750   5.332  2.1100  2.6184  0.9354
    6SLM     H8 1860   4.020   8.696   5.190  0.3555  2.2127  0.4447
    6SLM     H9 1861   4.110   8.725   5.329  2.9722 -3.9887 -3.2258
    7SLM     O1 1862   3.971   8.572   5.485 -0.1794 -0.2375  0.2481
    7SLM     C2 1863   3.942   8.473   5.568 -0.4138  0.1634  0.6523
    7SLM     C3 1864   3.957   8.516   5.711 -0.3924 -0.3286  0.8012
    7SLM     O4 1865   3.906   8.366   5.527 -0.3970  0.0943  0.8153
    7SLM     H5 1866   3.905   8.612   5.701  0.0874 -0.1282  0.2366
    7SLM     C6 1867   4.095   8.515   5.773 -0.3831 -0.8705  0.7725
    7SLM     H7 1868   4.151   8.422   5.761  3.4519  1.3820 -0.5531
    7SLM     H8 1869   4.099   8.549   5.877  0.0198 -0.6054  0.6695
    7SLM     H9 1870   4.158   8.586   5.719  2.6608 -2.6646  1.6579
    8SLM     O1 1871   3.870   8.439   5.791  0.2205 -0.9261  0.8910
    8SLM     C2 1872   3.744   8.475   5.806  0.4899  0.2352  0.4130
    8SLM     C3 1873   3.686   8.361   5.886 -0.4683  0.6444  0.3108
    8SLM     O4 1874   3.685   8.575   5.776 -0.1703 -0.3550 -0.2803
    8SLM     H5 1875   3.763   8.291   5.919 -1.2003 -2.5296 -3.9651
    8SLM     C6 1876   3.591   8.287   5.794  0.1003  0.2225  0.0517
    8SLM     H7 1877   3.655   8.261   5.710 -1.2545  0.9782 -1.2525
    8SLM     H8 1878   3.539   8.204   5.843  0.3778  0.1168  0.1641
    8SLM     H9 1879   3.507   8.347   5.758 -0.1589 -0.0961  0.1174
    9SLM     O1 1880   3.608   8.411   5.993  0.1864  0.5481  0.8448
    9SLM     C2 1881   3.672   8.450   6.102  0.1572  1.1653  0.6465
    9SLM     C3 1882   3.569   8.511   6.194 -0.7350 -0.7919  1.0090
    9SLM     O4 1883   3.790   8.442   6.119  0.3214  0.2009 -0.7151
    9SLM     H5 1884   3.490   8.437   6.210 -1.5055 -0.0615  0.6906
    9SLM     C6 1885   3.493   8.629   6.135  0.8221 -0.4455 -0.3698
    9SLM     H7 1886   3.439   8.606   6.043 -2.4114  2.2463  0.6544
    9SLM     H8 1887   3.416   8.638   6.212 -0.0163  2.1054 -1.4048
    9SLM     H9 1888   3.541   8.728   6.137  0.5745 -0.3364  1.7105
   10SLM     O1 1889   3.637   8.556   6.309 -0.0880  0.1785  0.2705
   10SLM     C2 1890   3.623   8.482   6.418 -0.6566  0.7209  0.5683
   10SLM     C3 1891   3.690   8.543   6.539 -0.1694  0.2962  0.5175
   10SLM     O4 1892   3.559   8.380   6.419 -0.2841  0.4876  0.6368
   10SLM     H5 1893   3.798   8.538   6.523  0.5807  2.8902  3.7250
   10SLM     C6 1894   3.655   8.458   6.660 -0.3724 -0.7830 -0.2821
   10SLM     H7 1895   3.558   8.479   6.704  0.0557 -2.2126  1.4131
   10SLM     H8 1896   3.729   8.475   6.739 -2.1484  0.4048  1.2010
   10SLM     H9 1897   3.660   8.350   6.645  0.3337 -0.7642 -0.2275
   11SLM     O1 1898   3.633   8.670   6.562 -0.8558  0.0952  0.0002
   11SLM     C2 1899   3.715   8.769   6.595 -0.1675 -0.3846 -0.2360
   11SLM     C3 1900   3.647   8.897   6.638 -0.3260 -0.6136  0.1987
   11SLM     O4 1901   3.833   8.751   6.595 -0.1569 -0.3179 -0.4653
   11SLM     H5 1902   3.688   8.993   6.606 -2.1012  0.0920 -0.0499
   11SLM     C6 1903   3.621   8.891   6.787 -0.7682  0.9305  0.2035
   11SLM     H7 1904   3.537   8.826   6.815 -2.0106  1.3711 -2.2678
   11SLM     H8 1905   3.586   8.988   6.825  3.8861  1.6157  3.6849
   11SLM     H9 1906   3.706   8.859   6.847 -1.3747  0.1480  0.6719
   12SLM     O1 1907   3.522   8.924   6.578  0.1046  0.5631 -0.1971
   12SLM     C2 1908   3.509   8.929   6.446  0.3040  0.3159 -0.2279
   12SLM     C3 1909   3.361   8.947   6.421  0.1170  0.2600  0.7744
   12SLM     O4 1910   3.597   8.933   6.366  0.5056 -0.7286 -0.0715
   12SLM     H5 1911   3.353   9.011   6.509  4.3157  0.1691  1.4280
   12SLM     C6 1912   3.281   8.818   6.428 -0.0292  0.3164  0.1745
   12SLM     H7 1913   3.197   8.812   6.358 -0.3302 -1.0947  0.6231
   12SLM     H8 1914   3.347   8.741   6.389  0.6613  0.1155  1.6917
   12SLM     H9 1915   3.249   8.772   6.521  0.8423 -1.1365 -0.2080
   13SLM     O1 1916   3.341   9.007   6.295  0.5882  0.1255  0.6356
   13SLM     C2 1917   3.274   9.121   6.292 -0.5078 -0.5135  0.3130
   13SLM     C3 1918   3.285   9.185   6.156  0.0895  0.2536  0.7075
   13SLM     O4 1919   3.213   9.172   6.382 -0.0444  0.5840  0.0286
   13SLM     H5 1920   3.249   9.117   6.078  0.8390 -0.1402  0.7011
   13SLM     C6 1921   3.199   9.310   6.163 -0.3522 -0.0196  0.3241
   13SLM     H7 1922   3.202   9.363   6.068 -5.5813 -1.6561 -1.0988
   13SLM     H8 1923   3.221   9.383   6.242 -3.2630 -1.6428  2.8779
   13SLM     H9 1924   3.093   9.283   6.168  0.2534 -3.2595 -1.4845
   14SLM     O1 1925   3.420   9.214   6.132  0.0035  0.1696  0.1017
   14SLM     C2 1926   3.467   9.176   6.014  0.4637 -1.2649  0.7178
   14SLM     C3 1927   3.615   9.207   6.021  0.2542 -0.0705  0.1948
   14SLM     O4 1928   3.403   9.132   5.922 -0.5022  0.3746  0.5537
   14SLM     H5 1929   3.657   9.198   6.122  0.1273 -1.7734  0.1254
   14SLM     C6 1930   3.643   9.352   5.988 -0.8228  0.0890 -0.0596
   14SLM     H7 1931   3.605   9.431   6.054 -0.8447  0.4212 -0.4638
   14SLM     H8 1932   3.597   9.380   5.893 -1.2814  2.9265  0.9037
   14SLM     H9 1933   3.751   9.370   5.984 -1.1765  2.4888 -0.6254
   15SLM     O1 1934   3.694   9.126   5.938 -0.1690 -0.3080  0.0186
   15SLM     C2 1935   3.704   8.997   5.963  0.1315 -0.3547 -0.3183
   15SLM     C3 1936   3.800   8.933   5.866  0.5353 -0.3187  0.0522
   15SLM     O4 1937   3.630   8.941   6.040  0.5196  0.5008  0.6980
   15SLM     H5 1938   3.875   9.009   5.841 -1.2019  0.9905 -1.4789
   15SLM     C6 1939   3.717   8.902   5.743  1.0090  0.0244 -0.3590
   15SLM     H7 1940   3.644   8.978   5.713 -0.1684 -1.3086 -0.9741
   15SLM     H8 1941   3.663   8.807   5.740 -4.2295  2.3148  3.8946
   15SLM     H9 1942   3.799   8.909   5.670  0.4509  3.1999 -0.8319
   16SLM     O1 1943   3.883   8.834   5.922  0.6965 -0.1830  0.0569
   16SLM     C2 1944   3.938   8.843   6.042  0.5040  0.3869  0.1037
   16SLM     C3 1945   3.987   8.709   6.091  0.1313  0.3451  0.3601
   16SLM     O4 1946   3.956   8.951   6.091 -0.1368  1.0762 -1.1294
   16SLM     H5 1947   3.950   8.649   6.008  1.9131 -2.0360  1.1716
   16SLM     C6 1948   3.929   8.677   6.228  0.5018  0.7416  0.6120
   16SLM     H7 1949   3.959   8.736   6.315  1.8186  0.3962  0.4093
   16SLM     H8 1950   3.947   8.571   6.247 -1.9036 -0.0968 -1.1924
   16SLM     H9 1951   3.821   8.693   6.217  0.0670 -2.4498 -0.6937
   17SLM     O1 1952   4.126   8.701   6.109  0.1353 -0.2961  0.0880
   17SLM     C2 1953   4.211   8.746   6.018 -0.4937 -0.1606 -0.4428
   17SLM     C3 1954   4.348   8.740   6.082 -0.4932  0.1045 -0.4201
   17SLM     O4 1955   4.184   8.780   5.906 -0.3366  0.0078 -0.4298
   17SLM     H5 1956   4.335   8.739   6.191 -4.7143 -1.4820 -0.7561
   17SLM     C6 1957   4.421   8.610   6.054  0.5559  0.8375 -1.1784
   17SLM     H7 1958   4.437   8.588   5.948 -2.9761 -1.6475 -1.3912
   17SLM     H8 1959   4.348   8.531   6.073 -3.8014  4.6021 -0.3400
   17SLM     H9 1960   4.509   8.610   6.118 -0.0135 -0.8306 -0.3381
   18SLM     O1 1961   4.435   8.830   6.018 -0.2882 -0.1798 -0.5414
   18SLM     C2 1962   4.473   8.939   6.084 -0.7012 -0.1491 -0.3534
   18SLM     C3 1963   4.535   9.042   5.992  0.3526 -0.0079  0.4906
   18SLM     O4 1964   4.472   8.950   6.204  0.1873 -0.2985 -0.3236
   18SLM     H5 1965   4.579   9.005   5.899 -0.4140  2.4041 -0.9148
   18SLM     C6 1966   4.429   9.128   5.926  0.3630  0.1563  0.6879
   18SLM     H7 1967   4.472   9.209   5.868  1.7650  0.1218  1.6349
   18SLM     H8 1968   4.358   9.171   5.997 -0.0250  1.4171 -0.4304
   18SLM     H9 1969   4.366   9.070   5.858  3.1412 -1.1284 -0.9579
   19SLM     O1 1970   4.619   9.135   6.056 -0.1325  0.4487  0.4684
   19SLM     C2 1971   4.741   9.093   6.083 -0.3269 -0.2817  0.2312
   19SLM     C3 1972   4.807   9.195   6.173 -0.1521 -0.3263  0.1526
   19SLM     O4 1973   4.793   8.992   6.043 -0.6100 -0.5250  0.4667
   19SLM     H5 1974   4.825   9.271   6.096  1.4780 -1.3162 -0.5213
   19SLM     C6 1975   4.942   9.155   6.231 -0.4103 -0.3530  0.7295
   19SLM     H7 1976   5.009   9.241   6.239  0.3814 -0.8682 -0.2573
   19SLM     H8 1977   4.994   9.082   6.170  1.4529 -0.8251  2.7591
   19SLM     H9 1978   4.929   9.107   6.329 -3.0648  0.1145  0.6929
   20SLM     O1 1979   4.714   9.238   6.269  0.1765  0.3778  0.1630
   20SLM     C2 1980   4.724   9.362   6.313  0.3018  0.3561  0.1941
   20SLM     C3 1981   4.619   9.389   6.419  0.3519 -1.0046  0.6070
   20SLM     O4 1982   4.820   9.425   6.278  0.3658  0.1691  0.0374
   20SLM     H5 1983   4.640   9.314   6.496  1.1922  1.3253  2.8039
   20SLM     C6 1984   4.473   9.362   6.389  0.1782  1.0817 -0.5691
   20SLM     H7 1985   4.467   9.256   6.363  1.2815 -0.3880  4.2090
   20SLM     H8 1986   4.417   9.417   6.313 -1.4104 -0.1162 -0.3021
   20SLM     H9 1987   4.422   9.364   6.485  2.8714  3.2036  0.9709
   21SLM     O1 1988   4.655   9.509   6.484  0.4221 -0.5684 -0.2251
   21SLM     C2 1989   4.622   9.520   6.612  0.1389 -0.3144 -0.3208
   21SLM     C3 1990   4.657   9.660   6.659  0.2804 -0.3976 -0.1791
   21SLM     O4 1991   4.566   9.438   6.678 -1.0716 -0.1389 -1.0939
   21SLM     H5 1992   4.764   9.680   6.646  0.2032 -0.5963 -1.2561
   21SLM     C6 1993   4.584   9.768   6.582  0.9441  0.1830 -0.0030
   21SLM     H7 1994   4.480   9.735   6.582  0.3791  1.4181 -4.0530
   21SLM     H8 1995   4.567   9.868   6.622 -0.0019 -0.7060  1.9483
   21SLM     H9 1996   4.611   9.770   6.476 -0.3467  4.0378 -0.4254
   22SLM     O1 1997   4.611   9.680   6.790  0.0303  0.0757 -0.3362
   22SLM     C2 1998   4.704   9.653   6.880 -0.7051 -0.7429  0.2021
   22SLM     C3 1999   4.681   9.677   7.027  0.3335  0.2303  0.2132
   22SLM     O4 2000   4.814   9.611   6.856 -0.0117  1.0704  0.0822
   22SLM     H5 2001   4.777   9.655   7.075  0.4270 -2.4145 -1.0576
   22SLM     C6 2002   4.594   9.568   7.087  0.1303  0.1623 -0.2000
   22SLM     H7 2003   4.574   9.473   7.039  0.0664  0.0127  0.1196
   22SLM     H8 2004   4.648   9.542   7.179  1.6233  0.9773 -0.8066
   22SLM     H9 2005   4.498   9.599   7.129  0.4279  1.7202 -0.5765
   23SLM     O1 2006   4.621   9.799   7.065  0.3123  0.1981  0.2843
   23SLM     C2 2007   4.640   9.914   7.002  0.0645  0.6146  0.9547
   23SLM     C3 2008   4.558  10.025   7.063 -0.9159  0.3121  0.2192
   23SLM     O4 2009   4.720   9.926   6.912 -0.3888  0.0645  0.4680
   23SLM     H5 2010   4.540  10.001   7.168 -2.5459 -2.2572 -0.5578
   23SLM     C6 2011   4.425  10.034   6.991 -0.8881 -0.5305  0.0529
   23SLM     H7 2012   4.364  10.103   7.049 -1.5823 -1.3973  0.3720
   23SLM     H8 2013   4.362   9.944   6.985 -2.4935  0.4850  0.9927
   23SLM     H9 2014   4.420  10.079   6.892  0.0865  2.0623  1.0962
   24SLM     O1 2015   4.616  10.153   7.059 -0.4457  0.1234  0.7957
   24SLM     C2 2016   4.742  10.170   7.095 -0.0436 -0.1253 -0.4545
   24SLM     C3 2017   4.775  10.314   7.063 -0.0353  0.0058  0.1205
   24SLM     O4 2018   4.803  10.090   7.161  0.2341  0.6577  0.2652
   24SLM     H5 2019   4.685  10.372   7.088 -0.2031 -0.1571 -0.0908
   24SLM     C6 2020   4.796  10.345   6.916  0.5582  0.2886  0.2641
   24SLM     H7 2021   4.701  10.347   6.862  1.1611 -1.7424 -0.9782
   24SLM     H8 2022   4.854  10.266   6.868  0.1941 -0.0304  0.3470
   24SLM     H9 2023   4.861  10.429   6.889  2.2014 -0.9169  0.3415
   25SLM     O1 2024   4.888  10.360   7.132  0.2215 -0.0698 -0.2471
   25SLM     C2 2025   4.870  10.465   7.211 -0.0742 -0.3101  0.0049
   25SLM     C3 2026   4.984  10.492   7.306 -0.7207 -0.7186  0.9089
   25SLM     O4 2027   4.769  10.529   7.221  0.2120  0.1933 -0.3033
   25SLM     H5 2028   5.072  10.482   7.243 -0.1032 -3.0820  2.0397
   25SLM     C6 2029   5.007  10.628   7.369  0.3567 -0.5021  0.0732
   25SLM     H7 2030   5.112  10.661   7.377  0.8326 -2.2356  1.6513
   25SLM     H8 2031   4.958  10.703   7.307  3.2366  1.8086  0.3073
   25SLM     H9 2032   4.960  10.616   7.467  0.4937  1.2481  0.3995
   26SLM     O1 2033   5.014  10.396   7.404  0.4168 -0.5353  0.7482
   26SLM     C2 2034   5.113  10.309   7.390  0.5468 -0.3269  0.3779
   26SLM     C3 2035   5.098  10.205   7.498 -0.4963 -0.4978  0.0749
   26SLM     O4 2036   5.207  10.329   7.317  0.0746  0.4232 -0.0412
   26SLM     H5 2037   5.202  10.176   7.517 -0.0777 -0.1484 -1.5233
   26SLM     C6 2038   5.046  10.072   7.444 -0.4873 -0.5438  0.1805
   26SLM     H7 2039   5.094  10.057   7.347  4.3061  0.0660  2.1730
   26SLM     H8 2040   4.938  10.060   7.439 -0.3203 -1.5758 -1.9490
   26SLM     H9 2041   5.076   9.993   7.513 -1.0029  0.7016  1.9189
   27SLM     O1 2042   5.053  10.242   7.626  0.4674 -0.5688  0.4374
   27SLM     C2 2043   5.082  10.354   7.689  0.2022 -0.2445 -0.0153
   27SLM     C3 2044   4.994  10.383   7.809 -0.0577 -0.5791 -0.1249
   27SLM     O4 2045   5.172  10.425   7.654  0.6033 -0.8291 -0.1812
   27SLM     H5 2046   5.003  10.491   7.814 -1.4014 -0.3966 -1.2495
   27SLM     C6 2047   5.061  10.311   7.925 -0.3806 -0.3372  0.2116
   27SLM     H7 2048   5.047  10.357   8.023  1.4635  2.4595 -0.7157
   27SLM     H8 2049   5.026  10.207   7.929 -1.4905 -0.1500 -2.5599
   27SLM     H9 2050   5.169  10.305   7.914 -0.3962  2.4333 -3.0837
   28SLM     O1 2051   4.861  10.344   7.787 -0.1744 -0.0836 -0.3073
   28SLM     C2 2052   4.781  10.418   7.712 -0.3633  0.1124  0.0835
   28SLM     C3 2053   4.644  10.360   7.685 -0.2281 -0.0350 -0.2947
   28SLM     O4 2054   4.821  10.525   7.674  0.4224 -0.1230  0.2226
   28SLM     H5 2055   4.618  10.416   7.594 -3.9861 -1.2681 -0.1564
   28SLM     C6 2056   4.539  10.402   7.786 -0.6172 -0.0908 -0.6681
   28SLM     H7 2057   4.442  10.363   7.755 -2.7553  2.3886  2.3186
   28SLM     H8 2058   4.555  10.352   7.882  0.1762 -3.0913 -2.2337
   28SLM     H9 2059   4.523  10.510   7.789  0.7257  0.1930 -2.0923
   29SLM     O1 2060   4.630  10.221   7.669 -0.0817 -0.1224  0.3377
   29SLM     C2 2061   4.708  10.163   7.579 -0.0715  0.0620  0.2291
   29SLM     C3 2062   4.698  10.013   7.590  0.0516  0.0295 -0.0893
   29SLM     O4 2063   4.742  10.225   7.481 -0.3152 -0.0794  0.0552
   29SLM     H5 2064   4.802   9.984   7.608  0.1166  0.8900  1.0254
   29SLM     C6 2065   4.677   9.941   7.458  0.5651 -0.6387  0.1896
   29SLM     H7 2066   4.771   9.948   7.403  0.6477  3.0363  0.5405
   29SLM     H8 2067   4.657   9.836   7.479  2.8959 -0.9043  1.3901
   29SLM     H9 2068   4.601   9.981   7.390 -0.6518 -3.6805 -0.4098
   30SLM     O1 2069   4.623   9.963   7.699 -0.1073  0.5844  0.0585
   30SLM     C2 2070   4.677   9.966   7.819 -0.1058 -0.6417  0.1009
   30SLM     C3 2071   4.579   9.919   7.924  0.1472 -0.0670  0.6030
   30SLM     O4 2072   4.783  10.013   7.850 -0.7455  0.3592  0.8585
   30SLM     H5 2073   4.497   9.870   7.871 -1.7436  2.0941  1.3683
   30SLM     C6 2074   4.505  10.036   7.988  0.2076 -0.1623  0.8475
   30SLM     H7 2075   4.443  10.098   7.923  2.3459  1.4417  0.2299
   30SLM     H8 2076   4.581  10.110   8.016 -1.2838  2.2411 -1.0530
   30SLM     H9 2077   4.441  10.004   8.070 -1.5236  1.6819  0.2913
   31SLM     O1 2078   4.636   9.854   8.035 -0.0029 -0.6424  0.3435
   31SLM     C2 2079   4.698   9.740   8.008 -0.0023 -0.4410 -0.5258
   31SLM     C3 2080   4.768   9.674   8.124 -0.1904  0.3184  0.0302
   31SLM     O4 2081   4.695   9.687   7.900 -0.2651 -0.1043 -0.6864
   31SLM     H5 2082   4.702   9.690   8.209  1.9350 -1.2461  2.1326
   31SLM     C6 2083   4.890   9.755   8.165  0.5095 -0.3873 -0.5997
   31SLM     H7 2084   4.980   9.716   8.118  1.6985  0.0308  1.2182
   31SLM     H8 2085   4.891   9.855   8.121  1.0005  0.5114  1.3619
   31SLM     H9 2086   4.894   9.748   8.274 -4.4722 -4.6503 -0.2920
   32SLM     O1 2087   4.793   9.536   8.109  0.0239  0.4237 -0.6321
   32SLM     C2 2088   4.699   9.442   8.106  0.5178 -0.0888 -0.3446
   32SLM     C3 2089   4.753   9.307   8.066  0.3434 -0.3576  0.3234
   32SLM     O4 2090   4.582   9.472   8.105  0.1316 -1.5346 -0.1984
   32SLM     H5 2091   4.856   9.306   8.104  0.0598 -0.7887  1.1131
   32SLM     C6 2092   4.738   9.298   7.915  0.9428  1.2899  0.1483
   32SLM     H7 2093   4.775   9.202   7.880 -1.2900 -0.3444  1.9156
   32SLM     H8 2094   4.768   9.389   7.862 -1.9281  1.4292 -1.4284
   32SLM     H9 2095   4.633   9.290   7.884 -0.3026 -1.4611  4.1768
   33SLM     O1 2096   4.682   9.201   8.126  0.1517 -0.5028 -0.1525
   33SLM     C2 2097   4.682   9.191   8.258 -0.0965  0.6731 -0.0554
   33SLM     C3 2098   4.566   9.109   8.311  0.3664  0.3808  0.5188
   33SLM     O4 2099   4.768   9.238   8.327 -0.0854 -0.1695  0.5211
   33SLM     H5 2100   4.470   9.161   8.313  0.0412 -0.0733 -1.1467
   33SLM     C6 2101   4.575   9.070   8.457 -0.8123 -1.0662  0.2352
   33SLM     H7 2102   4.546   9.160   8.512 -2.7650 -2.0249  0.8691
   33SLM     H8 2103   4.672   9.021   8.470 -1.0900 -2.5554 -2.5543
   33SLM     H9 2104   4.498   9.001   8.490 -0.0892 -0.1319  4.5586
   34SLM     O1 2105   4.563   9.000   8.222 -0.1694  0.3107  0.6187
   34SLM     C2 2106   4.441   8.969   8.180 -0.0908  0.3779  0.3348
   34SLM     C3 2107   4.444   8.845   8.094 -0.2331  0.4325  0.2507
   34SLM     O4 2108   4.347   9.039   8.206  0.2498  0.8191  0.4133
   34SLM     H5 2109   4.372   8.868   8.016 -1.4037 -0.3517  1.0678
   34SLM     C6 2110   4.400   8.721   8.170  1.0431  0.8869  1.7887
   34SLM     H7 2111   4.334   8.749   8.253  1.9601  1.5710  2.3116
   34SLM     H8 2112   4.480   8.683   8.235  0.9778  1.1697  2.0391
   34SLM     H9 2113   4.366   8.644   8.101  2.2338 -0.3704  2.5439
   35SLM     O1 2114   4.575   8.818   8.050 -0.6981 -0.7184 -0.4810
   35SLM     C2 2115   4.595   8.829   7.920  0.3434 -0.0205 -0.2783
   35SLM     C3 2116   4.735   8.797   7.873  0.3816  0.0779 -0.2339
   35SLM     O4 2117   4.509   8.870   7.846  0.8284  0.0351 -0.8185
   35SLM     H5 2118   4.771   8.708   7.924  2.1554  0.3933 -0.8684
   35SLM     C6 2119   4.826   8.905   7.927  0.6510 -0.4475  0.3781
   35SLM     H7 2120   4.894   8.936   7.848  1.6467  0.7058  1.6340
   35SLM     H8 2121   4.878   8.880   8.020 -2.8013 -3.3262  1.7685
   35SLM     H9 2122   4.758   8.991   7.931  1.6366  0.3500  0.2227
   36SLM     O1 2123   4.752   8.798   7.733 -0.6659 -0.4823 -0.3805
   36SLM     C2 2124   4.700   8.696   7.667 -0.1152 -0.8520 -0.2506
   36SLM     C3 2125   4.729   8.707   7.519  0.9940 -0.3600 -0.0033
   36SLM     O4 2126   4.648   8.601   7.721 -0.5624 -0.3870  0.1537
   36SLM     H5 2127   4.713   8.811   7.490 -2.3579 -1.4918 -2.7843
   36SLM     C6 2128   4.866   8.653   7.480  1.2627  0.6545 -0.4994
   36SLM     H7 2129   4.863   8.577   7.403 -4.5358  0.1740 -0.2533
   36SLM     H8 2130   4.915   8.736   7.428  1.6655 -0.7297 -2.4237
   36SLM     H9 2131   4.920   8.617   7.568 -0.8522 -0.5034  0.4092
   37SLM     O1 2132   4.639   8.631   7.442  0.5847  0.0888  0.0284
   37SLM     C2 2133   4.521   8.688   7.422  0.2686 -0.2488  0.8663
   37SLM     C3 2134   4.424   8.592   7.358  0.1896 -0.4316  1.2498
   37SLM     O4 2135   4.494   8.803   7.444  0.6674  0.0900 -0.3587
   37SLM     H5 2136   4.343   8.654   7.319  1.9508 -0.9919 -4.1715
   37SLM     C6 2137   4.355   8.505   7.462 -0.3586 -0.2585  1.0356
   37SLM     H7 2138   4.253   8.489   7.428  0.7078 -0.5683 -2.4222
   37SLM     H8 2139   4.403   8.414   7.499 -2.0536 -1.6275  0.0367
   37SLM     H9 2140   4.339   8.555   7.558 -0.6479  1.1889  0.2617
   38SLM     O1 2141   4.467   8.502   7.258  0.3090  0.7978  0.1642
   38SLM     C2 2142   4.536   8.552   7.157  0.2129  0.0836 -0.2579
   38SLM     C3 2143   4.575   8.436   7.068  0.1483  0.2005 -0.4400
   38SLM     O4 2144   4.547   8.670   7.138  0.6790  0.0297 -0.3563
   38SLM     H5 2145   4.679   8.448   7.036  1.3066 -0.0699  2.7880
   38SLM     C6 2146   4.495   8.432   6.939 -0.3025 -1.0524 -0.1397
   38SLM     H7 2147   4.392   8.415   6.970 -0.6977  1.8696  0.4945
   38SLM     H8 2148   4.543   8.364   6.868  1.2586 -0.0302 -0.1276
   38SLM     H9 2149   4.464   8.524   6.889  0.1581  0.4529  2.1536
   39SLM     O1 2150   4.555   8.305   7.117  0.2313  0.0785 -0.7262
   39SLM     C2 2151   4.629   8.260   7.217 -0.4731  0.9636  0.2231
   39SLM     C3 2152   4.586   8.122   7.261 -0.2595  0.8746  0.1574
   39SLM     O4 2153   4.729   8.310   7.262  0.4574 -0.8816  0.2913
   39SLM     H5 2154   4.514   8.147   7.339 -0.5429  0.5689 -0.0058
   39SLM     C6 2155   4.706   8.043   7.311 -0.6867 -0.1412 -0.3923
   39SLM     H7 2156   4.768   8.011   7.227 -1.4382  4.5533 -3.1259
   39SLM     H8 2157   4.762   8.103   7.383  0.7495 -3.8762  1.8729
   39SLM     H9 2158   4.685   7.952   7.367  0.2281  0.1568  0.4568
   40SLM     O1 2159   4.537   8.052   7.149  0.0521 -0.0000  0.5601
   40SLM     C2 2160   4.414   8.006   7.163  0.1414 -0.4097  0.0407
   40SLM     C3 2161   4.368   7.928   7.042  0.2939 -0.3965 -0.0263
   40SLM     O4 2162   4.348   8.021   7.263 -0.3007  0.0064 -0.3038
   40SLM     H5 2163   4.263   7.950   7.024  0.7437 -1.1267 -4.7995
   40SLM     C6 2164   4.356   7.784   7.090  0.1755 -0.4101 -0.0968
   40SLM     H7 2165   4.312   7.715   7.018  0.2431 -1.3578  0.7409
   40SLM     H8 2166   4.284   7.761   7.169  0.0463 -0.4914 -0.2383
   40SLM     H9 2167   4.451   7.743   7.125  0.8981  2.2616  1.3611
   41SLM     O1 2168   4.463   7.935   6.938  0.5573 -0.0161  0.2393
   41SLM     C2 2169   4.421   7.964   6.816  0.2678  0.6068  0.4784
   41SLM     C3 2170   4.544   7.957   6.728 -0.1895 -0.4511 -0.0985
   41SLM     O4 2171   4.306   7.956   6.782  0.5852  0.4287 -0.5916
   41SLM     H5 2172   4.594   7.860   6.725 -0.1284 -0.6011  2.8744
   41SLM     C6 2173   4.633   8.069   6.779 -0.0408 -0.4053 -0.4557
   41SLM     H7 2174   4.662   8.075   6.884 -0.3057 -1.2102 -0.3230
   41SLM     H8 2175   4.733   8.066   6.734  0.3398  0.8298  0.2635
   41SLM     H9 2176   4.591   8.165   6.751  3.0308  0.5551 -2.2722
   42SLM     O1 2177   4.485   7.994   6.605 -0.3119 -0.1025  0.0646
   42SLM     C2 2178   4.522   7.934   6.494 -0.3730 -0.2521  0.1247
   42SLM     C3 2179   4.483   8.021   6.377  0.3843  0.0061  0.0584
   42SLM     O4 2180   4.574   7.825   6.493  0.3852  0.1047 -0.8221
   42SLM     H5 2181   4.386   8.054   6.412  1.5502  2.0581  1.5489
   42SLM     C6 2182   4.437   7.943   6.255  0.2866 -0.1608  0.2033
   42SLM     H7 2183   4.363   7.999   6.198  2.0852  1.0351 -1.0652
   42SLM     H8 2184   4.400   7.844   6.285 -0.5806  1.1478  3.9743
   42SLM     H9 2185   4.529   7.927   6.197  0.6689  1.6610  0.2452
   43SLM     O1 2186   4.583   8.118   6.353  0.2999  0.1356  0.2352
   43SLM     C2 2187   4.537   8.233   6.305 -0.5451 -0.5102 -0.5405
   43SLM     C3 2188   4.650   8.333   6.303 -0.8452 -0.1519  0.1342
   43SLM     O4 2189   4.426   8.251   6.263 -0.5932 -0.1063 -0.2408
   43SLM     H5 2190   4.617   8.435   6.324 -0.3281 -0.0877  0.6564
   43SLM     C6 2191   4.701   8.344   6.160 -0.0382 -0.4724  0.3907
   43SLM     H7 2192   4.613   8.337   6.096 -0.8674 -1.8920  1.6168
   43SLM     H8 2193   4.785   8.278   6.140 -0.3768 -0.7052 -0.3023
   43SLM     H9 2194   4.730   8.446   6.132  0.6735 -1.8968 -5.4153
   44SLM     O1 2195   4.760   8.303   6.386 -0.5131  0.8819  0.0914
   44SLM     C2 2196   4.755   8.333   6.514 -0.0887 -0.2259  0.3826
   44SLM     C3 2197   4.895   8.341   6.568  0.3101  0.5389 -0.7330
   44SLM     O4 2198   4.654   8.363   6.573 -0.3325  0.0802 -0.1835
   44SLM     H5 2199   4.977   8.341   6.496  0.6610 -1.4998 -0.3741
   44SLM     C6 2200   4.927   8.232   6.669 -0.2989  0.4009 -0.6895
   44SLM     H7 2201   4.897   8.256   6.772 -2.5734  1.5213 -1.5288
   44SLM     H8 2202   4.904   8.127   6.649 -0.1415  0.5700 -1.8143
   44SLM     H9 2203   5.036   8.233   6.679 -0.1573  1.9499 -1.9587
   45SLM     O1 2204   4.920   8.456   6.646 -0.3327  0.2306 -0.0590
   45SLM     C2 2205   4.897   8.577   6.597  0.0161  0.2575 -0.1572
   45SLM     C3 2206   4.905   8.681   6.707 -0.4237 -0.2224  0.3346
   45SLM     O4 2207   4.859   8.597   6.485 -0.0123 -0.4139 -0.2676
   45SLM     H5 2208   4.970   8.629   6.778  2.0403 -2.2753 -3.1267
   45SLM     C6 2209   4.777   8.731   6.772 -0.1650  0.6971  0.1511
   45SLM     H7 2210   4.791   8.766   6.875 -1.2276  1.0773  0.1694
   45SLM     H8 2211   4.734   8.817   6.721 -0.1064  0.9428  0.5112
   45SLM     H9 2212   4.706   8.654   6.803  0.9730 -0.1934  0.6169
   46SLM     O1 2213   4.984   8.794   6.676 -0.4379 -0.3776 -0.2801
   46SLM     C2 2214   5.111   8.780   6.643 -0.0204  0.2911  0.9989
   46SLM     C3 2215   5.183   8.908   6.607 -0.4369  0.2347 -0.0696
   46SLM     O4 2216   5.168   8.674   6.646 -0.8593 -0.2049  0.0366
   46SLM     H5 2217   5.162   8.970   6.695  0.4588 -1.1853  1.2157
   46SLM     C6 2218   5.127   8.984   6.488 -0.7058 -0.5647 -0.4594
   46SLM     H7 2219   5.018   8.976   6.495 -0.7537 -0.4339 -1.0514
   46SLM     H8 2220   5.166   8.947   6.393 -2.4659  1.3756 -2.0254
   46SLM     H9 2221   5.155   9.089   6.499 -2.9427  0.0040  0.3689
   47SLM     O1 2222   5.314   8.872   6.568 -0.1425  0.4962  0.6480
   47SLM     C2 2223   5.401   8.887   6.666  0.2865 -0.1920  0.3747
   47SLM     C3 2224   5.538   8.915   6.608  0.3446  0.0578  0.6338
   47SLM     O4 2225   5.382   8.873   6.784  0.3433  0.7797  0.5028
   47SLM     H5 2226   5.576   8.992   6.675 -2.6219 -0.8190  3.6178
   47SLM     C6 2227   5.621   8.792   6.643 -0.2990 -0.6442 -0.2574
   47SLM     H7 2228   5.641   8.778   6.749  3.3149  0.2623 -0.6860
   47SLM     H8 2229   5.582   8.705   6.589  2.0033 -0.3857 -2.5547
   47SLM     H9 2230   5.717   8.799   6.590 -2.2430  1.0127 -3.9126
   48SLM     O1 2231   5.552   8.922   6.468 -0.0522 -0.5334  0.5625
   48SLM     C2 2232   5.599   9.035   6.420  0.2274 -0.5271  0.8435
   48SLM     C3 2233   5.639   9.014   6.276  0.6927  1.1010  0.7101
   48SLM     O4 2234   5.607   9.141   6.476  0.2207 -0.2946  0.4131
   48SLM     H5 2235   5.589   8.921   6.247 -2.1455  2.6061  0.4505
   48SLM     C6 2236   5.785   8.991   6.240  0.2538  0.3063 -0.6320
   48SLM     H7 2237   5.839   8.927   6.310 -0.8785  0.1959  0.1657
   48SLM     H8 2238   5.797   8.936   6.146 -2.7523 -2.4019  0.3650
   48SLM     H9 2239   5.840   9.085   6.236 -1.9081  1.6461 -5.0211
   49SLM     O1 2240   5.597   9.108   6.180 -0.0094  0.2929  0.2103
   49SLM     C2 2241   5.470   9.136   6.154  0.0504  0.3647 -0.0091
   49SLM     C3 2242   5.446   9.246   6.054 -0.1483 -0.2895 -0.6977
   49SLM     O4 2243   5.385   9.080   6.218  0.0096 -0.6897 -0.9449
   49SLM     H5 2244   5.534   9.277   5.996 -0.9865 -2.8808 -3.6320
   49SLM     C6 2245   5.408   9.376   6.122  0.8822 -0.3573  0.0293
   49SLM     H7 2246   5.404   9.461   6.054 -3.5162  0.7274  1.3395
   49SLM     H8 2247   5.320   9.366   6.186  1.1444  4.1480  1.4565
   49SLM     H9 2248   5.485   9.400   6.196 -0.3858  0.8038  1.0274
   50SLM     O1 2249   5.350   9.234   5.952 -0.4039  0.0783 -0.5021
   50SLM     C2 2250   5.384   9.151   5.855 -0.0470 -0.3975  0.0209
   50SLM     C3 2251   5.267   9.133   5.761 -0.5829 -0.0744  0.6128
   50SLM     O4 2252   5.479   9.078   5.857 -0.3840 -0.8603 -0.4598
   50SLM     H5 2253   5.210   9.219   5.723  1.0024  0.0620 -1.7364
   50SLM     C6 2254   5.162   9.058   5.841 -0.5826 -0.4437  0.2691
   50SLM     H7 2255   5.189   8.968   5.896 -0.6265 -1.0198 -0.6267
   50SLM     H8 2256   5.096   9.007   5.771  3.1845 -2.7853 -1.9427
   50SLM     H9 2257   5.103   9.128   5.901  1.0433  0.3033  1.0770
   51SLM     O1 2258   5.283   9.055   5.645  0.4157  0.4451  0.3878
   51SLM     C2 2259   5.370   9.108   5.560 -0.5837  0.1741 -0.8417
   51SLM     C3 2260   5.387   9.017   5.441  0.3414 -0.1748 -0.4528
   51SLM     O4 2261   5.427   9.213   5.575 -0.4724  0.0729 -0.5390
   51SLM     H5 2262   5.343   8.919   5.464  1.3975 -0.4029  0.7010
   51SLM     C6 2263   5.535   8.991   5.417  0.4948  0.7708 -0.5438
   51SLM     H7 2264   5.603   8.991   5.503  1.5905  0.1878 -1.3864
   51SLM     H8 2265   5.584   9.076   5.368  1.8760 -1.2415 -2.8067
   51SLM     H9 2266   5.554   8.904   5.355  2.7090 -0.3766  1.5706
   52SLM     O1 2267   5.341   9.055   5.314  0.6139  0.0431 -0.4850
   52SLM     C2 2268   5.249   9.146   5.285  0.1569 -0.3316 -0.2075
   52SLM     C3 2269   5.225   9.170   5.138  0.2068  0.2275 -0.1264
   52SLM     O4 2270   5.184   9.199   5.371 -0.1248  0.5817 -0.9744
   52SLM     H5 2271   5.290   9.252   5.106 -0.7139 -0.0718 -3.0205
   52SLM     C6 2272   5.077   9.198   5.120  0.0929 -0.2243  0.0810
   52SLM     H7 2273   5.005   9.137   5.174 -1.9501  2.9684  1.2004
   52SLM     H8 2274   5.063   9.206   5.011  1.8461 -0.5285 -0.1985
   52SLM     H9 2275   5.057   9.296   5.163 -0.8913 -0.8304  1.0182
   53SLM     O1 2276   5.255   9.059   5.057  0.3559  0.0286  0.1979
   53SLM     C2 2277   5.304   9.074   4.935 -0.4800  0.3265 -0.1104
   53SLM     C3 2278   5.346   8.948   4.864 -0.3576  0.3244 -0.0355
   53SLM     O4 2279   5.319   9.182   4.884  1.5184  0.0874 -0.1016
   53SLM     H5 2280   5.284   8.866   4.901 -2.4432  0.2465 -3.2568
   53SLM     C6 2281   5.326   8.947   4.713  0.1309  0.7740 -0.1062
   53SLM     H7 2282   5.312   8.842   4.688 -1.2437  1.3575 -2.0672
   53SLM     H8 2283   5.245   9.008   4.671 -1.7587 -1.1745  0.5058
   53SLM     H9 2284   5.411   8.987   4.659 -1.8397  1.2071 -3.1140
   54SLM     O1 2285   5.482   8.918   4.886 -0.4036 -0.1616 -0.3945
   54SLM     C2 2286   5.536   8.893   5.004 -0.2989  0.0542 -0.3962
   54SLM     C3 2287   5.677   8.849   4.975 -0.2678  0.0477 -0.2369
   54SLM     O4 2288   5.467   8.876   5.102 -0.1329  0.0072 -0.2878
   54SLM     H5 2289   5.700   8.867   4.869 -1.4536  1.7659 -0.2353
   54SLM     C6 2290   5.703   8.701   5.000 -0.6069 -0.1495 -1.0214
   54SLM     H7 2291   5.740   8.682   5.100 -1.9914  2.3287  0.0505
   54SLM     H8 2292   5.768   8.654   4.926  0.1913 -1.8434  0.6764
   54SLM     H9 2293   5.611   8.641   5.002 -1.9256  1.7467  1.7021
   55SLM     O1 2294   5.777   8.906   5.055 -1.0656 -0.1996  0.9537
   55SLM     C2 2295   5.787   9.030   5.100  0.2592  0.2955 -0.6095
   55SLM     C3 2296   5.904   9.048   5.195  0.2123  0.7609 -0.6408
   55SLM     O4 2297   5.704   9.112   5.073 -0.3636 -0.1319 -0.0466
   55SLM     H5 2298   5.994   9.019   5.141  1.2332  2.7383 -0.0890
   55SLM     C6 2299   5.879   8.977   5.326  0.3251  1.2589 -0.3471
   55SLM     H7 2300   5.828   9.037   5.402  0.7757 -0.8557  1.7336
   55SLM     H8 2301   5.812   8.891   5.313  1.5252 -0.1318  1.9122
   55SLM     H9 2302   5.963   8.939   5.385 -1.1734  2.3294  2.7250
   56SLM     O1 2303   5.914   9.188   5.211 -0.2800  0.6470  0.7425
   56SLM     C2 2304   6.028   9.253   5.216 -0.1191  0.4386 -0.0634
   56SLM     C3 2305   6.011   9.401   5.244 -0.1795  0.3896  0.1593
   56SLM     O4 2306   6.130   9.189   5.218 -0.2792  0.1847 -0.0564
   56SLM     H5 2307   5.908   9.427   5.268 -1.1508 -0.9404 -2.2718
   56SLM     C6 2308   6.042   9.478   5.117  0.1719 -0.1118 -0.0620
   56SLM     H7 2309   5.978   9.446   5.034  1.2469 -0.7123 -0.6890
   56SLM     H8 2310   6.149   9.478   5.093  0.0783  2.3334 -0.7545
   56SLM     H9 2311   6.009   9.580   5.136  1.9100  0.1371  2.1274
   57SLM     O1 2312   6.113   9.457   5.324  0.0932 -0.0663  0.1327
   57SLM     C2 2313   6.134   9.422   5.450 -0.5557 -0.0388  0.2510
   57SLM     C3 2314   6.241   9.509   5.511 -0.5770  0.1426  0.0349
   57SLM     O4 2315   6.079   9.334   5.511 -0.2386 -0.6513 -0.3235
   57SLM     H5 2316   6.333   9.449   5.505  1.2909  2.7267  0.9295
   57SLM     C6 2317   6.212   9.555   5.653  0.0954  0.7429 -0.0202
   57SLM     H7 2318   6.145   9.494   5.714  2.6514 -1.0898  1.1746
   57SLM     H8 2319   6.301   9.573   5.715 -0.6433 -1.2164  1.7380
   57SLM     H9 2320   6.154   9.648   5.658  1.0244  1.2576  2.6183
   58SLM     O1 2321   6.263   9.627   5.438 -0.3857  0.3774  0.4654
   58SLM     C2 2322   6.388   9.667   5.417 -0.2712 -0.7983 -1.3425
   58SLM     C3 2323   6.373   9.787   5.327 -0.0455  0.2474 -0.0056
   58SLM     O4 2324   6.486   9.616   5.463 -0.6403  0.2001  0.6990
   58SLM     H5 2325   6.459   9.851   5.350  2.0251 -1.8923 -1.3218
   58SLM     C6 2326   6.393   9.730   5.188 -0.4751 -0.2979  0.1561
   58SLM     H7 2327   6.432   9.806   5.121 -0.0978  0.2322  0.9559
   58SLM     H8 2328   6.318   9.678   5.128  0.6878 -0.2377 -1.3929
   58SLM     H9 2329   6.461   9.645   5.185 -1.9968 -1.5779  0.4938
   59SLM     O1 2330   6.250   9.856   5.324 -0.2118 -0.0148  0.5087
   59SLM     C2 2331   6.242   9.951   5.415 -0.4755  0.0185  0.4518
   59SLM     C3 2332   6.108  10.019   5.398 -0.2953  0.2695  0.0294
   59SLM     O4 2333   6.327   9.982   5.494 -0.3838  0.8340  0.0414
   59SLM     H5 2334   6.069   9.995   5.299 -1.5894  2.4146 -0.0520
   59SLM     C6 2335   6.126  10.170   5.400 -0.3535  0.2820 -0.2890
   59SLM     H7 2336   6.043  10.229   5.359 -0.7648 -0.4021 -0.4555
   59SLM     H8 2337   6.140  10.219   5.497  3.0570  0.9989 -1.0405
   59SLM     H9 2338   6.204  10.199   5.330 -0.4168 -0.2689 -0.5873
   60SLM     O1 2339   6.022   9.990   5.505  0.3264  0.3228  0.5520
   60SLM     C2 2340   5.990   9.865   5.535  0.4546  0.1717  0.0728
   60SLM     C3 2341   5.892   9.872   5.650  0.0103 -0.3147 -0.2736
   60SLM     O4 2342   6.018   9.765   5.475 -0.5921 -0.2771  0.3000
   60SLM     H5 2343   5.839   9.967   5.658 -0.9966 -0.9423  0.7904
   60SLM     C6 2344   5.965   9.846   5.780 -0.6797  1.0348  0.4074
   60SLM     H7 2345   5.900   9.865   5.866 -1.4127 -0.2540  0.1680
   60SLM     H8 2346   6.057   9.905   5.788  1.4352 -1.7520 -1.4034
   60SLM     H9 2347   5.990   9.739   5.782 -4.5440 -0.0638  3.6601
   61SLM     O1 2348   5.791   9.774   5.639 -0.7687  0.4191  0.2122
   61SLM     C2 2349   5.720   9.754   5.529 -0.4555  0.3048  0.0296
   61SLM     C3 2350   5.634   9.631   5.551  0.2134 -0.0613  0.6389
   61SLM     O4 2351   5.711   9.836   5.443  0.6760 -0.1510 -0.5431
   61SLM     H5 2352   5.562   9.657   5.629 -2.1022 -0.0306 -1.4025
   61SLM     C6 2353   5.563   9.582   5.426 -0.3179 -0.1791  0.9857
   61SLM     H7 2354   5.485   9.654   5.400  0.8267  0.9221  0.5320
   61SLM     H8 2355   5.508   9.491   5.449 -1.0473  0.2528  0.9736
   61SLM     H9 2356   5.628   9.574   5.339 -0.1593 -0.1155  1.0975
   62SLM     O1 2357   5.729   9.531   5.585 -0.0029 -0.4122  0.2215
   62SLM     C2 2358   5.713   9.466   5.699 -0.2861 -0.8650 -0.0750
   62SLM     C3 2359   5.823   9.369   5.733  0.0837 -0.1514  0.8152
   62SLM     O4 2360   5.618   9.483   5.771 -0.5042  0.3548 -0.6262
   62SLM     H5 2361   5.916   9.398   5.683 -0.7124 -0.9919 -1.3020
   62SLM     C6 2362   5.768   9.242   5.670 -0.7274  0.2730  0.6542
   62SLM     H7 2363   5.677   9.202   5.715  0.5282 -0.1636  2.9559
   62SLM     H8 2364   5.845   9.164   5.667 -1.4835 -0.4919  0.9866
   62SLM     H9 2365   5.739   9.252   5.565  0.4190  0.6126  0.3522
   63SLM     O1 2366   5.843   9.339   5.869  0.2059 -0.6220  0.6971
   63SLM     C2 2367   5.865   9.436   5.956 -0.1952  0.0142  0.0971
   63SLM     C3 2368   5.902   9.391   6.095 -0.0352 -0.4595 -0.0976
   63SLM     O4 2369   5.887   9.550   5.923 -0.5399  0.0382 -0.0501
   63SLM     H5 2370   5.912   9.285   6.072  6.3425  0.2002 -2.5843
   63SLM     C6 2371   5.801   9.432   6.200  0.7204 -0.0385  0.4823
   63SLM     H7 2372   5.837   9.426   6.303 -1.0925 -2.1614  1.0864
   63SLM     H8 2373   5.723   9.356   6.184 -0.1332  0.9426 -0.1666
   63SLM     H9 2374   5.758   9.529   6.173  1.3809 -0.2743 -1.6259
   64SLM     O1 2375   6.030   9.441   6.128 -0.2629 -0.0694  0.2138
   64SLM     C2 2376   6.135   9.395   6.061 -0.1610  0.7305 -0.1911
   64SLM     C3 2377   6.252   9.482   6.101  0.1543 -0.0023  0.5119
   64SLM     O4 2378   6.134   9.314   5.972 -0.3723  0.1545  0.3221
   64SLM     H5 2379   6.236   9.522   6.201 -0.7613  1.7029 -0.2839
   64SLM     C6 2380   6.254   9.596   6.001 -0.1935 -0.1302  0.3543
   64SLM     H7 2381   6.170   9.665   6.011 -0.6142  0.0736 -3.1865
   64SLM     H8 2382   6.275   9.546   5.906 -0.7751  2.4087 -1.2105
   64SLM     H9 2383   6.338   9.663   6.022  1.5653 -1.6763 -1.3181
   65SLM     O1 2384   6.381   9.426   6.108  0.6222  1.0927  0.8076
   65SLM     C2 2385   6.406   9.335   6.201 -0.5225 -0.4458 -0.3336
   65SLM     C3 2386   6.552   9.298   6.206 -0.3457  0.2425 -0.2474
   65SLM     O4 2387   6.322   9.285   6.270  0.1250  0.0727  0.8578
   65SLM     H5 2388   6.570   9.196   6.171  0.8111  0.8211 -1.4186
   65SLM     C6 2389   6.593   9.288   6.352 -0.6185  0.2752 -0.1686
   65SLM     H7 2390   6.680   9.222   6.358  0.5943  1.8038 -0.3650
   65SLM     H8 2391   6.625   9.386   6.389  2.3468  0.7076 -3.4042
   65SLM     H9 2392   6.523   9.232   6.415 -1.1945 -0.7158 -1.6446
   66SLM     O1 2393   6.640   9.386   6.140  0.1782 -0.0079  0.1083
   66SLM     C2 2394   6.766   9.351   6.119  0.4470  0.4085  0.9994
   66SLM     C3 2395   6.848   9.469   6.073 -0.3963  0.3006 -0.8709
   66SLM     O4 2396   6.809   9.239   6.132  0.3055  0.2140 -0.1040
   66SLM     H5 2397   6.819   9.546   6.145  0.2778  1.7310 -2.0614
   66SLM     C6 2398   6.828   9.526   5.934 -0.4775  0.5436 -0.7596
   66SLM     H7 2399   6.726   9.558   5.913 -0.1674  1.6174 -0.7001
   66SLM     H8 2400   6.860   9.449   5.864  1.2560 -0.4476  1.0026
   66SLM     H9 2401   6.906   9.603   5.930  1.3291 -0.6478  4.1004
   67SLM     O1 2402   6.986   9.441   6.066 -0.4108 -0.0277 -0.0486
   67SLM     C2 2403   7.053   9.495   6.166 -0.3771 -0.1915  0.0180
   67SLM     C3 2404   7.198   9.496   6.124 -0.4205  0.3631 -0.1299
   67SLM     O4 2405   7.006   9.519   6.274 -0.0081  0.3208  0.0681
   67SLM     H5 2406   7.216   9.598   6.091  2.8669 -0.1787 -0.3880
   67SLM     C6 2407   7.287   9.488   6.248  0.2479  0.9368 -0.5640
   67SLM     H7 2408   7.281   9.380   6.266  2.2084  0.1724 -3.6396
   67SLM     H8 2409   7.395   9.500   6.244  0.1743  1.7156 -0.4027
   67SLM     H9 2410   7.233   9.513   6.340 -0.8310 -4.0354  0.4401
   68SLM     O1 2411   7.226   9.414   6.013 -0.5692 -0.1661  0.2207
   68SLM     C2 2412   7.326   9.437   5.929 -0.7760  0.0758  0.0434
   68SLM     C3 2413   7.354   9.316   5.844 -0.5861  0.2706 -0.1701
   68SLM     O4 2414   7.382   9.544   5.923 -0.0620 -0.2559  0.6741
   68SLM     H5 2415   7.460   9.330   5.820 -0.6907 -1.0944 -1.6076
   68SLM     C6 2416   7.272   9.331   5.717 -0.0319  0.2931 -0.5318
   68SLM     H7 2417   7.328   9.391   5.645  3.9977 -3.9436 -1.4262
   68SLM     H8 2418   7.257   9.235   5.666 -1.7706 -0.6425  1.5583
   68SLM     H9 2419   7.178   9.378   5.747 -0.6832 -2.3502  2.0653
   69SLM     O1 2420   7.324   9.194   5.908  0.1802  0.2141  0.0986
   69SLM     C2 2421   7.388   9.164   6.019  0.1376  0.2538  0.1346
   69SLM     C3 2422   7.334   9.039   6.086  0.1499  0.0373 -0.2537
   69SLM     O4 2423   7.480   9.229   6.061  0.3542  0.1331 -0.1528
   69SLM     H5 2424   7.294   8.983   6.002 -1.5178 -0.4516  0.8143
   69SLM     C6 2425   7.224   9.081   6.182  0.1398 -0.1114 -0.2003
   69SLM     H7 2426   7.271   9.140   6.262  0.3052 -1.4962  0.7585
   69SLM     H8 2427   7.179   8.997   6.235  0.2956  0.9556  1.7178
   69SLM     H9 2428   7.150   9.147   6.136  1.8484  1.0361 -1.4249
   70SLM     O1 2429   7.424   8.970   6.170 -0.6052 -0.4209  0.1929
   70SLM     C2 2430   7.534   8.917   6.118 -1.0185 -0.7874 -0.3229
   70SLM     C3 2431   7.643   8.883   6.217 -0.0436  0.2922 -0.9862
   70SLM     O4 2432   7.543   8.903   5.999 -0.2686 -1.2250 -0.2217
   70SLM     H5 2433   7.582   8.870   6.307 -0.4744 -1.5605 -1.5088
   70SLM     C6 2434   7.748   8.989   6.243 -0.4668  0.2878  0.8978
   70SLM     H7 2435   7.808   8.962   6.331  0.4493 -0.6133  0.0210
   70SLM     H8 2436   7.814   9.012   6.159 -2.2944  0.6994 -0.4814
   70SLM     H9 2437   7.710   9.086   6.276  0.6559  1.4175 -0.9479
   71SLM     O1 2438   7.698   8.753   6.208  0.2414  0.2681  0.6736
   71SLM     C2 2439   7.625   8.643   6.209  0.3302  0.2035  0.2725
   71SLM     C3 2440   7.704   8.515   6.193 -0.6002 -0.2947 -0.4457
   71SLM     O4 2441   7.506   8.643   6.224  0.3158  0.2656  0.1586
   71SLM     H5 2442   7.696   8.491   6.087  1.2829  1.2833 -1.0170
   71SLM     C6 2443   7.853   8.540   6.208 -0.7806  0.4989  0.1313
   71SLM     H7 2444   7.914   8.449   6.212  1.3762  1.8137 -0.9477
   71SLM     H8 2445   7.898   8.555   6.109  0.0949 -3.2683 -0.2035
   71SLM     H9 2446   7.883   8.611   6.285  1.3475 -0.2145  0.0257
   72SLM     O1 2447   7.666   8.411   6.280  0.4642 -0.7007 -0.4501
   72SLM     C2 2448   7.564   8.333   6.249  0.3407 -0.6540 -0.1604
   72SLM     C3 2449   7.531   8.245   6.368 -0.1287 -0.4489 -0.1350
   72SLM     O4 2450   7.503   8.355   6.148 -0.0088 -0.8959 -0.0057
   72SLM     H5 2451   7.510   8.153   6.313  2.6564 -0.3401 -1.5718
   72SLM     C6 2452   7.397   8.274   6.433  0.2667 -0.7359  0.8231
   72SLM     H7 2453   7.344   8.198   6.490 -3.5912  0.8539 -0.3465
   72SLM     H8 2454   7.324   8.324   6.369  1.9349  0.4514 -0.2640
   72SLM     H9 2455   7.420   8.352   6.506  2.3508 -0.7859  0.2858
   73SLM     O1 2456   7.623   8.236   6.474 -0.3655  0.2290  0.1343
   73SLM     C2 2457   7.738   8.178   6.442 -0.6327 -0.0136 -0.3976
   73SLM     C3 2458   7.818   8.179   6.570 -0.6753  0.2027 -0.3725
   73SLM     O4 2459   7.751   8.105   6.348  0.1786  0.3333 -0.5620
   73SLM     H5 2460   7.782   8.084   6.609  3.7450 -0.4719  2.7992
   73SLM     C6 2461   7.789   8.280   6.680  0.1387  0.9032 -0.7916
   73SLM     H7 2462   7.801   8.385   6.650  0.9416  1.6997  2.0162
   73SLM     H8 2463   7.848   8.254   6.768 -2.1717 -2.8355 -0.1637
   73SLM     H9 2464   7.683   8.287   6.702  0.5083  0.5963  1.2479
   74SLM     O1 2465   7.953   8.176   6.530 -0.5218 -0.2268  0.1721
   74SLM     C2 2466   8.032   8.085   6.585  0.0784  0.0708 -0.1875
   74SLM     C3 2467   8.161   8.069   6.508  0.0722 -0.0366 -0.1763
   74SLM     O4 2468   7.991   8.022   6.679 -0.2116  0.1327 -0.2733
   74SLM     H5 2469   8.230   8.154   6.506  1.4292 -1.0765 -2.6713
   74SLM     C6 2470   8.122   8.040   6.364 -0.1790  0.2948 -0.1755
   74SLM     H7 2471   8.203   8.014   6.296 -1.5625  3.5627 -3.4423
   74SLM     H8 2472   8.049   7.959   6.371  0.2029  0.0305  1.0053
   74SLM     H9 2473   8.077   8.132   6.324  0.6589  0.7298 -0.1380
   75SLM     O1 2474   8.229   7.964   6.572 -0.0531 -0.0718 -0.1010
   75SLM     C2 2475   8.339   7.985   6.643 -0.2146  0.6593 -0.0682
   75SLM     C3 2476   8.390   7.867   6.722  0.5249  0.9971 -0.0338
   75SLM     O4 2477   8.387   8.095   6.652  0.4039  0.3926 -0.0587
   75SLM     H5 2478   8.359   7.773   6.676  0.1457  0.4675  1.2567
   75SLM     C6 2479   8.313   7.860   6.852  0.5063  0.2396 -0.0832
   75SLM     H7 2480   8.365   7.926   6.922  0.9244 -1.0664  0.8829
   75SLM     H8 2481   8.316   7.766   6.908  1.8427  1.7709  2.6330
   75SLM     H9 2482   8.208   7.893   6.853  0.0545 -1.1096  0.8756
   76SLM     O1 2483   8.527   7.871   6.754  0.4003  0.4095  0.5922
   76SLM     C2 2484   8.605   7.862   6.647 -0.4896  0.1494 -0.0467
   76SLM     C3 2485   8.747   7.883   6.693 -0.3729 -0.5739 -0.0585
   76SLM     O4 2486   8.576   7.832   6.534  0.6309  0.3065 -0.3837
   76SLM     H5 2487   8.759   7.983   6.735  2.4520 -0.8321 -0.0414
   76SLM     C6 2488   8.860   7.895   6.593 -0.1478 -0.6087  0.1899
   76SLM     H7 2489   8.953   7.936   6.633  1.0729 -1.0527 -1.9916
   76SLM     H8 2490   8.898   7.799   6.556 -0.2165 -0.9366  0.9469
   76SLM     H9 2491   8.817   7.958   6.515  1.5625 -1.4775 -1.5616
   77SLM     O1 2492   8.771   7.780   6.787  0.5619  0.1047  0.4674
   77SLM     C2 2493   8.773   7.814   6.915  0.5614 -0.2509  0.5625
   77SLM     C3 2494   8.791   7.686   6.994  0.4680  0.0044  0.9981
   77SLM     O4 2495   8.766   7.926   6.958 -0.0801  0.2098 -0.6745
   77SLM     H5 2496   8.738   7.707   7.088 -0.3679  2.6610  0.0455
   77SLM     C6 2497   8.937   7.671   7.033  0.5837  0.4291  0.7433
   77SLM     H7 2498   8.998   7.665   6.943 -4.2387 -0.5830 -2.9160
   77SLM     H8 2499   8.959   7.574   7.079  0.1834  1.2744  2.8013
   77SLM     H9 2500   8.980   7.759   7.080  4.5218 -0.7273 -0.3515
   78SLM     O1 2501   8.734   7.563   6.955 -0.3605  0.5283  0.5288
   78SLM     C2 2502   8.605   7.558   6.927 -0.2533  0.1038  0.1072
   78SLM     C3 2503   8.553   7.422   6.884 -0.3191  0.4275 -0.8755
   78SLM     O4 2504   8.528   7.649   6.944 -0.3623  0.1654 -0.6546
   78SLM     H5 2505   8.455   7.448   6.845 -0.3604  0.4341 -0.7725
   78SLM     C6 2506   8.529   7.329   7.002 -0.5720  0.5586 -0.8229
   78SLM     H7 2507   8.628   7.323   7.047 -0.9887 -1.6411 -0.0675
   78SLM     H8 2508   8.484   7.232   6.981  1.6707 -0.3804 -1.6540
   78SLM     H9 2509   8.477   7.365   7.090 -0.4062 -1.4469  0.1584
   79SLM     O1 2510   8.634   7.348   6.795  0.3553 -0.4349  0.4208
   79SLM     C2 2511   8.584   7.319   6.676  0.2691 -0.0653  0.3650
   79SLM     C3 2512   8.684   7.239   6.596 -0.0444  0.0862 -0.1766
   79SLM     O4 2513   8.467   7.322   6.651  0.2396 -0.2101  0.4819
   79SLM     H5 2514   8.672   7.279   6.495 -4.0420 -2.5386 -0.9985
   79SLM     C6 2515   8.654   7.091   6.579  1.9320 -0.2478 -1.0211
   79SLM     H7 2516   8.637   7.038   6.673  0.0478 -1.3429 -1.9369
   79SLM     H8 2517   8.568   7.056   6.522  3.4406 -1.8891 -2.4168
   79SLM     H9 2518   8.736   7.044   6.524  1.5904  0.6356 -2.3269
   80SLM     O1 2519   8.819   7.251   6.635  0.0985 -0.3346 -0.5367
   80SLM     C2 2520   8.891   7.361   6.642  0.0867 -0.3663  0.1678
   80SLM     C3 2521   9.034   7.343   6.687  0.3989  0.5279 -0.4403
   80SLM     O4 2522   8.838   7.465   6.610 -0.1991 -0.5255  0.1239
   80SLM     H5 2523   9.069   7.438   6.728 -2.3438  0.9712  1.1049
   80SLM     C6 2524   9.112   7.293   6.567  0.6947 -1.0168  0.3714
   80SLM     H7 2525   9.059   7.213   6.516  1.0340 -2.7099  2.5432
   80SLM     H8 2526   9.212   7.263   6.600  0.6860 -1.0232  0.3922
   80SLM     H9 2527   9.106   7.370   6.489 -3.7872 -0.2699  1.2113
   81SLM     O1 2528   9.026   7.247   6.789 -0.0004  0.5104 -0.4866
   81SLM     C2 2529   9.063   7.283   6.911 -0.0145 -0.0799 -0.3043
   81SLM     C3 2530   9.030   7.163   6.996  0.4387 -0.2517 -0.3666
   81SLM     O4 2531   9.109   7.388   6.946 -0.6517  0.2178 -0.3595
   81SLM     H5 2532   9.101   7.081   6.979  0.2278 -1.1666  2.6369
   81SLM     C6 2533   8.903   7.084   6.969  0.1489  0.0033  0.2501
   81SLM     H7 2534   8.820   7.156   6.965  0.4470  0.3907  0.8828
   81SLM     H8 2535   8.889   7.036   6.872  0.4468  0.2925  0.0637
   81SLM     H9 2536   8.881   7.010   7.046  0.8740  1.6374  2.1268
   82SLM     O1 2537   9.036   7.215   7.127  0.4684 -0.2042 -0.3869
   82SLM     C2 2538   9.153   7.200   7.187  0.1775 -0.2046  0.1889
   82SLM     C3 2539   9.155   7.259   7.326  0.7711  0.3341 -0.0404
   82SLM     O4 2540   9.246   7.141   7.138  0.0271 -0.0005 -0.3559
   82SLM     H5 2541   9.054   7.267   7.366  1.6908 -0.3584  2.5799
   82SLM     C6 2542   9.202   7.403   7.326 -0.3638  0.7181 -0.0191
   82SLM     H7 2543   9.307   7.401   7.357  0.0067 -2.4087 -1.0977
   82SLM     H8 2544   9.197   7.457   7.230 -1.5237  0.1124 -0.3136
   82SLM     H9 2545   9.163   7.470   7.403  0.3589  0.6644  0.4020
   83SLM     O1 2546   9.230   7.176   7.411  0.2309 -0.4410 -0.3121
   83SLM     C2 2547   9.164   7.090   7.487 -0.3346  0.3432  0.0964
   83SLM     C3 2548   9.255   7.024   7.588 -0.1208  0.9226  0.2846
   83SLM     O4 2549   9.051   7.056   7.467  0.1013 -0.4436 -1.1006
   83SLM     H5 2550   9.327   6.960   7.537  0.3428  2.3357 -0.9216
   83SLM     C6 2551   9.178   6.932   7.681 -0.1527  0.9692  0.3035
   83SLM     H7 2552   9.179   6.827   7.651 -3.5364  1.8388 -3.8132
   83SLM     H8 2553   9.203   6.928   7.787  2.0020  2.5407 -0.0792
   83SLM     H9 2554   9.074   6.961   7.699 -1.2219 -1.7997 -0.8887
   84SLM     O1 2555   9.306   7.120   7.678 -0.2739  0.6701  0.6416
   84SLM     C2 2556   9.426   7.104   7.732  0.0219  0.7812  0.0218
   84SLM     C3 2557   9.447   7.186   7.857  0.1627  0.7042  0.0462
   84SLM     O4 2558   9.505   7.031   7.680 -0.0461  0.3098  0.5854
   84SLM     H5 2559   9.356   7.208   7.913 -0.0390 -0.2550  0.1052
   84SLM     C6 2560   9.523   7.313   7.821  0.2296  0.6332 -0.0649
   84SLM     H7 2561   9.500   7.393   7.891 -2.3191 -2.1755  2.6407
   84SLM     H8 2562   9.487   7.352   7.725 -5.2911 -2.2036  0.4243
   84SLM     H9 2563   9.630   7.295   7.830 -0.3380 -2.3733  2.5714
   85SLM     O1 2564   9.522   7.123   7.959  0.4241 -0.1406 -0.6565
   85SLM     C2 2565   9.495   6.998   7.993 -0.1847  0.0766 -0.3248
   85SLM     C3 2566   9.595   6.947   8.094  0.1087 -0.2562 -0.7793
   85SLM     O4 2567   9.394   6.938   7.965 -0.4812  0.3780  0.0943
   85SLM     H5 2568   9.618   6.843   8.067  0.2758 -0.7226  1.0405
   85SLM     C6 2569   9.542   6.943   8.236  0.4170  0.1749 -0.6507
   85SLM     H7 2570   9.456   7.009   8.248 -0.0639 -0.1312 -2.2051
   85SLM     H8 2571   9.491   6.848   8.255  0.8864 -0.0648 -0.5855
   85SLM     H9 2572   9.611   6.946   8.320  0.4684  1.9277 -0.7255
   86SLM     O1 2573   9.709   7.025   8.121 -0.2161 -0.1782  0.4129
   86SLM     C2 2574   9.798   7.038   8.025 -0.8209  0.9027 -0.0242
   86SLM     C3 2575   9.900   7.137   8.079 -0.1139  0.2044 -0.0548
   86SLM     O4 2576   9.801   6.980   7.920  0.1061  0.1886  0.3819
   86SLM     H5 2577   9.907   7.126   8.187  4.2936 -2.7742 -0.3851
   86SLM     C6 2578   9.848   7.271   8.029  0.3604  0.5075  0.2685
   86SLM     H7 2579   9.843   7.259   7.921 -1.0152  0.0606  0.3659
   86SLM     H8 2580   9.919   7.351   8.051  1.9343 -0.2529 -1.7113
   86SLM     H9 2581   9.751   7.301   8.069 -1.6171 -0.9069 -3.0772
   87SLM     O1 2582  10.027   7.106   8.027 -0.2003 -0.0682 -0.1038
   87SLM     C2 2583  10.086   6.996   8.071  0.4964  0.6826  0.8868
   87SLM     C3 2584  10.221   6.978   8.006  0.4397  0.1354  0.9110
   87SLM     O4 2585  10.041   6.928   8.160  0.8950 -0.5696  0.1640
   87SLM     H5 2586  10.282   7.068   8.019  1.0615 -0.3281  1.2169
   87SLM     C6 2587  10.220   6.951   7.856 -0.0104  0.0953  0.9181
   87SLM     H7 2588  10.323   6.928   7.826  0.3383  2.6617 -0.0470
   87SLM     H8 2589  10.201   7.047   7.810 -1.2635 -0.3086  0.5640
   87SLM     H9 2590  10.163   6.878   7.798  1.6964  1.4749 -2.8022
   88SLM     O1 2591  10.264   6.848   8.040  0.6571 -0.1203 -0.2937
   88SLM     C2 2592  10.385   6.842   8.091  0.2755  0.1302  0.6586
   88SLM     C3 2593  10.422   6.708   8.150 -0.0386 -0.3637 -0.2500
   88SLM     O4 2594  10.455   6.940   8.098 -0.2433  0.5217  0.4606
   88SLM     H5 2595  10.400   6.718   8.257  0.3578 -0.3288 -0.1698
   88SLM     C6 2596  10.572   6.693   8.130 -0.0564 -0.0520 -0.6219
   88SLM     H7 2597  10.626   6.766   8.190 -1.4714 -0.2899  1.0432
   88SLM     H8 2598  10.594   6.697   8.023 -0.0933 -1.0826 -0.6754
   88SLM     H9 2599  10.604   6.591   8.153  0.7484 -0.0514 -1.6702
   89SLM     O1 2600  10.361   6.597   8.089 -0.6590 -0.1203 -0.0824
   89SLM     C2 2601  10.288   6.512   8.159 -0.0852 -0.9224 -0.4353
   89SLM     C3 2602  10.228   6.416   8.060 -0.5358 -0.2595 -0.8139
   89SLM     O4 2603  10.278   6.527   8.278 -0.2854  0.1062 -0.5679
   89SLM     H5 2604  10.188   6.475   7.978 -3.0631  3.2488  2.5732
   89SLM     C6 2605  10.138   6.313   8.126  0.1122 -0.0993  0.3501
   89SLM     H7 2606  10.075   6.352   8.207 -0.9940 -1.2815  0.1013
   89SLM     H8 2607  10.072   6.280   8.045 -2.6295 -0.3043  2.5213
   89SLM     H9 2608  10.192   6.223   8.157  2.7291  1.4205  0.4363
   90SLM     O1 2609  10.347   6.352   8.018 -0.1347 -0.2774  0.2986
   90SLM     C2 2610  10.347   6.307   7.893 -0.6106 -0.1615  0.2552
   90SLM     C3 2611  10.483   6.248   7.865 -0.3673  0.7329 -0.5152
   90SLM     O4 2612  10.257   6.298   7.813 -0.0056 -1.2888 -0.3172
   90SLM     H5 2613  10.498   6.163   7.932  0.7414  0.8921 -0.5492
   90SLM     C6 2614  10.598   6.345   7.887  0.4135 -0.4035  0.5811
   90SLM     H7 2615  10.612   6.415   7.804  0.4745  0.4954  1.3398
   90SLM     H8 2616  10.579   6.404   7.977  2.1591  0.6543  0.2916
   90SLM     H9 2617  10.690   6.299   7.925 -1.1866 -2.3382  2.3933
   91SLM     O1 2618  10.519   6.213   7.734  0.1881  0.7972 -0.3815
   91SLM     C2 2619  10.481   6.095   7.688  0.5290  0.2789  0.6188
   91SLM     C3 2620  10.545   6.067   7.554 -0.8273 -0.6149  0.1294
   91SLM     O4 2621  10.413   6.021   7.754  0.7990 -0.1595  0.4141
   91SLM     H5 2622  10.635   6.128   7.541  1.6818 -4.1105 -0.5849
   91SLM     C6 2623  10.457   6.117   7.441 -0.0753 -0.1098 -0.2439
   91SLM     H7 2624  10.413   6.216   7.459 -0.2491 -0.2336  0.0140
   91SLM     H8 2625  10.373   6.048   7.429 -1.5848  1.2246  1.8343
   91SLM     H9 2626  10.513   6.117   7.348 -0.9634 -1.8924 -0.8198
   92SLM     O1 2627  10.570   5.931   7.528  0.0103 -0.3383 -0.5639
   92SLM     C2 2628  10.655   5.869   7.609 -0.0383 -0.0897 -0.3227
   92SLM     C3 2629  10.703   5.735   7.558 -0.2491 -0.4371  0.3818
   92SLM     O4 2630  10.685   5.912   7.717  0.2283  0.3091 -0.5481
   92SLM     H5 2631  10.707   5.745   7.449  0.8798 -1.0801  0.3546
   92SLM     C6 2632  10.598   5.632   7.595 -0.6220 -0.1858  0.0349
   92SLM     H7 2633  10.609   5.540   7.537  0.1981 -2.1300  3.0373
   92SLM     H8 2634  10.493   5.659   7.585 -0.4860  1.0649  1.6279
   92SLM     H9 2635  10.609   5.615   7.702  2.3650 -1.7204 -0.3988
   93SLM     O1 2636  10.820   5.676   7.608  0.0299  0.3840  0.7294
   93SLM     C2 2637  10.933   5.727   7.562 -0.0058 -0.0340  0.1620
   93SLM     C3 2638  11.054   5.648   7.607  0.3010  0.1696 -0.2980
   93SLM     O4 2639  10.936   5.821   7.488  0.5207  0.2378  0.5165
   93SLM     H5 2640  11.079   5.560   7.547 -0.0913  0.4457 -0.8698
   93SLM     C6 2641  11.165   5.752   7.611  0.1176  0.3313  0.9746
   93SLM     H7 2642  11.141   5.840   7.670 -1.3237  1.8368 -1.6813
   93SLM     H8 2643  11.168   5.796   7.512  2.6415 -0.1428  0.7895
   93SLM     H9 2644  11.256   5.696   7.633 -1.8483 -2.2105  3.6366
   94SLM     O1 2645  11.039   5.612   7.743 -0.8375 -0.1643 -0.5026
   94SLM     C2 2646  10.996   5.494   7.785 -0.6433  0.2034  0.7673
   94SLM     C3 2647  10.982   5.488   7.935 -0.3575  0.5345  0.8083
   94SLM     O4 2648  10.974   5.399   7.715  0.6200  0.3807  0.1023
   94SLM     H5 2649  11.019   5.575   7.990 -0.0367  0.3232  0.9317
   94SLM     C6 2650  11.048   5.361   7.984 -0.7168  0.1694  0.3453
   94SLM     H7 2651  11.017   5.342   8.087  0.6824 -0.2143  0.7149
   94SLM     H8 2652  11.016   5.266   7.940  1.7144 -0.7575  0.4220
   94SLM     H9 2653  11.153   5.377   7.961 -0.8135  1.8815  0.9900
   95SLM     O1 2654  10.850   5.449   7.966 -0.5090 -0.0416 -0.5120
   95SLM     C2 2655  10.781   5.540   8.032  0.2524  0.1447  0.0397
   95SLM     C3 2656  10.651   5.481   8.082  0.3988  0.0985  0.3710
   95SLM     O4 2657  10.823   5.651   8.049 -0.4033  0.4399 -0.2359
   95SLM     H5 2658  10.687   5.389   8.128  0.3507 -0.8215 -1.3691
   95SLM     C6 2659  10.551   5.469   7.968  0.5878  0.5464  0.1548
   95SLM     H7 2660  10.540   5.562   7.912  5.1542  2.1359  1.4674
   95SLM     H8 2661  10.457   5.433   8.010 -0.5453  1.9990 -1.0123
   95SLM     H9 2662  10.596   5.409   7.888  2.1283 -2.2633  2.9160
   96SLM     O1 2663  10.585   5.569   8.170 -0.4497  0.1572 -0.3048
   96SLM     C2 2664  10.643   5.605   8.284 -0.6170 -0.9418  0.1349
   96SLM     C3 2665  10.575   5.718   8.358 -0.2702  0.0490 -1.0278
   96SLM     O4 2666  10.739   5.549   8.328  0.0324  0.6392  0.7885
   96SLM     H5 2667  10.505   5.676   8.432  0.2443  2.4116  0.8960
   96SLM     C6 2668  10.670   5.817   8.421 -0.6857  0.0473 -0.3935
   96SLM     H7 2669  10.754   5.849   8.359 -0.4113 -0.8116 -0.4735
   96SLM     H8 2670  10.704   5.782   8.519 -1.7617  1.5842  0.5907
   96SLM     H9 2671  10.616   5.911   8.438 -1.4523 -0.6353  1.2180
   97SLM     O1 2672  10.480   5.791   8.283  0.1160 -0.0645 -1.6312
   97SLM     C2 2673  10.352   5.759   8.276  0.0525 -0.0738 -0.5538
   97SLM     C3 2674  10.281   5.869   8.200  0.4879  0.8339  0.3400
   97SLM     O4 2675  10.313   5.657   8.327 -0.8863  0.3830 -0.3401
   97SLM     H5 2676  10.317   5.972   8.210  1.1219  0.6636 -0.1525
   97SLM     C6 2677  10.284   5.837   8.052  0.0067 -0.5741  0.6204
   97SLM     H7 2678  10.387   5.828   8.018 -0.5333 -0.0741 -1.2487
   97SLM     H8 2679  10.249   5.924   7.996 -0.8843  0.8728  3.2407
   97SLM     H9 2680  10.242   5.740   8.024  1.7411 -1.4085  0.7611
   98SLM     O1 2681  10.143   5.867   8.227  0.5981 -0.8959  0.9181
   98SLM     C2 2682  10.108   5.961   8.314  0.2534 -0.3087  0.1561
   98SLM     C3 2683   9.959   5.970   8.334  0.2695 -0.0105  0.1390
   98SLM     O4 2684  10.184   6.040   8.363  0.0321  0.1455 -0.2272
   98SLM     H5 2685   9.915   5.877   8.297  0.8045 -0.4277  0.5360
   98SLM     C6 2686   9.912   6.092   8.257 -0.0308 -0.0173  0.3078
   98SLM     H7 2687   9.808   6.122   8.245  0.6670  2.9602  0.7942
   98SLM     H8 2688   9.955   6.178   8.310  2.4088 -1.3412  0.6033
   98SLM     H9 2689   9.959   6.080   8.159  1.6097 -3.2631  1.3301
   99SLM     O1 2690   9.922   5.975   8.470 -0.2988  0.5306 -0.0280
   99SLM     C2 2691   9.962   5.880   8.554  0.6906  0.5593 -0.4534
   99SLM     C3 2692   9.903   5.924   8.686  0.0160 -0.2980 -0.4582
   99SLM     O4 2693  10.031   5.786   8.525  0.0945  0.1319 -0.5143
   99SLM     H5 2694   9.841   6.013   8.679  0.9776  0.4598  0.2369
   99SLM     C6 2695  10.006   5.968   8.789 -0.7724 -0.6508  0.5029
   99SLM     H7 2696  10.075   5.894   8.831  2.1604  0.4965 -1.9078
   99SLM     H8 2697  10.082   6.045   8.771  0.9282 -2.6254 -1.5786
   99SLM     H9 2698   9.955   6.017   8.872  2.4316 -0.6302  2.6446
  100SLE     O1 2699   9.824   5.820   8.739 -0.3314  0.2199  0.0496
  100SLE     C2 2700   9.724   5.767   8.672  0.1226  0.0288 -0.4773
  100SLE     C3 2701   9.675   5.640   8.738  0.3235  0.2018  0.0068
  100SLE     O4 2702   9.679   5.822   8.575 -0.2327  0.7816  0.1121
  100SLE     H5 2703   9.768   5.589   8.766 -1.3837 -2.8189  0.6039
  100SLE    O10 2704   9.593   5.681   8.844  0.0426 -0.2343 -0.0406
  100SLE    H11 2705   9.651   5.725   8.904 -1.2943  0.8652  0.5159
  100SLE     C6 2706   9.624   5.548   8.629  0.0999  0.7825 -0.3855
  100SLE     H7 2707   9.610   5.441   8.650  0.9573  0.6731 -0.3370
  100SLE     H8 2708   9.702   5.536   8.553  1.1842 -1.6127  0.9761
  100SLE     H9 2709   9.539   5.592   8.576  0.7672  1.9047 -0.5575
    1SLS     O1 2710   4.342   1.512   2.631 -0.0733 -0.2098  0.0067
    1SLS     C2 2711   4.211   1.482   2.607  0.0608 -0.6605 -0.1784
    1SLS     C3 2712   4.152   1.390   2.713 -0.3487  0.1721  0.3352
    1SLS     O4 2713   4.156   1.517   2.503 -0.9157  0.1005  0.5673
    1SLS     H5 2714   4.187   1.436   2.806  0.4270  1.3550 -0.5125
    1SLS    H10 2715   4.369   1.479   2.715 -0.0335 -0.8542 -0.2517
    1SLS     C6 2716   4.001   1.383   2.717 -0.3087 -0.6391  0.7081
    1SLS     H7 2717   3.945   1.469   2.679 -1.5947 -1.0181  1.6693
    1SLS     H8 2718   3.956   1.313   2.645 -1.6507  1.0014 -0.1252
    1SLS     H9 2719   3.951   1.373   2.814 -1.4417 -0.0287  0.2107
    2SLM     O1 2720   4.201   1.261   2.684  0.4265  0.5228  0.0669
    2SLM     C2 2721   4.281   1.195   2.766 -0.2609 -0.2505  0.1292
    2SLM     C3 2722   4.321   1.057   2.721 -0.0496  0.0200 -0.5200
    2SLM     O4 2723   4.329   1.244   2.865 -0.8079 -0.7731  0.6579
    2SLM     H5 2724   4.327   0.991   2.808 -1.2601  3.1270  2.1149
    2SLM     C6 2725   4.451   1.087   2.649  0.2064 -0.7753 -0.4019
    2SLM     H7 2726   4.508   1.001   2.615  0.7280 -0.1656 -1.0892
    2SLM     H8 2727   4.438   1.155   2.565 -1.0001 -2.3840 -1.5693
    2SLM     H9 2728   4.528   1.130   2.715 -1.9393 -0.0163  1.7597
    3SLM     O1 2729   4.238   0.990   2.628 -0.3162  0.4494 -0.5920
    3SLM     C2 2730   4.115   0.971   2.673 -0.0130  0.2214  0.1461
    3SLM     C3 2731   4.028   0.918   2.562  0.4005  0.1831 -0.1635
    3SLM     O4 2732   4.084   0.966   2.789  0.4083 -0.3546  0.2408
    3SLM     H5 2733   4.086   0.884   2.476 -1.8498  1.5267 -2.3898
    3SLM     C6 2734   3.929   1.024   2.516 -0.0832  0.0827  0.6367
    3SLM     H7 2735   3.982   1.116   2.491  3.0561 -1.1430  2.3011
    3SLM     H8 2736   3.866   0.982   2.437  1.3912 -1.2390  0.1312
    3SLM     H9 2737   3.862   1.055   2.597  1.8555 -0.3728  2.5109
    4SLM     O1 2738   3.937   0.814   2.590  0.5955 -0.0334 -0.3305
    4SLM     C2 2739   3.986   0.708   2.651 -0.1237 -0.0935  0.1541
    4SLM     C3 2740   3.874   0.621   2.704 -0.2620 -0.1123 -0.1633
    4SLM     O4 2741   4.104   0.689   2.657  0.1992  1.4666 -0.7039
    4SLM     H5 2742   3.779   0.665   2.674  0.1555  0.2374 -0.9943
    4SLM     C6 2743   3.875   0.604   2.855 -0.3079  0.2091 -0.1248
    4SLM     H7 2744   3.960   0.546   2.892 -0.8467 -1.2838 -1.1275
    4SLM     H8 2745   3.788   0.550   2.892  0.5437 -0.8248  0.4630
    4SLM     H9 2746   3.893   0.695   2.912  1.3279  0.1292 -0.4624
    5SLM     O1 2747   3.881   0.487   2.662 -0.4574 -0.2119  0.1214
    5SLM     C2 2748   3.920   0.451   2.541  0.4117  0.4500  0.1965
    5SLM     C3 2749   3.916   0.300   2.538  0.3906  0.4466  0.3931
    5SLM     O4 2750   3.946   0.519   2.445  0.1503  0.1668 -0.0740
    5SLM     H5 2751   3.821   0.272   2.583 -2.0238  4.2064 -1.8754
    5SLM     C6 2752   4.028   0.248   2.628 -0.1432  0.1491  0.8903
    5SLM     H7 2753   4.017   0.141   2.644 -1.9400  0.2536  0.5734
    5SLM     H8 2754   4.019   0.286   2.730 -0.4542 -0.8561  1.2485
    5SLM     H9 2755   4.126   0.281   2.594  0.2228 -2.1250 -0.4659
    6SLM     O1 2756   3.954   0.251   2.412  0.0359  0.2423  0.3659
    6SLM     C2 2757   3.863   0.179   2.348 -0.2971  1.4125 -0.5047
    6SLM     C3 2758   3.913   0.107   2.225 -0.5697 -0.1621  0.2862
    6SLM     O4 2759   3.751   0.169   2.389  0.0709  0.0618  0.2311
    6SLM     H5 2760   4.019   0.128   2.211 -0.7187  2.3169  2.2335
    6SLM     C6 2761   3.848   0.174   2.106 -0.8360  0.6609  0.8843
    6SLM     H7 2762   3.862   0.280   2.087  0.2661 -0.1319 -4.5496
    6SLM     H8 2763   3.897   0.125   2.021  1.5668  2.5522  1.0982
    6SLM     H9 2764   3.740   0.160   2.119 -0.4146 -1.3178  2.8597
    7SLM     O1 2765   3.877  -0.028   2.202  0.4573 -0.3274 -0.4165
    7SLM     C2 2766   3.865  -0.119   2.297  0.2822 -0.4175 -0.5239
    7SLM     C3 2767   3.833  -0.252   2.234  0.7547 -0.6749 -0.2248
    7SLM     O4 2768   3.902  -0.096   2.410  0.5894 -1.0614 -0.4885
    7SLM     H5 2769   3.897  -0.258   2.146 -0.4044  1.0016 -1.2544
    7SLM     C6 2770   3.686  -0.268   2.200  0.6623  0.3044 -0.3253
    7SLM     H7 2771   3.659  -0.374   2.199  0.6190  0.2127  2.4860
    7SLM     H8 2772   3.660  -0.207   2.113  3.4647  0.7404 -0.9558
    7SLM     H9 2773   3.619  -0.231   2.278 -3.4445 -1.6192 -2.6154
    8SLM     O1 2774   3.863  -0.362   2.317  0.2982 -0.1614  0.6302
    8SLM     C2 2775   3.989  -0.398   2.328  0.4786  0.5611  0.9761
    8SLM     C3 2776   4.010  -0.508   2.429  0.5040 -0.0641  0.3019
    8SLM     O4 2777   4.071  -0.357   2.250  0.1882 -0.6109  0.0303
    8SLM     H5 2778   4.077  -0.466   2.506  0.9223  1.4467 -0.8304
    8SLM     C6 2779   4.105  -0.611   2.372  1.3723  0.5421  0.6129
    8SLM     H7 2780   4.202  -0.569   2.398  0.3069  0.8890  4.6191
    8SLM     H8 2781   4.116  -0.620   2.263 -3.2710 -1.1238  0.0388
    8SLM     H9 2782   4.110  -0.712   2.415  0.1464 -0.5625 -1.6574
    9SLM     O1 2783   3.889  -0.565   2.473  0.5340 -0.5358 -0.2264
    9SLM     C2 2784   3.865  -0.585   2.601 -0.2184  0.1802 -0.2444
    9SLM     C3 2785   3.739  -0.667   2.618 -0.1250  0.0414 -0.2238
    9SLM     O4 2786   3.930  -0.526   2.683 -0.5540  0.1555  0.0415
    9SLM     H5 2787   3.667  -0.598   2.573  1.6636  2.6063  0.6130
    9SLM     C6 2788   3.706  -0.685   2.765  0.1292  0.1439 -0.1529
    9SLM     H7 2789   3.794  -0.703   2.826 -1.5856 -1.5986  1.9554
    9SLM     H8 2790   3.624  -0.752   2.791  0.1789  0.5614  1.1571
    9SLM     H9 2791   3.668  -0.594   2.812 -1.6377  0.0448 -1.2666
   10SLM     O1 2792   3.760  -0.791   2.554 -0.3450 -0.3139  0.3927
   10SLM     C2 2793   3.692  -0.823   2.445 -0.5283  0.0759  0.3922
   10SLM     C3 2794   3.730  -0.966   2.417 -0.1814  0.3393 -0.4917
   10SLM     O4 2795   3.615  -0.754   2.383  0.5518  0.4059 -0.6098
   10SLM     H5 2796   3.752  -1.036   2.498  3.5488 -0.9910 -2.3960
   10SLM     C6 2797   3.856  -0.977   2.332  0.1225 -1.0014  0.1006
   10SLM     H7 2798   3.925  -0.926   2.399 -2.3329 -0.4588  2.3586
   10SLM     H8 2799   3.834  -0.916   2.244  3.3137 -2.6346 -2.0223
   10SLM     H9 2800   3.893  -1.078   2.311  4.2538  0.5656 -1.0112
   11SLM     O1 2801   3.626  -1.033   2.349 -0.2283  0.7968 -0.8712
   11SLM     C2 2802   3.509  -1.051   2.406 -0.0121  0.8139 -0.4226
   11SLM     C3 2803   3.424  -1.128   2.307  0.5230  0.0508 -0.3000
   11SLM     O4 2804   3.487  -1.028   2.522 -0.3228  0.4716 -0.4124
   11SLM     H5 2805   3.481  -1.142   2.215  3.7612  1.4803  1.3133
   11SLM     C6 2806   3.305  -1.042   2.272 -0.2075 -0.7581  0.1657
   11SLM     H7 2807   3.258  -1.097   2.190  3.0248 -0.8643 -1.8029
   11SLM     H8 2808   3.230  -1.025   2.350 -1.3910  0.5250 -1.1707
   11SLM     H9 2809   3.332  -0.942   2.237 -0.6586 -0.2552  1.2182
   12SLM     O1 2810   3.378  -1.256   2.342 -0.2687  0.2389 -0.6327
   12SLM     C2 2811   3.441  -1.346   2.416 -0.3224  0.1642 -0.6785
   12SLM     C3 2812   3.360  -1.469   2.450 -0.2597  0.3534  0.1885
   12SLM     O4 2813   3.557  -1.341   2.447 -0.4616  0.6751 -0.2355
   12SLM     H5 2814   3.372  -1.541   2.368 -1.6352  0.0577  0.2139
   12SLM     C6 2815   3.218  -1.440   2.496 -0.7203 -0.0526 -0.9193
   12SLM     H7 2816   3.221  -1.359   2.570  0.9103 -1.3617  0.5584
   12SLM     H8 2817   3.162  -1.529   2.526  0.2033 -0.9502 -1.7820
   12SLM     H9 2818   3.163  -1.400   2.411 -3.8844 -0.6394  0.6865
   13SLM     O1 2819   3.401  -1.532   2.569 -0.9088 -0.4393  0.0048
   13SLM     C2 2820   3.476  -1.640   2.570 -0.0032  0.1795 -0.2138
   13SLM     C3 2821   3.521  -1.674   2.710  0.0236 -0.2430 -0.3220
   13SLM     O4 2822   3.526  -1.682   2.469  0.0987  1.0341 -0.5280
   13SLM     H5 2823   3.581  -1.590   2.746 -0.9278  0.3242 -0.0316
   13SLM     C6 2824   3.403  -1.692   2.803  0.9854 -0.0613  0.9620
   13SLM     H7 2825   3.414  -1.742   2.900 -2.8732  1.4450  2.4061
   13SLM     H8 2826   3.320  -1.743   2.754  0.4371  1.9505 -0.2948
   13SLM     H9 2827   3.356  -1.594   2.816 -1.8081 -1.1111 -0.4429
   14SLM     O1 2828   3.570  -1.806   2.706  0.7218 -0.0080  0.1086
   14SLM     C2 2829   3.685  -1.844   2.759  0.5177  0.0164  0.5714
   14SLM     C3 2830   3.699  -1.994   2.747 -0.3754 -0.0671  0.4931
   14SLM     O4 2831   3.761  -1.765   2.806  0.5439  0.2414  0.1585
   14SLM     H5 2832   3.790  -2.011   2.805  2.7768  2.5941 -3.1127
   14SLM     C6 2833   3.718  -2.031   2.601 -0.2345  0.2170  0.4377
   14SLM     H7 2834   3.630  -2.046   2.538 -1.2780  1.3046  1.5687
   14SLM     H8 2835   3.797  -1.969   2.560  1.1318 -0.1801  2.3312
   14SLM     H9 2836   3.753  -2.134   2.588  0.1158  0.5741 -1.8174
   15SLM     O1 2837   3.587  -2.070   2.788 -0.1652 -0.7665 -0.2112
   15SLM     C2 2838   3.609  -2.193   2.830 -0.2586 -0.6591  0.1494
   15SLM     C3 2839   3.485  -2.274   2.863 -0.4714 -0.4174 -0.0587
   15SLM     O4 2840   3.714  -2.249   2.812 -0.1150 -0.2189 -0.3852
   15SLM     H5 2841   3.520  -2.335   2.946 -2.6021 -0.9397  0.5097
   15SLM     C6 2842   3.459  -2.379   2.757  0.3343 -0.6879  0.0065
   15SLM     H7 2843   3.479  -2.342   2.656 -3.7963 -0.9114 -1.0436
   15SLM     H8 2844   3.533  -2.460   2.755  0.0650 -0.9226 -0.8279
   15SLM     H9 2845   3.357  -2.418   2.759  1.2005 -3.2518 -0.8814
   16SLM     O1 2846   3.373  -2.195   2.896 -0.1825  0.3051 -0.7491
   16SLM     C2 2847   3.349  -2.182   3.025 -0.0260 -0.4261 -0.6411
   16SLM     C3 2848   3.215  -2.113   3.039  0.4653  0.5422 -0.6455
   16SLM     O4 2849   3.425  -2.214   3.113 -0.8059 -0.2228  0.1218
   16SLM     H5 2850   3.161  -2.133   2.946  2.2892 -3.0336 -1.1006
   16SLM     C6 2851   3.222  -1.962   3.051  0.9421  0.4394  0.4411
   16SLM     H7 2852   3.308  -1.930   3.110  0.5889  1.1400  0.5894
   16SLM     H8 2853   3.201  -1.917   2.954 -0.5412  3.8856  2.1962
   16SLM     H9 2854   3.136  -1.913   3.099 -1.3401 -2.8652  0.0840
   17SLM     O1 2855   3.154  -2.147   3.161 -0.0413 -0.1964 -1.0952
   17SLM     C2 2856   3.122  -2.274   3.182  0.3765 -0.2512 -0.7727
   17SLM     C3 2857   3.102  -2.294   3.330  0.1571  0.0863 -0.7567
   17SLM     O4 2858   3.095  -2.358   3.100 -0.7059  0.0618 -0.7449
   17SLM     H5 2859   3.052  -2.210   3.379 -0.7465  0.0619 -1.6041
   17SLM     C6 2860   3.029  -2.422   3.368  0.6581 -0.2138 -0.8026
   17SLM     H7 2861   2.924  -2.429   3.341  0.5234  2.0576 -1.0544
   17SLM     H8 2862   3.088  -2.494   3.311 -0.3413  0.7541 -3.1996
   17SLM     H9 2863   3.042  -2.464   3.468  1.5468  3.2721  0.7156
   18SLM     O1 2864   3.228  -2.288   3.393 -0.1829  0.5711 -0.1075
   18SLM     C2 2865   3.227  -2.247   3.518 -0.0341 -0.1778  0.1418
   18SLM     C3 2866   3.369  -2.229   3.567 -0.1749 -0.2828  0.5925
   18SLM     O4 2867   3.129  -2.214   3.578  0.1986  0.7264  0.0390
   18SLM     H5 2868   3.427  -2.298   3.506 -1.1981  0.3819 -1.1984
   18SLM     C6 2869   3.408  -2.084   3.541 -0.7027 -0.1572  0.4971
   18SLM     H7 2870   3.354  -2.027   3.617  1.7849 -0.1520  2.3788
   18SLM     H8 2871   3.360  -2.061   3.445 -0.3754  4.0046  1.1771
   18SLM     H9 2872   3.511  -2.055   3.520 -0.8899  0.5363  0.5321
   19SLM     O1 2873   3.380  -2.250   3.706  0.5677  0.1876  0.6098
   19SLM     C2 2874   3.469  -2.332   3.759 -0.3303 -0.9501  0.3806
   19SLM     C3 2875   3.450  -2.357   3.906  0.4971 -0.2249  0.6216
   19SLM     O4 2876   3.545  -2.391   3.686 -0.0107 -0.3551  0.2307
   19SLM     H5 2877   3.483  -2.272   3.966 -1.3700  1.6422 -0.8324
   19SLM     C6 2878   3.527  -2.474   3.964  0.1055 -0.6326  0.3322
   19SLM     H7 2879   3.505  -2.493   4.070 -2.4692  0.3371  0.0314
   19SLM     H8 2880   3.497  -2.571   3.924 -0.5375 -0.3294  0.0825
   19SLM     H9 2881   3.635  -2.454   3.957 -0.5236  2.7545 -1.4724
   20SLM     O1 2882   3.317  -2.396   3.932 -0.0495  0.5822 -0.8943
   20SLM     C2 2883   3.243  -2.313   4.003  0.0154  0.1726 -0.3435
   20SLM     C3 2884   3.101  -2.366   3.999 -0.0340  0.3307 -0.7682
   20SLM     O4 2885   3.281  -2.219   4.067 -0.3832 -0.1330  0.3506
   20SLM     H5 2886   3.084  -2.344   3.894  0.4840  6.8474  0.0645
   20SLM     C6 2887   3.017  -2.282   4.094  0.8360  0.1835  0.1557
   20SLM     H7 2888   3.009  -2.335   4.189  0.1578  0.9236  0.5243
   20SLM     H8 2889   3.043  -2.176   4.101 -0.8477  0.6783 -0.4507
   20SLM     H9 2890   2.912  -2.302   4.071 -0.1463  3.7197  0.8826
   21SLM     O1 2891   3.095  -2.501   4.038 -0.8406  0.7741  0.7452
   21SLM     C2 2892   3.023  -2.589   3.970  1.4883 -0.1796 -0.5976
   21SLM     C3 2893   3.020  -2.728   4.030  0.0741  0.2044  0.2623
   21SLM     O4 2894   2.948  -2.553   3.884  0.5930  0.2405  0.3298
   21SLM     H5 2895   2.934  -2.724   4.097 -1.4814 -0.8217 -1.5795
   21SLM     C6 2896   3.009  -2.835   3.924 -0.3790  0.6048 -0.0978
   21SLM     H7 2897   3.091  -2.836   3.852  0.3549 -0.3979  0.7297
   21SLM     H8 2898   2.918  -2.819   3.866  0.2109 -0.0491 -1.2513
   21SLM     H9 2899   3.013  -2.940   3.956  4.1167  1.0539  1.5323
   22SLM     O1 2900   3.143  -2.748   4.097  0.1351 -0.4407 -0.0365
   22SLM     C2 2901   3.144  -2.730   4.228  0.4316  0.4782 -0.1587
   22SLM     C3 2902   3.285  -2.754   4.277  0.3197  0.0832 -0.0225
   22SLM     O4 2903   3.050  -2.699   4.296  0.4077 -0.0477  0.0541
   22SLM     H5 2904   3.285  -2.800   4.376  0.4016 -0.8777 -0.4558
   22SLM     C6 2905   3.356  -2.621   4.294  0.8339 -0.1461 -0.3645
   22SLM     H7 2906   3.338  -2.563   4.203  0.6355  1.9817  0.9610
   22SLM     H8 2907   3.298  -2.571   4.372 -1.3655 -1.1704 -1.2782
   22SLM     H9 2908   3.460  -2.618   4.327 -0.3952 -1.4118  4.2917
   23SLM     O1 2909   3.363  -2.847   4.206  0.0384  0.1897 -0.4758
   23SLM     C2 2910   3.325  -2.974   4.199  0.1915  0.0760  0.5664
   23SLM     C3 2911   3.410  -3.046   4.097  0.3393  0.4771  0.4060
   23SLM     O4 2912   3.238  -3.013   4.273 -0.0033  0.1459  0.3761
   23SLM     H5 2913   3.506  -2.996   4.082 -0.7539  2.1850 -1.6210
   23SLM     C6 2914   3.345  -3.031   3.960  0.5747 -0.1313  0.2268
   23SLM     H7 2915   3.389  -3.097   3.885 -2.3870 -0.3630 -1.4868
   23SLM     H8 2916   3.334  -2.926   3.934  1.8017 -0.4526 -1.7468
   23SLM     H9 2917   3.247  -3.080   3.962  0.3869  0.0960 -1.6209
   24SLM     O1 2918   3.446  -3.179   4.123 -0.7705  0.1577  0.3789
   24SLM     C2 2919   3.502  -3.209   4.239  0.9946  0.2105 -0.4132
   24SLM     C3 2920   3.472  -3.351   4.284  0.2337  0.4682 -0.0837
   24SLM     O4 2921   3.579  -3.132   4.288  0.0079  0.4635  0.8020
   24SLM     H5 2922   3.545  -3.364   4.365 -0.8177  1.5268  1.0718
   24SLM     C6 2923   3.520  -3.449   4.178  0.4367 -0.3804  0.7817
   24SLM     H7 2924   3.570  -3.537   4.219 -1.8237 -0.6329  3.3010
   24SLM     H8 2925   3.446  -3.492   4.112  1.5092 -0.2149 -0.5748
   24SLM     H9 2926   3.580  -3.400   4.101 -3.0968  0.0055 -1.9719
   25SLM     O1 2927   3.341  -3.377   4.327  0.1783  0.5503 -0.1978
   25SLM     C2 2928   3.320  -3.366   4.457 -0.1838  0.2676 -0.2282
   25SLM     C3 2929   3.170  -3.366   4.477 -0.1518 -0.6001  0.0662
   25SLM     O4 2930   3.403  -3.368   4.545 -0.8106 -0.5632  0.3545
   25SLM     H5 2931   3.146  -3.461   4.429  1.0115  1.1727 -4.6454
   25SLM     C6 2932   3.123  -3.371   4.621  0.6307  0.0844  0.3566
   25SLM     H7 2933   3.144  -3.471   4.658  2.4400  0.6446  0.9608
   25SLM     H8 2934   3.017  -3.358   4.643  0.8999  4.0307  0.0292
   25SLM     H9 2935   3.188  -3.306   4.681  0.0290  0.0093  1.1012
   26SLM     O1 2936   3.112  -3.262   4.401  0.0683 -0.4977  0.0357
   26SLM     C2 2937   3.018  -3.289   4.312  0.1511 -0.0527 -0.1888
   26SLM     C3 2938   2.973  -3.165   4.238 -0.2640  0.0255  0.1914
   26SLM     O4 2939   2.988  -3.402   4.285  0.2400  0.0059 -0.5342
   26SLM     H5 2940   3.046  -3.120   4.170 -0.6857  3.4623  1.8004
   26SLM     C6 2941   2.928  -3.053   4.330  0.0377 -0.0618  0.4458
   26SLM     H7 2942   3.002  -2.998   4.388 -1.6706  0.0501  2.6762
   26SLM     H8 2943   2.872  -2.989   4.262 -1.4463 -1.1916  0.5611
   26SLM     H9 2944   2.852  -3.076   4.405 -3.8202  1.9653 -2.4862
   27SLM     O1 2945   2.859  -3.199   4.162 -0.4001  0.1756  0.3268
   27SLM     C2 2946   2.866  -3.220   4.032 -0.0346  0.6317  0.2699
   27SLM     C3 2947   2.732  -3.253   3.970  0.5592 -0.1656 -0.6231
   27SLM     O4 2948   2.970  -3.231   3.972 -0.1008 -0.0653  0.2696
   27SLM     H5 2949   2.682  -3.156   3.975  1.5407  0.5649 -3.2751
   27SLM     C6 2950   2.655  -3.356   4.051  0.4262 -0.1171 -0.6895
   27SLM     H7 2951   2.657  -3.346   4.160 -1.3216 -1.4358 -0.4826
   27SLM     H8 2952   2.708  -3.449   4.034 -1.2604 -1.1885 -0.3961
   27SLM     H9 2953   2.555  -3.381   4.013  1.7854  0.1251 -4.9168
   28SLM     O1 2954   2.743  -3.297   3.836  0.3631 -0.4063 -0.5620
   28SLM     C2 2955   2.635  -3.313   3.763 -0.0615  0.8208 -0.2238
   28SLM     C3 2956   2.645  -3.385   3.631  0.2532 -0.1723  0.3351
   28SLM     O4 2957   2.531  -3.273   3.809 -0.3599 -0.4982  0.2735
   28SLM     H5 2958   2.715  -3.466   3.609  1.4182  0.8093  0.3617
   28SLM     C6 2959   2.673  -3.268   3.539  0.5354  0.6094  1.3982
   28SLM     H7 2960   2.753  -3.201   3.572 -0.6551  1.3847  2.8114
   28SLM     H8 2961   2.587  -3.208   3.510  1.9709  3.2229  2.1428
   28SLM     H9 2962   2.705  -3.294   3.437 -0.0386  2.1349  0.8081
   29SLM     O1 2963   2.518  -3.437   3.597  0.4565 -0.0366 -0.6711
   29SLM     C2 2964   2.504  -3.566   3.625  0.0168  0.0920 -0.2838
   29SLM     C3 2965   2.355  -3.590   3.623  0.0119  0.1012 -0.0428
   29SLM     O4 2966   2.585  -3.648   3.655  0.1378  0.4497  0.3854
   29SLM     H5 2967   2.323  -3.546   3.529 -0.1885  4.2181  1.7264
   29SLM     C6 2968   2.288  -3.488   3.714  0.0927  0.7527 -0.7082
   29SLM     H7 2969   2.306  -3.384   3.685 -2.0798  2.2190  2.6593
   29SLM     H8 2970   2.181  -3.470   3.700  0.0928  1.9583  0.6316
   29SLM     H9 2971   2.298  -3.507   3.821 -4.0210  0.0136 -0.3040
   30SLM     O1 2972   2.305  -3.722   3.628 -0.2262  0.1882 -0.0896
   30SLM     C2 2973   2.339  -3.805   3.532 -0.0052 -0.3117  0.4142
   30SLM     C3 2974   2.282  -3.941   3.565  0.2608 -0.4453  0.3279
   30SLM     O4 2975   2.423  -3.786   3.448 -0.8150 -0.2826 -0.4055
   30SLM     H5 2976   2.218  -3.942   3.653 -1.0374  1.2417 -0.5421
   30SLM     C6 2977   2.402  -4.023   3.609  0.4234 -0.4419 -0.0975
   30SLM     H7 2978   2.394  -4.094   3.692  2.9197  1.2013  1.6864
   30SLM     H8 2979   2.471  -4.068   3.537  0.2242  0.5075 -0.9007
   30SLM     H9 2980   2.467  -3.967   3.677 -1.1429 -0.0641  1.1477
   31SLM     O1 2981   2.222  -4.018   3.463 -0.0564  0.1417  0.0643
   31SLM     C2 2982   2.135  -3.962   3.380 -0.1883  0.0734  0.1556
   31SLM     C3 2983   2.086  -4.065   3.281  0.4027 -0.1727  0.1126
   31SLM     O4 2984   2.071  -3.862   3.396  0.3319  0.4220  0.0802
   31SLM     H5 2985   2.088  -4.163   3.330 -0.3062 -0.6176 -0.7185
   31SLM     C6 2986   2.185  -4.051   3.167  0.1651 -0.0304 -0.0775
   31SLM     H7 2987   2.291  -4.075   3.181 -0.0358 -1.1087 -0.3338
   31SLM     H8 2988   2.150  -4.114   3.085  0.4109 -3.5120  2.2554
   31SLM     H9 2989   2.168  -3.951   3.126 -0.0983  0.5274  1.3120
   32SLM     O1 2990   1.953  -4.034   3.248  0.3122 -0.4649  0.2034
   32SLM     C2 2991   1.859  -4.041   3.341  0.4409  0.7825  0.4457
   32SLM     C3 2992   1.719  -4.040   3.284  0.2423 -0.3936  0.8873
   32SLM     O4 2993   1.889  -4.086   3.448  0.0474  0.4209  0.4076
   32SLM     H5 2994   1.687  -3.938   3.308 -3.1921 -1.7874  3.0694
   32SLM     C6 2995   1.633  -4.143   3.356 -0.7990 -0.1941 -0.0328
   32SLM     H7 2996   1.637  -4.140   3.465 -1.5971 -3.3671  0.1644
   32SLM     H8 2997   1.535  -4.149   3.310 -1.2485  1.1139  0.6863
   32SLM     H9 2998   1.668  -4.240   3.321 -3.3406 -0.3286 -2.5326
   33SLM     O1 2999   1.732  -4.078   3.149 -0.3506  0.0278  0.7104
   33SLM     C2 3000   1.663  -4.008   3.059  0.6728  0.4216  0.2184
   33SLM     C3 3001   1.716  -4.022   2.918  0.6451  0.1639  0.2326
   33SLM     O4 3002   1.564  -3.945   3.085  0.1857 -0.1497 -0.2355
   33SLM     H5 3003   1.757  -3.922   2.900 -1.1389  1.3644  2.2653
   33SLM     C6 3004   1.614  -4.034   2.807  0.8101 -0.1526  0.1132
   33SLM     H7 3005   1.640  -4.011   2.703  0.6837 -0.8039 -0.0632
   33SLM     H8 3006   1.573  -4.135   2.813 -0.1064  0.1786 -0.2586
   33SLM     H9 3007   1.533  -3.961   2.821  0.9148 -0.1572  0.7809
   34SLM     O1 3008   1.788  -4.142   2.907  0.2465 -0.0622  0.0761
   34SLM     C2 3009   1.908  -4.139   2.852 -0.1684 -0.1095 -0.8480
   34SLM     C3 3010   1.975  -4.273   2.834 -0.2885 -0.2847 -0.0178
   34SLM     O4 3011   1.962  -4.040   2.810  0.2902 -0.2399 -0.5808
   34SLM     H5 3012   2.078  -4.241   2.853 -0.2823  0.3823 -1.1169
   34SLM     C6 3013   1.967  -4.319   2.690  0.3667 -0.4255 -0.0113
   34SLM     H7 3014   1.872  -4.313   2.637  0.1572 -3.8287 -0.2841
   34SLM     H8 3015   2.039  -4.261   2.631  0.8214  1.0986  1.9537
   34SLM     H9 3016   1.994  -4.425   2.689 -3.6831 -1.6364 -0.7720
   35SLM     O1 3017   1.921  -4.377   2.913  0.1057 -0.6697 -0.2536
   35SLM     C2 3018   1.938  -4.369   3.044  0.4126  0.4191 -0.3541
   35SLM     C3 3019   1.845  -4.473   3.101  0.6154  0.4892  0.1124
   35SLM     O4 3020   1.998  -4.283   3.103  0.4964 -0.1499  0.4010
   35SLM     H5 3021   1.854  -4.560   3.034 -0.8804 -0.1267  0.6740
   35SLM     C6 3022   1.701  -4.427   3.104  0.3586 -0.3344  0.8564
   35SLM     H7 3023   1.670  -4.373   3.194  4.3327  1.3990  1.3896
   35SLM     H8 3024   1.688  -4.346   3.031  2.5590  1.9233  2.7858
   35SLM     H9 3025   1.638  -4.517   3.103 -1.8347  1.0033  3.7931
   36SLM     O1 3026   1.878  -4.513   3.232  0.7777  0.4413  0.0580
   36SLM     C2 3027   2.002  -4.530   3.275  0.6376 -0.1229  0.2545
   36SLM     C3 3028   1.998  -4.522   3.426  0.4280  0.4012  0.2238
   36SLM     O4 3029   2.103  -4.539   3.211  0.5541 -1.3507  0.2777
   36SLM     H5 3030   1.926  -4.447   3.460  0.6761  0.2999  0.9739
   36SLM     C6 3031   1.955  -4.649   3.496 -0.7244  0.3030 -0.6242
   36SLM     H7 3032   1.847  -4.658   3.488 -1.3104  3.5850  1.6954
   36SLM     H8 3033   1.997  -4.741   3.454 -1.7925 -1.3808  1.7803
   36SLM     H9 3034   1.994  -4.664   3.597  0.6907  1.1450 -1.0229
   37SLM     O1 3035   2.129  -4.483   3.459  0.5801 -0.1477  0.2735
   37SLM     C2 3036   2.135  -4.379   3.540 -0.0684  0.2356 -0.1596
   37SLM     C3 3037   2.276  -4.370   3.595  0.0805 -0.0542 -0.4929
   37SLM     O4 3038   2.048  -4.298   3.560 -0.2791 -0.1231  0.4136
   37SLM     H5 3039   2.257  -4.305   3.680 -0.1814 -0.9289  0.1308
   37SLM     C6 3040   2.380  -4.324   3.494  0.2832  0.5668 -0.0062
   37SLM     H7 3041   2.408  -4.395   3.417  0.2975  0.0336  0.4824
   37SLM     H8 3042   2.474  -4.291   3.538 -0.1403  1.0358  0.5722
   37SLM     H9 3043   2.340  -4.246   3.429  1.5062 -0.0699 -1.5853
   38SLM     O1 3044   2.315  -4.492   3.652  0.4644  0.4505  0.3422
   38SLM     C2 3045   2.403  -4.495   3.750  0.7597  0.3008  0.0750
   38SLM     C3 3046   2.420  -4.640   3.793 -0.2987  0.1761  0.0930
   38SLM     O4 3047   2.442  -4.396   3.806 -0.4819  0.8915 -0.0736
   38SLM     H5 3048   2.422  -4.704   3.704 -1.1716  0.1089  0.1083
   38SLM     C6 3049   2.328  -4.687   3.904  0.3278  0.2533  0.6494
   38SLM     H7 3050   2.321  -4.622   3.991 -1.1605 -2.6325  2.8598
   38SLM     H8 3051   2.341  -4.786   3.948  2.7533  1.1206  2.0858
   38SLM     H9 3052   2.234  -4.680   3.849  1.7290  2.0228 -1.7062
   39SLM     O1 3053   2.548  -4.652   3.849 -0.0746  0.2844 -0.3863
   39SLM     C2 3054   2.657  -4.620   3.781  0.2908  1.1529  0.5835
   39SLM     C3 3055   2.780  -4.613   3.869  0.5351 -0.0788  0.3573
   39SLM     O4 3056   2.650  -4.595   3.664 -0.7450 -0.5615  0.2454
   39SLM     H5 3057   2.760  -4.667   3.962 -0.8390 -1.6482 -0.7822
   39SLM     C6 3058   2.808  -4.466   3.895  0.1716 -0.0131  0.3784
   39SLM     H7 3059   2.892  -4.434   3.956  1.4545 -0.0511 -1.2911
   39SLM     H8 3060   2.716  -4.420   3.932 -0.1471  1.7496 -2.2642
   39SLM     H9 3061   2.823  -4.405   3.805 -1.0136 -0.6936 -0.3233
   40SLM     O1 3062   2.897  -4.664   3.809 -0.1058 -0.3192 -0.7120
   40SLM     C2 3063   2.901  -4.778   3.743  1.0981 -0.7234  0.0338
   40SLM     C3 3064   3.025  -4.810   3.664  1.0791 -0.9693  0.1026
   40SLM     O4 3065   2.819  -4.863   3.768  0.6289 -0.1950  0.3135
   40SLM     H5 3066   3.108  -4.801   3.734  0.8798  0.5742  0.1599
   40SLM     C6 3067   3.054  -4.712   3.552 -0.6069 -0.4787  0.0678
   40SLM     H7 3068   3.146  -4.750   3.506 -1.0231 -1.5534  0.1153
   40SLM     H8 3069   2.980  -4.685   3.477 -0.6095 -1.1211 -0.1644
   40SLM     H9 3070   3.087  -4.620   3.601  0.2794 -0.8355  0.1679
   41SLM     O1 3071   3.008  -4.937   3.605 -0.1828 -0.6132 -0.3327
   41SLM     C2 3072   3.123  -5.003   3.595  0.1250 -0.0981 -0.2104
   41SLM     C3 3073   3.085  -5.144   3.559  0.3332 -0.1696 -0.1478
   41SLM     O4 3074   3.231  -4.953   3.609 -0.0527  0.2927 -0.2125
   41SLM     H5 3075   3.011  -5.143   3.478 -0.5963  3.3463  0.6046
   41SLM     C6 3076   3.024  -5.220   3.675  0.1483 -0.4439 -0.4210
   41SLM     H7 3077   2.972  -5.305   3.631 -0.7303  0.7412 -1.7586
   41SLM     H8 3078   2.950  -5.162   3.731  0.8547 -1.7783  2.0456
   41SLM     H9 3079   3.105  -5.226   3.749 -0.4444 -0.2509  0.2589
   42SLM     O1 3080   3.192  -5.230   3.527 -0.0687 -0.9146  0.4859
   42SLM     C2 3081   3.263  -5.195   3.422 -0.5072 -0.5968  0.2913
   42SLM     C3 3082   3.379  -5.290   3.399 -0.5301 -0.5212 -0.1514
   42SLM     O4 3083   3.242  -5.100   3.352  0.1473 -0.0939  0.7580
   42SLM     H5 3084   3.352  -5.366   3.473  2.1100  0.9321  2.5087
   42SLM     C6 3085   3.503  -5.213   3.438 -0.2004 -0.9945 -0.2584
   42SLM     H7 3086   3.598  -5.266   3.427 -0.7143 -2.4398  1.8552
   42SLM     H8 3087   3.484  -5.211   3.545 -2.8012  1.0426 -0.6417
   42SLM     H9 3088   3.504  -5.106   3.414 -1.1230 -0.7027  0.9421
   43SLM     O1 3089   3.398  -5.333   3.267 -0.1062 -0.1344 -0.2178
   43SLM     C2 3090   3.428  -5.461   3.258 -0.2867 -0.2014  0.1359
   43SLM     C3 3091   3.452  -5.495   3.113 -0.0053 -0.2937  0.2016
   43SLM     O4 3092   3.431  -5.534   3.354  0.4525 -0.5319 -0.1317
   43SLM     H5 3093   3.487  -5.407   3.058  1.5096 -0.4031  0.9611
   43SLM     C6 3094   3.328  -5.558   3.052 -0.1216 -0.5384  0.6896
   43SLM     H7 3095   3.275  -5.624   3.121  3.5028 -4.4380  0.1477
   43SLM     H8 3096   3.363  -5.598   2.956 -1.2209  0.6845 -0.2546
   43SLM     H9 3097   3.246  -5.487   3.039 -1.0292 -1.5018  0.9921
   44SLM     O1 3098   3.542  -5.602   3.101 -0.3748 -0.5905  0.0435
   44SLM     C2 3099   3.668  -5.591   3.140 -0.1110  0.0832 -0.9550
   44SLM     C3 3100   3.738  -5.724   3.121 -0.4588 -0.1485 -0.6051
   44SLM     O4 3101   3.729  -5.493   3.173 -0.1747 -0.3606  0.5518
   44SLM     H5 3102   3.712  -5.750   3.018 -2.2579  2.0348 -0.7814
   44SLM     C6 3103   3.674  -5.830   3.210 -0.3136  0.2143 -0.0672
   44SLM     H7 3104   3.573  -5.857   3.179 -1.1360  0.8785  1.8550
   44SLM     H8 3105   3.740  -5.917   3.205  1.8632  1.8369 -3.3821
   44SLM     H9 3106   3.645  -5.819   3.315  0.7755 -0.8241  0.3603
   45SLM     O1 3107   3.876  -5.718   3.145 -0.5839  0.2049  0.0329
   45SLM     C2 3108   3.951  -5.723   3.036 -0.6123 -0.5474  0.0492
   45SLM     C3 3109   4.098  -5.727   3.068 -0.7054 -0.6368  0.4776
   45SLM     O4 3110   3.909  -5.708   2.925 -0.8100  0.4892  0.2577
   45SLM     H5 3111   4.138  -5.795   3.143  1.8334 -2.6214 -2.3842
   45SLM     C6 3112   4.141  -5.584   3.096 -0.8499 -0.6141  0.5820
   45SLM     H7 3113   4.247  -5.590   3.122 -1.0042  0.5871  1.6218
   45SLM     H8 3114   4.137  -5.514   3.012 -2.4126 -0.8821  0.4153
   45SLM     H9 3115   4.099  -5.515   3.170 -0.8023  3.2814 -2.6756
   46SLM     O1 3116   4.177  -5.781   2.964 -0.2643 -0.1100  0.5296
   46SLM     C2 3117   4.146  -5.899   2.914 -0.5766  0.1885  0.0101
   46SLM     C3 3118   4.215  -5.945   2.788 -0.8275 -0.2651  0.0351
   46SLM     O4 3119   4.072  -5.969   2.977 -0.6140 -0.0986 -0.3457
   46SLM     H5 3120   4.322  -5.932   2.810 -1.2237  1.7984  0.9107
   46SLM     C6 3121   4.167  -5.877   2.661 -0.8146 -0.4475 -0.0681
   46SLM     H7 3122   4.263  -5.886   2.608 -0.2702  1.5535  0.4936
   46SLM     H8 3123   4.130  -5.778   2.688  0.7042 -0.2286  1.3991
   46SLM     H9 3124   4.084  -5.926   2.610 -0.6433  0.4209 -1.2344
   47SLM     O1 3125   4.206  -6.082   2.754 -0.6331 -0.3518  0.3276
   47SLM     C2 3126   4.286  -6.172   2.808 -0.8366 -0.4021  0.5466
   47SLM     C3 3127   4.287  -6.308   2.741  0.0916 -0.1151 -0.0321
   47SLM     O4 3128   4.341  -6.152   2.913 -0.5187  0.0869  0.2878
   47SLM     H5 3129   4.382  -6.327   2.690  0.6277  0.2498  0.8170
   47SLM     C6 3130   4.274  -6.428   2.832 -0.2049 -0.5012 -0.5741
   47SLM     H7 3131   4.283  -6.519   2.772 -0.3505 -0.8663 -0.0567
   47SLM     H8 3132   4.175  -6.432   2.878 -0.7296 -0.2651 -1.6628
   47SLM     H9 3133   4.350  -6.425   2.912  0.1345  0.9707 -0.9119
   48SLM     O1 3134   4.180  -6.338   2.654  0.4408  0.1462 -0.5582
   48SLM     C2 3135   4.197  -6.293   2.531 -0.0749  0.8509 -0.3765
   48SLM     C3 3136   4.073  -6.316   2.448 -0.4648 -0.1309  0.4614
   48SLM     O4 3137   4.297  -6.233   2.501  0.5220 -0.3230 -0.8032
   48SLM     H5 3138   4.068  -6.425   2.440  3.6361 -0.4942  0.7501
   48SLM     C6 3139   4.069  -6.233   2.321 -0.0616 -0.4202  0.2593
   48SLM     H7 3140   4.159  -6.257   2.263  1.5642  0.0935  2.4083
   48SLM     H8 3141   4.088  -6.128   2.346  0.8683 -0.2632 -0.9826
   48SLM     H9 3142   3.981  -6.243   2.258 -2.5154  3.7686  2.5390
   49SLM     O1 3143   3.972  -6.264   2.532 -0.0879  0.4261  0.5766
   49SLM     C2 3144   3.860  -6.334   2.529 -0.3743  0.9101 -0.4136
   49SLM     C3 3145   3.779  -6.267   2.637 -0.1015  1.6947 -0.6888
   49SLM     O4 3146   3.827  -6.427   2.460 -0.3320  0.2875  0.3784
   49SLM     H5 3147   3.817  -6.165   2.632  2.8520  0.7898  0.9044
   49SLM     C6 3148   3.815  -6.326   2.773 -0.0053  0.6531 -1.1582
   49SLM     H7 3149   3.921  -6.314   2.797 -0.4336 -0.8015  1.9287
   49SLM     H8 3150   3.762  -6.268   2.848 -1.3351 -0.9477 -0.7993
   49SLM     H9 3151   3.789  -6.432   2.781  3.0577 -0.0251  3.5380
   50SLM     O1 3152   3.642  -6.277   2.604 -0.1834 -0.2874  0.1086
   50SLM     C2 3153   3.589  -6.231   2.493 -0.0148 -0.1199  0.0980
   50SLM     C3 3154   3.454  -6.293   2.465 -0.0702 -0.0498  0.2136
   50SLM     O4 3155   3.644  -6.155   2.416 -0.2392 -0.3646 -0.3075
   50SLM     H5 3156   3.414  -6.239   2.379  2.9061  2.8522  0.4362
   50SLM     C6 3157   3.354  -6.278   2.579  0.4048 -0.2049  0.6534
   50SLM     H7 3158   3.350  -6.176   2.618  1.9468 -0.2889  1.1027
   50SLM     H8 3159   3.252  -6.307   2.553  1.1359  0.0214 -2.9954
   50SLM     H9 3160   3.390  -6.350   2.653  3.3591 -0.9467 -1.2912
   51SLM     O1 3161   3.491  -6.429   2.456 -0.1484 -0.0808  0.3610
   51SLM     C2 3162   3.479  -6.483   2.336 -1.0959 -0.5166  0.6439
   51SLM     C3 3163   3.535  -6.623   2.338  0.3539  0.0403  0.2902
   51SLM     O4 3164   3.445  -6.431   2.233  0.2124 -0.3755  0.2710
   51SLM     H5 3165   3.599  -6.636   2.426 -0.0198  1.0331  0.7271
   51SLM     C6 3166   3.619  -6.661   2.218 -0.4296 -0.3037 -0.1578
   51SLM     H7 3167   3.689  -6.577   2.219 -0.9590  0.1820  1.7766
   51SLM     H8 3168   3.561  -6.668   2.126 -1.1629  0.3528  0.2422
   51SLM     H9 3169   3.676  -6.754   2.226  0.7452  0.4517  0.6242
   52SLM     O1 3170   3.420  -6.703   2.358  0.1084  0.3313  0.0515
   52SLM     C2 3171   3.431  -6.808   2.437 -0.5731 -0.2115 -0.5613
   52SLM     C3 3172   3.293  -6.868   2.454 -0.6087 -0.1132 -0.4991
   52SLM     O4 3173   3.525  -6.854   2.496 -0.8231  0.6600  0.5498
   52SLM     H5 3174   3.233  -6.833   2.369 -1.4291 -0.1929  0.0425
   52SLM     C6 3175   3.238  -6.829   2.589  0.0080 -1.2358  0.0976
   52SLM     H7 3176   3.131  -6.836   2.611  0.3342 -1.9624  1.5358
   52SLM     H8 3177   3.278  -6.731   2.616 -1.8118 -0.2830 -0.4571
   52SLM     H9 3178   3.281  -6.879   2.676 -2.6583  0.8958  2.8809
   53SLM     O1 3179   3.271  -7.008   2.451 -0.2649 -0.1969  0.6588
   53SLM     C2 3180   3.354  -7.092   2.392 -0.5195  0.2435 -0.3412
   53SLM     C3 3181   3.305  -7.232   2.424 -0.0551  0.0796 -0.3436
   53SLM     O4 3182   3.425  -7.071   2.297  0.3686 -0.2706  0.1939
   53SLM     H5 3183   3.282  -7.220   2.530  0.9662 -1.0747  0.0297
   53SLM     C6 3184   3.182  -7.272   2.345 -0.0653 -0.6188  0.0223
   53SLM     H7 3185   3.097  -7.207   2.367 -1.2575 -2.2179  0.2908
   53SLM     H8 3186   3.146  -7.364   2.392  0.7662 -0.6439  0.6356
   53SLM     H9 3187   3.186  -7.286   2.236  0.7067 -2.0676  0.2072
   54SLM     O1 3188   3.401  -7.330   2.390  0.0991 -0.0115  0.3479
   54SLM     C2 3189   3.471  -7.389   2.486  0.3291  0.2026  0.3119
   54SLM     C3 3190   3.586  -7.456   2.415  0.2224  0.5136 -0.1590
   54SLM     O4 3191   3.430  -7.389   2.599 -0.2368  0.4423  0.1104
   54SLM     H5 3192   3.552  -7.469   2.312 -1.3310 -1.2807  0.5248
   54SLM     C6 3193   3.601  -7.597   2.467  0.5621  0.8396  0.6344
   54SLM     H7 3194   3.515  -7.658   2.440 -0.6719  3.0768 -0.7099
   54SLM     H8 3195   3.673  -7.657   2.410 -2.2715 -0.9473 -1.3257
   54SLM     H9 3196   3.599  -7.603   2.576 -3.3208 -0.4668  0.6505
   55SLM     O1 3197   3.700  -7.374   2.408 -0.1812  1.1389  0.4477
   55SLM     C2 3198   3.768  -7.353   2.296 -0.5512 -0.3222 -0.0677
   55SLM     C3 3199   3.901  -7.292   2.332 -0.9183  0.3869  0.1071
   55SLM     O4 3200   3.728  -7.375   2.185  0.2017 -0.5290 -0.3023
   55SLM     H5 3201   3.946  -7.366   2.398  0.0720 -0.8530 -1.8516
   55SLM     C6 3202   3.889  -7.153   2.391 -0.5205  0.2724  0.4646
   55SLM     H7 3203   3.972  -7.117   2.452 -0.1924 -0.4179  0.4292
   55SLM     H8 3204   3.794  -7.139   2.442  1.5447  1.7360  4.2783
   55SLM     H9 3205   3.898  -7.097   2.297 -1.3811 -1.8506 -0.9526
   56SLM     O1 3206   3.988  -7.287   2.221 -0.5918 -0.0640  0.3356
   56SLM     C2 3207   4.053  -7.396   2.186 -0.7407 -0.0050 -0.1395
   56SLM     C3 3208   4.135  -7.375   2.061 -0.4968 -0.7088 -0.1006
   56SLM     O4 3209   4.050  -7.502   2.243 -0.4238 -0.1390 -0.3682
   56SLM     H5 3210   4.129  -7.475   2.018 -0.8830 -1.1659  0.9880
   56SLM     C6 3211   4.282  -7.357   2.095 -0.6057 -0.2074  0.1036
   56SLM     H7 3212   4.299  -7.254   2.127 -0.1122 -0.2284 -0.0827
   56SLM     H8 3213   4.315  -7.419   2.179 -1.1421 -1.8402 -0.8480
   56SLM     H9 3214   4.337  -7.368   2.001 -4.3372  3.0487 -2.7772
   57SLM     O1 3215   4.100  -7.282   1.961  0.1908 -0.5478 -0.2023
   57SLM     C2 3216   3.981  -7.294   1.905  0.1240  0.0332 -0.1845
   57SLM     C3 3217   3.950  -7.179   1.811  0.2318  0.3569  0.1731
   57SLM     O4 3218   3.917  -7.395   1.916  0.9823 -0.4329  0.5499
   57SLM     H5 3219   4.039  -7.147   1.757  1.2914 -1.8039  0.5053
   57SLM     C6 3220   3.895  -7.050   1.870 -0.1521  0.5232 -0.5406
   57SLM     H7 3221   3.959  -7.023   1.954 -1.3891 -0.0343  0.6062
   57SLM     H8 3222   3.796  -7.074   1.909  0.0027 -0.1050 -0.5162
   57SLM     H9 3223   3.888  -6.971   1.795 -0.8991  0.7500 -0.2348
   58SLM     O1 3224   3.850  -7.226   1.722  0.1715  0.5132  0.1587
   58SLM     C2 3225   3.876  -7.232   1.593  0.1701 -0.1710  0.1867
   58SLM     C3 3226   3.773  -7.302   1.508 -0.1813  0.6488 -0.0760
   58SLM     O4 3227   3.972  -7.176   1.546  0.0438  0.1507  0.3078
   58SLM     H5 3228   3.680  -7.255   1.542  0.6585  2.7774 -0.6133
   58SLM     C6 3229   3.810  -7.289   1.362  0.1014 -0.4059 -0.1074
   58SLM     H7 3230   3.733  -7.338   1.302 -1.6976  1.4300  0.5723
   58SLM     H8 3231   3.795  -7.181   1.351  0.8432 -0.1577  1.1138
   58SLM     H9 3232   3.908  -7.330   1.333 -1.3888 -1.6028 -4.0999
   59SLM     O1 3233   3.771  -7.438   1.545 -0.6180  0.3766 -1.0846
   59SLM     C2 3234   3.687  -7.477   1.640  0.8352 -0.2937 -0.0498
   59SLM     C3 3235   3.680  -7.628   1.634  0.2923 -0.2602 -0.2482
   59SLM     O4 3236   3.635  -7.405   1.721  0.8538 -0.3725  0.0329
   59SLM     H5 3237   3.660  -7.648   1.529 -1.6331 -3.5989  0.6091
   59SLM     C6 3238   3.556  -7.683   1.703  0.0431  0.2101 -0.3176
   59SLM     H7 3239   3.565  -7.651   1.807  0.6291  1.5948 -0.7638
   59SLM     H8 3240   3.480  -7.626   1.649  1.4629  0.7049 -1.8687
   59SLM     H9 3241   3.549  -7.790   1.684  3.1249 -0.3941  1.3660
   60SLM     O1 3242   3.798  -7.671   1.698  0.1142  0.2824  0.4539
   60SLM     C2 3243   3.876  -7.747   1.625 -0.5799  0.3661 -0.3918
   60SLM     C3 3244   4.004  -7.759   1.705 -0.6370 -0.1283 -0.3679
   60SLM     O4 3245   3.844  -7.786   1.516 -0.5398  0.2447 -0.3607
   60SLM     H5 3246   4.038  -7.657   1.726  0.1772 -0.6103  0.7801
   60SLM     C6 3247   4.100  -7.850   1.631  0.1323  0.4504 -0.0925
   60SLM     H7 3248   4.194  -7.867   1.683  0.2821  3.9408  1.0626
   60SLM     H8 3249   4.061  -7.950   1.615  2.3217 -0.5299  0.3790
   60SLM     H9 3250   4.127  -7.802   1.536  0.9496 -0.9972 -0.6119
   61SLM     O1 3251   3.968  -7.833   1.820 -0.0406 -0.8248 -0.6270
   61SLM     C2 3252   4.014  -7.784   1.934 -0.1859 -0.7214 -0.6134
   61SLM     C3 3253   3.932  -7.822   2.055  0.0164  0.3350 -0.1352
   61SLM     O4 3254   4.105  -7.707   1.942 -0.5633 -0.3338  0.0211
   61SLM     H5 3255   3.997  -7.785   2.135 -1.8822  2.3289  0.5957
   61SLM     C6 3256   3.795  -7.759   2.041 -0.2464 -0.1894  0.0536
   61SLM     H7 3257   3.722  -7.813   2.103 -1.0359  1.1824  0.3588
   61SLM     H8 3258   3.784  -7.652   2.061 -0.7403 -0.5816  2.1209
   61SLM     H9 3259   3.767  -7.770   1.936  2.0185 -1.0454 -0.5007
   62SLM     O1 3260   3.901  -7.958   2.036  0.2539  0.2306  0.2019
   62SLM     C2 3261   3.920  -8.050   2.129  0.3503  0.0085 -0.0346
   62SLM     C3 3262   3.894  -8.190   2.079 -0.2565  0.1739 -0.1886
   62SLM     O4 3263   3.975  -8.022   2.233  0.1971  0.3291 -0.0389
   62SLM     H5 3264   3.862  -8.249   2.165 -1.7236  3.4481  1.7056
   62SLM     C6 3265   4.031  -8.237   2.033 -0.4942 -0.2409 -0.4811
   62SLM     H7 3266   4.109  -8.178   2.082  0.5337  0.8448 -3.2179
   62SLM     H8 3267   4.051  -8.210   1.929  2.6468 -0.7063 -0.0870
   62SLM     H9 3268   4.054  -8.342   2.052 -2.2723 -0.8516 -1.4145
   63SLM     O1 3269   3.807  -8.229   1.975  0.3485  0.2237 -0.7210
   63SLM     C2 3270   3.686  -8.176   1.982 -0.0305 -0.7025 -0.0543
   63SLM     C3 3271   3.620  -8.196   1.847  0.0307  0.1769 -0.2213
   63SLM     O4 3272   3.645  -8.114   2.076 -0.3613  0.1864 -0.7619
   63SLM     H5 3273   3.666  -8.291   1.816  1.4944  1.3512 -1.8139
   63SLM     C6 3274   3.673  -8.113   1.731  0.4918 -0.4691 -0.4799
   63SLM     H7 3275   3.782  -8.116   1.729  0.5459  0.4243  0.3078
   63SLM     H8 3276   3.643  -8.008   1.737 -3.6049 -1.2843 -2.7940
   63SLM     H9 3277   3.631  -8.146   1.635  2.8045  1.6376 -2.3357
   64SLM     O1 3278   3.480  -8.200   1.855  0.0304 -0.0215 -0.3160
   64SLM     C2 3279   3.419  -8.279   1.941 -0.0916  0.2280 -0.1729
   64SLM     C3 3280   3.276  -8.230   1.938 -0.0406  0.3742 -0.2029
   64SLM     O4 3281   3.465  -8.350   2.026  0.1470  0.5820 -0.0028
   64SLM     H5 3282   3.237  -8.214   1.837  1.1409 -0.8546 -0.8937
   64SLM     C6 3283   3.254  -8.110   2.028 -0.5777 -0.1563  0.3787
   64SLM     H7 3284   3.151  -8.073   2.028  0.4064  2.7868  0.1846
   64SLM     H8 3285   3.303  -8.121   2.125 -3.4383 -2.7455  1.7123
   64SLM     H9 3286   3.318  -8.038   1.977 -1.0407  1.0644  1.4637
   65SLM     O1 3287   3.192  -8.319   2.008  0.3498 -0.4321 -0.7420
   65SLM     C2 3288   3.094  -8.377   1.940 -0.0154 -0.6990  0.0078
   65SLM     C3 3289   3.005  -8.449   2.038  0.0512 -0.2809  0.3815
   65SLM     O4 3290   3.104  -8.382   1.821  0.0866  0.0094 -0.0150
   65SLM     H5 3291   3.058  -8.457   2.134 -2.4726 -6.0681  1.7639
   65SLM     C6 3292   2.999  -8.594   1.994  0.4886 -0.1666 -0.0586
   65SLM     H7 3293   3.001  -8.605   1.885 -1.9536  1.3759 -0.3225
   65SLM     H8 3294   2.917  -8.653   2.036 -2.3169  1.2576 -3.1560
   65SLM     H9 3295   3.087  -8.644   2.036 -0.4422 -2.7288 -0.9505
   66SLM     O1 3296   2.873  -8.402   2.057  0.1255  0.4831 -0.9066
   66SLM     C2 3297   2.847  -8.276   2.088 -0.0492  0.0655  0.7642
   66SLM     C3 3298   2.711  -8.241   2.033  0.0908 -0.6645 -0.0882
   66SLM     O4 3299   2.913  -8.220   2.171 -0.0087  0.3738  0.5288
   66SLM     H5 3300   2.696  -8.136   2.063 -2.3282 -0.5098 -1.5405
   66SLM     C6 3301   2.601  -8.318   2.104 -0.4724  0.7879  0.6705
   66SLM     H7 3302   2.620  -8.424   2.087  2.3308  0.6137  3.9286
   66SLM     H8 3303   2.502  -8.292   2.066 -0.0583 -0.5340 -1.5021
   66SLM     H9 3304   2.607  -8.307   2.212  0.6231 -2.4033  1.0301
   67SLM     O1 3305   2.698  -8.248   1.893 -0.2632  0.6212 -0.1359
   67SLM     C2 3306   2.731  -8.146   1.816 -0.4279  0.8619  0.1109
   67SLM     C3 3307   2.740  -8.179   1.669  0.1570  0.1461  0.2991
   67SLM     O4 3308   2.780  -8.049   1.869 -0.2996  0.2443  1.1509
   67SLM     H5 3309   2.636  -8.167   1.639  1.2554  3.4714 -3.0344
   67SLM     C6 3310   2.817  -8.082   1.581 -0.2881  0.1968 -0.0365
   67SLM     H7 3311   2.925  -8.093   1.568  0.4448  3.9956  1.4422
   67SLM     H8 3312   2.757  -8.083   1.489 -0.1087  0.0141 -0.1539
   67SLM     H9 3313   2.814  -7.976   1.609 -3.3630 -0.5101  2.9798
   68SLM     O1 3314   2.808  -8.302   1.664 -0.1888 -0.0356  0.0289
   68SLM     C2 3315   2.740  -8.407   1.620 -0.2807 -0.1654  0.4716
   68SLM     C3 3316   2.835  -8.521   1.643 -0.0494 -0.0014  0.3435
   68SLM     O4 3317   2.627  -8.410   1.581 -0.4042  0.9669  0.6916
   68SLM     H5 3318   2.891  -8.491   1.733 -2.4620 -1.3382  2.4239
   68SLM     C6 3319   2.936  -8.538   1.531  0.2590  0.3860  0.5606
   68SLM     H7 3320   2.997  -8.449   1.513  1.6383 -0.2044  2.0819
   68SLM     H8 3321   3.007  -8.616   1.557  1.1935  0.9696 -0.1349
   68SLM     H9 3322   2.890  -8.568   1.437  1.6095 -0.4530  0.1385
   69SLM     O1 3323   2.775  -8.647   1.667  0.5958 -0.3058  0.4077
   69SLM     C2 3324   2.675  -8.659   1.752  0.3332 -0.2143  0.1140
   69SLM     C3 3325   2.626  -8.802   1.751  0.8839 -0.4039  0.1881
   69SLM     O4 3326   2.652  -8.577   1.837  0.1368 -0.2203  0.0694
   69SLM     H5 3327   2.703  -8.864   1.798  0.4374 -0.0439  1.4353
   69SLM     C6 3328   2.595  -8.864   1.616  0.3572  0.1130  0.0717
   69SLM     H7 3329   2.494  -8.845   1.579  1.0908 -0.7755 -2.5984
   69SLM     H8 3330   2.594  -8.972   1.607  1.0464 -0.2082  2.9871
   69SLM     H9 3331   2.662  -8.838   1.533 -0.4373 -2.2065 -1.3708
   70SLM     O1 3332   2.511  -8.810   1.832  0.9586 -0.0052  0.3365
   70SLM     C2 3333   2.496  -8.916   1.910 -0.3720 -0.0637  0.0288
   70SLM     C3 3334   2.376  -8.905   2.001  0.2414 -0.3550  0.8832
   70SLM     O4 3335   2.558  -9.018   1.893  0.7042  0.5515  0.2025
   70SLM     H5 3336   2.290  -8.865   1.947 -0.0350 -1.8812  0.1498
   70SLM     C6 3337   2.408  -8.825   2.126 -0.1431  0.6222  0.3637
   70SLM     H7 3338   2.306  -8.829   2.166 -1.4907 -0.3466 -2.8716
   70SLM     H8 3339   2.483  -8.869   2.193 -0.3828 -2.1958 -1.0868
   70SLM     H9 3340   2.437  -8.721   2.107  0.8479  0.2113 -0.4190
   71SLM     O1 3341   2.349  -9.027   2.066 -0.6418 -0.5181  0.2287
   71SLM     C2 3342   2.244  -9.094   2.022 -0.8657  0.0024 -0.0342
   71SLM     C3 3343   2.225  -9.226   2.092 -0.1848 -0.1352 -0.1043
   71SLM     O4 3344   2.167  -9.046   1.943  0.1984  0.5250 -0.7834
   71SLM     H5 3345   2.200  -9.225   2.199  1.4708 -1.0780  0.3429
   71SLM     C6 3346   2.117  -9.309   2.026 -0.0927  0.1128 -0.5715
   71SLM     H7 3347   2.024  -9.257   2.050  1.9123  4.4108 -1.3290
   71SLM     H8 3348   2.142  -9.325   1.921 -0.3677 -2.1888 -0.3493
   71SLM     H9 3349   2.116  -9.408   2.074 -4.5338  0.8375  1.3600
   72SLM     O1 3350   2.335  -9.311   2.067 -0.1626  0.0269 -0.5742
   72SLM     C2 3351   2.439  -9.298   2.148 -1.0856 -0.4716  0.7327
   72SLM     C3 3352   2.549  -9.399   2.122 -0.4369  0.4231 -0.0554
   72SLM     O4 3353   2.443  -9.221   2.240 -0.8849  0.1150  0.2411
   72SLM     H5 3354   2.517  -9.473   2.196  0.8788 -2.1963 -1.9478
   72SLM     C6 3355   2.693  -9.359   2.149 -0.2864 -0.0410 -0.1644
   72SLM     H7 3356   2.745  -9.316   2.063  0.8769 -2.9767 -1.0526
   72SLM     H8 3357   2.717  -9.312   2.245  1.5643  2.1479 -1.5994
   72SLM     H9 3358   2.753  -9.450   2.152  0.4072  0.3728 -0.9544
   73SLM     O1 3359   2.543  -9.467   1.999  0.2648 -0.4175  0.3661
   73SLM     C2 3360   2.481  -9.583   1.988  0.1344 -0.3169  0.0152
   73SLM     C3 3361   2.499  -9.641   1.850 -0.4757 -0.4392 -0.0156
   73SLM     O4 3362   2.406  -9.631   2.070 -0.8623 -0.1392 -0.7721
   73SLM     H5 3363   2.606  -9.642   1.827 -0.5763  3.3751 -1.3545
   73SLM     C6 3364   2.432  -9.557   1.742 -0.0756  0.4841  0.4462
   73SLM     H7 3365   2.333  -9.526   1.775  0.2084  1.3490  0.5181
   73SLM     H8 3366   2.404  -9.619   1.656  3.3121 -2.0624  0.9657
   73SLM     H9 3367   2.490  -9.466   1.723  1.8163 -0.5748  0.9158
   74SLM     O1 3368   2.431  -9.764   1.851 -0.7097 -0.3094  0.1882
   74SLM     C2 3369   2.501  -9.871   1.884 -0.4041 -0.2857 -0.3692
   74SLM     C3 3370   2.415  -9.994   1.897 -0.3051 -0.2360  0.8860
   74SLM     O4 3371   2.621  -9.871   1.898 -0.4408  0.6774  0.0155
   74SLM     H5 3372   2.419 -10.020   2.003  0.3111 -0.3381  0.8404
   74SLM     C6 3373   2.469 -10.110   1.816 -0.6475 -0.0139  0.3320
   74SLM     H7 3374   2.576 -10.128   1.828 -0.7171 -2.9001 -2.2238
   74SLM     H8 3375   2.431 -10.202   1.861  0.9045 -1.0833 -0.4520
   74SLM     H9 3376   2.444 -10.094   1.711 -1.2675 -1.0511  0.3041
   75SLM     O1 3377   2.284  -9.966   1.852  0.0868 -0.1404 -0.2218
   75SLM     C2 3378   2.188  -9.953   1.942 -0.5071 -1.0495 -0.7150
   75SLM     C3 3379   2.056  -9.910   1.881 -0.2936  0.1505 -0.3560
   75SLM     O4 3380   2.214  -9.958   2.059 -0.3306 -0.0032 -0.7049
   75SLM     H5 3381   2.074  -9.845   1.795  0.5714 -0.4415 -0.6318
   75SLM     C6 3382   1.966  -9.848   1.986  0.0410  0.0195  0.0139
   75SLM     H7 3383   1.991  -9.744   2.008  1.4983 -0.8288  2.7195
   75SLM     H8 3384   1.861  -9.833   1.959  0.2218 -1.4414 -1.6298
   75SLM     H9 3385   1.966  -9.894   2.084 -1.6078  2.5360  1.3226
   76SLM     O1 3386   2.020 -10.041   1.842 -0.1409 -0.1293  0.4263
   76SLM     C2 3387   2.020 -10.074   1.714  1.0587 -0.1015  0.4121
   76SLM     C3 3388   1.988 -10.219   1.689  0.3293  0.1273 -0.0158
   76SLM     O4 3389   2.043  -9.995   1.626 -0.0066 -0.6007 -0.3345
   76SLM     H5 3390   2.057 -10.241   1.607  1.3676  2.3003  0.2098
   76SLM     C6 3391   1.845 -10.245   1.647  0.5063 -0.9974  0.0378
   76SLM     H7 3392   1.764 -10.232   1.720 -1.3597 -1.5710 -1.8301
   76SLM     H8 3393   1.831 -10.344   1.603 -2.6578 -1.4963  1.8477
   76SLM     H9 3394   1.808 -10.176   1.571  1.7122 -3.4421 -2.9658
   77SLM     O1 3395   2.006 -10.312   1.794  0.2011 -0.2150 -0.2945
   77SLM     C2 3396   2.129 -10.348   1.825  0.4587  0.4973 -0.4772
   77SLM     C3 3397   2.145 -10.425   1.954 -0.1379  0.2295 -0.5620
   77SLM     O4 3398   2.222 -10.308   1.759  0.6844  0.5318 -0.1450
   77SLM     H5 3399   2.251 -10.441   1.975 -1.1375 -2.4783  3.3168
   77SLM     C6 3400   2.077 -10.561   1.952  0.9579 -0.3457  0.2575
   77SLM     H7 3401   2.092 -10.605   1.853  2.3312  4.8498 -2.2111
   77SLM     H8 3402   1.968 -10.563   1.955  0.8990 -1.0478 -1.2931
   77SLM     H9 3403   2.125 -10.624   2.027 -0.3908 -1.0426  0.5575
   78SLM     O1 3404   2.077 -10.363   2.060  0.5862 -0.2330  0.1807
   78SLM     C2 3405   2.136 -10.328   2.174 -0.3481 -0.0063  0.6064
   78SLM     C3 3406   2.032 -10.273   2.268 -0.6815 -0.0948  0.2933
   78SLM     O4 3407   2.254 -10.340   2.193 -0.1596  0.0156 -0.4658
   78SLM     H5 3408   1.937 -10.307   2.226  0.1295  2.1586 -3.8433
   78SLM     C6 3409   2.036 -10.122   2.280  0.1672  0.0284 -1.3034
   78SLM     H7 3410   1.947 -10.091   2.335 -1.0021 -0.0747 -3.0455
   78SLM     H8 3411   2.016 -10.087   2.179  0.4856 -2.4628 -2.3032
   78SLM     H9 3412   2.115 -10.064   2.327  0.2989 -0.5790 -0.7597
   79SLM     O1 3413   2.042 -10.331   2.397 -0.0888 -0.3995  0.1096
   79SLM     C2 3414   1.946 -10.411   2.439 -0.5030  0.0379  0.0065
   79SLM     C3 3415   1.986 -10.466   2.574  0.5823 -0.2230 -0.4096
   79SLM     O4 3416   1.848 -10.447   2.379 -0.7064  0.4402  0.0953
   79SLM     H5 3417   1.925 -10.557   2.582 -2.4882  1.8668  3.6139
   79SLM     C6 3418   1.944 -10.377   2.689 -0.0827 -0.7008 -0.2762
   79SLM     H7 3419   1.840 -10.346   2.706 -0.0606 -0.4646 -0.5514
   79SLM     H8 3420   1.974 -10.428   2.780 -0.4000  2.1703  1.5704
   79SLM     H9 3421   2.002 -10.284   2.698 -0.0580 -0.8395  1.1620
   80SLM     O1 3422   2.121 -10.486   2.611  0.4395  0.4903  0.5112
   80SLM     C2 3423   2.194 -10.557   2.528 -0.2961  0.9960 -0.5823
   80SLM     C3 3424   2.337 -10.547   2.575 -0.3037 -0.3110 -0.2309
   80SLM     O4 3425   2.165 -10.628   2.435  0.3830  0.6472 -0.5317
   80SLM     H5 3426   2.342 -10.507   2.677  1.7021  0.6836 -0.6633
   80SLM     C6 3427   2.428 -10.457   2.494 -0.9935  0.4662 -0.1624
   80SLM     H7 3428   2.426 -10.356   2.536 -1.6032  0.8565 -1.0868
   80SLM     H8 3429   2.530 -10.497   2.502 -1.5276 -0.6312  1.6581
   80SLM     H9 3430   2.398 -10.442   2.390 -1.7116  0.4146  0.0389
   81SLM     O1 3431   2.382 -10.680   2.574  0.0624 -0.1874 -0.2508
   81SLM     C2 3432   2.461 -10.716   2.674  0.4220  0.1366 -0.4165
   81SLM     C3 3433   2.473 -10.867   2.679 -0.3800  0.0339 -1.1976
   81SLM     O4 3434   2.506 -10.641   2.756  0.1405 -0.9044  0.7122
   81SLM     H5 3435   2.521 -10.885   2.776 -4.2994  1.6127  1.2772
   81SLM     C6 3436   2.557 -10.912   2.561  1.0080  0.2367 -0.3105
   81SLM     H7 3437   2.646 -10.853   2.536  1.6251  0.0376  1.2536
   81SLM     H8 3438   2.600 -11.006   2.599 -1.6777 -0.2666  1.7719
   81SLM     H9 3439   2.504 -10.942   2.470  2.2902 -0.5299 -0.8408
   82SLM     O1 3440   2.346 -10.927   2.687 -0.3550  0.1855  0.8269
   82SLM     C2 3441   2.256 -10.890   2.777 -0.5821  1.4842  0.0981
   82SLM     C3 3442   2.130 -10.969   2.751 -0.1524  0.9459 -0.3820
   82SLM     O4 3443   2.278 -10.816   2.869 -0.6008  0.8562  0.6154
   82SLM     H5 3444   2.157 -11.066   2.711  0.5619  1.6502 -1.6692
   82SLM     C6 3445   2.042 -10.937   2.631 -0.1906  0.0244 -0.6031
   82SLM     H7 3446   2.107 -10.929   2.544  2.3698  1.6648  1.3374
   82SLM     H8 3447   1.955 -11.004   2.642 -2.7642  3.3472  1.5307
   82SLM     H9 3448   2.010 -10.834   2.648 -1.5933 -0.7697  2.3937
   83SLM     O1 3449   2.051 -10.977   2.867  0.1548 -0.2831 -0.2504
   83SLM     C2 3450   2.096 -11.031   2.979  0.0710 -0.0925 -0.1240
   83SLM     C3 3451   2.011 -11.001   3.101  0.3193 -0.0962  0.0494
   83SLM     O4 3452   2.190 -11.106   2.979  0.5348  0.4899  0.0814
   83SLM     H5 3453   2.060 -10.929   3.167  2.3452 -1.6989  0.4018
   83SLM     C6 3454   1.988 -11.124   3.187  0.3856 -0.4570 -0.4402
   83SLM     H7 3455   2.081 -11.153   3.236  1.5231  0.7039 -1.8188
   83SLM     H8 3456   1.947 -11.209   3.132  2.8242 -2.0544  0.0910
   83SLM     H9 3457   1.923 -11.117   3.275  3.4993  2.6683  1.9096
   84SLM     O1 3458   1.884 -10.957   3.058  0.1998 -0.0608  0.4357
   84SLM     C2 3459   1.859 -10.828   3.068 -0.3710 -0.1760  0.5230
   84SLM     C3 3460   1.721 -10.817   3.008 -0.2961 -0.8990  0.2110
   84SLM     O4 3461   1.930 -10.738   3.104  0.2290 -0.3460 -0.2195
   84SLM     H5 3462   1.681 -10.918   3.018  2.0687 -1.7047  3.2209
   84SLM     C6 3463   1.735 -10.774   2.863  0.0630  0.1213  0.5423
   84SLM     H7 3464   1.815 -10.819   2.805 -1.2513  0.6863 -1.8182
   84SLM     H8 3465   1.725 -10.667   2.843 -2.9424 -0.6519 -3.3239
   84SLM     H9 3466   1.649 -10.817   2.811 -1.0879 -1.6536  3.6145
   85SLM     O1 3467   1.660 -10.721   3.091  0.6121 -0.2509  0.1405
   85SLM     C2 3468   1.536 -10.748   3.128  0.6250  0.2673  0.5723
   85SLM     C3 3469   1.475 -10.632   3.204  0.5073  0.2204  0.5495
   85SLM     O4 3470   1.480 -10.853   3.115  0.4275  0.4464 -0.0370
   85SLM     H5 3471   1.547 -10.595   3.278  1.9850 -0.5363 -0.4550
   85SLM     C6 3472   1.355 -10.683   3.283  0.5142 -0.6384  0.0170
   85SLM     H7 3473   1.395 -10.734   3.372  0.0458 -1.5773 -0.2900
   85SLM     H8 3474   1.284 -10.605   3.309 -0.4589 -1.0784 -1.2348
   85SLM     H9 3475   1.297 -10.766   3.242  0.2028 -0.1553 -0.5324
   86SLM     O1 3476   1.454 -10.516   3.128  0.1813 -0.0666  0.1981
   86SLM     C2 3477   1.360 -10.524   3.035 -0.1926 -0.0978  0.5781
   86SLM     C3 3478   1.330 -10.395   2.963  0.4542 -0.0179  0.4427
   86SLM     O4 3479   1.300 -10.623   3.001  0.0243  0.1061 -0.4171
   86SLM     H5 3480   1.415 -10.334   2.994  0.5920  0.3664 -0.6823
   86SLM     C6 3481   1.201 -10.333   3.015  0.0949 -1.3987  1.2435
   86SLM     H7 3482   1.175 -10.242   2.961  5.1709  0.3544  1.2168
   86SLM     H8 3483   1.117 -10.403   3.013 -0.2706 -0.9838  1.7499
   86SLM     H9 3484   1.205 -10.333   3.124 -3.9730 -4.3646  1.6262
   87SLM     O1 3485   1.314 -10.416   2.825  0.3228  0.2149  0.4211
   87SLM     C2 3486   1.421 -10.456   2.758 -0.1466 -0.1229 -0.1399
   87SLM     C3 3487   1.406 -10.462   2.608 -0.2702 -0.7124 -0.1051
   87SLM     O4 3488   1.529 -10.473   2.808 -0.6481 -1.4226  0.5416
   87SLM     H5 3489   1.402 -10.569   2.586  1.4631 -1.2857  2.0841
   87SLM     C6 3490   1.510 -10.385   2.529  0.9482 -1.2950  0.9041
   87SLM     H7 3491   1.509 -10.398   2.420  0.7133  3.8301  0.0583
   87SLM     H8 3492   1.524 -10.278   2.545 -2.0051 -0.8697  1.2383
   87SLM     H9 3493   1.601 -10.420   2.578  1.1358 -2.7650 -0.4023
   88SLM     O1 3494   1.279 -10.405   2.579  0.2027  0.3507 -0.1387
   88SLM     C2 3495   1.179 -10.489   2.562  0.4228  0.1807 -0.6209
   88SLM     C3 3496   1.044 -10.420   2.570 -0.0781 -0.8127 -0.3092
   88SLM     O4 3497   1.197 -10.603   2.530  0.0159 -0.0382 -0.0926
   88SLM     H5 3498   1.058 -10.312   2.570  1.9004 -1.0265 -0.7270
   88SLM     C6 3499   0.969 -10.459   2.696  0.7133  0.6483  0.6434
   88SLM     H7 3500   0.984 -10.385   2.776 -3.3643  0.4867  1.7821
   88SLM     H8 3501   0.986 -10.555   2.745 -0.9977  0.3267  0.6615
   88SLM     H9 3502   0.868 -10.476   2.657  0.8491 -3.8349  1.7662
   89SLM     O1 3503   0.966 -10.439   2.455  0.1439 -0.6460 -0.4891
   89SLM     C2 3504   1.018 -10.405   2.338  0.4069 -0.0395 -0.1963
   89SLM     C3 3505   0.953 -10.479   2.224  0.4306 -0.0643 -0.1937
   89SLM     O4 3506   1.101 -10.319   2.334 -0.1219  0.5012  0.1399
   89SLM     H5 3507   0.871 -10.531   2.274 -3.9324  5.5011 -0.5868
   89SLM     C6 3508   1.050 -10.573   2.154 -0.0591 -0.3763 -0.4588
   89SLM     H7 3509   1.114 -10.635   2.217 -0.6336  1.2591  1.8529
   89SLM     H8 3510   1.002 -10.645   2.087  0.3359 -1.5371  0.4725
   89SLM     H9 3511   1.109 -10.505   2.091  0.4817 -0.7404 -0.3590
   90SLM     O1 3512   0.882 -10.398   2.133  0.6600  0.1185 -0.2133
   90SLM     C2 3513   0.772 -10.342   2.180  0.1690 -1.2817  0.3752
   90SLM     C3 3514   0.696 -10.268   2.072  0.1120 -0.7706  0.7597
   90SLM     O4 3515   0.725 -10.356   2.290 -0.1576 -0.3174  0.3736
   90SLM     H5 3516   0.739 -10.289   1.974  0.4808  4.6251 -0.5456
   90SLM     C6 3517   0.720 -10.120   2.095  0.3826 -0.8302  0.8591
   90SLM     H7 3518   0.826 -10.092   2.099  0.1530  0.2730 -0.3241
   90SLM     H8 3519   0.673 -10.093   2.190  1.4220  0.7115  0.9843
   90SLM     H9 3520   0.663 -10.066   2.020 -0.1648 -2.2589  0.2064
   91SLM     O1 3521   0.558 -10.294   2.064 -0.0876  0.2704  0.6768
   91SLM     C2 3522   0.525 -10.421   2.048 -0.3531  0.3946  0.2130
   91SLM     C3 3523   0.379 -10.441   2.083 -0.3730  0.3006  0.0782
   91SLM     O4 3524   0.595 -10.502   1.993 -0.4727  0.1002  0.4904
   91SLM     H5 3525   0.337 -10.354   2.134 -0.2712 -0.0793  0.8171
   91SLM     C6 3526   0.360 -10.555   2.180  0.0971 -0.1236 -0.3224
   91SLM     H7 3527   0.420 -10.544   2.271 -2.0076 -1.0137  1.2571
   91SLM     H8 3528   0.390 -10.652   2.139 -1.3912  0.0705 -1.9946
   91SLM     H9 3529   0.258 -10.559   2.220  0.8628  0.4365  1.8481
   92SLM     O1 3530   0.318 -10.480   1.962 -1.0291 -0.7372  0.7352
   92SLM     C2 3531   0.296 -10.387   1.871  0.2928 -0.5855  0.5572
   92SLM     C3 3532   0.276 -10.450   1.735 -0.1000  0.2554  0.2170
   92SLM     O4 3533   0.298 -10.268   1.887 -0.7225 -0.5343  0.3458
   92SLM     H5 3534   0.173 -10.484   1.719 -0.3993  1.7056 -1.2283
   92SLM     C6 3535   0.371 -10.563   1.701 -0.4169  0.0263  0.0866
   92SLM     H7 3536   0.350 -10.596   1.599 -1.1134 -0.6876  0.4460
   92SLM     H8 3537   0.342 -10.653   1.757 -1.4475  0.6073  0.5196
   92SLM     H9 3538   0.476 -10.536   1.718  0.0454  0.2771 -2.7395
   93SLM     O1 3539   0.298 -10.349   1.639 -0.3374 -0.3114 -0.4450
   93SLM     C2 3540   0.203 -10.262   1.613  0.5031  0.7425 -0.0525
   93SLM     C3 3541   0.260 -10.134   1.555  0.5657  0.7257 -0.0273
   93SLM     O4 3542   0.086 -10.288   1.622  0.5702  0.3696 -0.2714
   93SLM     H5 3543   0.348 -10.110   1.616 -0.8570  0.0056  2.4835
   93SLM     C6 3544   0.291 -10.145   1.407 -0.3285 -0.0313 -0.1620
   93SLM     H7 3545   0.363 -10.226   1.394  0.7227  1.0295 -1.1488
   93SLM     H8 3546   0.209 -10.157   1.335 -0.6046 -0.4219  0.2078
   93SLM     H9 3547   0.340 -10.049   1.395 -5.1545  2.7391 -0.5372
   94SLM     O1 3548   0.165 -10.030   1.561  0.3734  0.5547 -0.1162
   94SLM     C2 3549   0.179  -9.941   1.657  0.1526  0.4486  0.0141
   94SLM     C3 3550   0.075  -9.831   1.658  0.0532  0.3553  0.3848
   94SLM     O4 3551   0.275  -9.945   1.729 -0.4496  0.2460  0.8230
   94SLM     H5 3552   0.078  -9.781   1.560  2.1542 -1.3579 -0.4948
   94SLM     C6 3553   0.108  -9.742   1.777  0.2158  0.8245 -0.0072
   94SLM     H7 3554   0.097  -9.783   1.877  4.1273  0.0291  0.2672
   94SLM     H8 3555   0.044  -9.653   1.783  0.6706  1.1128  0.5725
   94SLM     H9 3556   0.207  -9.697   1.765 -0.7226  3.1758  0.4624
   95SLM     O1 3557  -0.045  -9.892   1.697 -0.5046  1.2830  0.1685
   95SLM     C2 3558  -0.136  -9.910   1.603 -0.5274  0.8965  0.2588
   95SLM     C3 3559  -0.252  -9.990   1.659 -0.3957  0.4093 -0.1540
   95SLM     O4 3560  -0.135  -9.866   1.491 -0.0101 -0.2639 -0.2110
   95SLM     H5 3561  -0.218 -10.001   1.763  0.2896 -1.5994 -0.5611
   95SLM     C6 3562  -0.234 -10.125   1.593  0.8827 -0.0209  1.0195
   95SLM     H7 3563  -0.271 -10.118   1.491  1.0312  4.9828  1.0709
   95SLM     H8 3564  -0.278 -10.207   1.649  0.8499 -0.6445  0.1008
   95SLM     H9 3565  -0.130 -10.160   1.599  0.5993 -1.2993 -0.7468
   96SLM     O1 3566  -0.385  -9.950   1.638 -0.5127 -0.2870 -0.7537
   96SLM     C2 3567  -0.428  -9.824   1.637 -0.3169 -0.1955  0.7897
   96SLM     C3 3568  -0.563  -9.808   1.572  0.0092  0.0828  0.1751
   96SLM     O4 3569  -0.370  -9.735   1.692  0.6384  0.1883 -0.7805
   96SLM     H5 3570  -0.568  -9.839   1.467 -0.6502  3.5757 -0.9660
   96SLM     C6 3571  -0.677  -9.858   1.659 -0.2474  0.4208  0.0344
   96SLM     H7 3572  -0.653  -9.959   1.694 -0.6805  0.4933  0.5503
   96SLM     H8 3573  -0.686  -9.800   1.751  0.3183 -1.5527  1.4005
   96SLM     H9 3574  -0.770  -9.847   1.602  0.7552 -3.1465 -2.6966
   97SLM     O1 3575  -0.584  -9.669   1.570 -0.5849 -0.0025  0.1972
   97SLM     C2 3576  -0.539  -9.606   1.463 -0.3375 -0.2035  0.1833
   97SLM     C3 3577  -0.548  -9.455   1.469  0.9103 -0.1006 -0.1121
   97SLM     O4 3578  -0.489  -9.669   1.373 -0.7540 -0.7629  0.3388
   97SLM     H5 3579  -0.455  -9.418   1.512  0.6844 -1.1092  1.3101
   97SLM     C6 3580  -0.546  -9.381   1.337 -0.2294 -0.0130 -0.0917
   97SLM     H7 3581  -0.477  -9.299   1.357 -0.8052  0.0427  1.7991
   97SLM     H8 3582  -0.632  -9.323   1.303 -1.1093 -1.1548  0.1336
   97SLM     H9 3583  -0.511  -9.434   1.248 -4.6697 -2.0096 -0.9020
   98SLM     O1 3584  -0.652  -9.407   1.551  0.7321 -0.4026 -0.1586
   98SLM     C2 3585  -0.620  -9.399   1.678 -0.4991 -0.4237  0.1694
   98SLM     C3 3586  -0.731  -9.351   1.769 -0.0330 -0.1293  0.5919
   98SLM     O4 3587  -0.511  -9.424   1.724 -0.5938 -0.5843  0.3063
   98SLM     H5 3588  -0.827  -9.396   1.743  0.5990 -0.9438 -0.4499
   98SLM     C6 3589  -0.743  -9.204   1.731  1.1174 -0.2827 -0.4335
   98SLM     H7 3590  -0.644  -9.157   1.730  1.9013 -1.8296 -2.2530
   98SLM     H8 3591  -0.800  -9.150   1.807  3.0427  0.7541  0.3232
   98SLM     H9 3592  -0.779  -9.168   1.634  0.7693 -2.6275 -1.2404
   99SLM     O1 3593  -0.683  -9.366   1.900  0.2803  0.7675  0.5870
   99SLM     C2 3594  -0.738  -9.466   1.967 -0.8303  1.0922  0.1908
   99SLM     C3 3595  -0.665  -9.470   2.099 -0.4383 -0.2126 -0.0461
   99SLM     O4 3596  -0.821  -9.538   1.918  0.1327 -0.1889  0.3782
   99SLM     H5 3597  -0.559  -9.490   2.082 -0.9035 -1.7828 -1.2770
   99SLM     C6 3598  -0.716  -9.585   2.183 -0.3607  0.2736  0.6818
   99SLM     H7 3599  -0.701  -9.682   2.133 -2.6585  1.1421 -1.9063
   99SLM     H8 3600  -0.815  -9.578   2.228 -0.5548  1.1671  0.1258
   99SLM     H9 3601  -0.644  -9.591   2.265 -0.3593 -0.9181  0.6110
  100SLE     O1 3602  -0.668  -9.345   2.165  0.0240 -0.1446 -0.1474
  100SLE     C2 3603  -0.777  -9.282   2.207  0.2085  0.2446 -0.2438
  100SLE     C3 3604  -0.729  -9.165   2.290  0.0250  0.0120  0.1947
  100SLE     O4 3605  -0.886  -9.326   2.183  0.0695  0.1065  0.6219
  100SLE     H5 3606  -0.667  -9.114   2.216  1.9099 -0.5510  1.3374
  100SLE    O10 3607  -0.826  -9.081   2.350 -0.0040 -0.2108  0.4622
  100SLE    H11 3608  -0.896  -9.061   2.290  1.9177 -0.0663 -1.8975
  100SLE     C6 3609  -0.636  -9.201   2.404  0.9580 -0.4063 -0.6817
  100SLE     H7 3610  -0.586  -9.114   2.447 -0.2589 -0.1199  0.2230
  100SLE     H8 3611  -0.687  -9.261   2.480  1.1199  2.9028  2.2667
  100SLE     H9 3612  -0.560  -9.272   2.371 -2.0196 -3.1185 -2.3586
    1SLS     O1 3613   2.966   2.276   2.416  0.4055  0.4202  1.1502
    1SLS     C2 3614   3.027   2.209   2.314 -0.0092  0.3812  0.9267
    1SLS     C3 3615   3.121   2.295   2.231 -0.3610  0.1783  0.3149
    1SLS     O4 3616   3.011   2.091   2.286  0.8439  0.5549 -0.3664
    1SLS     H5 3617   3.208   2.290   2.298  0.0431  4.0028  0.3109
    1SLS    H10 3618   2.915   2.202   2.445  2.0982  0.3661  4.5468
    1SLS     C6 3619   3.147   2.226   2.098  0.1280  0.1268  0.4340
    1SLS     H7 3620   3.232   2.262   2.039 -0.7835  1.2658 -0.2165
    1SLS     H8 3621   3.174   2.121   2.116 -2.2405 -0.4926  0.7867
    1SLS     H9 3622   3.054   2.213   2.041  0.4261 -2.0273  0.3289
    2SLM     O1 3623   3.101   2.434   2.223  0.5905  0.3046 -0.1244
    2SLM     C2 3624   2.996   2.488   2.163  0.4175 -0.4615 -0.5293
    2SLM     C3 3625   2.985   2.638   2.182 -0.3436 -0.5456 -0.2909
    2SLM     O4 3626   2.915   2.425   2.100 -0.6036  0.7890 -0.5031
    2SLM     H5 3627   2.877   2.654   2.187 -0.8145 -3.1653 -0.5698
    2SLM     C6 3628   3.070   2.715   2.083 -0.2589 -0.1713  0.0678
    2SLM     H7 3629   3.161   2.655   2.070 -0.4029 -1.0937  2.7428
    2SLM     H8 3630   3.099   2.816   2.114 -0.3476 -0.5540  1.4723
    2SLM     H9 3631   3.013   2.711   1.990  0.0340  3.0655 -0.3619
    3SLM     O1 3632   3.042   2.665   2.309  0.1550  0.3006 -0.6906
    3SLM     C2 3633   2.998   2.770   2.375  0.0427 -0.1400 -0.0629
    3SLM     C3 3634   3.063   2.778   2.512 -1.1193 -0.0182  0.4939
    3SLM     O4 3635   2.922   2.852   2.332  0.3694  0.1661 -0.0628
    3SLM     H5 3636   3.169   2.756   2.495 -1.3793 -1.1133  0.2028
    3SLM     C6 3637   3.015   2.667   2.603 -0.1811 -0.8420 -0.0008
    3SLM     H7 3638   3.030   2.572   2.551 -0.5081 -1.5994  1.2408
    3SLM     H8 3639   2.913   2.700   2.621 -1.0953 -1.5479 -3.1806
    3SLM     H9 3640   3.076   2.657   2.693 -0.6177 -5.3428  0.0498
    4SLM     O1 3641   3.065   2.898   2.586 -0.6203 -0.0707  0.5687
    4SLM     C2 3642   3.117   3.003   2.524 -0.5048 -0.5579 -0.1800
    4SLM     C3 3643   3.079   3.128   2.600  0.3422 -0.1326 -0.4488
    4SLM     O4 3644   3.195   3.001   2.433  0.4741 -0.7948  0.6362
    4SLM     H5 3645   3.057   3.109   2.705 -0.4348 -1.9138 -0.9005
    4SLM     C6 3646   2.964   3.196   2.528 -0.1803 -1.1735 -0.6011
    4SLM     H7 3647   2.942   3.294   2.569 -2.1791 -1.0783 -1.7694
    4SLM     H8 3648   2.981   3.219   2.422  2.1405  0.4531  0.0567
    4SLM     H9 3649   2.867   3.146   2.529 -1.4568  0.9661 -3.4248
    5SLM     O1 3650   3.187   3.218   2.585  0.1319  0.1372 -0.3685
    5SLM     C2 3651   3.233   3.281   2.691  0.0644  0.2548 -0.4096
    5SLM     C3 3652   3.349   3.371   2.657 -0.0155  0.3282 -0.4914
    5SLM     O4 3653   3.194   3.263   2.804 -0.7102 -0.0048 -0.7076
    5SLM     H5 3654   3.348   3.418   2.558  0.1459  0.9321 -0.2107
    5SLM     C6 3655   3.482   3.300   2.680 -0.2253  0.0786 -0.0538
    5SLM     H7 3656   3.575   3.353   2.660 -1.3280  0.8645 -3.9128
    5SLM     H8 3657   3.483   3.209   2.619 -1.3586  0.0856 -0.1006
    5SLM     H9 3658   3.492   3.280   2.787  2.0655  4.2624  0.7347
    6SLM     O1 3659   3.345   3.458   2.767 -0.1733  0.0080 -0.2431
    6SLM     C2 3660   3.390   3.582   2.763 -0.3100  0.0794  0.3338
    6SLM     C3 3661   3.371   3.643   2.900 -0.4233 -0.3414  0.5077
    6SLM     O4 3662   3.440   3.636   2.668 -1.4730 -0.4649 -0.6154
    6SLM     H5 3663   3.371   3.549   2.955 -1.3376 -0.8676 -0.3744
    6SLM     C6 3664   3.239   3.711   2.932 -0.3878  0.1846 -0.4334
    6SLM     H7 3665   3.240   3.819   2.912 -2.1081  0.4903  0.8693
    6SLM     H8 3666   3.148   3.673   2.886 -1.7127  2.9192 -0.2583
    6SLM     H9 3667   3.215   3.707   3.038 -3.5284 -0.2412 -1.0586
    7SLM     O1 3668   3.467   3.738   2.943 -0.0420 -0.0387 -0.9597
    7SLM     C2 3669   3.595   3.707   2.936 -0.0542 -0.4887  0.5600
    7SLM     C3 3670   3.683   3.827   2.960  0.0237 -0.3017 -0.5951
    7SLM     O4 3671   3.632   3.595   2.913  0.6795 -0.1926  0.2536
    7SLM     H5 3672   3.640   3.880   3.046  1.3441  1.4466 -0.9573
    7SLM     C6 3673   3.695   3.921   2.842 -0.9447 -0.1766 -0.6029
    7SLM     H7 3674   3.679   3.856   2.755  2.2247 -0.9719 -0.7164
    7SLM     H8 3675   3.793   3.966   2.826 -2.0218  1.9093 -1.7001
    7SLM     H9 3676   3.628   4.005   2.863 -1.8897 -0.8841 -0.7154
    8SLM     O1 3677   3.812   3.778   2.987  0.2235  0.5423  0.0569
    8SLM     C2 3678   3.823   3.719   3.104 -0.0346  0.0012 -0.1879
    8SLM     C3 3679   3.957   3.654   3.133  0.0642  0.3723  0.1935
    8SLM     O4 3680   3.742   3.717   3.193 -0.2574 -0.3179 -0.3945
    8SLM     H5 3681   3.941   3.549   3.158 -0.0177 -0.7217 -3.8340
    8SLM     C6 3682   4.020   3.715   3.257  0.4745  0.9396 -0.2893
    8SLM     H7 3683   3.965   3.704   3.351  3.4735  0.5502  1.5492
    8SLM     H8 3684   4.111   3.657   3.274 -1.2070 -1.4332  1.4034
    8SLM     H9 3685   4.049   3.819   3.239 -1.3112  1.4414 -0.4902
    9SLM     O1 3686   4.049   3.681   3.030  0.0768 -0.0857  0.0812
    9SLM     C2 3687   4.058   3.601   2.926 -0.1130 -0.6281  0.4787
    9SLM     C3 3688   4.168   3.666   2.846 -0.4731  0.1731  0.6293
    9SLM     O4 3689   3.997   3.498   2.912 -0.0893 -0.5003 -0.6403
    9SLM     H5 3690   4.211   3.744   2.909 -0.8933  0.1002  1.0123
    9SLM     C6 3691   4.107   3.747   2.732  0.4336  0.7388  0.5340
    9SLM     H7 3692   4.017   3.803   2.756  0.9589  2.3641 -1.0983
    9SLM     H8 3693   4.089   3.674   2.653 -0.3060  3.7254 -2.2180
    9SLM     H9 3694   4.179   3.810   2.679 -2.1769  0.7571 -3.3903
   10SLM     O1 3695   4.277   3.593   2.795 -0.5195  0.2859  0.3629
   10SLM     C2 3696   4.337   3.486   2.846  0.4204  0.4839 -0.3187
   10SLM     C3 3697   4.441   3.416   2.760  0.7747  0.3078  0.2499
   10SLM     O4 3698   4.318   3.442   2.956 -0.5447  0.1665 -0.6064
   10SLM     H5 3699   4.384   3.360   2.686 -3.3367  1.5792  2.1243
   10SLM     C6 3700   4.518   3.322   2.850  0.2724 -0.9854 -0.6491
   10SLM     H7 3701   4.586   3.368   2.922 -1.3807 -0.5265  0.6741
   10SLM     H8 3702   4.468   3.236   2.894 -3.2175  0.3264 -1.7707
   10SLM     H9 3703   4.584   3.284   2.771  1.4816  0.5812 -0.4345
   11SLM     O1 3704   4.531   3.505   2.698  0.6387  0.1188 -0.2147
   11SLM     C2 3705   4.514   3.540   2.571 -0.2675 -0.4302 -0.2553
   11SLM     C3 3706   4.629   3.629   2.532 -0.3753 -0.1185  0.1257
   11SLM     O4 3707   4.421   3.511   2.500 -0.5867  0.1275 -0.0739
   11SLM     H5 3708   4.723   3.585   2.566 -0.5115  0.1950  0.9042
   11SLM     C6 3709   4.612   3.769   2.587 -0.5378  0.2040 -0.7247
   11SLM     H7 3710   4.595   3.763   2.695 -2.1906  0.6748 -0.9216
   11SLM     H8 3711   4.705   3.825   2.577  1.9135 -2.4265  4.0288
   11SLM     H9 3712   4.525   3.830   2.561  0.0259  1.9646  1.2172
   12SLM     O1 3713   4.632   3.657   2.393 -0.9822  0.0863  0.1509
   12SLM     C2 3714   4.664   3.551   2.320 -0.3979 -0.1479  0.7364
   12SLM     C3 3715   4.641   3.572   2.173  0.5695 -0.6114  0.5076
   12SLM     O4 3716   4.730   3.462   2.366  0.1047 -0.1106  0.1088
   12SLM     H5 3717   4.738   3.548   2.129  0.6255  0.0594  0.2446
   12SLM     C6 3718   4.594   3.709   2.126 -0.2342 -1.1359 -0.2712
   12SLM     H7 3719   4.512   3.756   2.180 -1.0941 -0.9954 -1.6516
   12SLM     H8 3720   4.674   3.779   2.152 -0.0005 -0.9681 -1.3854
   12SLM     H9 3721   4.568   3.719   2.021  0.3944  0.5879 -0.3049
   13SLM     O1 3722   4.547   3.487   2.112 -0.0544  0.7526 -0.5099
   13SLM     C2 3723   4.591   3.368   2.074  0.5985  0.7831  0.1376
   13SLM     C3 3724   4.472   3.278   2.053  0.8172  0.4462  0.3276
   13SLM     O4 3725   4.705   3.330   2.079  0.2556 -0.1964  0.5708
   13SLM     H5 3726   4.393   3.339   2.008  1.0747  1.3396  1.0557
   13SLM     C6 3727   4.519   3.162   1.967  0.0042  0.6228 -0.3665
   13SLM     H7 3728   4.441   3.106   1.914  1.3098 -0.8387 -0.7994
   13SLM     H8 3729   4.573   3.184   1.875  0.0332 -3.6617 -1.5738
   13SLM     H9 3730   4.577   3.091   2.026 -3.6550  0.0397  2.9766
   14SLM     O1 3731   4.431   3.245   2.184  0.2064 -0.3858 -0.0701
   14SLM     C2 3732   4.314   3.186   2.202  0.1484 -0.2738 -0.0813
   14SLM     C3 3733   4.291   3.148   2.347 -0.0148  0.1391  0.0019
   14SLM     O4 3734   4.241   3.167   2.108  0.0915  0.6414 -0.2262
   14SLM     H5 3735   4.256   3.046   2.331 -0.3572  0.2983 -0.2720
   14SLM     C6 3736   4.187   3.234   2.417 -0.1176  0.3088 -0.3529
   14SLM     H7 3737   4.084   3.228   2.382  0.5957  1.4036 -2.8262
   14SLM     H8 3738   4.190   3.216   2.525 -0.2572  0.0187 -0.3964
   14SLM     H9 3739   4.199   3.341   2.404 -2.6033  0.8097  0.8358
   15SLM     O1 3740   4.413   3.130   2.416  0.0989  0.2973 -0.1535
   15SLM     C2 3741   4.498   3.035   2.382 -0.1082  0.0721 -0.0531
   15SLM     C3 3742   4.630   3.063   2.452  0.0881 -0.4725 -0.2000
   15SLM     O4 3743   4.481   2.954   2.295 -0.5690  0.0584  0.0521
   15SLM     H5 3744   4.621   3.159   2.503 -4.5723 -2.7239  4.1664
   15SLM     C6 3745   4.745   3.071   2.354  0.8898 -0.5339  0.7256
   15SLM     H7 3746   4.747   2.975   2.302 -3.3770  0.1752 -1.2391
   15SLM     H8 3747   4.723   3.146   2.277  0.7925 -0.9294  0.3628
   15SLM     H9 3748   4.827   3.133   2.393 -1.6747  2.8902  1.1815
   16SLM     O1 3749   4.678   2.985   2.559  0.1740 -0.3195 -0.1278
   16SLM     C2 3750   4.591   2.950   2.652  0.0158 -0.2953 -0.2671
   16SLM     C3 3751   4.652   2.855   2.752 -0.3393 -0.4304 -0.1765
   16SLM     O4 3752   4.477   2.987   2.658  0.0761 -0.1296 -0.1561
   16SLM     H5 3753   4.760   2.869   2.760 -0.2462 -1.5191  0.6344
   16SLM     C6 3754   4.649   2.718   2.687 -0.3284 -0.3626 -0.3202
   16SLM     H7 3755   4.616   2.628   2.739  2.4708 -0.2830  1.8061
   16SLM     H8 3756   4.748   2.694   2.648 -0.3744 -1.5283  0.2248
   16SLM     H9 3757   4.574   2.714   2.607  0.1725  2.2297 -1.0072
   17SLM     O1 3758   4.611   2.858   2.886  0.3224 -0.4530  0.0310
   17SLM     C2 3759   4.642   2.970   2.949 -0.5428  0.0031 -0.3356
   17SLM     C3 3760   4.602   2.975   3.095  0.3682 -0.2742 -0.0730
   17SLM     O4 3761   4.688   3.073   2.906 -0.8479  0.9249  1.4394
   17SLM     H5 3762   4.701   2.977   3.142  1.3470  0.0014 -2.0086
   17SLM     C6 3763   4.522   3.089   3.155  0.0860 -0.7031  0.3718
   17SLM     H7 3764   4.417   3.082   3.127 -0.6257 -0.8339  2.8876
   17SLM     H8 3765   4.556   3.187   3.120 -3.6985 -0.4800 -3.5312
   17SLM     H9 3766   4.514   3.082   3.264  0.0647 -1.5686  0.3244
   18SLM     O1 3767   4.537   2.857   3.135  0.2059 -0.1912 -0.0940
   18SLM     C2 3768   4.604   2.748   3.167  0.0409 -0.3544 -0.3010
   18SLM     C3 3769   4.505   2.640   3.202 -0.5638  0.4431  0.4758
   18SLM     O4 3770   4.720   2.735   3.136  0.1553  0.1837 -0.1103
   18SLM     H5 3771   4.402   2.661   3.173 -1.8508 -4.9758  0.0438
   18SLM     C6 3772   4.550   2.510   3.138 -0.1747  0.7519  0.1198
   18SLM     H7 3773   4.551   2.507   3.029 -0.5034 -0.0888  0.1317
   18SLM     H8 3774   4.480   2.426   3.150  1.2762 -0.7759 -1.4641
   18SLM     H9 3775   4.653   2.477   3.157  0.4190  1.3143 -1.9060
   19SLM     O1 3776   4.523   2.639   3.342  0.0135 -1.3970  0.4278
   19SLM     C2 3777   4.425   2.589   3.415 -0.5694 -0.4003  0.3516
   19SLM     C3 3778   4.464   2.604   3.560 -0.1096 -0.4760  0.2358
   19SLM     O4 3779   4.322   2.549   3.368 -0.3341 -0.4543 -0.1176
   19SLM     H5 3780   4.545   2.532   3.573  2.2567  1.0514 -4.0704
   19SLM     C6 3781   4.352   2.573   3.657 -0.9001 -0.0625 -0.5279
   19SLM     H7 3782   4.254   2.606   3.623 -1.3416 -0.6764  0.1084
   19SLM     H8 3783   4.372   2.608   3.759  1.8951  1.2677 -1.4389
   19SLM     H9 3784   4.348   2.465   3.673  1.0460 -0.4256 -2.1220
   20SLM     O1 3785   4.502   2.738   3.584  0.5831 -0.6313  0.0166
   20SLM     C2 3786   4.619   2.758   3.643  0.1677  0.4288  0.4883
   20SLM     C3 3787   4.627   2.909   3.650  0.2548  0.4951 -0.8456
   20SLM     O4 3788   4.710   2.682   3.660 -0.1325  0.0681  0.4746
   20SLM     H5 3789   4.520   2.934   3.649 -0.1880 -1.0222  1.2993
   20SLM     C6 3790   4.687   2.972   3.526 -0.5132  1.2147 -0.8643
   20SLM     H7 3791   4.645   3.073   3.525 -3.6058  0.2409  3.3157
   20SLM     H8 3792   4.795   2.974   3.542 -0.5429 -0.0185 -0.4436
   20SLM     H9 3793   4.656   2.925   3.432  2.4440  0.9098 -1.8123
   21SLM     O1 3794   4.700   2.947   3.765 -0.5488 -0.1763 -0.0967
   21SLM     C2 3795   4.636   2.951   3.880  0.0465 -0.0218  0.2329
   21SLM     C3 3796   4.740   2.993   3.982  0.3561 -0.0409 -0.0750
   21SLM     O4 3797   4.521   2.926   3.906  0.0135  0.1773  0.2871
   21SLM     H5 3798   4.787   3.083   3.942 -1.9382  2.4990  2.5124
   21SLM     C6 3799   4.694   3.016   4.125 -0.0075 -1.0287 -0.0219
   21SLM     H7 3800   4.655   2.926   4.173  4.8243 -4.0764 -1.0829
   21SLM     H8 3801   4.626   3.101   4.119 -0.0793 -1.0772  0.1139
   21SLM     H9 3802   4.783   3.056   4.175  0.4205  1.6634 -2.6267
   22SLM     O1 3803   4.825   2.881   3.987  0.1409 -0.1897  0.2887
   22SLM     C2 3804   4.953   2.900   4.012  0.0688  0.0573  0.4715
   22SLM     C3 3805   5.021   2.767   4.035  0.0751 -0.0927 -0.3759
   22SLM     O4 3806   5.010   3.006   4.009 -0.5015  0.3495 -0.3740
   22SLM     H5 3807   5.108   2.787   4.098  1.4177 -2.9827 -1.1425
   22SLM     C6 3808   5.070   2.711   3.903  0.9790 -0.4776  0.1160
   22SLM     H7 3809   4.984   2.675   3.847  1.5428 -2.2050  0.2858
   22SLM     H8 3810   5.146   2.635   3.925 -0.5926 -1.0329  4.6486
   22SLM     H9 3811   5.121   2.779   3.835 -0.5902  0.0412 -0.5853
   23SLM     O1 3812   4.951   2.665   4.103 -0.1402  0.2567 -0.0678
   23SLM     C2 3813   4.896   2.683   4.222  0.2123 -0.3716  0.1954
   23SLM     C3 3814   4.803   2.573   4.270 -0.3681  0.0939  0.1506
   23SLM     O4 3815   4.937   2.774   4.289  0.6960 -0.1306 -0.4161
   23SLM     H5 3816   4.726   2.620   4.332  0.7174 -0.9191  2.3745
   23SLM     C6 3817   4.857   2.466   4.363  0.2913  0.6068  0.3684
   23SLM     H7 3818   4.777   2.403   4.404  0.7942  0.7333  1.6015
   23SLM     H8 3819   4.923   2.406   4.301 -1.4789  2.0817 -3.2115
   23SLM     H9 3820   4.905   2.510   4.451  1.9695  3.1251 -1.6772
   24SLM     O1 3821   4.716   2.503   4.184  0.0856 -0.0519 -0.1936
   24SLM     C2 3822   4.651   2.552   4.081 -0.5309 -0.4716 -0.0097
   24SLM     C3 3823   4.610   2.448   3.979 -0.1084 -0.3781 -0.2795
   24SLM     O4 3824   4.632   2.671   4.079  0.5177 -0.2841  0.4855
   24SLM     H5 3825   4.607   2.501   3.884 -0.6413 -0.5550 -0.3637
   24SLM     C6 3826   4.492   2.358   4.013  0.5487 -1.3627 -0.5522
   24SLM     H7 3827   4.402   2.421   4.011  0.5964 -0.7938  4.1330
   24SLM     H8 3828   4.492   2.312   4.112  1.8357 -2.4923 -1.0456
   24SLM     H9 3829   4.483   2.274   3.944 -0.8311 -1.4145 -0.3434
   25SLM     O1 3830   4.708   2.347   3.981  0.5483  0.2650  0.4127
   25SLM     C2 3831   4.811   2.352   3.898 -0.2808  0.5615 -0.6288
   25SLM     C3 3832   4.918   2.251   3.935 -0.1328  0.7603 -0.5039
   25SLM     O4 3833   4.807   2.412   3.795  0.4972  0.5345 -0.6832
   25SLM     H5 3834   4.898   2.224   4.039 -4.1306 -2.9583 -1.8811
   25SLM     C6 3835   4.913   2.127   3.847  0.2493 -0.3982  1.0526
   25SLM     H7 3836   4.989   2.058   3.884  0.4197 -1.3748 -0.9765
   25SLM     H8 3837   4.824   2.064   3.857  0.2961 -0.3705  1.6461
   25SLM     H9 3838   4.915   2.143   3.739 -0.7449  2.2278  1.3499
   26SLM     O1 3839   5.044   2.299   3.896  0.1124  0.4932 -0.0444
   26SLM     C2 3840   5.117   2.342   3.998  0.4059 -0.2931  0.0853
   26SLM     C3 3841   5.264   2.346   3.966  0.4176  0.0984  0.1833
   26SLM     O4 3842   5.079   2.386   4.104 -0.3102 -0.4727 -0.0885
   26SLM     H5 3843   5.284   2.240   3.947 -3.3190 -0.9949  1.4133
   26SLM     C6 3844   5.359   2.401   4.071  0.1168  0.2431  0.3814
   26SLM     H7 3845   5.460   2.367   4.046 -0.7690 -3.7144  1.3635
   26SLM     H8 3846   5.360   2.509   4.082 -2.2901  0.1949  1.6452
   26SLM     H9 3847   5.326   2.361   4.168  0.1307 -3.1345 -0.8537
   27SLM     O1 3848   5.289   2.417   3.847  0.1394  0.1093  0.1326
   27SLM     C2 3849   5.388   2.382   3.768  0.1809  0.0389  0.2156
   27SLM     C3 3850   5.401   2.474   3.648 -0.0601 -0.1585  0.0385
   27SLM     O4 3851   5.459   2.288   3.792 -0.0066 -0.2373 -0.2847
   27SLM     H5 3852   5.419   2.573   3.691 -2.4448  0.4562 -0.2009
   27SLM     C6 3853   5.290   2.490   3.546  0.2207  0.1688 -0.2150
   27SLM     H7 3854   5.284   2.388   3.508  0.4224  0.3292 -0.6915
   27SLM     H8 3855   5.195   2.525   3.588 -0.6297 -1.7732 -0.4366
   27SLM     H9 3856   5.317   2.548   3.457 -0.2121 -1.2460 -1.3126
   28SLM     O1 3857   5.518   2.435   3.581 -0.0333  0.3449 -0.2099
   28SLM     C2 3858   5.643   2.465   3.613  0.0334 -0.5719  0.4365
   28SLM     C3 3859   5.734   2.437   3.496  0.0267  0.4529  0.1717
   28SLM     O4 3860   5.667   2.518   3.718 -1.0408  1.0907 -0.1066
   28SLM     H5 3861   5.668   2.389   3.423 -3.7153  4.4840  0.4405
   28SLM     C6 3862   5.844   2.342   3.538 -0.3455  0.2493  0.6997
   28SLM     H7 3863   5.928   2.356   3.470  1.3331  1.4965  2.8996
   28SLM     H8 3864   5.889   2.342   3.638  2.4327  2.8532 -0.3952
   28SLM     H9 3865   5.810   2.238   3.532 -0.1410  0.2269 -0.2683
   29SLM     O1 3866   5.798   2.557   3.460 -0.0280  0.4803  0.1657
   29SLM     C2 3867   5.743   2.627   3.362 -0.0450 -0.0946 -0.2416
   29SLM     C3 3868   5.846   2.687   3.270  0.0201  0.0948 -0.0470
   29SLM     O4 3869   5.625   2.621   3.338 -0.2229 -0.0858  0.5815
   29SLM     H5 3870   5.941   2.633   3.278  0.7444  1.3490  0.1708
   29SLM     C6 3871   5.870   2.824   3.332  0.3217 -0.0210  0.0975
   29SLM     H7 3872   5.851   2.834   3.439  3.2452 -0.2946  0.7229
   29SLM     H8 3873   5.976   2.847   3.324  0.2777  0.6177  1.1442
   29SLM     H9 3874   5.810   2.906   3.290  1.6898  0.5435 -0.8330
   30SLM     O1 3875   5.818   2.690   3.132  0.3966 -0.5695 -0.1406
   30SLM     C2 3876   5.786   2.574   3.078  0.7659 -0.6209 -0.2585
   30SLM     C3 3877   5.729   2.590   2.939 -0.0386 -0.0673  0.1212
   30SLM     O4 3878   5.808   2.468   3.131  0.5325 -0.2854  0.5301
   30SLM     H5 3879   5.800   2.655   2.887  1.1702 -1.0642  0.4561
   30SLM     C6 3880   5.593   2.649   2.971  0.0652  0.0997  0.2577
   30SLM     H7 3881   5.609   2.756   2.981  0.7597  0.1359 -0.9423
   30SLM     H8 3882   5.545   2.622   3.065 -1.4980  1.6233 -0.0579
   30SLM     H9 3883   5.527   2.632   2.885 -0.4318  0.5084  0.5519
   31SLM     O1 3884   5.718   2.465   2.874 -0.1351  0.2419 -0.4652
   31SLM     C2 3885   5.831   2.412   2.830  0.2125 -0.0356  0.7151
   31SLM     C3 3886   5.799   2.268   2.799 -0.1363  0.1713  0.0898
   31SLM     O4 3887   5.934   2.470   2.808  0.1525 -0.5699 -1.1719
   31SLM     H5 3888   5.890   2.218   2.763 -0.0425 -1.2036  2.0719
   31SLM     C6 3889   5.704   2.248   2.682  0.1246 -0.1410 -0.0709
   31SLM     H7 3890   5.762   2.257   2.590 -0.1990  1.9273 -0.1194
   31SLM     H8 3891   5.670   2.145   2.673  0.9419 -0.5861  1.5084
   31SLM     H9 3892   5.619   2.317   2.684  1.0872  1.1983 -2.0019
   32SLM     O1 3893   5.750   2.206   2.916  0.4647  0.7574  0.6578
   32SLM     C2 3894   5.811   2.094   2.949 -0.2084 -0.1848 -1.1505
   32SLM     C3 3895   5.748   2.050   3.080  0.5021 -0.0374 -0.7539
   32SLM     O4 3896   5.901   2.031   2.901  0.1087 -0.3322 -0.3772
   32SLM     H5 3897   5.641   2.064   3.064  0.1216 -0.3632  1.2581
   32SLM     C6 3898   5.798   2.133   3.196  1.1805 -0.5907 -0.6470
   32SLM     H7 3899   5.905   2.150   3.213  0.9178  0.1289  0.3491
   32SLM     H8 3900   5.761   2.088   3.289 -1.5735  1.4558 -0.6385
   32SLM     H9 3901   5.743   2.225   3.178  2.0081 -0.1730 -1.1188
   33SLM     O1 3902   5.766   1.915   3.116 -0.6570  0.1939  0.7496
   33SLM     C2 3903   5.711   1.822   3.039  1.0447  0.4454 -0.8272
   33SLM     C3 3904   5.765   1.685   3.072  0.4240  0.4093  0.0915
   33SLM     O4 3905   5.620   1.843   2.964  0.3896  0.0237 -0.1606
   33SLM     H5 3906   5.873   1.679   3.053  0.0299 -4.2100 -2.3045
   33SLM     C6 3907   5.722   1.569   2.983  0.2285  0.2055  0.4501
   33SLM     H7 3908   5.619   1.542   3.006 -0.4561  0.1133 -2.3590
   33SLM     H8 3909   5.784   1.480   2.974 -0.8762 -0.5027 -0.3094
   33SLM     H9 3910   5.709   1.601   2.879 -0.1865 -3.6779 -0.8551
   34SLM     O1 3911   5.732   1.669   3.208  0.1440 -0.0202 -0.0228
   34SLM     C2 3912   5.818   1.614   3.293  0.4561  1.0844  0.4041
   34SLM     C3 3913   5.770   1.619   3.436  0.7766  0.3040  0.5417
   34SLM     O4 3914   5.920   1.567   3.252 -0.2925 -0.5468  0.3335
   34SLM     H5 3915   5.668   1.590   3.413  1.2416 -0.2736 -0.9482
   34SLM     C6 3916   5.807   1.745   3.512  0.5668  0.6135  0.1322
   34SLM     H7 3917   5.913   1.747   3.537  0.0097  0.1989  2.9010
   34SLM     H8 3918   5.737   1.746   3.596  1.1916 -1.5678  0.7327
   34SLM     H9 3919   5.790   1.832   3.448 -0.1478 -2.0972 -3.7280
   35SLM     O1 3920   5.833   1.507   3.494 -0.0993 -0.6215 -0.2735
   35SLM     C2 3921   5.769   1.429   3.580 -0.2343 -0.0762  0.1261
   35SLM     C3 3922   5.852   1.311   3.626  0.2858  0.3600  0.3126
   35SLM     O4 3923   5.652   1.439   3.601 -0.2813 -0.0664 -0.1376
   35SLM     H5 3924   5.791   1.221   3.637 -1.7345  1.7496  1.0224
   35SLM     C6 3925   5.901   1.343   3.767  0.4042  0.5060  0.2392
   35SLM     H7 3926   5.823   1.341   3.843  0.7829  3.9677  0.8838
   35SLM     H8 3927   5.959   1.435   3.779  0.9801 -0.0664  2.0136
   35SLM     H9 3928   5.963   1.257   3.794  0.0501  0.2700  0.3153
   36SLM     O1 3929   5.963   1.279   3.545  0.1027  1.0025 -0.2019
   36SLM     C2 3930   5.944   1.189   3.451  0.6192 -1.0004  1.5285
   36SLM     C3 3931   6.069   1.152   3.374 -0.0396  1.3824 -0.8754
   36SLM     O4 3932   5.831   1.152   3.431  0.4209  0.0632  0.5547
   36SLM     H5 3933   6.084   1.049   3.408  0.7386  1.6635 -0.3394
   36SLM     C6 3934   6.054   1.137   3.224 -0.2274 -0.2482 -0.7206
   36SLM     H7 3935   5.947   1.121   3.208 -0.9630  2.2599  1.0799
   36SLM     H8 3936   6.074   1.231   3.171 -3.4566  0.9539 -0.0043
   36SLM     H9 3937   6.118   1.066   3.171  0.2365  1.6045 -2.7794
   37SLM     O1 3938   6.181   1.218   3.429 -0.1567  0.8936 -0.0108
   37SLM     C2 3939   6.299   1.161   3.442 -0.4772 -0.0098 -0.8974
   37SLM     C3 3940   6.410   1.262   3.460  0.0565 -0.7225 -0.0954
   37SLM     O4 3941   6.300   1.042   3.458  0.3802  0.2515  1.3928
   37SLM     H5 3942   6.487   1.221   3.393  1.1156  1.9730 -0.6584
   37SLM     C6 3943   6.449   1.293   3.603 -0.4200  0.0470 -0.1281
   37SLM     H7 3944   6.382   1.344   3.673  1.1915 -0.4133  1.8340
   37SLM     H8 3945   6.493   1.214   3.664 -3.2895 -0.8016  1.0406
   37SLM     H9 3946   6.529   1.367   3.599  0.2072 -0.5956  0.3796
   38SLM     O1 3947   6.381   1.394   3.420  0.7212 -0.7696 -0.7685
   38SLM     C2 3948   6.355   1.413   3.292 -0.0343  0.2466 -0.4818
   38SLM     C3 3949   6.303   1.554   3.274 -0.0810  0.2960  0.0329
   38SLM     O4 3950   6.362   1.332   3.204 -0.3993 -0.9725  0.5830
   38SLM     H5 3951   6.213   1.577   3.331  0.7341 -0.3056  1.6417
   38SLM     C6 3952   6.273   1.579   3.128 -0.5312  0.3343  0.1304
   38SLM     H7 3953   6.280   1.686   3.107 -0.6897  0.8142  2.3022
   38SLM     H8 3954   6.168   1.549   3.126 -0.9138  0.9452  3.7374
   38SLM     H9 3955   6.340   1.531   3.056 -1.9215 -1.5007 -0.0188
   39SLM     O1 3956   6.393   1.652   3.323 -0.2383  0.5147 -0.1179
   39SLM     C2 3957   6.388   1.697   3.447  0.9295 -0.1861  0.1937
   39SLM     C3 3958   6.481   1.816   3.461  0.5452  0.1688 -0.2425
   39SLM     O4 3959   6.309   1.666   3.531  0.7747  0.3357  0.2428
   39SLM     H5 3960   6.523   1.803   3.561  1.0917 -0.6220 -0.5668
   39SLM     C6 3961   6.397   1.942   3.472  0.0189 -0.1699 -0.3483
   39SLM     H7 3962   6.381   1.968   3.367  0.4694  2.0274  0.0857
   39SLM     H8 3963   6.451   2.027   3.514 -0.6601 -0.5130  1.3218
   39SLM     H9 3964   6.323   1.933   3.553  0.6554  0.9389  0.3765
   40SLM     O1 3965   6.582   1.835   3.365  0.4101 -0.1898 -0.4582
   40SLM     C2 3966   6.675   1.741   3.370 -0.2148 -0.8185 -0.4417
   40SLM     C3 3967   6.768   1.751   3.252  0.1699  0.2678 -0.0610
   40SLM     O4 3968   6.676   1.654   3.453  0.0335 -0.4262 -0.0281
   40SLM     H5 3969   6.790   1.857   3.239  4.1537 -0.1125  2.0113
   40SLM     C6 3970   6.693   1.711   3.126  0.5234  0.0516 -0.2062
   40SLM     H7 3971   6.746   1.696   3.032  0.4054  0.6620 -0.3751
   40SLM     H8 3972   6.597   1.761   3.107  0.6272 -0.5596 -2.6713
   40SLM     H9 3973   6.655   1.613   3.155  1.3102 -0.4721 -0.9207
   41SLM     O1 3974   6.895   1.692   3.267 -0.1366 -0.4228 -0.1237
   41SLM     C2 3975   6.972   1.726   3.369 -0.1161  0.4647 -0.4228
   41SLM     C3 3976   7.095   1.641   3.386 -0.2387  0.3798  0.0618
   41SLM     O4 3977   6.948   1.816   3.445 -0.5080  0.1235 -0.1361
   41SLM     H5 3978   7.066   1.549   3.438  1.1359  1.6967  3.4923
   41SLM     C6 3979   7.206   1.714   3.460  0.3970 -0.3291 -0.1690
   41SLM     H7 3980   7.284   1.641   3.482  0.0009 -0.9362 -0.7498
   41SLM     H8 3981   7.185   1.761   3.557 -1.5451 -0.2256 -0.5873
   41SLM     H9 3982   7.244   1.797   3.400  1.5347 -0.6091  0.1421
   42SLM     O1 3983   7.135   1.614   3.254 -0.1357  0.4040  0.0878
   42SLM     C2 3984   7.126   1.488   3.214  0.1791  0.4948 -0.2806
   42SLM     C3 3985   7.163   1.473   3.068  0.5681  0.6443 -0.1998
   42SLM     O4 3986   7.102   1.393   3.285  0.1496  0.5324 -0.2402
   42SLM     H5 3987   7.214   1.564   3.036  0.4120  1.0717  0.7262
   42SLM     C6 3988   7.041   1.450   2.981 -0.2357 -0.0493  1.0641
   42SLM     H7 3989   6.976   1.536   2.961 -1.0690 -1.0229 -0.6173
   42SLM     H8 3990   6.973   1.377   3.024 -0.0393 -0.0850  1.3135
   42SLM     H9 3991   7.072   1.423   2.879 -0.3216  0.1159  0.9938
   43SLM     O1 3992   7.248   1.363   3.051 -0.1342  0.0969 -0.2189
   43SLM     C2 3993   7.377   1.377   3.025 -0.1288 -0.3111 -0.4370
   43SLM     C3 3994   7.464   1.256   3.049 -0.2425 -0.3619 -0.2770
   43SLM     O4 3995   7.410   1.482   2.976 -0.5722  0.1086  0.1308
   43SLM     H5 3996   7.558   1.298   3.084 -1.7510  1.9988  1.2359
   43SLM     C6 3997   7.478   1.173   2.923  0.2677  0.1864 -0.5843
   43SLM     H7 3998   7.418   1.082   2.925  1.3668 -0.6136 -2.3019
   43SLM     H8 3999   7.436   1.218   2.833 -0.2562 -4.7085 -3.0982
   43SLM     H9 4000   7.579   1.159   2.883 -0.2195 -1.1523 -1.4117
   44SLM     O1 4001   7.434   1.172   3.159  0.4574  0.1904  0.3514
   44SLM     C2 4002   7.408   1.220   3.279  0.6502 -0.0199  0.4769
   44SLM     C3 4003   7.356   1.112   3.371  0.0855  0.1673  0.3783
   44SLM     O4 4004   7.417   1.333   3.317 -0.6401  0.0172  0.7108
   44SLM     H5 4005   7.408   1.021   3.338 -1.6209  0.0590 -2.2978
   44SLM     C6 4006   7.205   1.112   3.356  0.2151  0.6952 -1.0798
   44SLM     H7 4007   7.169   1.014   3.390  1.4310  0.5516 -0.1334
   44SLM     H8 4008   7.147   1.183   3.414 -0.4567 -1.4614  1.0717
   44SLM     H9 4009   7.173   1.140   3.255 -1.2816 -1.2947 -1.2239
   45SLM     O1 4010   7.371   1.126   3.510 -0.3371 -0.6282  0.5122
   45SLM     C2 4011   7.475   1.071   3.571 -0.1015 -0.4309  0.2923
   45SLM     C3 4012   7.476   1.140   3.705 -0.4338 -0.1364  0.1436
   45SLM     O4 4013   7.545   0.984   3.526  0.4445  0.1703 -0.0436
   45SLM     H5 4014   7.373   1.165   3.732 -0.6347 -0.1153 -0.6281
   45SLM     C6 4015   7.558   1.265   3.727 -0.4357 -0.1007 -0.0551
   45SLM     H7 4016   7.561   1.306   3.828  1.5142  1.4365 -0.6669
   45SLM     H8 4017   7.522   1.349   3.667  0.0721  0.2673  0.1476
   45SLM     H9 4018   7.659   1.257   3.684 -1.0420  1.6095 -1.9650
   46SLM     O1 4019   7.522   1.047   3.801  0.5327  0.1187 -0.0612
   46SLM     C2 4020   7.456   1.044   3.916 -0.2399  0.1017 -0.4945
   46SLM     C3 4021   7.516   0.944   4.012 -0.0584  0.4119 -0.2821
   46SLM     O4 4022   7.356   1.106   3.942 -0.0040  0.2855 -0.0017
   46SLM     H5 4023   7.622   0.968   4.028  0.6066 -3.4427  2.4385
   46SLM     C6 4024   7.505   0.809   3.945  0.5435 -0.0257  0.4811
   46SLM     H7 4025   7.399   0.786   3.933  0.3107  1.4955 -0.6035
   46SLM     H8 4026   7.534   0.734   4.019 -0.6061 -0.9784 -0.0049
   46SLM     H9 4027   7.535   0.781   3.843  3.3931 -0.9617  1.4826
   47SLM     O1 4028   7.455   0.925   4.138  0.7845 -0.3349  0.0261
   47SLM     C2 4029   7.495   1.017   4.224  0.9613 -0.5010  0.1231
   47SLM     C3 4030   7.440   0.984   4.361  0.1916  0.2833  0.0078
   47SLM     O4 4031   7.572   1.105   4.197  0.2479  0.1140  0.0575
   47SLM     H5 4032   7.332   0.997   4.351  0.1800  0.1233 -0.0632
   47SLM     C6 4033   7.475   0.851   4.423 -0.1884 -0.0358 -0.4534
   47SLM     H7 4034   7.417   0.832   4.514  1.8535  1.4436  1.2413
   47SLM     H8 4035   7.462   0.767   4.354  2.1022 -1.5877  0.8805
   47SLM     H9 4036   7.584   0.857   4.429 -0.2789  1.5232 -0.0808
   48SLM     O1 4037   7.475   1.076   4.462  0.4626  0.1174  0.0646
   48SLM     C2 4038   7.402   1.186   4.466 -0.2035 -0.3149  0.0052
   48SLM     C3 4039   7.440   1.271   4.585 -0.4843  0.1624 -0.2412
   48SLM     O4 4040   7.316   1.218   4.388  0.1359 -1.2731 -0.7842
   48SLM     H5 4041   7.424   1.371   4.544 -0.8820  1.0261  1.8804
   48SLM     C6 4042   7.578   1.258   4.647 -0.1638  0.6328 -0.8538
   48SLM     H7 4043   7.594   1.154   4.677  1.8025  1.0914 -0.2069
   48SLM     H8 4044   7.651   1.264   4.565 -0.4417  2.2251 -1.0184
   48SLM     H9 4045   7.596   1.331   4.726 -1.3099  1.4850 -1.3409
   49SLM     O1 4046   7.351   1.233   4.688 -0.3298  0.5448  0.0336
   49SLM     C2 4047   7.275   1.329   4.739 -0.0400  0.4901  0.5766
   49SLM     C3 4048   7.177   1.287   4.846 -0.1701  0.2593  0.3679
   49SLM     O4 4049   7.277   1.442   4.700  0.5426  0.5970  0.9032
   49SLM     H5 4050   7.077   1.309   4.809 -0.4651  0.4416  1.2332
   49SLM     C6 4051   7.192   1.372   4.971  0.1223  0.8098 -0.0427
   49SLM     H7 4052   7.225   1.316   5.059  3.7265 -0.2110 -1.8165
   49SLM     H8 4053   7.271   1.447   4.957  2.8826 -1.4481  2.3215
   49SLM     H9 4054   7.102   1.433   4.979 -1.8473 -1.9369 -0.0729
   50SLM     O1 4055   7.192   1.151   4.881 -0.0540  0.0951 -0.3027
   50SLM     C2 4056   7.097   1.062   4.859 -0.0438 -0.0866  0.3548
   50SLM     C3 4057   7.155   0.923   4.844  0.4185  0.0575  0.7998
   50SLM     O4 4058   6.980   1.084   4.846  0.0921  0.1008 -0.6078
   50SLM     H5 4059   7.211   0.919   4.938  0.5627  4.3254  1.1094
   50SLM     C6 4060   7.260   0.913   4.734  0.7873 -0.1367  1.1640
   50SLM     H7 4061   7.278   0.810   4.704  1.4889  0.2545  0.2140
   50SLM     H8 4062   7.222   0.973   4.650 -1.5877 -0.8093  1.6723
   50SLM     H9 4063   7.349   0.968   4.766  0.8454  1.3853 -1.3320
   51SLM     O1 4064   7.051   0.829   4.848  0.3003  0.1489 -0.0361
   51SLM     C2 4065   6.974   0.815   4.954  1.1465 -0.5844  0.4955
   51SLM     C3 4066   6.867   0.709   4.946  0.2474  0.3490 -0.1635
   51SLM     O4 4067   6.987   0.878   5.056  0.4872 -0.0808  0.2760
   51SLM     H5 4068   6.880   0.677   4.843  1.2713  0.1410  0.0200
   51SLM     C6 4069   6.723   0.744   4.979  0.0849 -0.3099 -0.1585
   51SLM     H7 4070   6.688   0.722   5.081 -1.0368  0.4008 -0.3748
   51SLM     H8 4071   6.711   0.851   4.958 -1.3249  0.0669  2.1693
   51SLM     H9 4072   6.657   0.698   4.905  0.9424  0.5882 -1.5249
   52SLM     O1 4073   6.914   0.602   5.025 -0.2505 -0.3227 -0.7681
   52SLM     C2 4074   7.023   0.539   4.984 -0.4774 -1.1450 -0.1446
   52SLM     C3 4075   7.094   0.485   5.106 -0.3538 -0.4409  0.1012
   52SLM     O4 4076   7.073   0.540   4.875  0.7468  0.8939  0.3727
   52SLM     H5 4077   7.021   0.484   5.188  0.5848 -0.8817  0.9492
   52SLM     C6 4078   7.218   0.566   5.139 -0.7343  0.1238  0.1769
   52SLM     H7 4079   7.288   0.558   5.055  1.6296 -0.1058  2.0688
   52SLM     H8 4080   7.279   0.530   5.222 -1.1261  0.7644  0.7431
   52SLM     H9 4081   7.196   0.672   5.151  1.5544  0.6591  0.1226
   53SLM     O1 4082   7.143   0.358   5.071  0.7051 -0.0739  0.2019
   53SLM     C2 4083   7.151   0.269   5.169  0.0653 -0.1903  0.1584
   53SLM     C3 4084   7.210   0.137   5.124 -0.4502 -0.2819 -0.2526
   53SLM     O4 4085   7.130   0.298   5.283  0.0417  0.1720  0.0633
   53SLM     H5 4086   7.272   0.098   5.205 -1.8147 -0.2761  0.8280
   53SLM     C6 4087   7.087   0.052   5.096 -0.2315 -0.7448  0.1706
   53SLM     H7 4088   7.046   0.058   4.995  1.2825  2.0131 -0.3641
   53SLM     H8 4089   7.081  -0.045   5.145 -0.0790 -0.8471 -0.0115
   53SLM     H9 4090   7.007   0.078   5.166 -1.1943 -0.4673 -0.9873
   54SLM     O1 4091   7.292   0.143   5.010 -0.1270 -0.7356 -0.0455
   54SLM     C2 4092   7.423   0.133   5.026 -0.0368 -0.3750 -0.5361
   54SLM     C3 4093   7.496   0.118   4.895  0.1934 -0.1257 -0.4397
   54SLM     O4 4094   7.476   0.125   5.134 -1.0812 -0.5612 -0.0296
   54SLM     H5 4095   7.423   0.153   4.821 -0.9322 -1.5638 -0.0641
   54SLM     C6 4096   7.525  -0.028   4.861  0.2374 -0.3962  0.6990
   54SLM     H7 4097   7.471  -0.019   4.766 -0.9694 -2.6574  1.1102
   54SLM     H8 4098   7.630  -0.047   4.838  0.8849  4.1841 -1.2378
   54SLM     H9 4099   7.477  -0.102   4.925 -1.7407 -3.3946 -3.7018
   55SLM     O1 4100   7.624   0.177   4.902  0.0138  0.1896  0.2836
   55SLM     C2 4101   7.639   0.278   4.818 -0.0014  0.6077  0.7802
   55SLM     C3 4102   7.779   0.330   4.838  0.4690 -0.3541  0.0315
   55SLM     O4 4103   7.562   0.329   4.741  0.2230 -0.1322  0.0548
   55SLM     H5 4104   7.844   0.242   4.829  2.8930  1.3470 -0.0490
   55SLM     C6 4105   7.799   0.397   4.973  0.7116  0.8394 -0.5801
   55SLM     H7 4106   7.891   0.451   4.996 -1.6935  3.7800  3.2889
   55SLM     H8 4107   7.725   0.474   4.992 -1.1650 -1.5288  2.7030
   55SLM     H9 4108   7.799   0.331   5.060 -1.6918 -0.4034 -1.4260
   56SLM     O1 4109   7.824   0.415   4.735 -0.0538  0.1683  0.2316
   56SLM     C2 4110   7.812   0.398   4.604 -0.5183 -0.2291  0.3230
   56SLM     C3 4111   7.849   0.525   4.531 -0.8332 -0.6061 -0.5063
   56SLM     O4 4112   7.784   0.295   4.549  0.0104 -0.4960  0.5469
   56SLM     H5 4113   7.899   0.598   4.595 -0.7124  1.0658 -2.3908
   56SLM     C6 4114   7.723   0.595   4.483 -0.0808  0.2856 -1.2278
   56SLM     H7 4115   7.715   0.607   4.374  0.6705  0.9597 -1.2141
   56SLM     H8 4116   7.633   0.550   4.526 -0.0211  2.9654  2.0829
   56SLM     H9 4117   7.722   0.689   4.539  1.6078 -1.7895  2.6838
   57SLM     O1 4118   7.915   0.514   4.407  0.1786 -0.3463 -0.0044
   57SLM     C2 4119   8.022   0.440   4.387  0.9183  0.7771 -0.2725
   57SLM     C3 4120   8.080   0.459   4.248 -0.1921  0.5749 -0.7690
   57SLM     O4 4121   8.075   0.372   4.470 -0.6269 -0.4244 -0.2227
   57SLM     H5 4122   8.031   0.378   4.194 -1.2140  0.0818  0.8185
   57SLM     C6 4123   8.226   0.419   4.241 -0.4532 -0.4447 -0.5622
   57SLM     H7 4124   8.249   0.393   4.138 -1.1338 -3.1334 -0.1197
   57SLM     H8 4125   8.286   0.500   4.283  0.0591  0.3595 -2.7236
   57SLM     H9 4126   8.244   0.329   4.300 -4.7425 -1.5223 -0.5904
   58SLM     O1 4127   8.057   0.593   4.210 -0.5454  0.9084  0.5769
   58SLM     C2 4128   8.024   0.607   4.083  0.3688  0.0711  0.2349
   58SLM     C3 4129   7.996   0.755   4.069  0.2696  0.0417  0.1246
   58SLM     O4 4130   8.028   0.525   3.995 -0.2230  0.1406  0.1442
   58SLM     H5 4131   8.084   0.787   4.012  1.2364 -2.5611  0.0385
   58SLM     C6 4132   7.867   0.758   3.990  0.0255  0.6071  0.5353
   58SLM     H7 4133   7.791   0.682   4.006 -0.0374 -0.4671 -3.5710
   58SLM     H8 4134   7.825   0.859   3.984 -1.0512  0.1734  0.6439
   58SLM     H9 4135   7.904   0.739   3.888  1.2761  0.5016  0.9934
   59SLM     O1 4136   7.963   0.823   4.188  0.1238  0.2971 -0.0612
   59SLM     C2 4137   8.054   0.901   4.244 -0.0502 -0.1403  0.8631
   59SLM     C3 4138   8.002   0.956   4.374 -0.7219 -0.0520  0.5570
   59SLM     O4 4139   8.162   0.921   4.193 -0.5632  0.1559 -0.1317
   59SLM     H5 4140   7.985   0.871   4.440  3.6003 -0.1277  1.8572
   59SLM     C6 4141   7.877   1.043   4.366 -0.0746  0.8078 -0.4382
   59SLM     H7 4142   7.888   1.117   4.286 -1.3608  0.8610 -0.5795
   59SLM     H8 4143   7.795   0.971   4.359 -1.4280  2.1762  0.6716
   59SLM     H9 4144   7.851   1.084   4.464 -0.6916  0.5375 -0.4853
   60SLM     O1 4145   8.094   1.037   4.444 -0.0902  0.0240 -0.3524
   60SLM     C2 4146   8.210   0.978   4.469  0.2119  0.7413 -0.0297
   60SLM     C3 4147   8.303   1.071   4.543  0.3090  0.3305  0.3657
   60SLM     O4 4148   8.227   0.859   4.477 -0.1268  0.7084  0.2391
   60SLM     H5 4149   8.251   1.153   4.593 -1.2547 -2.4395  3.6601
   60SLM     C6 4150   8.410   1.119   4.447  0.0508 -0.0439 -0.1156
   60SLM     H7 4151   8.486   1.046   4.418 -1.8615 -2.0333 -0.3542
   60SLM     H8 4152   8.349   1.165   4.369 -0.1404  1.4197  0.8507
   60SLM     H9 4153   8.462   1.201   4.497 -0.6338 -0.1421  0.7689
   61SLM     O1 4154   8.375   1.008   4.646  0.0149 -0.1046  0.3082
   61SLM     C2 4155   8.303   0.976   4.753 -0.3120  0.3823  0.2363
   61SLM     C3 4156   8.386   0.904   4.856 -0.3210  0.2013  0.1184
   61SLM     O4 4157   8.189   1.007   4.774 -0.6048 -0.0278 -0.6727
   61SLM     H5 4158   8.480   0.873   4.811  0.9612 -2.4400  4.0597
   61SLM     C6 4159   8.418   0.989   4.978 -1.0442 -0.0226  0.4723
   61SLM     H7 4160   8.478   1.072   4.938  1.0654 -1.9465 -0.5897
   61SLM     H8 4161   8.470   0.944   5.063  0.6200 -2.2141 -1.5648
   61SLM     H9 4162   8.325   1.035   5.014 -1.6736  1.7199 -2.8756
   62SLM     O1 4163   8.319   0.794   4.914 -0.2519  0.0300 -0.1225
   62SLM     C2 4164   8.379   0.677   4.913 -0.1482  0.0814  0.0093
   62SLM     C3 4165   8.306   0.566   4.985  0.1534 -0.0401  0.1272
   62SLM     O4 4166   8.484   0.654   4.859 -0.0046  0.2213  0.2259
   62SLM     H5 4167   8.373   0.517   5.057  1.7478 -0.4318 -1.5582
   62SLM     C6 4168   8.262   0.453   4.894 -0.0369 -0.6661  0.9738
   62SLM     H7 4169   8.349   0.399   4.856  2.9069  1.4420  4.1336
   62SLM     H8 4170   8.211   0.369   4.942 -1.5873 -0.7044 -0.6185
   62SLM     H9 4171   8.172   0.468   4.832  1.3016 -1.8723 -1.4122
   63SLM     O1 4172   8.186   0.601   5.050 -0.6119 -0.9042 -0.7862
   63SLM     C2 4173   8.189   0.686   5.151  0.3522 -0.4048 -1.2192
   63SLM     C3 4174   8.046   0.726   5.183  0.7282 -0.0083  0.0343
   63SLM     O4 4175   8.289   0.736   5.196 -0.4021  0.2802 -0.2426
   63SLM     H5 4176   7.983   0.637   5.169  1.7145 -1.7955  5.0077
   63SLM     C6 4177   8.004   0.835   5.086  0.2747 -0.1811  0.0332
   63SLM     H7 4178   8.029   0.842   4.979 -2.9229 -0.1229 -0.8159
   63SLM     H8 4179   8.046   0.924   5.133 -3.7656 -0.3577  4.6872
   63SLM     H9 4180   7.896   0.848   5.084  0.0649 -1.4811  1.5134
   64SLM     O1 4181   8.027   0.776   5.313 -0.8250 -0.4125 -0.0158
   64SLM     C2 4182   8.060   0.704   5.418 -0.0041 -0.0259  0.0034
   64SLM     C3 4183   8.053   0.781   5.548  0.4485 -0.4291  0.2729
   64SLM     O4 4184   8.076   0.585   5.411  0.0935  0.0110 -0.4283
   64SLM     H5 4185   7.953   0.806   5.582  0.5210  1.6052 -0.7810
   64SLM     C6 4186   8.113   0.920   5.531  0.0234 -0.2878 -0.1010
   64SLM     H7 4187   8.109   0.967   5.629  1.7433  2.0511 -1.0574
   64SLM     H8 4188   8.215   0.916   5.491 -0.2809  1.8119 -1.2393
   64SLM     H9 4189   8.047   0.975   5.463 -3.5571 -0.9906  2.5160
   65SLM     O1 4190   8.134   0.708   5.636  0.4063 -0.6511  0.1301
   65SLM     C2 4191   8.086   0.648   5.744  0.2806 -0.0908  0.3905
   65SLM     C3 4192   8.182   0.548   5.805  0.7132  0.1508  0.1074
   65SLM     O4 4193   7.985   0.682   5.800  0.1379  0.0143  0.0742
   65SLM     H5 4194   8.278   0.595   5.784  0.3137  1.3633  0.8499
   65SLM     C6 4195   8.170   0.428   5.712 -0.4934 -0.1820  0.6785
   65SLM     H7 4196   8.160   0.451   5.606 -0.7868 -2.0022  0.2739
   65SLM     H8 4197   8.087   0.366   5.747  0.4835 -2.0758 -0.2579
   65SLM     H9 4198   8.259   0.366   5.702 -2.3647 -2.6276 -4.5995
   66SLM     O1 4199   8.171   0.512   5.940  0.0326  0.0187  0.0200
   66SLM     C2 4200   8.148   0.608   6.028 -1.0707  0.2529 -0.5061
   66SLM     C3 4201   8.119   0.550   6.164  1.0085 -0.1743 -0.2113
   66SLM     O4 4202   8.172   0.722   6.000  0.1699  0.1168 -0.0388
   66SLM     H5 4203   8.014   0.520   6.156  0.8045 -0.9514  3.5258
   66SLM     C6 4204   8.131   0.663   6.265  0.5244 -0.3359  0.0334
   66SLM     H7 4205   8.165   0.642   6.367 -0.8007  0.0547  0.5768
   66SLM     H8 4206   8.194   0.747   6.232  1.9550 -1.5291 -0.3599
   66SLM     H9 4207   8.035   0.716   6.269 -0.2233 -1.7166  1.4113
   67SLM     O1 4208   8.212   0.448   6.191  0.8926 -0.2518 -0.0993
   67SLM     C2 4209   8.173   0.343   6.262  0.2708  0.5733  0.8054
   67SLM     C3 4210   8.279   0.238   6.283 -0.0647  0.1152  0.2194
   67SLM     O4 4211   8.066   0.339   6.316  0.4059 -0.3927  1.0138
   67SLM     H5 4212   8.342   0.258   6.370  1.2127  1.2085 -0.9179
   67SLM     C6 4213   8.211   0.103   6.297  0.3792 -0.1773 -0.3545
   67SLM     H7 4214   8.136   0.099   6.377  0.2990 -1.3796 -0.4666
   67SLM     H8 4215   8.174   0.078   6.197  3.1637 -0.2713 -1.4576
   67SLM     H9 4216   8.288   0.029   6.317  1.2960  1.2000  1.5360
   68SLM     O1 4217   8.347   0.224   6.160 -0.5683  0.1635 -0.0671
   68SLM     C2 4218   8.472   0.267   6.171 -0.5133 -0.0069 -0.0071
   68SLM     C3 4219   8.517   0.292   6.029 -0.1818  0.0170  0.1015
   68SLM     O4 4220   8.536   0.276   6.272 -0.2074 -0.7550 -0.1273
   68SLM     H5 4221   8.423   0.304   5.973 -2.3475  0.6150  3.5865
   68SLM     C6 4222   8.598   0.178   5.971  0.0953 -0.0137  0.5481
   68SLM     H7 4223   8.690   0.183   6.030  1.4037  0.4991 -1.4166
   68SLM     H8 4224   8.611   0.180   5.862  0.7734 -0.9429  0.5978
   68SLM     H9 4225   8.551   0.082   5.996 -2.7168  1.0708 -0.2107
   69SLM     O1 4226   8.577   0.419   6.035  0.0124 -0.0406 -0.5041
   69SLM     C2 4227   8.573   0.492   5.925 -0.8101  0.0769 -0.4006
   69SLM     C3 4228   8.622   0.632   5.952  0.1576 -0.3626  0.1843
   69SLM     O4 4229   8.523   0.457   5.822 -0.6629  0.2402 -0.5283
   69SLM     H5 4230   8.730   0.623   5.938  0.0755 -0.9193 -0.1206
   69SLM     C6 4231   8.603   0.695   6.089 -0.3179 -0.6454  0.2494
   69SLM     H7 4232   8.500   0.730   6.102 -0.4018 -0.2478 -1.2606
   69SLM     H8 4233   8.640   0.638   6.174  1.6336 -2.9841 -1.9874
   69SLM     H9 4234   8.676   0.776   6.082  1.1406 -1.9208  0.4510
   70SLM     O1 4235   8.573   0.723   5.856 -0.0341 -0.5821  0.0754
   70SLM     C2 4236   8.627   0.732   5.735 -0.4493 -0.4865 -0.1068
   70SLM     C3 4237   8.577   0.852   5.659  0.0852 -0.3454 -0.2413
   70SLM     O4 4238   8.704   0.649   5.693  0.1503  0.0905 -0.1565
   70SLM     H5 4239   8.470   0.838   5.640 -1.2300  2.0318  3.9822
   70SLM     C6 4240   8.669   0.883   5.542  0.0467 -0.8829 -0.4172
   70SLM     H7 4241   8.652   0.801   5.473 -0.8148 -0.0638 -1.2093
   70SLM     H8 4242   8.772   0.913   5.565 -0.6831 -0.3271  2.6824
   70SLM     H9 4243   8.624   0.970   5.493  0.6875  0.8495  1.8574
   71SLM     O1 4244   8.586   0.966   5.742 -0.2154  0.0201 -0.7073
   71SLM     C2 4245   8.476   1.029   5.779  0.4248  0.8937 -0.2518
   71SLM     C3 4246   8.516   1.132   5.882  0.6986  0.3082  0.2296
   71SLM     O4 4247   8.367   1.007   5.733  0.8844 -0.6833 -0.6674
   71SLM     H5 4248   8.624   1.127   5.897  0.7536  1.8733  0.4400
   71SLM     C6 4249   8.480   1.275   5.849  0.2393  0.3075  0.7153
   71SLM     H7 4250   8.563   1.345   5.844 -0.0647  0.6067 -1.9734
   71SLM     H8 4251   8.421   1.287   5.757 -0.1954 -0.8074  0.8315
   71SLM     H9 4252   8.410   1.310   5.925 -2.9965 -2.7217 -0.5844
   72SLM     O1 4253   8.428   1.099   5.987  0.1289  0.5879 -0.1566
   72SLM     C2 4254   8.474   1.068   6.107  0.0022  0.2679 -0.1917
   72SLM     C3 4255   8.364   1.077   6.210  0.0088 -0.0223 -0.1565
   72SLM     O4 4256   8.586   1.025   6.114  0.0955  0.5123 -0.1742
   72SLM     H5 4257   8.405   1.053   6.309  0.7806  1.9077  0.0460
   72SLM     C6 4258   8.249   0.984   6.179 -0.1493  0.0258  0.2739
   72SLM     H7 4259   8.295   0.891   6.144 -0.0481  1.0115 -2.4753
   72SLM     H8 4260   8.193   0.939   6.261 -1.8948 -2.5022 -2.1154
   72SLM     H9 4261   8.168   1.019   6.114  1.7446  4.6752  0.0406
   73SLM     O1 4262   8.295   1.196   6.243 -0.1040  0.0367 -0.6024
   73SLM     C2 4263   8.362   1.309   6.258 -0.2712  0.0651 -0.0424
   73SLM     C3 4264   8.268   1.427   6.271 -0.2236 -0.0328  1.3053
   73SLM     O4 4265   8.481   1.326   6.248 -0.2601  0.7699  1.1464
   73SLM     H5 4266   8.176   1.411   6.327 -2.6462  0.7381 -2.1706
   73SLM     C6 4267   8.230   1.470   6.131 -0.3672 -0.7939  1.1053
   73SLM     H7 4268   8.156   1.550   6.119 -0.3031 -0.9284 -0.4512
   73SLM     H8 4269   8.312   1.513   6.073 -1.0047  1.8547  2.0517
   73SLM     H9 4270   8.195   1.392   6.063 -1.1446  1.3064 -1.0693
   74SLM     O1 4271   8.333   1.539   6.325  0.2456  0.8316 -0.9641
   74SLM     C2 4272   8.326   1.548   6.456 -0.1752 -0.0104 -0.9247
   74SLM     C3 4273   8.422   1.653   6.507 -0.3979 -0.4283  0.4212
   74SLM     O4 4274   8.262   1.474   6.526  0.5655 -0.1238 -0.3379
   74SLM     H5 4275   8.446   1.713   6.418  1.5359  0.7814  1.6748
   74SLM     C6 4276   8.545   1.584   6.564 -0.0817 -0.2850 -0.0697
   74SLM     H7 4277   8.522   1.496   6.625  2.5944  1.2607  3.5253
   74SLM     H8 4278   8.596   1.551   6.474 -1.0530 -2.1548  0.0104
   74SLM     H9 4279   8.609   1.635   6.636  1.0235 -1.9406  0.1707
   75SLM     O1 4280   8.371   1.751   6.594 -0.3931  0.3622 -0.4448
   75SLM     C2 4281   8.267   1.829   6.570 -1.0667 -0.3332  0.1597
   75SLM     C3 4282   8.230   1.928   6.678 -1.2892 -0.1719 -0.0631
   75SLM     O4 4283   8.217   1.829   6.461 -0.4735 -0.0164 -0.1170
   75SLM     H5 4284   8.133   1.974   6.656 -1.3343  0.0662  0.5843
   75SLM     C6 4285   8.338   2.035   6.684 -0.7960 -0.7097  0.9947
   75SLM     H7 4286   8.325   2.110   6.763  1.5068  0.4822  0.3314
   75SLM     H8 4287   8.357   2.079   6.586 -0.8631  0.7145  1.5890
   75SLM     H9 4288   8.436   1.995   6.710 -0.2389 -0.1382 -0.1869
   76SLM     O1 4289   8.233   1.876   6.809 -0.2886 -0.2035 -0.0891
   76SLM     C2 4290   8.175   1.760   6.835 -0.6475 -0.0201 -0.0707
   76SLM     C3 4291   8.207   1.718   6.977  0.1066  1.0022  0.0726
   76SLM     O4 4292   8.098   1.699   6.767 -0.1021 -0.8000 -0.0034
   76SLM     H5 4293   8.132   1.641   6.998 -0.8613  1.4121 -1.6874
   76SLM     C6 4294   8.190   1.826   7.083  0.6414  0.7539  0.4157
   76SLM     H7 4295   8.210   1.783   7.181  0.5868  1.6667  0.8325
   76SLM     H8 4296   8.250   1.917   7.078  0.2770  1.0147  0.7059
   76SLM     H9 4297   8.089   1.864   7.101  0.8043  0.0185  3.4113
   77SLM     O1 4298   8.342   1.677   6.977 -0.2036 -0.0543 -0.3313
   77SLM     C2 4299   8.347   1.558   7.033 -0.8545 -0.0535 -0.2549
   77SLM     C3 4300   8.473   1.483   6.993 -0.4068  0.2390  0.6077
   77SLM     O4 4301   8.272   1.506   7.110 -0.7413  0.2242  0.0449
   77SLM     H5 4302   8.517   1.519   6.900  1.9745 -1.8437  0.8207
   77SLM     C6 4303   8.441   1.345   6.939 -0.2724  0.4392  0.0138
   77SLM     H7 4304   8.519   1.321   6.867 -0.1034  1.7695 -0.2731
   77SLM     H8 4305   8.336   1.333   6.911 -0.8576  1.8238  1.4067
   77SLM     H9 4306   8.472   1.279   7.020 -2.2279 -1.6279 -0.8208
   78SLM     O1 4307   8.571   1.505   7.092  0.1621 -0.0487  0.1134
   78SLM     C2 4308   8.686   1.563   7.060  0.0130  0.2028  0.0373
   78SLM     C3 4309   8.752   1.623   7.182 -0.0236  0.0101  0.1533
   78SLM     O4 4310   8.722   1.570   6.946 -0.6624  0.0168 -0.1960
   78SLM     H5 4311   8.754   1.564   7.274  3.9660  2.6908  2.0780
   78SLM     C6 4312   8.694   1.758   7.220  1.0778  0.3807  0.5632
   78SLM     H7 4313   8.586   1.768   7.219  1.1060  0.7303  0.9339
   78SLM     H8 4314   8.722   1.787   7.321 -1.1149 -2.6981  2.1928
   78SLM     H9 4315   8.721   1.840   7.152 -0.5640  3.7788  3.7008
   79SLM     O1 4316   8.892   1.642   7.169  0.0002  0.3966  0.9355
   79SLM     C2 4317   8.975   1.552   7.120 -0.1647  0.2089  1.0004
   79SLM     C3 4318   9.107   1.620   7.092 -0.1328 -0.2691 -0.0593
   79SLM     O4 4319   8.949   1.435   7.107 -0.1753  0.3073  0.1143
   79SLM     H5 4320   9.140   1.644   7.193  1.4935 -2.8606  0.1209
   79SLM     C6 4321   9.095   1.747   7.011 -0.1945  0.0531  0.4525
   79SLM     H7 4322   9.045   1.825   7.069 -3.4574 -0.1424 -1.8417
   79SLM     H8 4323   9.196   1.760   6.971  0.6319  1.1957  2.7529
   79SLM     H9 4324   9.023   1.730   6.931 -0.4828  2.7682  0.0291
   80SLM     O1 4325   9.183   1.518   7.031 -0.6077 -0.5994 -0.1062
   80SLM     C2 4326   9.278   1.463   7.104 -0.0190  0.7045  0.1396
   80SLM     C3 4327   9.376   1.385   7.018 -0.0625  0.3858  0.3767
   80SLM     O4 4328   9.279   1.466   7.224  0.1720 -0.0563  0.1610
   80SLM     H5 4329   9.352   1.401   6.912  1.6675  3.5678  0.3283
   80SLM     C6 4330   9.361   1.241   7.062  0.4013  0.5040  0.9368
   80SLM     H7 4331   9.265   1.205   7.021  0.9796  2.5394 -2.6245
   80SLM     H8 4332   9.361   1.237   7.171 -2.3910  0.7341  1.0302
   80SLM     H9 4333   9.435   1.174   7.019 -1.0537  0.3859 -1.6192
   81SLM     O1 4334   9.512   1.421   7.016 -0.0669  0.3935  0.1662
   81SLM     C2 4335   9.553   1.547   7.019 -0.6536  0.5837  0.4409
   81SLM     C3 4336   9.704   1.549   7.031 -0.5615 -0.5800 -0.3588
   81SLM     O4 4337   9.486   1.644   6.998 -0.5204  0.6336  0.2522
   81SLM     H5 4338   9.735   1.631   7.095  2.1685 -2.6110  1.1359
   81SLM     C6 4339   9.765   1.572   6.894 -0.2557 -0.2973 -0.1755
   81SLM     H7 4340   9.726   1.646   6.823  0.3414  1.2091  1.0055
   81SLM     H8 4341   9.736   1.479   6.844 -0.9241 -1.2721  1.9009
   81SLM     H9 4342   9.874   1.573   6.892 -0.2347 -0.2148  0.7113
   82SLM     O1 4343   9.763   1.438   7.095  0.1200  0.1527  0.2975
   82SLM     C2 4344   9.735   1.426   7.224  0.0319 -0.2904  0.2371
   82SLM     C3 4345   9.824   1.317   7.280  0.3429 -0.0653  0.1889
   82SLM     O4 4346   9.673   1.503   7.292  0.6155  0.0227  0.4199
   82SLM     H5 4347   9.770   1.266   7.361  0.2873 -0.6442 -0.2058
   82SLM     C6 4348   9.948   1.383   7.337  0.1279  0.1988  0.3522
   82SLM     H7 4349   9.940   1.408   7.443  4.0487 -2.2934  1.4466
   82SLM     H8 4350  10.035   1.317   7.340 -1.9991 -2.9088 -1.0570
   82SLM     H9 4351   9.969   1.478   7.287 -0.1481  3.0948  5.1260
   83SLM     O1 4352   9.863   1.214   7.192 -0.2998  0.4264 -0.6935
   83SLM     C2 4353   9.764   1.134   7.155  0.0653 -0.7636  0.7786
   83SLM     C3 4354   9.810   1.029   7.057  0.5926  0.6033 -0.4896
   83SLM     O4 4355   9.653   1.147   7.197 -0.2447  0.0534 -0.2395
   83SLM     H5 4356   9.915   1.005   7.071  0.3010 -0.3088  0.2506
   83SLM     C6 4357   9.786   1.091   6.921  0.1065  0.1940 -0.5987
   83SLM     H7 4358   9.844   1.180   6.893 -0.8005  0.4435 -1.7535
   83SLM     H8 4359   9.807   1.027   6.834 -1.1521  0.4773 -1.1328
   83SLM     H9 4360   9.683   1.120   6.903  0.0048 -0.9783 -2.1244
   84SLM     O1 4361   9.739   0.907   7.064  0.3473  0.7821  0.1862
   84SLM     C2 4362   9.780   0.827   7.161 -0.3489  0.5123  0.2662
   84SLM     C3 4363   9.699   0.700   7.162  0.3147  0.0764 -0.5705
   84SLM     O4 4364   9.863   0.858   7.242 -0.0005  0.4444 -0.0630
   84SLM     H5 4365   9.687   0.680   7.269 -2.7562 -0.2357 -0.8793
   84SLM     C6 4366   9.768   0.579   7.102 -0.0858 -0.4973  0.1068
   84SLM     H7 4367   9.813   0.619   7.010 -0.2705  1.7323  0.9432
   84SLM     H8 4368   9.844   0.562   7.178 -2.5231 -1.9391  2.3867
   84SLM     H9 4369   9.703   0.492   7.084 -1.7386  0.1848  2.3291
   85SLM     O1 4370   9.568   0.706   7.110 -0.0341 -0.3147  0.2513
   85SLM     C2 4371   9.482   0.794   7.159 -0.2105 -0.4349  0.1590
   85SLM     C3 4372   9.350   0.774   7.088 -0.1645  0.3545 -0.1566
   85SLM     O4 4373   9.509   0.874   7.244  0.0758 -0.4559  0.0900
   85SLM     H5 4374   9.321   0.669   7.097  3.7910 -0.7914  1.2576
   85SLM     C6 4375   9.362   0.820   6.944  1.3885  0.7023  0.0680
   85SLM     H7 4376   9.365   0.928   6.930 -0.1126  0.6919 -0.4046
   85SLM     H8 4377   9.443   0.785   6.879  1.3827  1.8115 -0.5508
   85SLM     H9 4378   9.274   0.790   6.888  2.8887 -0.4470 -1.8259
   86SLM     O1 4379   9.255   0.859   7.149  0.1140  0.4680  0.1219
   86SLM     C2 4380   9.199   0.835   7.266  0.0116 -0.2547 -0.0667
   86SLM     C3 4381   9.102   0.950   7.288 -0.0361 -0.3844  0.4160
   86SLM     O4 4382   9.246   0.760   7.346 -0.3937 -0.5836 -0.1355
   86SLM     H5 4383   9.099   0.997   7.189 -1.0190  0.8045  0.9868
   86SLM     C6 4384   9.171   1.047   7.383 -0.1610 -0.4588  0.5842
   86SLM     H7 4385   9.208   0.987   7.466 -0.3821  0.3325  1.2621
   86SLM     H8 4386   9.107   1.123   7.428 -2.1323 -1.6090 -0.1137
   86SLM     H9 4387   9.260   1.088   7.334 -0.6880  0.9149  0.7340
   87SLM     O1 4388   8.979   0.922   7.349 -0.7746  0.7346 -0.5197
   87SLM     C2 4389   8.913   0.808   7.342  0.0237  0.1625  0.7796
   87SLM     C3 4390   8.774   0.807   7.401  0.0236  0.1007  0.7791
   87SLM     O4 4391   8.960   0.705   7.300 -0.6678  0.1596 -0.0296
   87SLM     H5 4392   8.786   0.807   7.510  0.2282  0.4469  0.7564
   87SLM     C6 4393   8.680   0.704   7.342 -0.1817  0.2754  0.7992
   87SLM     H7 4394   8.635   0.744   7.250  0.0713  1.4591  1.1836
   87SLM     H8 4395   8.606   0.653   7.405 -3.2744  3.4967  0.1207
   87SLM     H9 4396   8.743   0.620   7.314 -0.0278  1.0118 -1.2391
   88SLM     O1 4397   8.714   0.930   7.366  0.3767  0.1014  0.1743
   88SLM     C2 4398   8.632   0.987   7.453 -0.3222 -0.4645 -0.1011
   88SLM     C3 4399   8.585   1.113   7.384  0.1772 -0.0669  0.2786
   88SLM     O4 4400   8.608   0.946   7.563  0.2106  0.1329  0.2434
   88SLM     H5 4401   8.636   1.130   7.289  0.0660  4.9644  0.8601
   88SLM     C6 4402   8.614   1.243   7.456  0.9845 -0.2642  0.3223
   88SLM     H7 4403   8.562   1.333   7.423 -1.9216 -1.0159  2.4614
   88SLM     H8 4404   8.718   1.264   7.427  0.0633  1.6880 -1.8734
   88SLM     H9 4405   8.626   1.236   7.564 -1.1745  0.1490  0.6365
   89SLM     O1 4406   8.448   1.115   7.354  0.0611 -0.7921  0.7289
   89SLM     C2 4407   8.369   1.025   7.297  0.4823 -0.5252 -0.2974
   89SLM     C3 4408   8.222   1.058   7.300  0.5284 -0.3526  0.0496
   89SLM     O4 4409   8.412   0.915   7.279 -0.0589 -0.7251 -0.3671
   89SLM     H5 4410   8.208   1.152   7.246 -1.2404 -0.4256  0.2972
   89SLM     C6 4411   8.152   1.089   7.432  0.2298  0.8247 -0.3761
   89SLM     H7 4412   8.164   1.003   7.497 -0.8842  1.0276  0.1293
   89SLM     H8 4413   8.180   1.187   7.470  1.9383 -0.8239  2.9766
   89SLM     H9 4414   8.044   1.089   7.415 -0.2707 -3.2422  1.6468
   90SLM     O1 4415   8.150   0.955   7.237  0.2040 -0.1968  0.1584
   90SLM     C2 4416   8.147   0.944   7.105 -0.0753 -0.0309  0.1515
   90SLM     C3 4417   8.088   0.811   7.067 -0.0704  0.0272 -0.0580
   90SLM     O4 4418   8.192   1.029   7.032  0.7072 -0.5424  0.0304
   90SLM     H5 4419   8.000   0.794   7.130  1.0651  2.2531  2.2710
   90SLM     C6 4420   8.184   0.694   7.079  0.3545  0.2704 -1.0085
   90SLM     H7 4421   8.252   0.702   6.994 -1.0991  3.5441 -1.9986
   90SLM     H8 4422   8.114   0.612   7.057  0.7860 -0.2145 -0.5917
   90SLM     H9 4423   8.231   0.704   7.177 -2.7694  2.9475  0.3994
   91SLM     O1 4424   8.049   0.822   6.932  0.0157 -0.7862 -0.1578
   91SLM     C2 4425   7.921   0.849   6.912  0.0902 -0.4005 -0.1311
   91SLM     C3 4426   7.889   0.865   6.765  0.0426 -0.0372 -0.0831
   91SLM     O4 4427   7.837   0.859   6.998 -0.7590 -1.4804 -0.8068
   91SLM     H5 4428   7.954   0.933   6.710 -0.4128  0.2906 -0.2220
   91SLM     C6 4429   7.747   0.904   6.728  0.1316  0.7926  0.4351
   91SLM     H7 4430   7.725   0.935   6.626 -3.4163 -2.8675 -0.1597
   91SLM     H8 4431   7.727   0.995   6.785 -1.0473  1.8619 -1.5736
   91SLM     H9 4432   7.677   0.822   6.744 -0.0323  1.0729  1.2358
   92SLM     O1 4433   7.898   0.739   6.702  0.1988  0.0363 -0.2096
   92SLM     C2 4434   7.958   0.710   6.589 -0.0650 -0.4778 -0.2214
   92SLM     C3 4435   7.944   0.560   6.571  0.2551 -0.5055 -0.2360
   92SLM     O4 4436   8.037   0.788   6.543 -0.2559  0.0032  0.2715
   92SLM     H5 4437   8.016   0.534   6.493  0.4436 -0.7476  0.0166
   92SLM     C6 4438   7.809   0.516   6.519 -0.3037  0.6953  0.1667
   92SLM     H7 4439   7.814   0.408   6.504 -2.4855  0.5386  0.2810
   92SLM     H8 4440   7.723   0.550   6.578 -1.1153 -0.6007 -0.2366
   92SLM     H9 4441   7.793   0.555   6.418  0.8422  1.5751  0.2993
   93SLM     O1 4442   7.966   0.475   6.681 -0.7906 -0.0427  0.3417
   93SLM     C2 4443   8.069   0.493   6.761 -0.4529  0.7841 -0.2720
   93SLM     C3 4444   8.055   0.387   6.868 -0.0214  0.3684 -0.6232
   93SLM     O4 4445   8.158   0.574   6.751 -0.8682  1.2632 -0.1458
   93SLM     H5 4446   8.023   0.302   6.808 -3.3670  2.1680 -1.6415
   93SLM     C6 4447   8.182   0.339   6.937 -0.3988  0.5022  0.1796
   93SLM     H7 4448   8.256   0.319   6.859 -3.2658 -1.0138 -2.4097
   93SLM     H8 4449   8.193   0.419   7.009  2.5745  0.2729  0.0898
   93SLM     H9 4450   8.159   0.245   6.988  2.5383  0.0633  0.8795
   94SLM     O1 4451   7.957   0.441   6.954 -0.5958  0.0751 -1.0920
   94SLM     C2 4452   7.852   0.367   6.985 -0.4525  0.3242  0.0075
   94SLM     C3 4453   7.763   0.437   7.086  0.1298  0.5607  0.3618
   94SLM     O4 4454   7.840   0.258   6.936 -1.1983  0.5192 -0.2592
   94SLM     H5 4455   7.728   0.527   7.036  1.8975  0.4037 -1.2952
   94SLM     C6 4456   7.833   0.486   7.211  1.1367  1.0952 -0.3961
   94SLM     H7 4457   7.759   0.486   7.292  2.5217 -1.2974  0.9899
   94SLM     H8 4458   7.902   0.411   7.252  2.2716  0.9609 -2.4431
   94SLM     H9 4459   7.890   0.577   7.191  0.3645  1.3879 -1.3283
   95SLM     O1 4460   7.656   0.357   7.132  0.0733  0.2491 -0.2917
   95SLM     C2 4461   7.563   0.350   7.039  0.1042 -0.2499 -0.2853
   95SLM     C3 4462   7.441   0.282   7.097  0.5497  0.1226  1.1117
   95SLM     O4 4463   7.576   0.388   6.926  0.3585  0.2579 -0.0885
   95SLM     H5 4464   7.480   0.192   7.146  1.9221  1.6343  2.9864
   95SLM     C6 4465   7.336   0.237   6.997  0.6071  0.6276  0.8184
   95SLM     H7 4466   7.298   0.330   6.956  0.2885 -1.2781 -3.7684
   95SLM     H8 4467   7.248   0.189   7.041 -0.6586  2.8339  0.8097
   95SLM     H9 4468   7.387   0.168   6.929 -0.6940  0.5857 -0.1342
   96SLM     O1 4469   7.387   0.370   7.193  0.3880  0.8864  0.3225
   96SLM     C2 4470   7.325   0.316   7.296  0.7259  0.3663  0.2555
   96SLM     C3 4471   7.260   0.421   7.384 -0.1101 -0.0716  0.1684
   96SLM     O4 4472   7.345   0.202   7.327  1.3321  0.5445  0.5549
   96SLM     H5 4473   7.236   0.502   7.315 -1.8951 -2.4417 -2.2140
   96SLM     C6 4474   7.135   0.371   7.452  0.2483  0.0417  0.9151
   96SLM     H7 4475   7.057   0.353   7.377 -0.5464  2.3251  1.1239
   96SLM     H8 4476   7.147   0.274   7.502 -4.6564 -2.0851 -1.3303
   96SLM     H9 4477   7.093   0.435   7.530  1.7309 -0.0076  1.7827
   97SLM     O1 4478   7.341   0.449   7.496  0.0866 -0.3767  0.1061
   97SLM     C2 4479   7.431   0.544   7.478 -0.0979 -0.3195 -0.5442
   97SLM     C3 4480   7.507   0.562   7.608 -0.6627  0.0232 -0.2588
   97SLM     O4 4481   7.452   0.596   7.371 -0.3754 -0.0579 -0.4735
   97SLM     H5 4482   7.435   0.579   7.688 -0.9153  1.1611 -0.7038
   97SLM     C6 4483   7.600   0.445   7.632 -0.1223  0.4148 -0.4411
   97SLM     H7 4484   7.683   0.470   7.699  0.3115 -0.6280 -0.5686
   97SLM     H8 4485   7.557   0.352   7.668  1.8201 -0.4093 -0.0952
   97SLM     H9 4486   7.631   0.405   7.535 -3.4026  0.0649 -1.4435
   98SLM     O1 4487   7.580   0.682   7.612  0.1006 -0.4436  0.0645
   98SLM     C2 4488   7.513   0.795   7.593  0.0101 -0.3625  0.8390
   98SLM     C3 4489   7.608   0.912   7.604  0.1367 -0.3122 -0.6316
   98SLM     O4 4490   7.393   0.806   7.591  0.1009  0.5623  0.0176
   98SLM     H5 4491   7.709   0.872   7.618 -0.2389 -1.2436 -0.4867
   98SLM     C6 4492   7.576   0.975   7.738 -0.1288 -0.9471 -0.3919
   98SLM     H7 4493   7.657   1.034   7.781  0.8047 -3.5110  1.5871
   98SLM     H8 4494   7.480   1.027   7.741  0.9807  1.1764  1.2388
   98SLM     H9 4495   7.568   0.893   7.809 -1.6842 -1.0221 -0.6025
   99SLM     O1 4496   7.581   1.008   7.505 -0.0592 -0.3053 -0.5711
   99SLM     C2 4497   7.685   1.041   7.430  0.0314 -0.4574 -0.5109
   99SLM     C3 4498   7.636   1.146   7.333 -0.1701 -0.1381 -0.0664
   99SLM     O4 4499   7.795   0.994   7.433  0.1821 -0.1109 -0.6131
   99SLM     H5 4500   7.547   1.205   7.358 -0.1906 -0.4180  0.5434
   99SLM     C6 4501   7.603   1.078   7.202  0.5913 -0.4639 -0.0942
   99SLM     H7 4502   7.504   1.032   7.196  0.8077 -0.7546 -2.4606
   99SLM     H8 4503   7.583   1.165   7.138  1.2926 -1.5666 -1.8678
   99SLM     H9 4504   7.685   1.015   7.168 -0.3597 -0.0818 -3.5030
  100SLE     O1 4505   7.737   1.240   7.306 -0.1450 -0.1915 -0.1573
  100SLE     C2 4506   7.807   1.294   7.405 -0.9372 -0.3977  0.5272
  100SLE     C3 4507   7.933   1.346   7.340 -1.5952 -0.2075 -0.6364
  100SLE     O4 4508   7.759   1.302   7.514 -0.7229 -0.3788  0.6207
  100SLE     H5 4509   8.002   1.338   7.424 -2.4894 -0.3861  0.1009
  100SLE    O10 4510   7.977   1.279   7.224  0.1735 -0.3761  0.0958
  100SLE    H11 4511   7.900   1.247   7.179  1.2142 -1.0575 -1.2927
  100SLE     C6 4512   7.918   1.486   7.285 -0.5204  0.3365  0.4099
  100SLE     H7 4513   7.824   1.497   7.229 -0.2418 -1.3003 -0.4341
  100SLE     H8 4514   7.915   1.576   7.347  1.6758  2.1753 -1.9286
  100SLE     H9 4515   7.996   1.516   7.215  1.6427 -1.0107  2.1212
    1SLS     O1 4516   2.159   4.186   5.614  0.1191 -0.1330  0.2172
    1SLS     C2 4517   2.190   4.056   5.640  0.0325 -0.2018 -0.0236
    1SLS     C3 4518   2.335   4.030   5.603  0.0752  0.0581 -0.0401
    1SLS     O4 4519   2.114   3.978   5.696 -0.0601 -0.5016 -0.5583
    1SLS     H5 4520   2.347   4.088   5.510 -2.3021  1.3817  0.4060
    1SLS    H10 4521   2.105   4.207   5.688 -2.2598 -2.6857 -0.6460
    1SLS     C6 4522   2.413   4.087   5.720  0.7397 -0.1041 -0.3978
    1SLS     H7 4523   2.380   4.190   5.732  5.7202  1.4785  3.1739
    1SLS     H8 4524   2.393   4.040   5.816 -1.2760  2.1079  0.3648
    1SLS     H9 4525   2.521   4.097   5.708  0.5145  2.7821 -0.7508
    2SLM     O1 4526   2.376   3.896   5.582 -0.2715 -0.1196  0.4215
    2SLM     C2 4527   2.358   3.843   5.463 -0.0752  0.3505  0.1787
    2SLM     C3 4528   2.410   3.702   5.481 -0.2994  0.2238 -0.1405
    2SLM     O4 4529   2.295   3.889   5.371 -0.5445  0.4901  0.5703
    2SLM     H5 4530   2.332   3.654   5.540 -1.7179  2.7255  0.1487
    2SLM     C6 4531   2.543   3.677   5.550 -0.2673 -0.3786 -0.4134
    2SLM     H7 4532   2.596   3.589   5.513 -0.0329 -0.8496  0.9819
    2SLM     H8 4533   2.599   3.771   5.555  0.1192 -0.6473  0.7132
    2SLM     H9 4534   2.531   3.641   5.652 -3.3301 -2.2706 -1.3272
    3SLM     O1 4535   2.430   3.660   5.348 -0.0689 -0.2023  0.0269
    3SLM     C2 4536   2.356   3.562   5.298 -0.7719  0.3296  0.0016
    3SLM     C3 4537   2.383   3.533   5.152  0.0011 -0.3520  0.2680
    3SLM     O4 4538   2.280   3.503   5.369 -0.2591 -0.1074  0.2000
    3SLM     H5 4539   2.319   3.603   5.097  0.8786  0.4416  0.2509
    3SLM     C6 4540   2.325   3.394   5.131  0.7496 -0.6444  0.1046
    3SLM     H7 4541   2.324   3.389   5.022  2.2632 -1.2391  0.0967
    3SLM     H8 4542   2.383   3.310   5.169  2.0582  0.1905  0.0134
    3SLM     H9 4543   2.220   3.392   5.162 -0.4102  1.1296 -3.2221
    4SLM     O1 4544   2.518   3.529   5.114 -0.4025 -0.8809 -1.2056
    4SLM     C2 4545   2.555   3.604   5.012 -0.1767 -0.0224 -0.5082
    4SLM     C3 4546   2.703   3.636   5.022 -0.2737  0.0517  0.8577
    4SLM     O4 4547   2.473   3.638   4.931 -0.2179  0.6146 -0.2082
    4SLM     H5 4548   2.765   3.548   5.042 -2.6680 -1.8857  0.2982
    4SLM     C6 4549   2.719   3.739   5.132  0.4641  0.5615  0.2766
    4SLM     H7 4550   2.701   3.690   5.228  1.4283  1.2269  0.8172
    4SLM     H8 4551   2.823   3.772   5.137  0.7098 -0.1582  0.0025
    4SLM     H9 4552   2.661   3.830   5.116 -1.4471 -0.5679  0.5261
    5SLM     O1 4553   2.750   3.708   4.911 -0.0534 -0.6591  0.4812
    5SLM     C2 4554   2.770   3.645   4.796  0.5652  0.1335  0.1419
    5SLM     C3 4555   2.808   3.739   4.684 -0.0644 -0.0674 -0.2449
    5SLM     O4 4556   2.760   3.526   4.780 -0.1389  0.2242 -0.1210
    5SLM     H5 4557   2.712   3.790   4.686 -0.8968 -1.5999  1.0183
    5SLM     C6 4558   2.829   3.673   4.549 -0.4637 -0.3345 -0.1771
    5SLM     H7 4559   2.890   3.582   4.558 -3.0580 -1.9850  2.9709
    5SLM     H8 4560   2.739   3.628   4.507  0.0254 -2.4203  0.8652
    5SLM     H9 4561   2.869   3.758   4.493 -0.3703  1.1263  1.9805
    6SLM     O1 4562   2.916   3.821   4.723 -0.3137  0.0199  0.2658
    6SLM     C2 4563   2.907   3.945   4.678  0.8364 -0.3775 -1.1458
    6SLM     C3 4564   3.017   4.032   4.734 -0.4392  0.0324  0.8496
    6SLM     O4 4565   2.831   3.978   4.592  0.1435  0.0202 -0.4006
    6SLM     H5 4566   2.973   4.131   4.745 -0.6120  0.6615 -3.7321
    6SLM     C6 4567   3.120   4.050   4.624 -1.1480  1.1681  0.3551
    6SLM     H7 4568   3.198   4.120   4.655 -0.2070 -0.9920  3.2514
    6SLM     H8 4569   3.089   4.114   4.540  0.5640  1.5437 -0.0284
    6SLM     H9 4570   3.170   3.958   4.591 -1.6237 -0.2222  3.2506
    7SLM     O1 4571   3.087   3.991   4.849  0.2677 -0.2204  0.3404
    7SLM     C2 4572   3.029   4.034   4.960 -0.2701 -0.0947  0.0124
    7SLM     C3 4573   3.104   3.988   5.082  0.0318 -0.0342 -0.1520
    7SLM     O4 4574   2.920   4.084   4.964 -0.2586 -0.1037  0.5426
    7SLM     H5 4575   3.025   3.976   5.157 -1.6001 -0.9195 -1.9410
    7SLM     C6 4576   3.181   4.112   5.124 -0.6922  0.6082 -0.7205
    7SLM     H7 4577   3.111   4.180   5.174 -3.5664 -1.6540 -1.3781
    7SLM     H8 4578   3.252   4.085   5.202  0.6215 -0.5669 -2.2447
    7SLM     H9 4579   3.252   4.155   5.053 -0.5513  1.9903  0.2266
    8SLM     O1 4580   3.186   3.875   5.057  0.1238 -0.0319  0.1298
    8SLM     C2 4581   3.148   3.760   5.111 -0.7802  0.2399  0.1009
    8SLM     C3 4582   3.235   3.647   5.059 -0.7820 -0.0776  0.7810
    8SLM     O4 4583   3.057   3.749   5.188 -0.4084 -0.4002  0.4552
    8SLM     H5 4584   3.329   3.699   5.039 -1.3286  1.0071  0.9498
    8SLM     C6 4585   3.167   3.604   4.930 -0.6687  0.1247  0.6520
    8SLM     H7 4586   3.077   3.544   4.944 -0.3979 -0.9109 -1.6258
    8SLM     H8 4587   3.218   3.539   4.859 -0.8711  0.4465  0.2078
    8SLM     H9 4588   3.132   3.687   4.869  2.2052 -0.9842 -2.8672
    9SLM     O1 4589   3.241   3.538   5.148 -0.3102 -0.2057  0.5906
    9SLM     C2 4590   3.362   3.485   5.158  0.1778  0.7708  0.0577
    9SLM     C3 4591   3.362   3.355   5.235 -0.4805  0.4447 -0.4707
    9SLM     O4 4592   3.458   3.527   5.099 -0.0130  0.4350 -0.5048
    9SLM     H5 4593   3.460   3.337   5.282 -0.7300 -3.5492 -1.1180
    9SLM     C6 4594   3.338   3.239   5.141  0.1187  0.2640 -0.4094
    9SLM     H7 4595   3.245   3.261   5.087  0.7431  1.6881 -0.9371
    9SLM     H8 4596   3.423   3.227   5.074 -1.5186 -0.5220 -2.4952
    9SLM     H9 4597   3.341   3.141   5.189 -0.1904  0.3629 -0.1830
   10SLM     O1 4598   3.270   3.342   5.341  0.3951  0.8222  0.3580
   10SLM     C2 4599   3.293   3.416   5.448  0.5326  0.3648  0.6485
   10SLM     C3 4600   3.180   3.394   5.545  0.0958 -0.2084  0.0180
   10SLM     O4 4601   3.388   3.490   5.448  1.0212 -0.2371 -0.1867
   10SLM     H5 4602   3.165   3.285   5.547  1.2136 -0.4131 -1.4313
   10SLM     C6 4603   3.053   3.461   5.496  0.5096  0.6191  0.0656
   10SLM     H7 4604   3.020   3.445   5.394  0.2983 -0.1410  0.2498
   10SLM     H8 4605   2.966   3.445   5.561  0.7298 -2.3962 -0.2515
   10SLM     H9 4606   3.069   3.569   5.506  1.5259  0.2734  4.4027
   11SLM     O1 4607   3.222   3.443   5.671 -0.4103  0.6892 -0.1541
   11SLM     C2 4608   3.305   3.372   5.745 -0.5491 -0.0692 -0.7009
   11SLM     C3 4609   3.315   3.460   5.868  0.5839 -0.0096 -0.8170
   11SLM     O4 4610   3.343   3.261   5.719 -0.6193 -0.0792 -0.7629
   11SLM     H5 4611   3.235   3.534   5.868 -0.4830 -0.9974  2.3622
   11SLM     C6 4612   3.437   3.549   5.859 -0.1690  1.1438  0.0646
   11SLM     H7 4613   3.424   3.617   5.775  2.2424 -0.0904 -1.4217
   11SLM     H8 4614   3.530   3.494   5.839  0.0123  1.2735  0.5353
   11SLM     H9 4615   3.457   3.623   5.937  0.4545 -0.9450  2.0033
   12SLM     O1 4616   3.319   3.393   5.992 -0.5970  0.3437 -0.5671
   12SLM     C2 4617   3.211   3.332   6.037 -0.1351  0.4135  0.6699
   12SLM     C3 4618   3.261   3.230   6.137  0.8554 -0.0627 -0.2812
   12SLM     O4 4619   3.100   3.367   6.010 -0.4779 -0.3827  1.0100
   12SLM     H5 4620   3.352   3.188   6.094  0.2044  1.1567 -3.0980
   12SLM     C6 4621   3.176   3.105   6.143  0.2686  0.3420  0.0372
   12SLM     H7 4622   3.068   3.119   6.148  0.1110 -0.7736  0.0231
   12SLM     H8 4623   3.199   3.045   6.231  1.8539  0.6930 -0.1130
   12SLM     H9 4624   3.184   3.041   6.054  0.4878  2.3377 -1.4324
   13SLM     O1 4625   3.262   3.286   6.267  0.2953  0.3692 -0.4599
   13SLM     C2 4626   3.354   3.377   6.293  0.7925 -0.3218  0.2108
   13SLM     C3 4627   3.347   3.432   6.434 -0.0401  0.2016 -0.0296
   13SLM     O4 4628   3.456   3.396   6.233  0.2464 -0.4807 -0.7830
   13SLM     H5 4629   3.251   3.425   6.486  1.1164  2.4224  2.6339
   13SLM     C6 4630   3.455   3.368   6.519 -0.6418 -0.8226 -0.0196
   13SLM     H7 4631   3.457   3.410   6.620 -1.6572  1.7669 -1.0029
   13SLM     H8 4632   3.540   3.367   6.451 -2.4478 -1.4755 -2.4263
   13SLM     H9 4633   3.418   3.265   6.528 -0.8334 -0.6487  1.5859
   14SLM     O1 4634   3.361   3.572   6.433  0.0434  0.1901 -0.6225
   14SLM     C2 4635   3.263   3.653   6.398  0.0437  0.2591 -0.4592
   14SLM     C3 4636   3.295   3.801   6.398  0.0104  0.2657 -0.4148
   14SLM     O4 4637   3.163   3.617   6.342  0.3556 -0.4098 -0.5906
   14SLM     H5 4638   3.202   3.845   6.437 -1.0900 -4.1123  2.8270
   14SLM     C6 4639   3.341   3.879   6.277 -0.7124  0.2430 -0.7123
   14SLM     H7 4640   3.278   3.861   6.190 -0.8115  0.5652 -0.7061
   14SLM     H8 4641   3.361   3.980   6.313  4.7612 -1.2428  1.5018
   14SLM     H9 4642   3.444   3.851   6.250 -0.9688  0.6995 -2.2681
   15SLM     O1 4643   3.390   3.836   6.497 -0.3088 -0.1904  0.0628
   15SLM     C2 4644   3.382   3.810   6.626 -0.3486  0.5784  0.2223
   15SLM     C3 4645   3.520   3.838   6.682  0.0994 -0.3224 -0.3879
   15SLM     O4 4646   3.282   3.779   6.685  0.3979 -0.5872  0.9340
   15SLM     H5 4647   3.545   3.765   6.760 -0.2528  0.3396  0.3696
   15SLM     C6 4648   3.520   3.968   6.761  0.3692 -0.1917 -0.6010
   15SLM     H7 4649   3.622   3.995   6.786 -0.0569  3.1077 -1.9308
   15SLM     H8 4650   3.496   4.056   6.701  0.5389 -0.1123 -0.5523
   15SLM     H9 4651   3.462   3.967   6.854  1.9509 -1.6679  0.4284
   16SLM     O1 4652   3.631   3.836   6.596  0.1808  0.2574 -0.3028
   16SLM     C2 4653   3.660   3.718   6.544 -0.1804  0.1998 -0.3786
   16SLM     C3 4654   3.752   3.731   6.425 -0.0628  0.2165 -0.2863
   16SLM     O4 4655   3.639   3.618   6.607  0.1047  0.0944 -0.4477
   16SLM     H5 4656   3.692   3.726   6.334 -0.1566  0.6128 -0.2497
   16SLM     C6 4657   3.838   3.607   6.409 -0.0609  0.2066 -0.1944
   16SLM     H7 4658   3.894   3.608   6.315 -1.2316  2.1054 -0.9104
   16SLM     H8 4659   3.790   3.510   6.397 -0.6021  0.8257 -4.5590
   16SLM     H9 4660   3.907   3.618   6.493  1.4282  2.5879 -1.6320
   17SLM     O1 4661   3.835   3.843   6.449  0.1867 -0.0032 -0.1273
   17SLM     C2 4662   3.881   3.911   6.346 -0.9618 -0.1760 -0.7628
   17SLM     C3 4663   3.933   4.048   6.383  0.5776 -0.9465 -0.0102
   17SLM     O4 4664   3.856   3.877   6.233 -0.6370 -0.0459 -0.8757
   17SLM     H5 4665   3.845   4.112   6.395 -1.2232 -2.7591 -2.5020
   17SLM     C6 4666   4.018   4.048   6.509 -0.1539  0.4221  0.4997
   17SLM     H7 4667   3.950   4.066   6.593 -1.4227  3.0077 -0.9421
   17SLM     H8 4668   4.067   4.142   6.535 -2.5151  1.0901  3.1803
   17SLM     H9 4669   4.063   3.952   6.533 -3.3347 -0.8392  2.1137
   18SLM     O1 4670   4.013   4.090   6.275 -0.0862  0.3885 -0.0015
   18SLM     C2 4671   4.019   4.217   6.237  0.1897  0.3733 -0.0085
   18SLM     C3 4672   4.077   4.231   6.099  0.0290 -0.9296 -0.2228
   18SLM     O4 4673   3.979   4.298   6.316 -0.6287 -0.0607  0.0331
   18SLM     H5 4674   4.082   4.134   6.049  3.1351 -1.1839  0.3621
   18SLM     C6 4675   3.997   4.325   6.011  0.3035 -0.5861 -0.1127
   18SLM     H7 4676   4.068   4.357   5.935 -0.4030 -0.9651 -0.9554
   18SLM     H8 4677   3.912   4.272   5.966 -0.3411 -0.6539  1.1609
   18SLM     H9 4678   3.963   4.416   6.061 -2.2237 -1.6570  0.2772
   19SLM     O1 4679   4.207   4.283   6.118 -0.2884 -0.1208 -0.2367
   19SLM     C2 4680   4.316   4.208   6.124  0.0769  0.4035 -0.2423
   19SLM     C3 4681   4.435   4.293   6.162 -0.0974  0.6178 -0.1673
   19SLM     O4 4682   4.311   4.089   6.108 -0.5962  0.3968 -0.0417
   19SLM     H5 4683   4.435   4.386   6.104  0.0983  0.5008 -0.3591
   19SLM     C6 4684   4.566   4.228   6.119 -0.4208  0.0532 -0.3088
   19SLM     H7 4685   4.572   4.122   6.146  1.6687  0.6095  1.6804
   19SLM     H8 4686   4.579   4.249   6.013 -0.7895  3.0313  0.1595
   19SLM     H9 4687   4.665   4.257   6.153 -0.4542 -0.2122  0.0179
   20SLM     O1 4688   4.434   4.299   6.303 -0.0334 -0.3125 -0.1205
   20SLM     C2 4689   4.426   4.420   6.356 -0.4071 -0.2714 -0.2620
   20SLM     C3 4690   4.394   4.403   6.502  0.9058  1.1090  0.2092
   20SLM     O4 4691   4.450   4.521   6.296 -0.9638 -0.0667 -0.1439
   20SLM     H5 4692   4.293   4.368   6.526  1.0310  1.3764  1.1893
   20SLM     C6 4693   4.395   4.536   6.575 -0.3237  0.9604  0.5258
   20SLM     H7 4694   4.349   4.541   6.674  0.2408  0.6987  0.8085
   20SLM     H8 4695   4.323   4.596   6.518  0.3065 -2.2358 -4.1508
   20SLM     H9 4696   4.495   4.581   6.581  0.6831 -0.8023 -1.5766
   21SLM     O1 4697   4.491   4.324   6.567  0.4094  0.1050 -0.2544
   21SLM     C2 4698   4.463   4.202   6.609 -0.4580  0.1894 -0.5609
   21SLM     C3 4699   4.588   4.134   6.660 -0.6791 -0.2737 -0.6338
   21SLM     O4 4700   4.360   4.143   6.590 -0.3026 -0.1073 -0.4993
   21SLM     H5 4701   4.612   4.210   6.734 -3.3465  0.9870 -0.9399
   21SLM     C6 4702   4.555   3.998   6.719 -0.7296  0.1902  0.4362
   21SLM     H7 4703   4.640   3.937   6.685  1.7202  2.9105  1.2973
   21SLM     H8 4704   4.462   3.954   6.681 -1.2489 -0.6486  2.5248
   21SLM     H9 4705   4.561   4.014   6.827 -3.3182 -0.2844  0.7052
   22SLM     O1 4706   4.690   4.132   6.563 -0.0578 -0.3322  0.0146
   22SLM     C2 4707   4.812   4.154   6.608 -0.1722  0.8980 -0.2446
   22SLM     C3 4708   4.894   4.167   6.482  0.5069  0.1784  0.1080
   22SLM     O4 4709   4.851   4.139   6.721  1.0508 -0.4779 -0.8093
   22SLM     H5 4710   4.999   4.163   6.510  1.3361 -3.6447 -2.7961
   22SLM     C6 4711   4.892   4.296   6.401 -0.5705  0.1763  0.1203
   22SLM     H7 4712   4.812   4.308   6.328 -0.3114 -1.7922 -0.5636
   22SLM     H8 4713   4.990   4.299   6.353 -0.6363 -2.1261 -0.2807
   22SLM     H9 4714   4.881   4.372   6.479 -1.2315  3.3540 -2.8276
   23SLM     O1 4715   4.886   4.074   6.377 -1.0218  0.2173  0.1672
   23SLM     C2 4716   4.870   3.943   6.390  0.8862 -0.0651 -0.0646
   23SLM     C3 4717   4.827   3.889   6.256  0.0677 -0.6638  0.4297
   23SLM     O4 4718   4.912   3.885   6.487  0.0137  0.3816  0.5922
   23SLM     H5 4719   4.852   3.948   6.167  1.4788 -3.5412 -1.2428
   23SLM     C6 4720   4.677   3.874   6.243  0.0392 -0.3735  0.4283
   23SLM     H7 4721   4.645   3.782   6.292  2.9989 -2.5868 -1.4822
   23SLM     H8 4722   4.625   3.963   6.281  0.9821  0.5630 -0.4005
   23SLM     H9 4723   4.647   3.886   6.138 -1.9502 -1.9401  0.7469
   24SLM     O1 4724   4.876   3.768   6.200 -0.0014 -0.3542 -0.3134
   24SLM     C2 4725   5.003   3.737   6.215  0.1697  0.1545 -0.6668
   24SLM     C3 4726   5.027   3.593   6.177 -0.0217 -0.1106  0.1981
   24SLM     O4 4727   5.090   3.814   6.245 -0.0430  0.3713 -0.6092
   24SLM     H5 4728   4.945   3.570   6.109 -0.4862 -1.4317  1.1424
   24SLM     C6 4729   5.003   3.503   6.297 -0.1526 -0.0836  0.1930
   24SLM     H7 4730   5.076   3.528   6.375 -2.2545  1.8199  1.6540
   24SLM     H8 4731   4.909   3.538   6.339 -0.2211  0.6373 -0.5352
   24SLM     H9 4732   5.015   3.399   6.264  1.1353  0.2651 -0.4962
   25SLM     O1 4733   5.152   3.591   6.112 -0.1346  0.0686 -0.0233
   25SLM     C2 4734   5.174   3.490   6.030 -0.3412 -0.3287  0.4065
   25SLM     C3 4735   5.318   3.488   5.985 -0.3558 -0.2120  0.3513
   25SLM     O4 4736   5.097   3.404   5.995 -1.1005  0.3328  0.4187
   25SLM     H5 4737   5.345   3.588   5.953 -0.4048  0.3680  2.0034
   25SLM     C6 4738   5.405   3.456   6.106 -0.1340 -0.1202  0.2171
   25SLM     H7 4739   5.407   3.530   6.186 -2.9467 -0.4224  0.6884
   25SLM     H8 4740   5.509   3.438   6.079  0.5140 -0.5273  2.7210
   25SLM     H9 4741   5.360   3.363   6.142 -0.1307  0.5761  2.1737
   26SLM     O1 4742   5.339   3.402   5.875  0.7061  0.4578  0.0214
   26SLM     C2 4743   5.317   3.455   5.756 -0.1191  0.8541  0.3396
   26SLM     C3 4744   5.346   3.358   5.644  0.4781  0.7248  0.6027
   26SLM     O4 4745   5.261   3.561   5.744  0.3579  1.0759  0.0140
   26SLM     H5 4746   5.369   3.258   5.683  1.5955  0.7942  0.1477
   26SLM     C6 4747   5.451   3.421   5.554  0.1329  0.3688 -0.0556
   26SLM     H7 4748   5.425   3.516   5.508 -2.4213 -0.3825 -0.3402
   26SLM     H8 4749   5.544   3.438   5.608 -0.4488 -0.6180  1.3298
   26SLM     H9 4750   5.472   3.358   5.467 -2.2600 -0.0045 -0.4518
   27SLM     O1 4751   5.233   3.363   5.560  0.5146 -0.0663  0.4946
   27SLM     C2 4752   5.175   3.247   5.536 -0.0213  0.2979 -0.0139
   27SLM     C3 4753   5.064   3.266   5.435  0.3356 -0.2922 -0.5237
   27SLM     O4 4754   5.193   3.146   5.599  0.0262  0.0574 -0.4071
   27SLM     H5 4755   5.020   3.363   5.459 -0.9267 -1.2372  1.1767
   27SLM     C6 4756   4.949   3.168   5.440 -0.2193  0.3780  0.0779
   27SLM     H7 4757   5.000   3.073   5.460  1.5539  0.6564 -2.5972
   27SLM     H8 4758   4.893   3.165   5.346  0.4475  3.4037 -0.5082
   27SLM     H9 4759   4.879   3.184   5.522 -0.6118  0.2110 -0.2173
   28SLM     O1 4760   5.111   3.267   5.302  0.6487  0.0364 -0.4132
   28SLM     C2 4761   5.166   3.376   5.252  0.2835  0.6374  0.4701
   28SLM     C3 4762   5.217   3.345   5.113  0.1142 -0.2642  0.6083
   28SLM     O4 4763   5.163   3.486   5.302 -0.3307  1.1390 -0.6286
   28SLM     H5 4764   5.134   3.298   5.060  0.9117 -0.2153 -0.7372
   28SLM     C6 4765   5.349   3.271   5.125  0.1875 -0.1816  0.3038
   28SLM     H7 4766   5.369   3.236   5.227 -3.1349  2.0409  1.8819
   28SLM     H8 4767   5.344   3.182   5.061  0.3633 -2.3821  3.1720
   28SLM     H9 4768   5.422   3.334   5.074 -0.1614 -1.5271 -2.0318
   29SLM     O1 4769   5.252   3.459   5.038  0.1272 -0.3451  0.4924
   29SLM     C2 4770   5.152   3.532   4.991  0.3661 -0.3411 -0.0140
   29SLM     C3 4771   5.210   3.655   4.924  0.0748 -0.2999 -0.1930
   29SLM     O4 4772   5.037   3.506   5.009  0.3014 -0.6313 -0.8050
   29SLM     H5 4773   5.310   3.633   4.886  0.3546 -0.1217  0.4214
   29SLM     C6 4774   5.216   3.777   5.014  0.1089 -0.9870  0.7468
   29SLM     H7 4775   5.200   3.869   4.958 -0.7802  0.7608  3.6555
   29SLM     H8 4776   5.314   3.782   5.064  0.2649 -2.5937  0.6652
   29SLM     H9 4777   5.130   3.782   5.081 -1.9521 -2.1111 -1.6700
   30SLM     O1 4778   5.132   3.701   4.816 -0.3844 -0.1356  0.2071
   30SLM     C2 4779   5.134   3.637   4.701 -0.5543  0.2763 -0.0270
   30SLM     C3 4780   5.021   3.679   4.610 -1.0745 -0.3727  0.3071
   30SLM     O4 4781   5.211   3.547   4.678 -0.8639 -0.0411  0.1594
   30SLM     H5 4782   5.014   3.787   4.622 -2.6427 -0.6318  2.1475
   30SLM     C6 4783   4.901   3.599   4.658 -0.6635 -1.0132  0.2894
   30SLM     H7 4784   4.909   3.490   4.657  4.4642 -0.9033 -1.1789
   30SLM     H8 4785   4.868   3.627   4.758 -0.8706 -1.0752  0.2382
   30SLM     H9 4786   4.815   3.620   4.594  0.0889 -0.4974 -0.5723
   31SLM     O1 4787   5.040   3.670   4.470  0.2417  0.6078  0.4085
   31SLM     C2 4788   5.156   3.711   4.422  0.4926 -0.6659 -0.0960
   31SLM     C3 4789   5.191   3.644   4.291 -0.2862 -1.0073 -0.1323
   31SLM     O4 4790   5.229   3.784   4.483 -0.0943 -0.1512 -0.0066
   31SLM     H5 4791   5.117   3.564   4.281 -3.7221  2.1305 -2.2795
   31SLM     C6 4792   5.330   3.584   4.299 -0.0321 -0.3246  0.7396
   31SLM     H7 4793   5.343   3.533   4.203 -2.3846 -0.4596  0.4357
   31SLM     H8 4794   5.407   3.660   4.285 -2.1055  1.8346  0.3833
   31SLM     H9 4795   5.371   3.509   4.367  4.5995 -0.7208 -2.0681
   32SLM     O1 4796   5.174   3.737   4.186  0.1494 -0.7703  0.0062
   32SLM     C2 4797   5.139   3.694   4.066 -0.2669  0.0488 -0.1718
   32SLM     C3 4798   5.191   3.791   3.962 -0.8304  0.2382 -0.2807
   32SLM     O4 4799   5.092   3.586   4.045  0.1515 -0.1526 -0.0898
   32SLM     H5 4800   5.263   3.867   3.994 -0.2887 -0.6751  0.7212
   32SLM     C6 4801   5.079   3.874   3.903 -0.5242  0.6139 -0.3396
   32SLM     H7 4802   5.029   3.944   3.970  0.9137  2.2306 -0.9020
   32SLM     H8 4803   5.126   3.944   3.833 -0.8501  2.7228  1.4329
   32SLM     H9 4804   5.014   3.801   3.853  1.0734 -2.3875  1.6468
   33SLM     O1 4805   5.245   3.705   3.863 -0.5075 -0.5449  0.5571
   33SLM     C2 4806   5.369   3.663   3.879 -0.3710 -0.3092  0.1437
   33SLM     C3 4807   5.418   3.573   3.769  0.3236  0.0258  0.1758
   33SLM     O4 4808   5.437   3.684   3.977 -0.7191  0.0285  0.3173
   33SLM     H5 4809   5.396   3.471   3.800  1.1385 -0.4046 -0.5711
   33SLM     C6 4810   5.563   3.603   3.735  0.2297  0.0959 -0.1627
   33SLM     H7 4811   5.597   3.543   3.650 -0.1821  1.6701 -1.4949
   33SLM     H8 4812   5.626   3.602   3.824  1.0543 -2.4420 -0.6779
   33SLM     H9 4813   5.554   3.702   3.689 -0.3903  0.8591  1.5393
   34SLM     O1 4814   5.367   3.575   3.637  0.2901  0.2464  0.1927
   34SLM     C2 4815   5.244   3.532   3.614  0.3234  0.2910 -0.0644
   34SLM     C3 4816   5.215   3.534   3.466  0.4195 -0.5312 -0.0980
   34SLM     O4 4817   5.174   3.481   3.697 -0.0484 -0.0644 -0.5938
   34SLM     H5 4818   5.123   3.474   3.467  2.5397 -4.2078  3.2254
   34SLM     C6 4819   5.304   3.434   3.395  0.2927  0.0479 -1.1030
   34SLM     H7 4820   5.242   3.394   3.315 -1.4011  0.4493 -0.0498
   34SLM     H8 4821   5.321   3.346   3.459 -2.0414 -0.2927 -0.8787
   34SLM     H9 4822   5.394   3.476   3.350  0.5372 -1.0376 -1.6598
   35SLM     O1 4823   5.205   3.655   3.394  1.4624 -0.2909  0.1448
   35SLM     C2 4824   5.154   3.764   3.449  0.1717 -0.5762 -0.4368
   35SLM     C3 4825   5.181   3.886   3.363 -0.0614  0.1261  0.4664
   35SLM     O4 4826   5.110   3.772   3.561  0.2159 -0.4378 -0.4278
   35SLM     H5 4827   5.221   3.851   3.268  1.1319  1.2912  0.5181
   35SLM     C6 4828   5.285   3.973   3.432 -0.4761  0.5706  0.5386
   35SLM     H7 4829   5.249   4.010   3.528 -2.8228  0.1349 -0.1037
   35SLM     H8 4830   5.384   3.928   3.438 -1.9079 -2.7027  3.3273
   35SLM     H9 4831   5.301   4.053   3.360  2.1937  2.5969  3.1735
   36SLM     O1 4832   5.054   3.940   3.333  0.2071  0.4923 -0.0148
   36SLM     C2 4833   5.035   4.017   3.227  0.2967 -0.0500 -0.4312
   36SLM     C3 4834   4.896   4.075   3.219  0.5124  0.6223  0.5130
   36SLM     O4 4835   5.132   4.050   3.164  0.1279 -0.1979 -0.7728
   36SLM     H5 4836   4.855   4.087   3.320 -2.6138 -4.3025  0.2068
   36SLM     C6 4837   4.886   4.208   3.148  0.2577  0.5156  0.3465
   36SLM     H7 4838   4.952   4.288   3.183 -1.0808  1.6278  0.3805
   36SLM     H8 4839   4.786   4.249   3.160 -1.1177 -3.2690  4.4957
   36SLM     H9 4840   4.913   4.213   3.042  2.1885 -0.9479  0.7035
   37SLM     O1 4841   4.810   3.995   3.140  0.1820  0.3546  1.1340
   37SLM     C2 4842   4.742   3.892   3.188  0.2621  0.0454  0.5923
   37SLM     C3 4843   4.634   3.842   3.095  0.0759 -0.3301  1.0094
   37SLM     O4 4844   4.752   3.844   3.298 -0.3439 -0.2321  0.5277
   37SLM     H5 4845   4.537   3.835   3.146  0.7681 -0.2819  2.3800
   37SLM     C6 4846   4.662   3.701   3.046  0.3889 -0.0373  0.3399
   37SLM     H7 4847   4.763   3.681   3.012  0.3963 -0.8178  0.7984
   37SLM     H8 4848   4.661   3.636   3.134 -0.7891 -0.5905 -0.0609
   37SLM     H9 4849   4.606   3.655   2.965  2.7588  0.8036 -1.9080
   38SLM     O1 4850   4.611   3.907   2.973  0.4265 -0.8946  0.6403
   38SLM     C2 4851   4.554   4.027   2.965  0.1266 -1.0117  1.0240
   38SLM     C3 4852   4.543   4.064   2.819 -0.0366 -0.4245  1.1868
   38SLM     O4 4853   4.506   4.090   3.055 -0.6330 -0.1871  0.0459
   38SLM     H5 4854   4.540   3.986   2.743 -1.6473  2.3391 -1.8660
   38SLM     C6 4855   4.654   4.157   2.772 -0.4482 -0.6109 -0.1959
   38SLM     H7 4856   4.727   4.097   2.717 -1.3755 -0.7031 -1.3528
   38SLM     H8 4857   4.707   4.198   2.859 -1.6908  1.6280 -0.4293
   38SLM     H9 4858   4.631   4.229   2.694  1.0126 -0.3042 -0.3687
   39SLM     O1 4859   4.427   4.133   2.777  0.1284 -0.4236  0.7291
   39SLM     C2 4860   4.311   4.112   2.836  0.0813  0.3874  0.9379
   39SLM     C3 4861   4.212   4.226   2.835 -0.5297 -0.1428 -0.0685
   39SLM     O4 4862   4.274   4.004   2.874 -0.5760  0.2860  0.0336
   39SLM     H5 4863   4.121   4.187   2.881 -0.3062  0.7834  1.1955
   39SLM     C6 4864   4.179   4.280   2.697  0.2229  0.1542 -0.1338
   39SLM     H7 4865   4.134   4.378   2.711  0.3764  0.0979  0.7915
   39SLM     H8 4866   4.263   4.290   2.627  1.2060  0.0107  0.9879
   39SLM     H9 4867   4.105   4.216   2.649 -0.0657  0.1840  0.2744
   40SLM     O1 4868   4.277   4.322   2.914  0.4027 -0.1347 -0.8203
   40SLM     C2 4869   4.219   4.368   3.024  0.5515 -0.4080 -0.6279
   40SLM     C3 4870   4.316   4.458   3.097 -0.0064 -0.1967 -0.1412
   40SLM     O4 4871   4.115   4.320   3.063  0.5965 -0.2967 -0.3676
   40SLM     H5 4872   4.396   4.467   3.024 -1.5343  2.1893 -1.6645
   40SLM     C6 4873   4.368   4.408   3.231  0.4962  0.8193  0.0559
   40SLM     H7 4874   4.474   4.380   3.233  0.3242  0.2042  1.3586
   40SLM     H8 4875   4.342   4.461   3.323  2.8203 -1.8331  2.4381
   40SLM     H9 4876   4.321   4.309   3.238  0.8175  0.5793 -1.0262
   41SLM     O1 4877   4.271   4.590   3.119 -0.1843 -0.3610  0.4933
   41SLM     C2 4878   4.244   4.663   3.013  0.7681  0.0895  0.5565
   41SLM     C3 4879   4.159   4.782   3.050  0.5364  0.1568 -0.1671
   41SLM     O4 4880   4.284   4.642   2.901 -0.0541 -0.2113  0.3137
   41SLM     H5 4881   4.104   4.794   3.143 -0.8182  1.6040 -1.0987
   41SLM     C6 4882   4.045   4.800   2.951  0.5468  0.0412 -0.2000
   41SLM     H7 4883   3.990   4.890   2.979  0.1579 -0.4689  0.7337
   41SLM     H8 4884   3.978   4.714   2.946  1.9164 -1.1385  0.6524
   41SLM     H9 4885   4.074   4.793   2.846  1.5561 -3.3193  0.1789
   42SLM     O1 4886   4.235   4.897   3.019  1.0797 -0.3298 -0.6749
   42SLM     C2 4887   4.293   4.965   3.117  0.4758 -0.5020 -0.1907
   42SLM     C3 4888   4.352   5.100   3.081 -0.2219 -0.2368 -0.3804
   42SLM     O4 4889   4.309   4.914   3.224 -0.7580 -0.0864  0.2099
   42SLM     H5 4890   4.441   5.123   3.141  0.8525 -1.2259 -1.5428
   42SLM     C6 4891   4.239   5.199   3.101 -0.4314 -0.6090  0.3183
   42SLM     H7 4892   4.138   5.166   3.078 -2.5671  4.1231  1.6768
   42SLM     H8 4893   4.271   5.277   3.032 -0.0911 -2.3029 -1.4998
   42SLM     H9 4894   4.235   5.235   3.205 -2.5932 -0.1194  0.1030
   43SLM     O1 4895   4.408   5.106   2.952 -0.4722  0.4230 -0.4620
   43SLM     C2 4896   4.510   5.029   2.917 -0.7461 -0.3333  0.3449
   43SLM     C3 4897   4.538   5.052   2.770 -0.0630 -0.1086  0.5026
   43SLM     O4 4898   4.562   4.944   2.984 -0.0796 -0.3661 -0.1950
   43SLM     H5 4899   4.489   5.141   2.730  3.0210 -0.4973 -5.2732
   43SLM     C6 4900   4.493   4.931   2.689  0.8632  0.1623 -0.4304
   43SLM     H7 4901   4.565   4.907   2.610 -1.1468  0.7660 -2.5818
   43SLM     H8 4902   4.403   4.965   2.637  1.1342  0.2715 -0.8396
   43SLM     H9 4903   4.489   4.832   2.735  2.2174 -0.8610 -2.3596
   44SLM     O1 4904   4.675   5.069   2.745 -0.2134 -0.0949 -0.3508
   44SLM     C2 4905   4.753   5.162   2.799 -0.2063 -0.0978 -0.3562
   44SLM     C3 4906   4.897   5.130   2.767 -0.2691 -0.7630  0.0165
   44SLM     O4 4907   4.716   5.253   2.868  0.2722 -0.2207  0.0613
   44SLM     H5 4908   4.901   5.045   2.698 -2.6528 -0.7340 -0.2654
   44SLM     C6 4909   4.973   5.106   2.896 -0.4779 -0.4370  0.2024
   44SLM     H7 4910   5.075   5.144   2.892  0.7034 -3.3222 -0.1845
   44SLM     H8 4911   4.928   5.154   2.983  1.6023  1.0392  0.5359
   44SLM     H9 4912   4.980   4.997   2.903 -2.3079 -0.4843  2.5362
   45SLM     O1 4913   4.948   5.251   2.718  0.0605 -0.8372  0.1739
   45SLM     C2 4914   5.033   5.238   2.617  0.4649 -0.2620  0.4328
   45SLM     C3 4915   5.096   5.371   2.584 -0.3903  0.1007  0.2435
   45SLM     O4 4916   5.052   5.139   2.551  0.1515  0.0429 -0.1155
   45SLM     H5 4917   5.122   5.420   2.679 -0.2545  1.5396 -0.5155
   45SLM     C6 4918   4.993   5.456   2.511 -0.4508 -0.3343 -0.1781
   45SLM     H7 4919   4.930   5.401   2.441  1.6446 -0.2250 -2.2703
   45SLM     H8 4920   5.036   5.533   2.447  1.8773 -4.0202 -3.4973
   45SLM     H9 4921   4.933   5.493   2.595  0.1762 -0.1052  0.1781
   46SLM     O1 4922   5.208   5.340   2.505 -0.2947  0.1769  0.3488
   46SLM     C2 4923   5.318   5.297   2.566 -0.0194  0.0667 -0.2223
   46SLM     C3 4924   5.427   5.292   2.462  0.4344 -0.1117  0.2605
   46SLM     O4 4925   5.327   5.281   2.684 -0.7993 -0.1223 -0.1866
   46SLM     H5 4926   5.461   5.189   2.445  2.2254  0.0251  2.4745
   46SLM     C6 4927   5.557   5.357   2.506  0.0618  1.0068 -0.2844
   46SLM     H7 4928   5.648   5.326   2.454 -0.6653  0.8871 -1.5393
   46SLM     H8 4929   5.559   5.467   2.512  1.2235  1.0455 -0.9780
   46SLM     H9 4930   5.570   5.334   2.612 -2.0196  1.4851  0.1165
   47SLM     O1 4931   5.393   5.351   2.338  0.7414  0.8742  0.6368
   47SLM     C2 4932   5.453   5.310   2.228 -0.0910 -0.0408  0.5044
   47SLM     C3 4933   5.390   5.376   2.107  0.9946  0.2595  0.0916
   47SLM     O4 4934   5.544   5.231   2.231 -0.2042 -0.1843  0.1743
   47SLM     H5 4935   5.352   5.477   2.118  0.4685 -0.0340  1.1150
   47SLM     C6 4936   5.475   5.370   1.981  0.2263  0.8285 -0.4550
   47SLM     H7 4937   5.544   5.286   1.977 -1.5586 -0.6829 -1.3605
   47SLM     H8 4938   5.420   5.374   1.886 -1.6801  0.2946  0.5827
   47SLM     H9 4939   5.541   5.457   1.982 -0.8555  1.6936 -1.2078
   48SLM     O1 4940   5.287   5.281   2.089  0.7561  0.4803  0.2859
   48SLM     C2 4941   5.158   5.307   2.101  0.6298 -0.2480  0.5882
   48SLM     C3 4942   5.083   5.183   2.059 -0.4804  0.4697  0.4240
   48SLM     O4 4943   5.121   5.407   2.158 -0.6396 -0.0735 -0.5154
   48SLM     H5 4944   4.977   5.208   2.060 -0.3693  0.9821  0.2345
   48SLM     C6 4945   5.103   5.067   2.154 -0.1141 -0.0644 -0.2913
   48SLM     H7 4946   5.204   5.054   2.193 -0.0410  0.9258 -0.1118
   48SLM     H8 4947   5.056   4.971   2.134 -2.5112  1.2483 -1.4293
   48SLM     H9 4948   5.052   5.095   2.247  1.0905 -2.0147  1.0263
   49SLM     O1 4949   5.129   5.106   1.951 -0.6221  0.1940  0.5608
   49SLM     C2 4950   5.180   5.150   1.837  0.3838 -0.3140  0.8022
   49SLM     C3 4951   5.240   5.035   1.759 -0.1089 -0.0666  0.0456
   49SLM     O4 4952   5.160   5.265   1.807 -0.2396 -0.6421 -0.0964
   49SLM     H5 4953   5.159   4.963   1.770 -2.4067  2.5436  1.4685
   49SLM     C6 4954   5.380   5.008   1.813  0.3318  0.0103 -1.0345
   49SLM     H7 4955   5.463   5.068   1.774  0.8000  0.8150  1.0895
   49SLM     H8 4956   5.406   4.902   1.816 -3.2638 -0.9907  0.4013
   49SLM     H9 4957   5.376   5.035   1.919 -1.1904 -0.6867 -0.8758
   50SLM     O1 4958   5.255   5.088   1.629  0.0784  0.8538  0.4363
   50SLM     C2 4959   5.267   4.995   1.536 -0.8270  0.6108  0.5528
   50SLM     C3 4960   5.330   5.057   1.414 -0.5077  0.0582  0.4346
   50SLM     O4 4961   5.231   4.881   1.541 -0.0770  0.3377 -0.1463
   50SLM     H5 4962   5.415   5.119   1.442  0.5735 -1.6338  1.0150
   50SLM     C6 4963   5.227   5.118   1.320 -0.0266 -0.3544 -0.3780
   50SLM     H7 4964   5.189   5.216   1.350  2.9932  0.6485  0.4957
   50SLM     H8 4965   5.267   5.141   1.221  1.6555 -0.7864  0.1693
   50SLM     H9 4966   5.137   5.057   1.308  1.1264 -2.2288  0.2115
   51SLM     O1 4967   5.392   4.945   1.354  0.0615  0.6893 -0.1779
   51SLM     C2 4968   5.523   4.930   1.358 -0.0509 -0.2740  0.1330
   51SLM     C3 4969   5.580   4.821   1.271  0.7027  0.1569  0.0774
   51SLM     O4 4970   5.595   5.005   1.418 -0.5382  0.1707  0.1678
   51SLM     H5 4971   5.681   4.795   1.305  0.2931 -4.7012 -1.6004
   51SLM     C6 4972   5.603   4.850   1.124  0.0979 -0.1233 -0.0761
   51SLM     H7 4973   5.511   4.871   1.069 -0.4353  0.4152  0.9962
   51SLM     H8 4974   5.656   4.944   1.108  2.6294 -1.7429 -2.2656
   51SLM     H9 4975   5.666   4.794   1.054 -1.4256  0.6704 -2.2112
   52SLM     O1 4976   5.499   4.705   1.268  0.9373 -0.0147  0.3386
   52SLM     C2 4977   5.505   4.625   1.373 -0.8734  0.1658  0.6197
   52SLM     C3 4978   5.408   4.511   1.352 -0.0979 -0.3690 -0.1389
   52SLM     O4 4979   5.570   4.646   1.472  0.2935 -0.2622 -0.0330
   52SLM     H5 4980   5.393   4.503   1.244 -0.4902  0.8398 -0.1820
   52SLM     C6 4981   5.279   4.552   1.420 -0.0403  0.8159 -0.7099
   52SLM     H7 4982   5.219   4.602   1.344  2.3352  2.0220 -1.8844
   52SLM     H8 4983   5.232   4.453   1.426  3.8972 -1.4296 -2.4389
   52SLM     H9 4984   5.284   4.609   1.513  1.4364 -0.0811 -0.1988
   53SLM     O1 4985   5.488   4.407   1.405  0.4762  0.0896 -0.0952
   53SLM     C2 4986   5.479   4.301   1.326 -0.1696  0.1799 -0.1498
   53SLM     C3 4987   5.573   4.192   1.372 -0.9892 -0.5998 -0.2851
   53SLM     O4 4988   5.400   4.283   1.237  0.0943  0.7047 -0.4920
   53SLM     H5 4989   5.532   4.094   1.349 -1.6520 -0.7934  1.5606
   53SLM     C6 4990   5.703   4.214   1.296 -0.7766  0.0691  0.2575
   53SLM     H7 4991   5.750   4.311   1.312  0.1540 -0.5814  1.6592
   53SLM     H8 4992   5.783   4.152   1.338 -1.5693  0.6897  2.8733
   53SLM     H9 4993   5.709   4.207   1.187  2.7256 -1.6729  0.3870
   54SLM     O1 4994   5.600   4.215   1.508 -0.6308 -0.0316 -0.4443
   54SLM     C2 4995   5.638   4.116   1.587 -0.2214  0.2725 -0.2603
   54SLM     C3 4996   5.670   4.162   1.728 -0.7603  0.0686 -0.0682
   54SLM     O4 4997   5.635   4.001   1.552  0.2557  0.2529 -0.2468
   54SLM     H5 4998   5.779   4.171   1.735 -0.4795 -0.8902 -2.1455
   54SLM     C6 4999   5.632   4.051   1.824 -0.1799  0.5734  0.7510
   54SLM     H7 5000   5.650   4.084   1.927 -2.4308  0.1847  1.3163
   54SLM     H8 5001   5.697   3.963   1.818  1.6532  1.9711 -1.5754
   54SLM     H9 5002   5.535   4.001   1.816  1.6523 -3.1979  0.1681
   55SLM     O1 5003   5.616   4.285   1.769 -0.3888  0.4013 -0.5554
   55SLM     C2 5004   5.690   4.395   1.768  0.1093  0.0736 -0.0582
   55SLM     C3 5005   5.610   4.511   1.821 -0.2844 -0.3473  0.2796
   55SLM     O4 5006   5.800   4.399   1.720 -0.1367 -0.4783 -0.6888
   55SLM     H5 5007   5.539   4.554   1.749 -1.1770  0.5389  1.6380
   55SLM     C6 5008   5.703   4.605   1.895  0.3681 -0.7664 -0.0066
   55SLM     H7 5009   5.764   4.569   1.978 -2.6914 -0.8820  2.3602
   55SLM     H8 5010   5.653   4.699   1.921  0.6460  0.1719 -2.5732
   55SLM     H9 5011   5.779   4.644   1.826 -2.0101 -0.8904 -2.8880
   56SLM     O1 5012   5.527   4.474   1.929 -0.4473  0.0658  0.2981
   56SLM     C2 5013   5.395   4.476   1.916 -0.4042  0.0019 -0.1806
   56SLM     C3 5014   5.328   4.425   2.042  0.0784 -0.8499 -0.2630
   56SLM     O4 5015   5.337   4.511   1.817 -0.0934  0.1480 -0.3138
   56SLM     H5 5016   5.397   4.450   2.123 -2.2483 -0.6664  1.7608
   56SLM     C6 5017   5.305   4.275   2.035 -0.3819 -0.7670 -0.6076
   56SLM     H7 5018   5.290   4.220   2.129 -0.0932 -0.5792 -0.4477
   56SLM     H8 5019   5.231   4.260   1.957  0.1088  4.2424 -2.4128
   56SLM     H9 5020   5.394   4.223   1.998 -0.2389 -0.4877 -0.6631
   57SLM     O1 5021   5.199   4.475   2.069  0.3889 -0.2046  0.0444
   57SLM     C2 5022   5.182   4.606   2.069  0.1502 -0.2360 -0.1135
   57SLM     C3 5023   5.037   4.647   2.079  0.1583 -0.2808  0.2345
   57SLM     O4 5024   5.272   4.681   2.094  0.4156 -0.4503 -0.4258
   57SLM     H5 5025   5.009   4.726   2.009 -0.1055  0.4163  1.1098
   57SLM     C6 5026   5.003   4.696   2.218 -0.8459  0.4006 -0.2303
   57SLM     H7 5027   4.972   4.611   2.280  0.5071  1.6615  2.3772
   57SLM     H8 5028   4.926   4.772   2.205 -1.2212 -0.1812 -1.4512
   57SLM     H9 5029   5.079   4.739   2.285 -0.6703  0.1099 -0.2399
   58SLM     O1 5030   4.942   4.547   2.049 -0.2940  0.2115  0.0062
   58SLM     C2 5031   4.932   4.501   1.926 -0.7040  0.5412 -0.0855
   58SLM     C3 5032   4.852   4.373   1.926  0.1138  0.0260  0.4167
   58SLM     O4 5033   4.982   4.560   1.834  0.3914 -0.3719 -0.0856
   58SLM     H5 5034   4.750   4.398   1.959  0.2671 -0.0156  0.9381
   58SLM     C6 5035   4.851   4.308   1.789  0.5494 -0.0959  0.4690
   58SLM     H7 5036   4.948   4.294   1.743 -0.8378  1.7134 -3.4619
   58SLM     H8 5037   4.798   4.369   1.715  0.3338  0.1729  0.8394
   58SLM     H9 5038   4.789   4.218   1.780 -0.4506  0.6982 -1.1598
   59SLM     O1 5039   4.903   4.280   2.019 -0.1484 -0.0708  0.4659
   59SLM     C2 5040   4.862   4.279   2.144 -0.4226  0.1836  0.3782
   59SLM     C3 5041   4.902   4.150   2.211  0.1066  0.0373 -0.2109
   59SLM     O4 5042   4.816   4.379   2.192 -0.0201  0.1154  0.9168
   59SLM     H5 5043   4.991   4.095   2.180 -0.4362 -0.7362 -0.4247
   59SLM     C6 5044   4.790   4.048   2.212  0.6486 -0.5674  0.5193
   59SLM     H7 5045   4.699   4.092   2.253 -1.2255 -4.3112  0.8100
   59SLM     H8 5046   4.812   3.966   2.281  1.3062 -1.6297 -0.9066
   59SLM     H9 5047   4.767   4.015   2.110 -0.8631 -0.8879  0.9300
   60SLM     O1 5048   4.913   4.179   2.349  0.5807 -0.5309 -0.1227
   60SLM     C2 5049   5.029   4.218   2.399  0.4030 -0.5988  0.3469
   60SLM     C3 5050   5.021   4.243   2.548 -0.5627 -0.3472  0.2635
   60SLM     O4 5051   5.123   4.234   2.327  0.0494 -0.2480 -0.0439
   60SLM     H5 5052   4.917   4.251   2.579 -0.2407  1.0602  1.0520
   60SLM     C6 5053   5.092   4.369   2.592 -0.3392 -0.2839 -0.2638
   60SLM     H7 5054   5.084   4.375   2.701 -0.1288 -1.7379 -0.1479
   60SLM     H8 5055   5.046   4.454   2.541 -3.5164 -1.4897  0.3630
   60SLM     H9 5056   5.198   4.377   2.566  1.0075  3.1265  4.6609
   61SLM     O1 5057   5.097   4.135   2.599  0.0831  0.0005  0.0552
   61SLM     C2 5058   5.066   4.088   2.719  0.6318  0.3089  0.3224
   61SLM     C3 5059   5.156   3.969   2.740 -0.0823 -0.2196  0.4075
   61SLM     O4 5060   4.978   4.127   2.792  0.0760 -0.3217  0.0017
   61SLM     H5 5061   5.241   4.035   2.757 -1.6191  1.9545  0.1528
   61SLM     C6 5062   5.114   3.882   2.857 -0.2929 -0.0571  0.4549
   61SLM     H7 5063   5.014   3.837   2.854  0.1316 -1.0124  0.0653
   61SLM     H8 5064   5.186   3.801   2.875  1.0620  1.1065  0.4016
   61SLM     H9 5065   5.113   3.945   2.946 -1.3043  0.5667  0.0204
   62SLM     O1 5066   5.202   3.893   2.630 -0.6474 -1.0066  0.7089
   62SLM     C2 5067   5.126   3.811   2.559 -0.5693 -0.2249 -0.2921
   62SLM     C3 5068   5.176   3.787   2.418  0.3990 -0.9986  0.1697
   62SLM     O4 5069   5.031   3.753   2.605 -0.8749  0.3529 -0.1844
   62SLM     H5 5070   5.164   3.884   2.370  0.7743 -1.9777 -2.0153
   62SLM     C6 5071   5.092   3.686   2.343 -0.8729 -0.1143  0.3661
   62SLM     H7 5072   4.986   3.710   2.340 -1.4796 -1.9593  2.9400
   62SLM     H8 5073   5.093   3.604   2.416 -2.1384 -0.2666  0.2415
   62SLM     H9 5074   5.134   3.669   2.244  0.2978  1.4648  0.5632
   63SLM     O1 5075   5.308   3.739   2.432  0.8192  0.0938  0.0566
   63SLM     C2 5076   5.396   3.791   2.348  0.5524  0.8583  0.2454
   63SLM     C3 5077   5.524   3.719   2.380  0.2921  0.3280  0.1126
   63SLM     O4 5078   5.374   3.863   2.254 -1.4032  0.5749  0.4456
   63SLM     H5 5079   5.511   3.611   2.391  2.5677 -0.2378 -1.8455
   63SLM     C6 5080   5.577   3.778   2.509 -0.4578  0.4019  0.3882
   63SLM     H7 5081   5.530   3.753   2.605  1.1640 -0.3167  1.0312
   63SLM     H8 5082   5.581   3.888   2.514  1.1089  0.3552  0.5611
   63SLM     H9 5083   5.685   3.762   2.518 -0.6296 -0.6661  0.6381
   64SLM     O1 5084   5.629   3.716   2.285  0.1192 -0.6205 -0.0577
   64SLM     C2 5085   5.613   3.656   2.168  0.4037  1.0069 -0.9609
   64SLM     C3 5086   5.733   3.661   2.076  0.9109 -0.2619 -0.3971
   64SLM     O4 5087   5.508   3.605   2.141  0.2443  0.9566 -0.2751
   64SLM     H5 5088   5.778   3.564   2.098 -1.0294 -0.9650  0.7474
   64SLM     C6 5089   5.824   3.779   2.104  0.7503 -0.2351  0.0179
   64SLM     H7 5090   5.881   3.769   2.197 -2.0955 -3.3538  1.6601
   64SLM     H8 5091   5.749   3.857   2.115  0.3046 -0.3868 -1.6682
   64SLM     H9 5092   5.891   3.797   2.020 -0.8910 -0.0304 -1.3091
   65SLM     O1 5093   5.697   3.681   1.941 -0.4443 -0.3705 -0.0646
   65SLM     C2 5094   5.757   3.608   1.848  0.7544 -0.0622  0.4528
   65SLM     C3 5095   5.688   3.633   1.716  0.3509 -0.2067  0.6334
   65SLM     O4 5096   5.849   3.533   1.863  0.8353 -0.0309  0.1144
   65SLM     H5 5097   5.645   3.733   1.722 -1.2739 -0.5684 -2.4737
   65SLM     C6 5098   5.570   3.537   1.717  0.3222 -0.1949 -0.2536
   65SLM     H7 5099   5.511   3.542   1.809  1.7156 -0.7389  0.6995
   65SLM     H8 5100   5.584   3.433   1.688 -1.7532 -0.2885 -1.0332
   65SLM     H9 5101   5.500   3.575   1.642  1.5666 -0.9181 -1.8394
   66SLM     O1 5102   5.770   3.614   1.602 -0.4564  0.1887 -0.0214
   66SLM     C2 5103   5.877   3.691   1.595 -0.4982  0.2469 -0.0237
   66SLM     C3 5104   5.972   3.667   1.480 -0.5345  0.2885 -0.0628
   66SLM     O4 5105   5.901   3.779   1.673 -0.0964  0.0426  0.0869
   66SLM     H5 5106   5.941   3.573   1.435  0.2312 -0.3324  0.6592
   66SLM     C6 5107   6.111   3.647   1.537 -0.5438 -0.0736 -0.1681
   66SLM     H7 5108   6.177   3.621   1.454 -0.1818  0.2920  0.0032
   66SLM     H8 5109   6.140   3.745   1.575 -0.7007 -1.4344  4.0362
   66SLM     H9 5110   6.112   3.569   1.614  2.5521  0.3795  0.3689
   67SLM     O1 5111   5.952   3.783   1.403  1.2957  0.6651 -0.0219
   67SLM     C2 5112   5.912   3.768   1.277  0.5014  0.2405  0.2722
   67SLM     C3 5113   5.856   3.896   1.221 -0.2435  0.0396  0.5419
   67SLM     O4 5114   5.916   3.661   1.222  0.6681  0.2182  0.3236
   67SLM     H5 5115   5.812   3.944   1.308  2.7353  1.1422  1.5956
   67SLM     C6 5116   5.949   3.997   1.155 -1.0942  0.2160 -0.4025
   67SLM     H7 5117   5.889   4.079   1.114  1.7639  2.9475  0.5026
   67SLM     H8 5118   6.022   4.040   1.224 -0.7521 -1.2911  0.1979
   67SLM     H9 5119   6.009   3.938   1.086 -0.6970 -2.0668  1.7486
   68SLM     O1 5120   5.766   3.864   1.118  0.1940  0.0763  0.1437
   68SLM     C2 5121   5.636   3.875   1.141  0.1948 -0.4851  0.4158
   68SLM     C3 5122   5.552   3.865   1.017 -0.0852  0.1265  0.5519
   68SLM     O4 5123   5.591   3.889   1.252  0.5519 -0.7779  0.6031
   68SLM     H5 5124   5.519   3.963   0.981  1.2091  0.4240  0.1454
   68SLM     C6 5125   5.427   3.789   1.059  0.0006 -0.1609  0.2924
   68SLM     H7 5126   5.354   3.855   1.106 -0.1764  2.0151 -2.7341
   68SLM     H8 5127   5.377   3.750   0.970  1.7029 -5.1734  1.1729
   68SLM     H9 5128   5.456   3.705   1.124 -2.6594 -0.9589  0.5424
   69SLM     O1 5129   5.609   3.790   0.912 -1.1593  0.1456 -0.0609
   69SLM     C2 5130   5.572   3.824   0.789  0.1907  0.1741 -0.4797
   69SLM     C3 5131   5.605   3.724   0.682 -0.3682 -0.3512 -0.1683
   69SLM     O4 5132   5.513   3.921   0.749 -0.1475 -0.2884 -1.1215
   69SLM     H5 5133   5.579   3.765   0.584  2.6584 -0.1250 -0.9682
   69SLM     C6 5134   5.522   3.597   0.692 -1.0018  0.0709 -0.0158
   69SLM     H7 5135   5.430   3.605   0.635 -2.0157 -2.6049  1.0715
   69SLM     H8 5136   5.513   3.564   0.796  4.8635 -0.2710  0.7165
   69SLM     H9 5137   5.556   3.504   0.647 -4.9750 -1.7113  0.2921
   70SLM     O1 5138   5.725   3.650   0.687 -0.2007 -0.1517 -0.9549
   70SLM     C2 5139   5.840   3.708   0.716 -0.3371 -0.2870 -0.1120
   70SLM     C3 5140   5.942   3.606   0.760 -0.2646 -0.3458 -0.4219
   70SLM     O4 5141   5.861   3.824   0.693  0.2925 -0.3007  0.3584
   70SLM     H5 5142   5.943   3.514   0.701 -0.2304 -1.3002  1.0242
   70SLM     C6 5143   5.907   3.565   0.901  0.0128 -0.4838 -0.3912
   70SLM     H7 5144   5.982   3.495   0.937  1.4331  0.7224 -0.8773
   70SLM     H8 5145   5.804   3.537   0.924 -1.1749  3.7407  0.3312
   70SLM     H9 5146   5.923   3.656   0.960 -1.4722  1.5286 -2.8730
   71SLM     O1 5147   6.068   3.665   0.737 -0.0202 -0.4233  0.7063
   71SLM     C2 5148   6.119   3.666   0.615 -0.1644 -0.1024  0.6470
   71SLM     C3 5149   6.245   3.745   0.593 -0.4198  0.1704  0.1410
   71SLM     O4 5150   6.055   3.618   0.525 -0.0530  1.1578 -0.1127
   71SLM     H5 5151   6.295   3.681   0.520 -2.4242 -0.8023 -0.4538
   71SLM     C6 5152   6.212   3.877   0.527 -0.2774 -0.0493 -0.3681
   71SLM     H7 5153   6.149   3.941   0.588  4.3072  4.9165 -0.1292
   71SLM     H8 5154   6.314   3.902   0.497 -0.5831  3.2849  1.0044
   71SLM     H9 5155   6.165   3.854   0.430 -0.2916 -3.1457  0.2588
   72SLM     O1 5156   6.323   3.769   0.709 -0.5147 -0.2722  0.2974
   72SLM     C2 5157   6.412   3.678   0.745  0.1875  0.3860  0.2231
   72SLM     C3 5158   6.495   3.741   0.855 -0.2365  0.2720  0.6084
   72SLM     O4 5159   6.427   3.571   0.693 -0.9667  0.4516 -0.2768
   72SLM     H5 5160   6.496   3.848   0.832  1.9739 -0.0380 -1.1189
   72SLM     C6 5161   6.638   3.692   0.849 -0.3410  0.1067 -1.7185
   72SLM     H7 5162   6.651   3.601   0.907 -0.0313  1.3052  0.1959
   72SLM     H8 5163   6.695   3.769   0.902 -1.1462 -0.7256  0.4579
   72SLM     H9 5164   6.672   3.681   0.746 -1.0701  1.8438 -2.1753
   73SLM     O1 5165   6.438   3.691   0.974  0.4579 -0.2537  0.7215
   73SLM     C2 5166   6.424   3.772   1.077  0.7624  0.2932  0.3367
   73SLM     C3 5167   6.366   3.698   1.195  0.6775 -0.1400  0.0259
   73SLM     O4 5168   6.475   3.881   1.073  0.4553  0.4298  0.1357
   73SLM     H5 5169   6.271   3.749   1.212  1.4327  0.2017  4.4550
   73SLM     C6 5170   6.458   3.724   1.313 -0.5370  0.1765  0.9199
   73SLM     H7 5171   6.562   3.741   1.284 -0.8208  2.0728  0.9199
   73SLM     H8 5172   6.457   3.645   1.388 -2.1716  0.3654  1.1428
   73SLM     H9 5173   6.439   3.815   1.370 -0.1379  1.7241 -1.3108
   74SLM     O1 5174   6.351   3.558   1.198  0.3192 -0.1013  0.1368
   74SLM     C2 5175   6.259   3.499   1.124  0.4416 -0.0286 -0.0729
   74SLM     C3 5176   6.280   3.350   1.138  0.2842  0.0335  0.8478
   74SLM     O4 5177   6.177   3.552   1.053  0.4639 -0.0299 -0.1000
   74SLM     H5 5178   6.344   3.325   1.223 -2.2478  0.0256  2.9100
   74SLM     C6 5179   6.354   3.298   1.016 -0.1565  0.6782  0.2958
   74SLM     H7 5180   6.432   3.367   0.982  3.4051 -1.9601  2.3759
   74SLM     H8 5181   6.388   3.194   1.022 -1.2076  0.3936  2.2409
   74SLM     H9 5182   6.276   3.292   0.941  0.5234 -1.0530 -0.3151
   75SLM     O1 5183   6.164   3.272   1.154  0.0322  0.2166 -0.0221
   75SLM     C2 5184   6.088   3.295   1.260 -0.0403  0.5389 -0.1439
   75SLM     C3 5185   5.958   3.220   1.247 -0.1425  0.6861  0.0244
   75SLM     O4 5186   6.107   3.380   1.344  0.0690  0.4674 -0.0967
   75SLM     H5 5187   5.971   3.119   1.207 -2.2889  0.2430  0.2758
   75SLM     C6 5188   5.872   3.286   1.140 -0.9790 -0.3357  0.0536
   75SLM     H7 5189   5.923   3.249   1.051 -0.7742 -2.4194  0.9580
   75SLM     H8 5190   5.769   3.251   1.127 -1.0498 -2.7376  4.7187
   75SLM     H9 5191   5.876   3.395   1.141 -4.6474 -0.0672  1.1808
   76SLM     O1 5192   5.883   3.200   1.366  0.1891  0.2594  0.1632
   76SLM     C2 5193   5.932   3.135   1.469  0.3231 -0.0322 -0.0838
   76SLM     C3 5194   5.847   3.153   1.593 -0.7298 -0.2141 -0.7688
   76SLM     O4 5195   6.034   3.071   1.464  0.8373  0.7781  0.0147
   76SLM     H5 5196   5.759   3.203   1.553 -1.2420 -0.9224 -0.5399
   76SLM     C6 5197   5.906   3.256   1.687  0.1444 -1.2209 -0.1814
   76SLM     H7 5198   5.814   3.284   1.739  0.4895  0.9504 -0.6182
   76SLM     H8 5199   5.985   3.225   1.756 -2.5404 -0.8825  3.3357
   76SLM     H9 5200   5.933   3.353   1.644 -2.2380 -0.3340  0.1827
   77SLM     O1 5201   5.814   3.043   1.675 -0.6034  0.3315  0.0190
   77SLM     C2 5202   5.774   2.932   1.616 -0.2567  0.2415 -0.0449
   77SLM     C3 5203   5.790   2.807   1.700  0.7899 -0.1131 -0.7555
   77SLM     O4 5204   5.731   2.931   1.504 -0.2299 -0.0155 -0.0538
   77SLM     H5 5205   5.728   2.842   1.783  2.0661  2.2238 -0.6919
   77SLM     C6 5206   5.930   2.797   1.758  0.5448  0.6199 -0.0062
   77SLM     H7 5207   6.003   2.840   1.689  1.0204  1.3818  0.9460
   77SLM     H8 5208   5.933   2.852   1.852  0.0846  0.3096  0.1935
   77SLM     H9 5209   5.945   2.693   1.788 -2.5908  0.4634  1.3816
   78SLM     O1 5210   5.727   2.699   1.635 -0.3419  0.0033  0.1100
   78SLM     C2 5211   5.621   2.642   1.688  0.2238 -0.3172  0.9014
   78SLM     C3 5212   5.567   2.529   1.604  0.1330  0.2395  0.2049
   78SLM     O4 5213   5.575   2.671   1.796  0.5498 -0.2778  1.0311
   78SLM     H5 5214   5.654   2.488   1.552 -0.8573  1.0463 -2.2366
   78SLM     C6 5215   5.476   2.589   1.498 -0.2727 -0.1619  0.3237
   78SLM     H7 5216   5.532   2.652   1.429  1.0056 -1.5652  0.0136
   78SLM     H8 5217   5.396   2.649   1.543  1.4971  0.2813  3.1119
   78SLM     H9 5218   5.432   2.511   1.435 -0.3207  1.4642 -1.7337
   79SLM     O1 5219   5.489   2.443   1.685 -0.6887  0.6681 -0.1159
   79SLM     C2 5220   5.541   2.376   1.786  0.4622  0.1168 -1.0438
   79SLM     C3 5221   5.437   2.289   1.854  0.3989  0.3742 -0.8068
   79SLM     O4 5222   5.660   2.374   1.805  0.3358 -0.5606 -0.2580
   79SLM     H5 5223   5.370   2.270   1.770 -1.5938  0.1378  0.7718
   79SLM     C6 5224   5.372   2.368   1.966  0.3927 -0.2693 -0.3485
   79SLM     H7 5225   5.312   2.311   2.036 -0.7814 -0.1421 -1.2149
   79SLM     H8 5226   5.451   2.433   2.005  1.9907 -0.5528 -2.8793
   79SLM     H9 5227   5.296   2.430   1.918 -0.3559 -0.5150  0.5028
   80SLM     O1 5228   5.481   2.173   1.922 -0.2356  0.5573 -0.0709
   80SLM     C2 5229   5.491   2.060   1.855 -0.3091  0.1980  0.5211
   80SLM     C3 5230   5.550   1.964   1.955 -0.3349 -0.0169  0.3320
   80SLM     O4 5231   5.441   2.048   1.746  0.4423 -0.8990  0.2759
   80SLM     H5 5232   5.652   2.003   1.966 -0.3824  0.8735 -1.8637
   80SLM     C6 5233   5.563   1.822   1.902 -0.2610 -0.1318  0.6488
   80SLM     H7 5234   5.633   1.766   1.963  2.1782  0.3459 -1.5280
   80SLM     H8 5235   5.463   1.780   1.916 -1.0416  1.1917 -0.5811
   80SLM     H9 5236   5.592   1.805   1.798  1.2590 -4.0877  1.5570
   81SLM     O1 5237   5.481   1.945   2.077 -0.1950 -0.4311  0.3495
   81SLM     C2 5238   5.529   2.004   2.186  0.5235 -0.6996  0.1870
   81SLM     C3 5239   5.447   1.968   2.308  0.0889 -0.0435  0.0935
   81SLM     O4 5240   5.631   2.065   2.196  0.0898 -0.0156  0.4734
   81SLM     H5 5241   5.341   1.946   2.292 -0.5493  3.5204 -1.4987
   81SLM     C6 5242   5.449   2.077   2.413 -0.0803 -0.0506  0.1037
   81SLM     H7 5243   5.392   2.046   2.500  0.6741 -1.9623 -0.0385
   81SLM     H8 5244   5.388   2.167   2.400 -3.2821 -1.6781  2.5430
   81SLM     H9 5245   5.550   2.113   2.437 -0.4664  4.5582 -3.6456
   82SLM     O1 5246   5.517   1.865   2.373 -0.1782 -0.5179 -0.3601
   82SLM     C2 5247   5.459   1.747   2.392 -0.8031 -0.2098 -0.3325
   82SLM     C3 5248   5.559   1.653   2.454 -0.3787  0.3861 -0.1033
   82SLM     O4 5249   5.353   1.714   2.348 -1.0736  0.1810  0.0205
   82SLM     H5 5250   5.579   1.701   2.551  1.3857 -0.0453 -0.2136
   82SLM     C6 5251   5.697   1.651   2.390 -0.4156 -0.1990 -0.1680
   82SLM     H7 5252   5.724   1.750   2.354 -2.4381  0.0662 -1.1163
   82SLM     H8 5253   5.770   1.608   2.459 -1.1956  0.1808  0.9271
   82SLM     H9 5254   5.678   1.573   2.316  0.1830 -2.4198  1.8579
   83SLM     O1 5255   5.503   1.525   2.475  0.0851  0.0725 -0.7486
   83SLM     C2 5256   5.539   1.458   2.583 -0.1796 -0.1588 -0.8045
   83SLM     C3 5257   5.471   1.323   2.587  0.0621 -0.2826 -0.8015
   83SLM     O4 5258   5.613   1.497   2.669 -0.1290 -0.2886 -0.7879
   83SLM     H5 5259   5.438   1.277   2.493  0.8494 -2.8119  0.0756
   83SLM     C6 5260   5.358   1.336   2.687  0.5343 -0.3447 -0.2602
   83SLM     H7 5261   5.267   1.378   2.643 -1.8934  0.4296  4.7138
   83SLM     H8 5262   5.331   1.239   2.730 -3.0329  1.5196  2.2290
   83SLM     H9 5263   5.370   1.391   2.781 -1.8289 -2.6945  1.5979
   84SLM     O1 5264   5.572   1.236   2.633 -0.3296 -0.3129  0.0063
   84SLM     C2 5265   5.631   1.157   2.546  0.2841  0.2956 -0.1395
   84SLM     C3 5266   5.715   1.060   2.625  0.2473  0.3848  0.0114
   84SLM     O4 5267   5.624   1.178   2.427 -0.1403  1.3334  0.0566
   84SLM     H5 5268   5.667   1.064   2.723  4.3200  0.6204  2.2449
   84SLM     C6 5269   5.853   1.121   2.649  0.3169  0.1334  0.2617
   84SLM     H7 5270   5.863   1.210   2.711  3.4859 -0.8244  1.3039
   84SLM     H8 5271   5.925   1.136   2.568  0.2463  1.0413  0.3630
   84SLM     H9 5272   5.906   1.046   2.708  3.0964  1.8820  0.1286
   85SLM     O1 5273   5.731   0.926   2.584 -0.1440  0.2982  0.1438
   85SLM     C2 5274   5.628   0.847   2.559 -0.0556  0.6605 -1.4189
   85SLM     C3 5275   5.668   0.708   2.513 -0.4633  0.1323 -0.2099
   85SLM     O4 5276   5.515   0.885   2.576 -0.0257 -0.3014  1.5027
   85SLM     H5 5277   5.762   0.668   2.552 -0.1328  0.4899 -0.6228
   85SLM     C6 5278   5.697   0.701   2.364 -0.1071 -0.2494 -0.1256
   85SLM     H7 5279   5.704   0.604   2.314 -0.7811  1.6208 -4.2580
   85SLM     H8 5280   5.792   0.751   2.346 -0.0676 -0.9681 -2.1107
   85SLM     H9 5281   5.622   0.759   2.310 -2.4707 -1.9234  1.1964
   86SLM     O1 5282   5.562   0.617   2.531 -0.3403  0.0580  0.1569
   86SLM     C2 5283   5.536   0.568   2.651 -1.0212  0.1323  0.0462
   86SLM     C3 5284   5.431   0.460   2.639 -0.0239 -0.8531 -0.0114
   86SLM     O4 5285   5.584   0.603   2.755 -0.4185 -0.4788 -0.0141
   86SLM     H5 5286   5.436   0.428   2.535  1.4391 -0.9613  0.0748
   86SLM     C6 5287   5.298   0.526   2.670  0.3234 -0.2209  0.1624
   86SLM     H7 5288   5.280   0.631   2.648 -2.3006  0.2450  3.7141
   86SLM     H8 5289   5.258   0.515   2.771 -0.5056  5.1313  0.6720
   86SLM     H9 5290   5.224   0.471   2.611 -0.0851  0.5473 -0.0484
   87SLM     O1 5291   5.470   0.365   2.736  0.6292 -0.1684  0.4084
   87SLM     C2 5292   5.470   0.243   2.687 -0.7188 -0.1331  0.2614
   87SLM     C3 5293   5.520   0.148   2.794  0.5165  0.8386  0.5727
   87SLM     O4 5294   5.434   0.207   2.578  0.3145  0.6087 -0.3388
   87SLM     H5 5295   5.547   0.197   2.888  0.7195  2.6125 -0.3584
   87SLM     C6 5296   5.647   0.080   2.748 -0.5535 -0.4648 -0.5564
   87SLM     H7 5297   5.644  -0.009   2.684 -0.2931 -0.4439 -0.6019
   87SLM     H8 5298   5.686   0.039   2.841 -2.5275 -1.3497 -0.0700
   87SLM     H9 5299   5.724   0.148   2.708 -0.0436 -0.0866  0.9997
   88SLM     O1 5300   5.452   0.026   2.808  0.3881  0.6791 -1.1661
   88SLM     C2 5301   5.320   0.026   2.824  0.5071  0.0747 -0.0452
   88SLM     C3 5302   5.258  -0.111   2.809  0.1749  0.2475 -0.2808
   88SLM     O4 5303   5.259   0.124   2.857  0.4560  0.0374 -0.0298
   88SLM     H5 5304   5.313  -0.171   2.883  0.3567  1.0138  0.2193
   88SLM     C6 5305   5.294  -0.180   2.679  0.5957  0.0247 -0.0498
   88SLM     H7 5306   5.226  -0.137   2.605 -0.1087 -0.5904  0.2269
   88SLM     H8 5307   5.282  -0.289   2.683  0.0226 -0.1798 -3.6070
   88SLM     H9 5308   5.393  -0.157   2.638  0.4500 -2.2720 -1.9347
   89SLM     O1 5309   5.120  -0.137   2.823  0.1787  0.2541 -0.2307
   89SLM     C2 5310   5.067  -0.108   2.941 -0.0074  0.4182 -0.3559
   89SLM     C3 5311   4.916  -0.116   2.941 -0.0010  0.2846  0.2490
   89SLM     O4 5312   5.129  -0.094   3.043 -0.3397  0.1308 -0.1125
   89SLM     H5 5313   4.879  -0.039   3.010 -0.7757 -0.2710  0.4639
   89SLM     C6 5314   4.855  -0.224   3.029  0.5499  0.2962  0.6502
   89SLM     H7 5315   4.898  -0.324   3.021 -1.3045 -0.5110  0.3178
   89SLM     H8 5316   4.862  -0.198   3.135 -1.7012 -2.4258  1.5779
   89SLM     H9 5317   4.750  -0.239   3.003 -0.3583  0.3426  3.9485
   90SLM     O1 5318   4.845  -0.124   2.820  0.7532 -0.5265 -0.1473
   90SLM     C2 5319   4.862  -0.027   2.731  0.1679  0.1825  0.4954
   90SLM     C3 5320   4.781  -0.055   2.606  0.0308 -0.0481  0.6334
   90SLM     O4 5321   4.911   0.076   2.767 -0.2393  0.3405  0.6049
   90SLM     H5 5322   4.682  -0.017   2.631  0.4476  2.0835 -0.6948
   90SLM     C6 5323   4.750  -0.196   2.559 -0.6331  0.4532 -0.4777
   90SLM     H7 5324   4.700  -0.242   2.645 -0.9797 -0.4905 -1.1750
   90SLM     H8 5325   4.841  -0.249   2.531  1.2662  3.4783 -0.5616
   90SLM     H9 5326   4.685  -0.202   2.472  1.1965 -1.0073 -1.8285
   91SLM     O1 5327   4.827   0.013   2.491  0.5652  0.0067  0.8769
   91SLM     C2 5328   4.839   0.145   2.492  0.2835  0.0465 -0.1453
   91SLM     C3 5329   4.935   0.181   2.381  0.2397  0.5712 -0.0163
   91SLM     O4 5330   4.775   0.223   2.558  0.3833  0.5678 -0.6640
   91SLM     H5 5331   4.919   0.118   2.293 -0.0632  0.6816 -0.0426
   91SLM     C6 5332   5.078   0.166   2.431 -0.2103 -0.4079  1.0258
   91SLM     H7 5333   5.145   0.183   2.347 -0.8295 -2.6123  0.0127
   91SLM     H8 5334   5.108   0.235   2.510 -0.5580  0.6626  0.2514
   91SLM     H9 5335   5.106   0.072   2.478 -1.9901 -0.3618  2.2832
   92SLM     O1 5336   4.935   0.316   2.340 -0.3588  0.2853 -0.9938
   92SLM     C2 5337   4.825   0.381   2.308 -0.5602  0.4417 -0.0267
   92SLM     C3 5338   4.834   0.531   2.310  0.3011  0.3891  0.1249
   92SLM     O4 5339   4.735   0.317   2.259 -0.5742 -0.1017  0.6819
   92SLM     H5 5340   4.858   0.565   2.411 -0.2354  2.3443 -0.3499
   92SLM     C6 5341   4.705   0.601   2.273 -0.1496 -0.1920  0.5877
   92SLM     H7 5342   4.673   0.576   2.171 -0.1695  2.9946 -0.2835
   92SLM     H8 5343   4.626   0.558   2.335  0.0969  1.1223  1.8483
   92SLM     H9 5344   4.713   0.710   2.274  2.5099 -0.3160  0.0304
   93SLM     O1 5345   4.940   0.595   2.243  0.8002 -0.0347  0.4994
   93SLM     C2 5346   5.061   0.607   2.295  0.9761  0.9578 -0.0978
   93SLM     C3 5347   5.146   0.665   2.185  0.8301  0.4998 -0.4575
   93SLM     O4 5348   5.093   0.567   2.404 -0.0497 -0.5176 -0.3072
   93SLM     H5 5349   5.111   0.766   2.162  1.5780  0.8836  0.0302
   93SLM     C6 5350   5.291   0.670   2.231  0.6891 -0.1674  0.0579
   93SLM     H7 5351   5.327   0.568   2.249 -1.9413 -1.2810 -0.5114
   93SLM     H8 5352   5.351   0.716   2.153  3.4376 -0.0748  2.0827
   93SLM     H9 5353   5.317   0.739   2.312 -2.0829  1.3206 -0.2147
   94SLM     O1 5354   5.138   0.582   2.071  0.7130  0.5168 -0.4617
   94SLM     C2 5355   5.120   0.649   1.959  0.3125  0.4106 -0.4626
   94SLM     C3 5356   5.078   0.548   1.855  0.3710 -0.0925 -0.0008
   94SLM     O4 5357   5.137   0.767   1.939 -0.0326  0.5762  0.2003
   94SLM     H5 5358   5.005   0.488   1.910 -2.7911  2.2891 -1.3130
   94SLM     C6 5359   5.196   0.461   1.815  0.3613  0.1191 -0.5004
   94SLM     H7 5360   5.277   0.445   1.886 -0.5226 -0.2417  0.4569
   94SLM     H8 5361   5.168   0.358   1.792  1.0389 -0.9520  2.9161
   94SLM     H9 5362   5.245   0.509   1.730  0.2424  0.8134 -0.1867
   95SLM     O1 5363   4.999   0.590   1.746  0.0748 -0.3902  0.0951
   95SLM     C2 5364   4.879   0.641   1.765  0.3456  0.2129  0.2443
   95SLM     C3 5365   4.805   0.665   1.635  0.0419 -0.3191  0.3122
   95SLM     O4 5366   4.842   0.668   1.876 -0.1757  0.3652  0.0388
   95SLM     H5 5367   4.790   0.564   1.596 -0.8182 -1.6628  3.7738
   95SLM     C6 5368   4.863   0.755   1.527 -0.6302 -0.1213  0.1142
   95SLM     H7 5369   4.812   0.742   1.431 -0.5665  0.7231 -0.0388
   95SLM     H8 5370   4.968   0.743   1.498 -1.3066 -1.2901 -2.1335
   95SLM     H9 5371   4.855   0.862   1.548  3.1854 -0.0951  2.1941
   96SLM     O1 5372   4.677   0.716   1.663 -0.2079 -0.6099 -0.2787
   96SLM     C2 5373   4.581   0.639   1.712 -0.2456 -0.1422  0.3996
   96SLM     C3 5374   4.458   0.720   1.747 -0.2402 -0.1208  0.3671
   96SLM     O4 5375   4.600   0.520   1.712 -0.4566 -0.1781 -0.3374
   96SLM     H5 5376   4.401   0.750   1.659  0.5814 -0.8379 -0.4397
   96SLM     C6 5377   4.344   0.637   1.802 -0.4248  0.0717  0.2721
   96SLM     H7 5378   4.373   0.567   1.881 -0.3411 -1.6695 -1.2670
   96SLM     H8 5379   4.259   0.693   1.843 -0.8294 -0.4098  0.1041
   96SLM     H9 5380   4.315   0.580   1.714  2.0538  0.8104 -1.1091
   97SLM     O1 5381   4.492   0.819   1.842  0.0581  0.0573  0.0766
   97SLM     C2 5382   4.491   0.944   1.799 -0.0241  0.0835  0.1555
   97SLM     C3 5383   4.551   1.027   1.910 -0.7102  0.6487  0.1106
   97SLM     O4 5384   4.457   0.983   1.690  0.0694  0.1608  0.1552
   97SLM     H5 5385   4.642   0.980   1.948 -1.5972 -2.1251 -0.9422
   97SLM     C6 5386   4.590   1.172   1.892 -0.1679  0.5206  0.2571
   97SLM     H7 5387   4.527   1.214   1.814 -3.7800 -3.3214  0.7803
   97SLM     H8 5388   4.589   1.233   1.983  1.6434  0.5678  0.2826
   97SLM     H9 5389   4.694   1.173   1.859 -0.8241 -3.1765 -2.6118
   98SLM     O1 5390   4.452   1.017   2.011 -0.2776  0.5322  0.5250
   98SLM     C2 5391   4.463   0.937   2.116  0.1422 -0.5827 -0.3444
   98SLM     C3 5392   4.332   0.942   2.191  0.3017 -0.1473 -0.0912
   98SLM     O4 5393   4.568   0.889   2.148  0.3018  0.0298  0.0675
   98SLM     H5 5394   4.262   0.929   2.108 -0.4004  2.5678  0.0036
   98SLM     C6 5395   4.291   1.070   2.261  0.2114  0.3151 -0.9801
   98SLM     H7 5396   4.348   1.090   2.352  0.1698  1.8673 -1.2654
   98SLM     H8 5397   4.195   1.081   2.311  1.1693  3.3718  0.4460
   98SLM     H9 5398   4.301   1.162   2.203  1.9332  1.0848  0.4322
   99SLM     O1 5399   4.300   0.846   2.289  0.5103 -0.1791 -0.0538
   99SLM     C2 5400   4.328   0.720   2.263 -0.0669 -0.2879 -0.1554
   99SLM     C3 5401   4.312   0.634   2.386 -0.0102  0.3137  0.2745
   99SLM     O4 5402   4.358   0.682   2.153 -0.1452  0.3925 -0.4121
   99SLM     H5 5403   4.205   0.630   2.412  0.0119  3.6781  1.3717
   99SLM     C6 5404   4.395   0.668   2.509  0.3912  0.1282  0.0559
   99SLM     H7 5405   4.359   0.764   2.548  0.3944  0.4057 -0.6016
   99SLM     H8 5406   4.503   0.656   2.498  0.1910 -2.2281  0.2433
   99SLM     H9 5407   4.356   0.601   2.586  0.9009 -1.2915 -0.8861
  100SLE     O1 5408   4.376   0.515   2.348 -0.3656  0.0593  0.4587
  100SLE     C2 5409   4.312   0.400   2.363 -0.1220 -0.1033  0.2692
  100SLE     C3 5410   4.393   0.274   2.342 -0.4027 -0.1688 -0.4392
  100SLE     O4 5411   4.194   0.395   2.386 -0.3385  0.6730 -0.6094
  100SLE     H5 5412   4.492   0.315   2.319 -0.2272  1.2897  2.4451
  100SLE    O10 5413   4.403   0.202   2.463  0.2598 -0.7773 -0.8488
  100SLE    H11 5414   4.462   0.245   2.523 -1.6787 -2.2497  2.3967
  100SLE     C6 5415   4.322   0.185   2.242  0.3075 -0.6356 -0.5346
  100SLE     H7 5416   4.366   0.215   2.147  0.8828  0.9727  0.1962
  100SLE     H8 5417   4.350   0.080   2.257 -0.2555 -0.5838  1.1416
  100SLE     H9 5418   4.215   0.195   2.263  0.7509 -2.4033  3.6517
    1SLS     O1 5419   7.338   8.571   0.677 -0.0426 -0.5296  0.2526
    1SLS     C2 5420   7.438   8.527   0.760  0.1562 -0.0728  0.2562
    1SLS     C3 5421   7.479   8.384   0.730 -1.0669 -0.2266 -0.8049
    1SLS     O4 5422   7.480   8.595   0.853 -0.4506  0.3471  0.2342
    1SLS     H5 5423   7.557   8.367   0.655  1.9049 -0.6169  2.1393
    1SLS    H10 5424   7.314   8.516   0.604 -4.0609 -1.9411  2.3418
    1SLS     C6 5425   7.554   8.331   0.851  0.0751  0.4260 -1.2067
    1SLS     H7 5426   7.590   8.405   0.923 -0.9643 -1.1959  1.1320
    1SLS     H8 5427   7.491   8.275   0.922  3.0748 -0.1263  1.2297
    1SLS     H9 5428   7.624   8.254   0.817  1.0958  1.4892 -1.5405
    2SLM     O1 5429   7.367   8.303   0.700 -0.9120 -0.7114 -0.1026
    2SLM     C2 5430   7.359   8.246   0.581  0.0473 -0.7134 -0.1756
    2SLM     C3 5431   7.225   8.182   0.554 -0.3703  0.1156 -0.0968
    2SLM     O4 5432   7.453   8.242   0.507  0.1869  0.2928 -0.0657
    2SLM     H5 5433   7.153   8.264   0.547 -0.3645  0.0426 -1.0859
    2SLM     C6 5434   7.162   8.090   0.657 -0.0359  0.4550  0.4159
    2SLM     H7 5435   7.230   8.093   0.742  1.4460 -2.8571 -0.4993
    2SLM     H8 5436   7.160   7.984   0.629 -0.4310  0.9668 -1.6743
    2SLM     H9 5437   7.071   8.122   0.707  1.2068  0.0018  3.1617
    3SLM     O1 5438   7.236   8.135   0.422 -1.2217  0.0060 -0.1312
    3SLM     C2 5439   7.125   8.126   0.351 -0.5497 -0.1468 -1.1835
    3SLM     C3 5440   7.172   8.109   0.208 -0.1836 -0.0765 -1.0710
    3SLM     O4 5441   7.017   8.131   0.404  0.4459 -0.5492  0.9965
    3SLM     H5 5442   7.222   8.012   0.211  2.6632  1.2906 -0.6651
    3SLM     C6 5443   7.269   8.221   0.176  0.5425 -0.0206  1.1203
    3SLM     H7 5444   7.273   8.234   0.067  0.8875 -0.3262  1.0962
    3SLM     H8 5445   7.252   8.314   0.231  0.9036  0.5142  0.3526
    3SLM     H9 5446   7.370   8.196   0.207  2.0869  0.5920 -2.7928
    4SLM     O1 5447   7.055   8.119   0.130 -0.7728 -0.5915 -0.2831
    4SLM     C2 5448   7.034   8.027   0.037  0.1449 -0.4071 -0.6879
    4SLM     C3 5449   6.901   8.063  -0.024 -0.1785 -0.4333 -0.0127
    4SLM     O4 5450   7.108   7.935   0.014  0.6750 -0.1056 -0.2163
    4SLM     H5 5451   6.916   8.141  -0.100  2.6245 -2.7703 -2.1336
    4SLM     C6 5452   6.785   8.103   0.065  0.0035 -0.0637  0.0619
    4SLM     H7 5453   6.763   8.030   0.143 -0.9078  2.4163  2.2819
    4SLM     H8 5454   6.689   8.106   0.013 -2.7277 -0.6548  4.5405
    4SLM     H9 5455   6.799   8.195   0.122  1.1318  2.1238 -3.4152
    5SLM     O1 5456   6.847   7.955  -0.096 -0.2516 -0.0644 -0.5174
    5SLM     C2 5457   6.903   7.925  -0.212  0.1087 -0.3157 -0.2757
    5SLM     C3 5458   6.818   7.812  -0.265 -0.3297 -0.3692  0.5233
    5SLM     O4 5459   6.998   7.971  -0.270 -0.1087 -0.0530 -0.4207
    5SLM     H5 5460   6.780   7.752  -0.181  1.2325 -0.6715  1.0482
    5SLM     C6 5461   6.894   7.714  -0.353 -0.2891  0.1204  0.0038
    5SLM     H7 5462   6.980   7.751  -0.408  1.8003 -1.2424  2.1439
    5SLM     H8 5463   6.824   7.662  -0.419 -1.6334  0.7700  0.8787
    5SLM     H9 5464   6.937   7.648  -0.276  1.6273  1.3895  0.0829
    6SLM     O1 5465   6.738   7.883  -0.356  0.1982 -0.8630 -0.3477
    6SLM     C2 5466   6.609   7.855  -0.370  0.0089 -0.1833 -0.0041
    6SLM     C3 5467   6.518   7.954  -0.439  0.1937  0.2249  0.3291
    6SLM     O4 5468   6.569   7.752  -0.323  0.5998 -0.4973 -0.1783
    6SLM     H5 5469   6.411   7.959  -0.415 -0.4794 -2.8480 -1.4905
    6SLM     C6 5470   6.514   7.914  -0.585  0.3337 -0.1962  0.4384
    6SLM     H7 5471   6.482   8.004  -0.638  0.0736 -0.3231  0.3799
    6SLM     H8 5472   6.443   7.832  -0.601  1.6576 -1.4203  0.6806
    6SLM     H9 5473   6.612   7.888  -0.626  2.3682  4.4989  1.6573
    7SLM     O1 5474   6.555   8.090  -0.441 -0.0858  0.2950 -0.2627
    7SLM     C2 5475   6.581   8.161  -0.333 -0.3443 -0.5043  0.3299
    7SLM     C3 5476   6.633   8.300  -0.360 -0.5011 -0.2647  1.2286
    7SLM     O4 5477   6.572   8.107  -0.226  0.4665 -0.0244  0.6503
    7SLM     H5 5478   6.575   8.322  -0.449  2.3196  0.3933 -0.5832
    7SLM     C6 5479   6.777   8.290  -0.408 -0.9226  0.3545 -0.2113
    7SLM     H7 5480   6.853   8.265  -0.333 -0.5071 -0.2376 -0.8179
    7SLM     H8 5481   6.810   8.384  -0.452 -3.4498  2.4609  2.0780
    7SLM     H9 5482   6.779   8.211  -0.484 -1.2464 -0.8497  0.9942
    8SLM     O1 5483   6.625   8.405  -0.266  0.6147  0.4426  0.5582
    8SLM     C2 5484   6.512   8.424  -0.200  0.2235  0.4785 -0.1104
    8SLM     C3 5485   6.539   8.512  -0.080 -0.2256  0.8550 -0.2808
    8SLM     O4 5486   6.409   8.373  -0.234  0.5414 -0.1730 -0.1205
    8SLM     H5 5487   6.631   8.571  -0.088  0.0883  0.1575 -2.4095
    8SLM     C6 5488   6.540   8.418   0.040 -0.2202  0.4585 -0.5900
    8SLM     H7 5489   6.588   8.322   0.019  0.8912  0.8423  0.1068
    8SLM     H8 5490   6.439   8.382   0.060  0.6886 -0.8221  2.0998
    8SLM     H9 5491   6.591   8.454   0.129 -3.9621  1.7030  1.2266
    9SLM     O1 5492   6.436   8.607  -0.083 -0.6519  0.3828 -0.8364
    9SLM     C2 5493   6.468   8.732  -0.112  0.1718  0.2803 -0.3860
    9SLM     C3 5494   6.347   8.814  -0.075  0.1688  0.0460  0.1279
    9SLM     O4 5495   6.566   8.771  -0.170  0.2682  0.3055 -0.2074
    9SLM     H5 5496   6.311   8.781   0.023  2.3643 -1.9583  0.3527
    9SLM     C6 5497   6.224   8.790  -0.161  0.1806  0.6234 -0.0585
    9SLM     H7 5498   6.195   8.687  -0.185 -0.5328  1.0885 -1.2375
    9SLM     H8 5499   6.142   8.812  -0.093  1.3864  3.2517  0.6627
    9SLM     H9 5500   6.214   8.843  -0.256  1.6187 -0.5205 -0.8972
   10SLM     O1 5501   6.380   8.951  -0.074  0.2562  0.0286 -0.5000
   10SLM     C2 5502   6.427   9.015   0.032 -0.1542 -0.0015 -0.2974
   10SLM     C3 5503   6.441   9.161  -0.004 -0.6983  0.0782 -0.1837
   10SLM     O4 5504   6.464   8.960   0.132  0.2869  0.0070 -0.4548
   10SLM     H5 5505   6.420   9.180  -0.109  1.9534  1.2558 -0.5810
   10SLM     C6 5506   6.575   9.230   0.014 -0.7521  0.0057  0.5403
   10SLM     H7 5507   6.659   9.173  -0.028 -1.8419 -0.4902 -1.1145
   10SLM     H8 5508   6.592   9.263   0.116 -1.1004 -0.5213  0.7721
   10SLM     H9 5509   6.600   9.318  -0.045 -0.7535 -0.2610  0.1372
   11SLM     O1 5510   6.356   9.254   0.061 -0.2614  0.4640 -0.1620
   11SLM     C2 5511   6.230   9.229   0.089 -0.1556 -0.0453 -0.1291
   11SLM     C3 5512   6.167   9.350   0.154  0.0680  0.6335 -1.1563
   11SLM     O4 5513   6.178   9.132   0.041 -0.2924 -0.0398  0.0076
   11SLM     H5 5514   6.185   9.445   0.102 -0.5619  1.6959  0.4770
   11SLM     C6 5515   6.228   9.342   0.293 -1.1089  0.5168 -0.6375
   11SLM     H7 5516   6.163   9.398   0.361 -2.7188  0.5684 -2.1312
   11SLM     H8 5517   6.318   9.403   0.288 -0.9690  0.4043  0.3099
   11SLM     H9 5518   6.238   9.244   0.340 -0.9328  1.1974  0.7959
   12SLM     O1 5519   6.033   9.313   0.176  0.2181  0.3300 -0.7379
   12SLM     C2 5520   5.943   9.391   0.119 -0.1060  0.7452  0.3142
   12SLM     C3 5521   5.808   9.349   0.170 -0.2656  0.4856 -0.3075
   12SLM     O4 5522   5.973   9.464   0.027 -0.5576 -0.3959 -0.7621
   12SLM     H5 5523   5.809   9.245   0.204  0.8472  0.7921  0.6540
   12SLM     C6 5524   5.704   9.342   0.060 -0.4911 -0.1009 -0.0647
   12SLM     H7 5525   5.682   9.440   0.017 -0.2072  0.0419  0.1154
   12SLM     H8 5526   5.750   9.298  -0.029  0.1946  3.7139 -1.8298
   12SLM     H9 5527   5.621   9.277   0.087  0.1635 -0.8546  0.1863
   13SLM     O1 5528   5.760   9.434   0.272 -0.1412 -0.3107  0.4384
   13SLM     C2 5529   5.743   9.381   0.391 -0.6536  0.0744  0.5426
   13SLM     C3 5530   5.702   9.491   0.487  0.1700  0.2218  0.7323
   13SLM     O4 5531   5.768   9.265   0.413 -0.9224 -0.0846  0.0304
   13SLM     H5 5532   5.703   9.586   0.434  2.3970  1.8556  3.4026
   13SLM     C6 5533   5.563   9.466   0.542 -0.0478 -0.2193  0.0019
   13SLM     H7 5534   5.541   9.362   0.566 -1.1301 -0.0166 -0.0503
   13SLM     H8 5535   5.482   9.487   0.471  2.3292 -2.2183 -3.6223
   13SLM     H9 5536   5.540   9.522   0.633 -1.3219  1.1322 -1.0954
   14SLM     O1 5537   5.804   9.482   0.584  0.3824 -0.8574  0.4274
   14SLM     C2 5538   5.855   9.597   0.625 -0.5216 -0.0448 -0.6477
   14SLM     C3 5539   5.939   9.573   0.748 -0.0816  0.0763 -0.9238
   14SLM     O4 5540   5.824   9.707   0.591  0.4939  0.4038 -0.1796
   14SLM     H5 5541   5.924   9.474   0.791 -2.1925  1.1755  1.1336
   14SLM     C6 5542   5.888   9.671   0.852  0.3200 -0.2284 -0.4322
   14SLM     H7 5543   5.914   9.769   0.813 -3.0039  2.2361  2.7828
   14SLM     H8 5544   5.780   9.674   0.868  0.7306 -0.5638  3.2358
   14SLM     H9 5545   5.941   9.687   0.947 -1.0271  4.3385 -0.1931
   15SLM     O1 5546   6.074   9.614   0.749 -0.0462 -0.0357 -0.3602
   15SLM     C2 5547   6.146   9.619   0.637 -0.0503 -0.8667 -0.4059
   15SLM     C3 5548   6.287   9.661   0.671 -0.3188 -0.5365  0.3275
   15SLM     O4 5549   6.097   9.613   0.528 -0.6943  0.0283 -0.1807
   15SLM     H5 5550   6.307   9.666   0.778  2.3762 -1.9408 -0.0348
   15SLM     C6 5551   6.328   9.796   0.615 -0.3103 -0.3394  0.8046
   15SLM     H7 5552   6.264   9.880   0.644  1.2115  1.5418 -0.9681
   15SLM     H8 5553   6.334   9.805   0.506  1.1408 -1.1344  0.7858
   15SLM     H9 5554   6.420   9.843   0.652  0.1124 -1.3137  1.0362
   16SLM     O1 5555   6.359   9.556   0.612  0.4045  0.0256  0.1997
   16SLM     C2 5556   6.468   9.501   0.664 -0.0293 -0.8378  0.2212
   16SLM     C3 5557   6.540   9.433   0.550  0.1130  0.6832 -0.6336
   16SLM     O4 5558   6.499   9.516   0.779 -0.6638 -0.2885  0.3323
   16SLM     H5 5559   6.504   9.485   0.461 -1.5186  2.4623  0.9769
   16SLM     C6 5560   6.523   9.284   0.524 -0.3134  0.6819 -0.3638
   16SLM     H7 5561   6.553   9.258   0.422  0.0014  0.2663 -0.1692
   16SLM     H8 5562   6.587   9.227   0.592  1.1758  1.1238 -1.3442
   16SLM     H9 5563   6.421   9.246   0.519  1.1564 -4.3800  1.9387
   17SLM     O1 5564   6.675   9.462   0.576  0.3669 -0.8514 -0.1392
   17SLM     C2 5565   6.747   9.487   0.467  0.0653  0.4463 -0.0510
   17SLM     C3 5566   6.887   9.532   0.502  0.3710 -0.5291  0.0019
   17SLM     O4 5567   6.713   9.460   0.355  0.0542 -0.1286  0.0905
   17SLM     H5 5568   6.876   9.607   0.580  2.3090 -1.0963  0.8749
   17SLM     C6 5569   6.968   9.410   0.541  0.9140 -0.2496 -0.2418
   17SLM     H7 5570   7.073   9.428   0.566  0.4014  2.5788  0.1930
   17SLM     H8 5571   6.964   9.339   0.458 -0.7413  2.0506 -2.2771
   17SLM     H9 5572   6.923   9.364   0.630  0.3888  0.0149 -0.3730
   18SLM     O1 5573   6.959   9.600   0.402 -0.5740  0.1322 -0.2411
   18SLM     C2 5574   6.917   9.723   0.376 -1.0071 -0.1236 -0.7584
   18SLM     C3 5575   7.026   9.798   0.303 -0.5570 -0.4054 -0.3796
   18SLM     O4 5576   6.808   9.768   0.397 -0.4834  0.8816 -0.1200
   18SLM     H5 5577   7.117   9.739   0.307 -1.3146 -1.6025 -0.4272
   18SLM     C6 5578   6.995   9.842   0.161 -0.4566  0.4258 -0.1525
   18SLM     H7 5579   6.900   9.893   0.144  0.1637  1.1143 -1.7548
   18SLM     H8 5580   7.072   9.897   0.106 -1.0658  0.5695 -0.8783
   18SLM     H9 5581   6.979   9.754   0.098  6.6028 -0.6400 -1.3353
   19SLM     O1 5582   7.061   9.916   0.374 -0.2255 -0.6702 -0.0985
   19SLM     C2 5583   7.127   9.905   0.488 -0.0860  0.3392 -0.0793
   19SLM     C3 5584   7.118  10.039   0.557 -0.4461  0.1056  0.3354
   19SLM     O4 5585   7.173   9.803   0.531 -0.4519  0.3792  0.4131
   19SLM     H5 5586   7.030  10.090   0.516  0.7032  1.8988 -0.0345
   19SLM     C6 5587   7.224  10.140   0.514  0.0522 -0.6685 -0.2900
   19SLM     H7 5588   7.323  10.096   0.527  0.7858  1.6333  3.5506
   19SLM     H8 5589   7.209  10.233   0.569  2.3989 -1.3062  1.5767
   19SLM     H9 5590   7.220  10.172   0.410  1.0029  1.7845  0.3473
   20SLM     O1 5591   7.116  10.038   0.698  0.1124  0.1064  0.3473
   20SLM     C2 5592   7.035   9.953   0.758  0.6295 -0.6524 -0.0172
   20SLM     C3 5593   7.051   9.980   0.906  0.2657  0.1071 -0.1115
   20SLM     O4 5594   6.952   9.888   0.700  0.3350 -0.8611  0.6313
   20SLM     H5 5595   7.008  10.079   0.925 -0.6578 -0.8103  3.2622
   20SLM     C6 5596   7.191   9.991   0.964  0.3042  0.1007 -0.2035
   20SLM     H7 5597   7.183  10.026   1.067  0.9118  2.6936 -0.9460
   20SLM     H8 5598   7.250  10.062   0.904  0.8768  0.0150  0.2453
   20SLM     H9 5599   7.250   9.901   0.946  2.3451  1.4115 -0.5155
   21SLM     O1 5600   6.978   9.885   0.979  0.3834  0.0981 -0.0047
   21SLM     C2 5601   6.848   9.902   0.998  0.3267 -0.2341 -0.0863
   21SLM     C3 5602   6.782   9.793   1.078  0.0463  0.3498  0.4801
   21SLM     O4 5603   6.795   9.992   0.938  0.8194 -0.2616 -0.5690
   21SLM     H5 5604   6.713   9.843   1.147 -3.0078  2.5464 -3.7164
   21SLM     C6 5605   6.684   9.716   0.992  0.1482  0.3604  0.3560
   21SLM     H7 5606   6.643   9.637   1.055  1.9691  0.7969  2.1700
   21SLM     H8 5607   6.738   9.666   0.911  2.4427 -1.8606  3.0371
   21SLM     H9 5608   6.607   9.785   0.957  2.8574  4.1973  1.3510
   22SLM     O1 5609   6.864   9.701   1.147 -0.1088  0.0492  0.2680
   22SLM     C2 5610   6.908   9.741   1.266 -0.4747 -0.0934  0.4527
   22SLM     C3 5611   6.994   9.626   1.314 -0.6296 -0.6941 -0.6657
   22SLM     O4 5612   6.883   9.843   1.323 -0.5166 -0.0107  0.2889
   22SLM     H5 5613   7.043   9.584   1.225 -2.5215  1.5197 -2.9079
   22SLM     C6 5614   6.926   9.512   1.386 -0.3453 -0.3535  0.1539
   22SLM     H7 5615   6.838   9.474   1.335 -2.3247  4.2843 -0.3684
   22SLM     H8 5616   6.895   9.555   1.481 -1.6433 -0.3330 -0.2682
   22SLM     H9 5617   6.993   9.426   1.396  0.4756  0.0817 -1.2901
   23SLM     O1 5618   7.096   9.671   1.400 -0.7322  0.0822 -0.9315
   23SLM     C2 5619   7.187   9.761   1.367  0.0021 -0.4318 -0.3823
   23SLM     C3 5620   7.278   9.773   1.486 -0.0139 -0.6370 -0.3500
   23SLM     O4 5621   7.198   9.817   1.261  0.2421 -0.3277 -0.3002
   23SLM     H5 5622   7.312   9.674   1.518 -0.4164 -0.5032  0.5348
   23SLM     C6 5623   7.209   9.830   1.609  0.6983 -0.2471 -0.1215
   23SLM     H7 5624   7.135   9.907   1.584  0.4253  0.2091  1.9285
   23SLM     H8 5625   7.272   9.878   1.683  1.1885 -1.2197  0.1060
   23SLM     H9 5626   7.148   9.751   1.654  1.4728  0.1266  1.6460
   24SLM     O1 5627   7.386   9.860   1.460  0.1575 -0.8559 -0.3794
   24SLM     C2 5628   7.478   9.821   1.374  0.0521  0.1873 -0.9762
   24SLM     C3 5629   7.565   9.937   1.332  0.2580  0.4602  0.1743
   24SLM     O4 5630   7.487   9.710   1.328 -0.3074 -0.1750 -0.1957
   24SLM     H5 5631   7.521  10.023   1.382 -1.3419 -1.7150  2.7477
   24SLM     C6 5632   7.555   9.949   1.181  0.0326  0.4926  0.1908
   24SLM     H7 5633   7.604  10.039   1.142 -1.1281  0.1616 -2.1805
   24SLM     H8 5634   7.602   9.863   1.132 -0.2160  1.1003 -1.1708
   24SLM     H9 5635   7.451   9.950   1.148 -0.0714 -3.6167 -0.0831
   25SLM     O1 5636   7.699   9.907   1.363  0.3869 -0.2367 -0.9980
   25SLM     C2 5637   7.769  10.002   1.423 -0.1638 -0.1977 -0.4092
   25SLM     C3 5638   7.914   9.962   1.436 -0.0777  0.3186  0.2390
   25SLM     O4 5639   7.725  10.106   1.464 -0.3410 -0.3033 -0.3303
   25SLM     H5 5640   7.957   9.960   1.336 -2.9279 -2.0573 -1.1041
   25SLM     C6 5641   7.979  10.056   1.536 -0.1316  0.8713 -0.2437
   25SLM     H7 5642   7.976  10.163   1.512  1.3180  1.5184  2.1554
   25SLM     H8 5643   8.081  10.030   1.565 -0.5690 -2.2187 -1.1387
   25SLM     H9 5644   7.922  10.051   1.630  1.6834  0.3119  0.8760
   26SLM     O1 5645   7.929   9.836   1.499  0.2986  0.2968  0.1039
   26SLM     C2 5646   8.040   9.766   1.484  0.4373  0.3555  0.8297
   26SLM     C3 5647   8.029   9.641   1.568  0.9749 -0.4789 -0.3080
   26SLM     O4 5648   8.131   9.797   1.412 -0.5160  0.0966 -0.5285
   26SLM     H5 5649   7.948   9.636   1.641  1.7374 -3.9524  0.4467
   26SLM     C6 5650   8.131   9.624   1.679  0.5369  0.5621  0.2729
   26SLM     H7 5651   8.123   9.527   1.728  1.0568  0.7158  0.6731
   26SLM     H8 5652   8.083   9.699   1.741 -2.2538  3.6874 -4.9701
   26SLM     H9 5653   8.237   9.634   1.653  1.7330 -3.1465  2.8182
   27SLM     O1 5654   8.046   9.527   1.488 -0.0239 -1.0893  0.3284
   27SLM     C2 5655   7.958   9.430   1.506 -0.2180 -0.7638  1.1796
   27SLM     C3 5656   8.009   9.297   1.455  0.1761 -0.1350 -0.1077
   27SLM     O4 5657   7.846   9.453   1.544 -0.1479  0.4274  0.6918
   27SLM     H5 5658   8.114   9.288   1.485  0.5775  0.2782 -1.3221
   27SLM     C6 5659   7.993   9.273   1.305  0.1888 -0.1166 -0.1116
   27SLM     H7 5660   7.901   9.223   1.277 -0.3673 -0.3460  1.9743
   27SLM     H8 5661   8.076   9.208   1.277  1.2560  0.8026  0.7808
   27SLM     H9 5662   7.995   9.375   1.266 -0.9568  0.9287  2.3050
   28SLM     O1 5663   7.935   9.195   1.518 -0.6888  0.5683  0.0241
   28SLM     C2 5664   7.926   9.189   1.650  0.2803 -0.1119  0.0631
   28SLM     C3 5665   7.843   9.067   1.682 -0.0095  0.1730  0.4086
   28SLM     O4 5666   7.989   9.259   1.725  0.4269  0.0082 -0.1701
   28SLM     H5 5667   7.784   9.029   1.599 -0.3848  1.8789 -0.1453
   28SLM     C6 5668   7.741   9.104   1.788  0.2956 -0.0537  0.7854
   28SLM     H7 5669   7.762   9.108   1.895 -1.4901 -0.1124  1.1676
   28SLM     H8 5670   7.662   9.031   1.767 -0.6318  1.0067  0.4874
   28SLM     H9 5671   7.693   9.191   1.742 -0.7786 -0.9165  0.2279
   29SLM     O1 5672   7.936   8.972   1.730 -0.5429 -0.5678  0.0040
   29SLM     C2 5673   8.031   8.921   1.653  0.2202  0.8352 -0.0175
   29SLM     C3 5674   8.139   8.843   1.724  0.0890  0.5322 -0.1504
   29SLM     O4 5675   8.011   8.924   1.535 -0.3109  0.0896  0.0511
   29SLM     H5 5676   8.221   8.915   1.715  2.1997 -1.9571 -2.5629
   29SLM     C6 5677   8.206   8.714   1.682  0.1632  0.4154  0.3234
   29SLM     H7 5678   8.250   8.718   1.582 -1.0965  2.3103 -0.1967
   29SLM     H8 5679   8.140   8.626   1.678  0.0378  0.5120  0.2687
   29SLM     H9 5680   8.296   8.696   1.742  0.5907 -0.5580 -0.5636
   30SLM     O1 5681   8.094   8.804   1.852  0.0120  0.2271 -0.2691
   30SLM     C2 5682   8.148   8.844   1.966  0.1223 -0.4530 -0.0757
   30SLM     C3 5683   8.098   8.779   2.092  0.5819 -0.2292  0.2286
   30SLM     O4 5684   8.241   8.920   1.965 -0.4087  0.2017 -0.4733
   30SLM     H5 5685   8.081   8.674   2.068 -0.6899  0.0545 -0.1970
   30SLM     C6 5686   7.967   8.843   2.136  0.6896 -0.1206  0.3893
   30SLM     H7 5687   7.936   8.801   2.233  3.0085  0.2232  1.3593
   30SLM     H8 5688   7.882   8.848   2.068  1.5407  5.4196 -0.6962
   30SLM     H9 5689   7.980   8.951   2.148  0.2106  0.1533 -1.3587
   31SLM     O1 5690   8.198   8.796   2.190 -0.3737  1.0817  1.0207
   31SLM     C2 5691   8.312   8.729   2.181 -0.5871  0.8886 -0.5007
   31SLM     C3 5692   8.404   8.773   2.292  0.0702 -0.3786 -0.5275
   31SLM     O4 5693   8.317   8.628   2.115  0.1568  0.7435 -0.2270
   31SLM     H5 5694   8.344   8.791   2.382 -1.6502 -3.4554 -0.8946
   31SLM     C6 5695   8.479   8.899   2.257 -0.8204 -0.0155 -1.1580
   31SLM     H7 5696   8.409   8.983   2.265 -2.0523 -1.0621 -0.6795
   31SLM     H8 5697   8.538   8.927   2.344  3.0624 -1.1487 -3.1718
   31SLM     H9 5698   8.553   8.904   2.176  2.2498 -0.5084  1.4232
   32SLM     O1 5699   8.499   8.675   2.328 -0.2000 -0.3925  0.1725
   32SLM     C2 5700   8.514   8.653   2.457  0.1374  0.7019  0.3302
   32SLM     C3 5701   8.605   8.536   2.489  0.2977  0.7251 -0.0329
   32SLM     O4 5702   8.476   8.734   2.537  0.1207  0.2377  0.8069
   32SLM     H5 5703   8.544   8.479   2.560  2.2154 -2.1379 -0.5446
   32SLM     C6 5704   8.733   8.582   2.557  0.1622  0.9010  0.1036
   32SLM     H7 5705   8.792   8.498   2.594  1.8330  2.7256  1.9104
   32SLM     H8 5706   8.791   8.612   2.469  1.4738 -2.3791 -0.2907
   32SLM     H9 5707   8.728   8.663   2.631 -0.4710 -0.2681  1.3823
   33SLM     O1 5708   8.628   8.437   2.392  0.0687  0.2395  0.4055
   33SLM     C2 5709   8.533   8.365   2.335  0.2433  0.4420 -0.1438
   33SLM     C3 5710   8.594   8.271   2.234  0.1594 -0.2806  0.4726
   33SLM     O4 5711   8.417   8.368   2.366  0.1193 -0.0962 -0.5261
   33SLM     H5 5712   8.696   8.242   2.261  1.6058  0.5547 -3.4459
   33SLM     C6 5713   8.592   8.365   2.115  0.5213 -0.4846  0.3043
   33SLM     H7 5714   8.503   8.372   2.052  1.5724  0.5802 -1.1438
   33SLM     H8 5715   8.642   8.460   2.136 -0.2899 -0.4590  2.2795
   33SLM     H9 5716   8.654   8.297   2.054 -0.5668 -3.7530  2.5569
   34SLM     O1 5717   8.500   8.167   2.218  0.1324 -0.2023  0.1189
   34SLM     C2 5718   8.547   8.054   2.167  0.2960 -0.0013 -0.1746
   34SLM     C3 5719   8.431   7.958   2.157 -0.3730  0.7877 -0.0993
   34SLM     O4 5720   8.661   8.028   2.139  0.2230 -0.5192  0.0052
   34SLM     H5 5721   8.348   7.989   2.222 -1.8077  0.7201 -1.8277
   34SLM     C6 5722   8.480   7.825   2.211  0.9521  1.5602  0.6695
   34SLM     H7 5723   8.396   7.756   2.204  1.5896  0.8344 -0.0193
   34SLM     H8 5724   8.566   7.783   2.158  0.4447 -1.9157  2.3002
   34SLM     H9 5725   8.478   7.821   2.320 -2.2097 -4.3971  0.7944
   35SLM     O1 5726   8.393   7.935   2.024 -0.2800 -0.9464  0.1456
   35SLM     C2 5727   8.318   8.026   1.962  0.4370 -0.4713 -0.0382
   35SLM     C3 5728   8.265   7.969   1.833 -0.3857  0.3359 -0.0584
   35SLM     O4 5729   8.294   8.137   2.002  0.5149 -0.4444 -0.0621
   35SLM     H5 5730   8.233   7.869   1.864 -2.6328  0.1252 -2.6790
   35SLM     C6 5731   8.375   7.943   1.732 -0.2444 -0.4327  0.2917
   35SLM     H7 5732   8.470   7.936   1.787  0.0680  1.7993  0.1232
   35SLM     H8 5733   8.392   8.024   1.661  5.4838 -1.1988  0.2876
   35SLM     H9 5734   8.352   7.858   1.667 -0.0914  0.7083 -1.2932
   36SLM     O1 5735   8.154   8.030   1.769 -0.3936  0.1151 -0.2524
   36SLM     C2 5736   8.033   8.031   1.821 -0.1871 -0.0014  0.2372
   36SLM     C3 5737   7.935   8.103   1.732  0.2845 -0.2364 -0.4863
   36SLM     O4 5738   8.011   7.987   1.930 -0.6966  0.2224  0.2273
   36SLM     H5 5739   7.988   8.194   1.704  0.9633  0.4210  2.5787
   36SLM     C6 5740   7.889   8.039   1.602  0.2964  0.2448 -0.7295
   36SLM     H7 5741   7.813   8.089   1.542 -0.7682 -2.5398 -1.8696
   36SLM     H8 5742   7.967   8.028   1.526 -1.3637  0.4053 -2.5389
   36SLM     H9 5743   7.863   7.933   1.604  2.4082 -0.4145 -2.8522
   37SLM     O1 5744   7.814   8.123   1.803  0.1455  0.3341 -0.8781
   37SLM     C2 5745   7.753   8.240   1.810  0.1066  0.2563  0.2952
   37SLM     C3 5746   7.618   8.230   1.877 -0.0949  0.2443 -0.1039
   37SLM     O4 5747   7.808   8.345   1.788  0.1045  0.2107  0.0527
   37SLM     H5 5748   7.622   8.135   1.930 -3.2330  0.7571  1.2334
   37SLM     C6 5749   7.499   8.224   1.783 -0.1620 -1.1030  0.0526
   37SLM     H7 5750   7.475   8.121   1.754 -1.3408 -0.9865  0.5617
   37SLM     H8 5751   7.405   8.253   1.830 -0.1938 -2.0258  0.5763
   37SLM     H9 5752   7.522   8.292   1.701  1.3605 -3.1412 -1.3248
   38SLM     O1 5753   7.606   8.349   1.952 -0.7537 -0.2133  0.5297
   38SLM     C2 5754   7.579   8.345   2.082  1.2924 -0.2674  0.9872
   38SLM     C3 5755   7.591   8.482   2.146  0.3855  0.0750  0.4379
   38SLM     O4 5756   7.547   8.250   2.147  1.1309 -0.1890  1.0223
   38SLM     H5 5757   7.549   8.565   2.088 -0.6997  0.4253  1.6759
   38SLM     C6 5758   7.732   8.525   2.182 -0.0732  1.4885  0.6182
   38SLM     H7 5759   7.722   8.623   2.229 -3.2745 -0.2849  4.2117
   38SLM     H8 5760   7.791   8.521   2.091  0.6173 -1.4662  1.0876
   38SLM     H9 5761   7.788   8.462   2.252  1.6828  1.1857 -0.9993
   39SLM     O1 5762   7.513   8.473   2.263 -0.2244 -0.0760  0.0317
   39SLM     C2 5763   7.382   8.463   2.262 -0.2383  0.0963  0.0592
   39SLM     C3 5764   7.317   8.434   2.396 -0.3029  0.3178  0.0763
   39SLM     O4 5765   7.323   8.478   2.158 -0.3489 -0.0946  0.0928
   39SLM     H5 5766   7.355   8.336   2.425 -2.6886 -0.3255  1.2735
   39SLM     C6 5767   7.166   8.438   2.406 -0.2997  0.4031  0.0929
   39SLM     H7 5768   7.124   8.364   2.475 -1.3242  0.6959 -0.2020
   39SLM     H8 5769   7.126   8.438   2.304  3.7707  0.0499 -1.7094
   39SLM     H9 5770   7.122   8.533   2.436 -0.9704  0.5295 -1.2136
   40SLM     O1 5771   7.351   8.545   2.477  0.1859  0.2810 -0.0758
   40SLM     C2 5772   7.429   8.537   2.583 -0.2260 -0.1113  0.1969
   40SLM     C3 5773   7.449   8.663   2.665 -0.1244  0.1699 -0.2613
   40SLM     O4 5774   7.489   8.437   2.610  0.1998 -0.1067 -0.7088
   40SLM     H5 5775   7.400   8.743   2.609  1.8787  0.0143 -2.4321
   40SLM     C6 5776   7.592   8.682   2.710 -0.3104  0.1267  0.3570
   40SLM     H7 5777   7.609   8.644   2.811 -1.8248  1.0158  0.9662
   40SLM     H8 5778   7.670   8.671   2.634  0.4923 -0.7504  1.2703
   40SLM     H9 5779   7.610   8.784   2.742 -0.8338  0.8491 -1.5043
   41SLM     O1 5780   7.367   8.617   2.770  0.0115 -0.2392 -0.3320
   41SLM     C2 5781   7.319   8.710   2.849 -0.4345 -0.3984 -0.4114
   41SLM     C3 5782   7.230   8.634   2.945 -0.3172 -0.0115  0.0087
   41SLM     O4 5783   7.340   8.829   2.844  0.2004 -0.5065 -0.3308
   41SLM     H5 5784   7.253   8.528   2.927  2.7325  0.8874 -2.3434
   41SLM     C6 5785   7.084   8.671   2.929 -0.4631 -0.4530  0.2887
   41SLM     H7 5786   7.015   8.616   2.993 -0.6071 -1.7589 -0.9453
   41SLM     H8 5787   7.057   8.654   2.825 -2.3310  1.2884  0.4270
   41SLM     H9 5788   7.068   8.779   2.928  1.8350 -0.0161 -2.3538
   42SLM     O1 5789   7.245   8.669   3.081 -0.1550 -0.2436  0.0521
   42SLM     C2 5790   7.362   8.672   3.141  0.2487 -0.2836 -0.7236
   42SLM     C3 5791   7.347   8.703   3.288  0.8129  0.1462 -0.7533
   42SLM     O4 5792   7.471   8.655   3.093  0.2455 -0.0013 -0.8368
   42SLM     H5 5793   7.266   8.643   3.330  0.9762  1.3612  1.4853
   42SLM     C6 5794   7.309   8.847   3.320  0.0196 -0.0415 -0.8219
   42SLM     H7 5795   7.282   8.840   3.425 -0.0779  0.9424 -0.7676
   42SLM     H8 5796   7.395   8.914   3.306  0.8649 -0.8233  0.4165
[truncated: 3,961,598 more chars]
