# Supplementary material for: Computational Investigation of the Structural Properties of Poly(lactic acid) and Its Stereoisomers: Shape, Size, and Flexibility
Source: Macromolecules. 2025 Jul 15;58(16):8572–80. doi: 10.1021/acs.macromol.5c00918 (PMC12392737; doi:10.1021/acs.macromol.5c00918)
Supplement: Supplementary file 2 [file ma5c00918_si_002.zip › input_files/copo16D/grompp.mdp]

title               =  PSPEO
cpp                 =  /usr/bin/cpp
integrator          =  md
dt                  =  0.002   ; ps !
nsteps              =  500000000 ; total 1000 ps.
;cutoff-scheme = Verlet
comm-mode           =  Linear
nstcomm             =  10
nstxout             =  100000   ;1000/1000 ps
nstvout             =  0
nstfout             =  0
nstlog              =  100000
nstenergy           =  100000
nstlist             =  10
ns_type             =  grid
coulombtype         =  PME
ewald_rtol          =  0.0001
fourierspacing      =  0.12
pme-order           =  4
rlist               =  1.0
rcoulomb            =  1.0
rvdw                =  1.0
; Berendsen temperature coupling is on in two groups
Tcoupl              =  nose-hoover
tc-grps             =  system
tau_t               =  2.5 
ref_t               =  500
; Energy monitoring
DispCorr            =  EnerPres
Pcoupl              =  Parrinello-Rahman
tau_p               =  5.0
Pcoupltype          =  isotropic
compressibility     =  4e-5
ref_p               =  1.01325
; Generate velocites is off at 300 K.
gen_vel             =  no
gen_temp            =  500
gen_seed            =  3600
constraints         =  all-bonds
constraint_algorithm = LINCS
pbc = xyz ;no
periodic_molecules    = no
