# Supplementary material for: Computational Investigation of the Structural Properties of Poly(lactic acid) and Its Stereoisomers: Shape, Size, and Flexibility
Source: Macromolecules. 2025 Jul 15;58(16):8572–80. doi: 10.1021/acs.macromol.5c00918 (PMC12392737; doi:10.1021/acs.macromol.5c00918)
Supplement: Supplementary file 2 [file ma5c00918_si_002.zip › input_files/copo16D/100LA.itp]

 [ moleculetype ]
; Name            nrexcl
100LA           3

   [ atoms ]
     1   opls_268      1    SLS     O1      1  -0.5300  15.9994
     2   opls_267      1    SLS     C2      1   0.5200  12.0110
     3   opls_491d     1    SLS     C3      1   0.1100  12.0110
     4   opls_269      1    SLS     O4      1  -0.4400  15.9994
     5   opls_282      1    SLS     H5      1   0.0300   1.0080
     6   opls_270      1    SLS    H10      1   0.3100   1.0080
     7   opls_135      1    SLS     C6      2  -0.1800  12.0110
     8   opls_140      1    SLS     H7      2   0.0600   1.0080
     9   opls_140      1    SLS     H8      2   0.0600   1.0080
    10   opls_140      1    SLS     H9      2   0.0600   1.0080
    11   opls_467a     2    SLM     O1      3  -0.3400  15.9994
    12   opls_465      2    SLM     C2      3   0.5200  12.0110
    13   opls_491a     2    SLM     C3      3   0.2200  12.0110
    14   opls_466      2    SLM     O4      3  -0.4300  15.9994
    15   opls_282      2    SLM     H5      3   0.0300   1.0080
    16   opls_135      2    SLM     C6      4  -0.1800  12.0110
    17   opls_140      2    SLM     H7      4   0.0600   1.0080
    18   opls_140      2    SLM     H8      4   0.0600   1.0080
    19   opls_140      2    SLM     H9      4   0.0600   1.0080
    20   opls_467a     3    SLM     O1      5  -0.3400  15.9994
    21   opls_465      3    SLM     C2      5   0.5200  12.0110
    22   opls_491a     3    SLM     C3      5   0.2200  12.0110
    23   opls_466      3    SLM     O4      5  -0.4300  15.9994
    24   opls_282      3    SLM     H5      5   0.0300   1.0080
    25   opls_135      3    SLM     C6      6  -0.1800  12.0110
    26   opls_140      3    SLM     H7      6   0.0600   1.0080
    27   opls_140      3    SLM     H8      6   0.0600   1.0080
    28   opls_140      3    SLM     H9      6   0.0600   1.0080
    29   opls_467a     4    SLM     O1      7  -0.3400  15.9994
    30   opls_465      4    SLM     C2      7   0.5200  12.0110
    31   opls_491a     4    SLM     C3      7   0.2200  12.0110
    32   opls_466      4    SLM     O4      7  -0.4300  15.9994
    33   opls_282      4    SLM     H5      7   0.0300   1.0080
    34   opls_135      4    SLM     C6      8  -0.1800  12.0110
    35   opls_140      4    SLM     H7      8   0.0600   1.0080
    36   opls_140      4    SLM     H8      8   0.0600   1.0080
    37   opls_140      4    SLM     H9      8   0.0600   1.0080
    38   opls_467a     5    SLM     O1      9  -0.3400  15.9994
    39   opls_465      5    SLM     C2      9   0.5200  12.0110
    40   opls_491a     5    SLM     C3      9   0.2200  12.0110
    41   opls_466      5    SLM     O4      9  -0.4300  15.9994
    42   opls_282      5    SLM     H5      9   0.0300   1.0080
    43   opls_135      5    SLM     C6     10  -0.1800  12.0110
    44   opls_140      5    SLM     H7     10   0.0600   1.0080
    45   opls_140      5    SLM     H8     10   0.0600   1.0080
    46   opls_140      5    SLM     H9     10   0.0600   1.0080
    47   opls_467a     6    SLM     O1     11  -0.3400  15.9994
    48   opls_465      6    SLM     C2     11   0.5200  12.0110
    49   opls_491a     6    SLM     C3     11   0.2200  12.0110
    50   opls_466      6    SLM     O4     11  -0.4300  15.9994
    51   opls_282      6    SLM     H5     11   0.0300   1.0080
    52   opls_135      6    SLM     C6     12  -0.1800  12.0110
    53   opls_140      6    SLM     H7     12   0.0600   1.0080
    54   opls_140      6    SLM     H8     12   0.0600   1.0080
    55   opls_140      6    SLM     H9     12   0.0600   1.0080
    56   opls_467a     7    SLM     O1     13  -0.3400  15.9994
    57   opls_465      7    SLM     C2     13   0.5200  12.0110
    58   opls_491a     7    SLM     C3     13   0.2200  12.0110
    59   opls_466      7    SLM     O4     13  -0.4300  15.9994
    60   opls_282      7    SLM     H5     13   0.0300   1.0080
    61   opls_135      7    SLM     C6     14  -0.1800  12.0110
    62   opls_140      7    SLM     H7     14   0.0600   1.0080
    63   opls_140      7    SLM     H8     14   0.0600   1.0080
    64   opls_140      7    SLM     H9     14   0.0600   1.0080
    65   opls_467a     8    SLM     O1     15  -0.3400  15.9994
    66   opls_465      8    SLM     C2     15   0.5200  12.0110
    67   opls_491a     8    SLM     C3     15   0.2200  12.0110
    68   opls_466      8    SLM     O4     15  -0.4300  15.9994
    69   opls_282      8    SLM     H5     15   0.0300   1.0080
    70   opls_135      8    SLM     C6     16  -0.1800  12.0110
    71   opls_140      8    SLM     H7     16   0.0600   1.0080
    72   opls_140      8    SLM     H8     16   0.0600   1.0080
    73   opls_140      8    SLM     H9     16   0.0600   1.0080
    74   opls_467a     9    SLM     O1     17  -0.3400  15.9994
    75   opls_465      9    SLM     C2     17   0.5200  12.0110
    76   opls_491a     9    SLM     C3     17   0.2200  12.0110
    77   opls_466      9    SLM     O4     17  -0.4300  15.9994
    78   opls_282      9    SLM     H5     17   0.0300   1.0080
    79   opls_135      9    SLM     C6     18  -0.1800  12.0110
    80   opls_140      9    SLM     H7     18   0.0600   1.0080
    81   opls_140      9    SLM     H8     18   0.0600   1.0080
    82   opls_140      9    SLM     H9     18   0.0600   1.0080
    83   opls_467a    10    SLM     O1     19  -0.3400  15.9994
    84   opls_465     10    SLM     C2     19   0.5200  12.0110
    85   opls_491a    10    SLM     C3     19   0.2200  12.0110
    86   opls_466     10    SLM     O4     19  -0.4300  15.9994
    87   opls_282     10    SLM     H5     19   0.0300   1.0080
    88   opls_135     10    SLM     C6     20  -0.1800  12.0110
    89   opls_140     10    SLM     H7     20   0.0600   1.0080
    90   opls_140     10    SLM     H8     20   0.0600   1.0080
    91   opls_140     10    SLM     H9     20   0.0600   1.0080
    92   opls_467a    11    SLM     O1     21  -0.3400  15.9994
    93   opls_465     11    SLM     C2     21   0.5200  12.0110
    94   opls_491a    11    SLM     C3     21   0.2200  12.0110
    95   opls_466     11    SLM     O4     21  -0.4300  15.9994
    96   opls_282     11    SLM     H5     21   0.0300   1.0080
    97   opls_135     11    SLM     C6     22  -0.1800  12.0110
    98   opls_140     11    SLM     H7     22   0.0600   1.0080
    99   opls_140     11    SLM     H8     22   0.0600   1.0080
   100   opls_140     11    SLM     H9     22   0.0600   1.0080
   101   opls_467a    12    SLM     O1     23  -0.3400  15.9994
   102   opls_465     12    SLM     C2     23   0.5200  12.0110
   103   opls_491a    12    SLM     C3     23   0.2200  12.0110
   104   opls_466     12    SLM     O4     23  -0.4300  15.9994
   105   opls_282     12    SLM     H5     23   0.0300   1.0080
   106   opls_135     12    SLM     C6     24  -0.1800  12.0110
   107   opls_140     12    SLM     H7     24   0.0600   1.0080
   108   opls_140     12    SLM     H8     24   0.0600   1.0080
   109   opls_140     12    SLM     H9     24   0.0600   1.0080
   110   opls_467a    13    SLM     O1     25  -0.3400  15.9994
   111   opls_465     13    SLM     C2     25   0.5200  12.0110
   112   opls_491d    13    SLM     C3     25   0.2200  12.0110
   113   opls_466     13    SLM     O4     25  -0.4300  15.9994
   114   opls_282     13    SLM     H5     25   0.0300   1.0080
   115   opls_135     13    SLM     C6     26  -0.1800  12.0110
   116   opls_140     13    SLM     H7     26   0.0600   1.0080
   117   opls_140     13    SLM     H8     26   0.0600   1.0080
   118   opls_140     13    SLM     H9     26   0.0600   1.0080
   119   opls_467a    14    SLM     O1     27  -0.3400  15.9994
   120   opls_465     14    SLM     C2     27   0.5200  12.0110
   121   opls_491a    14    SLM     C3     27   0.2200  12.0110
   122   opls_466     14    SLM     O4     27  -0.4300  15.9994
   123   opls_282     14    SLM     H5     27   0.0300   1.0080
   124   opls_135     14    SLM     C6     28  -0.1800  12.0110
   125   opls_140     14    SLM     H7     28   0.0600   1.0080
   126   opls_140     14    SLM     H8     28   0.0600   1.0080
   127   opls_140     14    SLM     H9     28   0.0600   1.0080
   128   opls_467a    15    SLM     O1     29  -0.3400  15.9994
   129   opls_465     15    SLM     C2     29   0.5200  12.0110
   130   opls_491a    15    SLM     C3     29   0.2200  12.0110
   131   opls_466     15    SLM     O4     29  -0.4300  15.9994
   132   opls_282     15    SLM     H5     29   0.0300   1.0080
   133   opls_135     15    SLM     C6     30  -0.1800  12.0110
   134   opls_140     15    SLM     H7     30   0.0600   1.0080
   135   opls_140     15    SLM     H8     30   0.0600   1.0080
   136   opls_140     15    SLM     H9     30   0.0600   1.0080
   137   opls_467a    16    SLM     O1     31  -0.3400  15.9994
   138   opls_465     16    SLM     C2     31   0.5200  12.0110
   139   opls_491a    16    SLM     C3     31   0.2200  12.0110
   140   opls_466     16    SLM     O4     31  -0.4300  15.9994
   141   opls_282     16    SLM     H5     31   0.0300   1.0080
   142   opls_135     16    SLM     C6     32  -0.1800  12.0110
   143   opls_140     16    SLM     H7     32   0.0600   1.0080
   144   opls_140     16    SLM     H8     32   0.0600   1.0080
   145   opls_140     16    SLM     H9     32   0.0600   1.0080
   146   opls_467a    17    SLM     O1     33  -0.3400  15.9994
   147   opls_465     17    SLM     C2     33   0.5200  12.0110
   148   opls_491d    17    SLM     C3     33   0.2200  12.0110
   149   opls_466     17    SLM     O4     33  -0.4300  15.9994
   150   opls_282     17    SLM     H5     33   0.0300   1.0080
   151   opls_135     17    SLM     C6     34  -0.1800  12.0110
   152   opls_140     17    SLM     H7     34   0.0600   1.0080
   153   opls_140     17    SLM     H8     34   0.0600   1.0080
   154   opls_140     17    SLM     H9     34   0.0600   1.0080
   155   opls_467a    18    SLM     O1     35  -0.3400  15.9994
   156   opls_465     18    SLM     C2     35   0.5200  12.0110
   157   opls_491d    18    SLM     C3     35   0.2200  12.0110
   158   opls_466     18    SLM     O4     35  -0.4300  15.9994
   159   opls_282     18    SLM     H5     35   0.0300   1.0080
   160   opls_135     18    SLM     C6     36  -0.1800  12.0110
   161   opls_140     18    SLM     H7     36   0.0600   1.0080
   162   opls_140     18    SLM     H8     36   0.0600   1.0080
   163   opls_140     18    SLM     H9     36   0.0600   1.0080
   164   opls_467a    19    SLM     O1     37  -0.3400  15.9994
   165   opls_465     19    SLM     C2     37   0.5200  12.0110
   166   opls_491a    19    SLM     C3     37   0.2200  12.0110
   167   opls_466     19    SLM     O4     37  -0.4300  15.9994
   168   opls_282     19    SLM     H5     37   0.0300   1.0080
   169   opls_135     19    SLM     C6     38  -0.1800  12.0110
   170   opls_140     19    SLM     H7     38   0.0600   1.0080
   171   opls_140     19    SLM     H8     38   0.0600   1.0080
   172   opls_140     19    SLM     H9     38   0.0600   1.0080
   173   opls_467a    20    SLM     O1     39  -0.3400  15.9994
   174   opls_465     20    SLM     C2     39   0.5200  12.0110
   175   opls_491a    20    SLM     C3     39   0.2200  12.0110
   176   opls_466     20    SLM     O4     39  -0.4300  15.9994
   177   opls_282     20    SLM     H5     39   0.0300   1.0080
   178   opls_135     20    SLM     C6     40  -0.1800  12.0110
   179   opls_140     20    SLM     H7     40   0.0600   1.0080
   180   opls_140     20    SLM     H8     40   0.0600   1.0080
   181   opls_140     20    SLM     H9     40   0.0600   1.0080
   182   opls_467a    21    SLM     O1     41  -0.3400  15.9994
   183   opls_465     21    SLM     C2     41   0.5200  12.0110
   184   opls_491d    21    SLM     C3     41   0.2200  12.0110
   185   opls_466     21    SLM     O4     41  -0.4300  15.9994
   186   opls_282     21    SLM     H5     41   0.0300   1.0080
   187   opls_135     21    SLM     C6     42  -0.1800  12.0110
   188   opls_140     21    SLM     H7     42   0.0600   1.0080
   189   opls_140     21    SLM     H8     42   0.0600   1.0080
   190   opls_140     21    SLM     H9     42   0.0600   1.0080
   191   opls_467a    22    SLM     O1     43  -0.3400  15.9994
   192   opls_465     22    SLM     C2     43   0.5200  12.0110
   193   opls_491a    22    SLM     C3     43   0.2200  12.0110
   194   opls_466     22    SLM     O4     43  -0.4300  15.9994
   195   opls_282     22    SLM     H5     43   0.0300   1.0080
   196   opls_135     22    SLM     C6     44  -0.1800  12.0110
   197   opls_140     22    SLM     H7     44   0.0600   1.0080
   198   opls_140     22    SLM     H8     44   0.0600   1.0080
   199   opls_140     22    SLM     H9     44   0.0600   1.0080
   200   opls_467a    23    SLM     O1     45  -0.3400  15.9994
   201   opls_465     23    SLM     C2     45   0.5200  12.0110
   202   opls_491a    23    SLM     C3     45   0.2200  12.0110
   203   opls_466     23    SLM     O4     45  -0.4300  15.9994
   204   opls_282     23    SLM     H5     45   0.0300   1.0080
   205   opls_135     23    SLM     C6     46  -0.1800  12.0110
   206   opls_140     23    SLM     H7     46   0.0600   1.0080
   207   opls_140     23    SLM     H8     46   0.0600   1.0080
   208   opls_140     23    SLM     H9     46   0.0600   1.0080
   209   opls_467a    24    SLM     O1     47  -0.3400  15.9994
   210   opls_465     24    SLM     C2     47   0.5200  12.0110
   211   opls_491a    24    SLM     C3     47   0.2200  12.0110
   212   opls_466     24    SLM     O4     47  -0.4300  15.9994
   213   opls_282     24    SLM     H5     47   0.0300   1.0080
   214   opls_135     24    SLM     C6     48  -0.1800  12.0110
   215   opls_140     24    SLM     H7     48   0.0600   1.0080
   216   opls_140     24    SLM     H8     48   0.0600   1.0080
   217   opls_140     24    SLM     H9     48   0.0600   1.0080
   218   opls_467a    25    SLM     O1     49  -0.3400  15.9994
   219   opls_465     25    SLM     C2     49   0.5200  12.0110
   220   opls_491d    25    SLM     C3     49   0.2200  12.0110
   221   opls_466     25    SLM     O4     49  -0.4300  15.9994
   222   opls_282     25    SLM     H5     49   0.0300   1.0080
   223   opls_135     25    SLM     C6     50  -0.1800  12.0110
   224   opls_140     25    SLM     H7     50   0.0600   1.0080
   225   opls_140     25    SLM     H8     50   0.0600   1.0080
   226   opls_140     25    SLM     H9     50   0.0600   1.0080
   227   opls_467a    26    SLM     O1     51  -0.3400  15.9994
   228   opls_465     26    SLM     C2     51   0.5200  12.0110
   229   opls_491a    26    SLM     C3     51   0.2200  12.0110
   230   opls_466     26    SLM     O4     51  -0.4300  15.9994
   231   opls_282     26    SLM     H5     51   0.0300   1.0080
   232   opls_135     26    SLM     C6     52  -0.1800  12.0110
   233   opls_140     26    SLM     H7     52   0.0600   1.0080
   234   opls_140     26    SLM     H8     52   0.0600   1.0080
   235   opls_140     26    SLM     H9     52   0.0600   1.0080
   236   opls_467a    27    SLM     O1     53  -0.3400  15.9994
   237   opls_465     27    SLM     C2     53   0.5200  12.0110
   238   opls_491a    27    SLM     C3     53   0.2200  12.0110
   239   opls_466     27    SLM     O4     53  -0.4300  15.9994
   240   opls_282     27    SLM     H5     53   0.0300   1.0080
   241   opls_135     27    SLM     C6     54  -0.1800  12.0110
   242   opls_140     27    SLM     H7     54   0.0600   1.0080
   243   opls_140     27    SLM     H8     54   0.0600   1.0080
   244   opls_140     27    SLM     H9     54   0.0600   1.0080
   245   opls_467a    28    SLM     O1     55  -0.3400  15.9994
   246   opls_465     28    SLM     C2     55   0.5200  12.0110
   247   opls_491a    28    SLM     C3     55   0.2200  12.0110
   248   opls_466     28    SLM     O4     55  -0.4300  15.9994
   249   opls_282     28    SLM     H5     55   0.0300   1.0080
   250   opls_135     28    SLM     C6     56  -0.1800  12.0110
   251   opls_140     28    SLM     H7     56   0.0600   1.0080
   252   opls_140     28    SLM     H8     56   0.0600   1.0080
   253   opls_140     28    SLM     H9     56   0.0600   1.0080
   254   opls_467a    29    SLM     O1     57  -0.3400  15.9994
   255   opls_465     29    SLM     C2     57   0.5200  12.0110
   256   opls_491a    29    SLM     C3     57   0.2200  12.0110
   257   opls_466     29    SLM     O4     57  -0.4300  15.9994
   258   opls_282     29    SLM     H5     57   0.0300   1.0080
   259   opls_135     29    SLM     C6     58  -0.1800  12.0110
   260   opls_140     29    SLM     H7     58   0.0600   1.0080
   261   opls_140     29    SLM     H8     58   0.0600   1.0080
   262   opls_140     29    SLM     H9     58   0.0600   1.0080
   263   opls_467a    30    SLM     O1     59  -0.3400  15.9994
   264   opls_465     30    SLM     C2     59   0.5200  12.0110
   265   opls_491a    30    SLM     C3     59   0.2200  12.0110
   266   opls_466     30    SLM     O4     59  -0.4300  15.9994
   267   opls_282     30    SLM     H5     59   0.0300   1.0080
   268   opls_135     30    SLM     C6     60  -0.1800  12.0110
   269   opls_140     30    SLM     H7     60   0.0600   1.0080
   270   opls_140     30    SLM     H8     60   0.0600   1.0080
   271   opls_140     30    SLM     H9     60   0.0600   1.0080
   272   opls_467a    31    SLM     O1     61  -0.3400  15.9994
   273   opls_465     31    SLM     C2     61   0.5200  12.0110
   274   opls_491a    31    SLM     C3     61   0.2200  12.0110
   275   opls_466     31    SLM     O4     61  -0.4300  15.9994
   276   opls_282     31    SLM     H5     61   0.0300   1.0080
   277   opls_135     31    SLM     C6     62  -0.1800  12.0110
   278   opls_140     31    SLM     H7     62   0.0600   1.0080
   279   opls_140     31    SLM     H8     62   0.0600   1.0080
   280   opls_140     31    SLM     H9     62   0.0600   1.0080
   281   opls_467a    32    SLM     O1     63  -0.3400  15.9994
   282   opls_465     32    SLM     C2     63   0.5200  12.0110
   283   opls_491a    32    SLM     C3     63   0.2200  12.0110
   284   opls_466     32    SLM     O4     63  -0.4300  15.9994
   285   opls_282     32    SLM     H5     63   0.0300   1.0080
   286   opls_135     32    SLM     C6     64  -0.1800  12.0110
   287   opls_140     32    SLM     H7     64   0.0600   1.0080
   288   opls_140     32    SLM     H8     64   0.0600   1.0080
   289   opls_140     32    SLM     H9     64   0.0600   1.0080
   290   opls_467a    33    SLM     O1     65  -0.3400  15.9994
   291   opls_465     33    SLM     C2     65   0.5200  12.0110
   292   opls_491a    33    SLM     C3     65   0.2200  12.0110
   293   opls_466     33    SLM     O4     65  -0.4300  15.9994
   294   opls_282     33    SLM     H5     65   0.0300   1.0080
   295   opls_135     33    SLM     C6     66  -0.1800  12.0110
   296   opls_140     33    SLM     H7     66   0.0600   1.0080
   297   opls_140     33    SLM     H8     66   0.0600   1.0080
   298   opls_140     33    SLM     H9     66   0.0600   1.0080
   299   opls_467a    34    SLM     O1     67  -0.3400  15.9994
   300   opls_465     34    SLM     C2     67   0.5200  12.0110
   301   opls_491a    34    SLM     C3     67   0.2200  12.0110
   302   opls_466     34    SLM     O4     67  -0.4300  15.9994
   303   opls_282     34    SLM     H5     67   0.0300   1.0080
   304   opls_135     34    SLM     C6     68  -0.1800  12.0110
   305   opls_140     34    SLM     H7     68   0.0600   1.0080
   306   opls_140     34    SLM     H8     68   0.0600   1.0080
   307   opls_140     34    SLM     H9     68   0.0600   1.0080
   308   opls_467a    35    SLM     O1     69  -0.3400  15.9994
   309   opls_465     35    SLM     C2     69   0.5200  12.0110
   310   opls_491a    35    SLM     C3     69   0.2200  12.0110
   311   opls_466     35    SLM     O4     69  -0.4300  15.9994
   312   opls_282     35    SLM     H5     69   0.0300   1.0080
   313   opls_135     35    SLM     C6     70  -0.1800  12.0110
   314   opls_140     35    SLM     H7     70   0.0600   1.0080
   315   opls_140     35    SLM     H8     70   0.0600   1.0080
   316   opls_140     35    SLM     H9     70   0.0600   1.0080
   317   opls_467a    36    SLM     O1     71  -0.3400  15.9994
   318   opls_465     36    SLM     C2     71   0.5200  12.0110
   319   opls_491d    36    SLM     C3     71   0.2200  12.0110
   320   opls_466     36    SLM     O4     71  -0.4300  15.9994
   321   opls_282     36    SLM     H5     71   0.0300   1.0080
   322   opls_135     36    SLM     C6     72  -0.1800  12.0110
   323   opls_140     36    SLM     H7     72   0.0600   1.0080
   324   opls_140     36    SLM     H8     72   0.0600   1.0080
   325   opls_140     36    SLM     H9     72   0.0600   1.0080
   326   opls_467a    37    SLM     O1     73  -0.3400  15.9994
   327   opls_465     37    SLM     C2     73   0.5200  12.0110
   328   opls_491a    37    SLM     C3     73   0.2200  12.0110
   329   opls_466     37    SLM     O4     73  -0.4300  15.9994
   330   opls_282     37    SLM     H5     73   0.0300   1.0080
   331   opls_135     37    SLM     C6     74  -0.1800  12.0110
   332   opls_140     37    SLM     H7     74   0.0600   1.0080
   333   opls_140     37    SLM     H8     74   0.0600   1.0080
   334   opls_140     37    SLM     H9     74   0.0600   1.0080
   335   opls_467a    38    SLM     O1     75  -0.3400  15.9994
   336   opls_465     38    SLM     C2     75   0.5200  12.0110
   337   opls_491a    38    SLM     C3     75   0.2200  12.0110
   338   opls_466     38    SLM     O4     75  -0.4300  15.9994
   339   opls_282     38    SLM     H5     75   0.0300   1.0080
   340   opls_135     38    SLM     C6     76  -0.1800  12.0110
   341   opls_140     38    SLM     H7     76   0.0600   1.0080
   342   opls_140     38    SLM     H8     76   0.0600   1.0080
   343   opls_140     38    SLM     H9     76   0.0600   1.0080
   344   opls_467a    39    SLM     O1     77  -0.3400  15.9994
   345   opls_465     39    SLM     C2     77   0.5200  12.0110
   346   opls_491a    39    SLM     C3     77   0.2200  12.0110
   347   opls_466     39    SLM     O4     77  -0.4300  15.9994
   348   opls_282     39    SLM     H5     77   0.0300   1.0080
   349   opls_135     39    SLM     C6     78  -0.1800  12.0110
   350   opls_140     39    SLM     H7     78   0.0600   1.0080
   351   opls_140     39    SLM     H8     78   0.0600   1.0080
   352   opls_140     39    SLM     H9     78   0.0600   1.0080
   353   opls_467a    40    SLM     O1     79  -0.3400  15.9994
   354   opls_465     40    SLM     C2     79   0.5200  12.0110
   355   opls_491a    40    SLM     C3     79   0.2200  12.0110
   356   opls_466     40    SLM     O4     79  -0.4300  15.9994
   357   opls_282     40    SLM     H5     79   0.0300   1.0080
   358   opls_135     40    SLM     C6     80  -0.1800  12.0110
   359   opls_140     40    SLM     H7     80   0.0600   1.0080
   360   opls_140     40    SLM     H8     80   0.0600   1.0080
   361   opls_140     40    SLM     H9     80   0.0600   1.0080
   362   opls_467a    41    SLM     O1     81  -0.3400  15.9994
   363   opls_465     41    SLM     C2     81   0.5200  12.0110
   364   opls_491a    41    SLM     C3     81   0.2200  12.0110
   365   opls_466     41    SLM     O4     81  -0.4300  15.9994
   366   opls_282     41    SLM     H5     81   0.0300   1.0080
   367   opls_135     41    SLM     C6     82  -0.1800  12.0110
   368   opls_140     41    SLM     H7     82   0.0600   1.0080
   369   opls_140     41    SLM     H8     82   0.0600   1.0080
   370   opls_140     41    SLM     H9     82   0.0600   1.0080
   371   opls_467a    42    SLM     O1     83  -0.3400  15.9994
   372   opls_465     42    SLM     C2     83   0.5200  12.0110
   373   opls_491a    42    SLM     C3     83   0.2200  12.0110
   374   opls_466     42    SLM     O4     83  -0.4300  15.9994
   375   opls_282     42    SLM     H5     83   0.0300   1.0080
   376   opls_135     42    SLM     C6     84  -0.1800  12.0110
   377   opls_140     42    SLM     H7     84   0.0600   1.0080
   378   opls_140     42    SLM     H8     84   0.0600   1.0080
   379   opls_140     42    SLM     H9     84   0.0600   1.0080
   380   opls_467a    43    SLM     O1     85  -0.3400  15.9994
   381   opls_465     43    SLM     C2     85   0.5200  12.0110
   382   opls_491a    43    SLM     C3     85   0.2200  12.0110
   383   opls_466     43    SLM     O4     85  -0.4300  15.9994
   384   opls_282     43    SLM     H5     85   0.0300   1.0080
   385   opls_135     43    SLM     C6     86  -0.1800  12.0110
   386   opls_140     43    SLM     H7     86   0.0600   1.0080
   387   opls_140     43    SLM     H8     86   0.0600   1.0080
   388   opls_140     43    SLM     H9     86   0.0600   1.0080
   389   opls_467a    44    SLM     O1     87  -0.3400  15.9994
   390   opls_465     44    SLM     C2     87   0.5200  12.0110
   391   opls_491a    44    SLM     C3     87   0.2200  12.0110
   392   opls_466     44    SLM     O4     87  -0.4300  15.9994
   393   opls_282     44    SLM     H5     87   0.0300   1.0080
   394   opls_135     44    SLM     C6     88  -0.1800  12.0110
   395   opls_140     44    SLM     H7     88   0.0600   1.0080
   396   opls_140     44    SLM     H8     88   0.0600   1.0080
   397   opls_140     44    SLM     H9     88   0.0600   1.0080
   398   opls_467a    45    SLM     O1     89  -0.3400  15.9994
   399   opls_465     45    SLM     C2     89   0.5200  12.0110
   400   opls_491a    45    SLM     C3     89   0.2200  12.0110
   401   opls_466     45    SLM     O4     89  -0.4300  15.9994
   402   opls_282     45    SLM     H5     89   0.0300   1.0080
   403   opls_135     45    SLM     C6     90  -0.1800  12.0110
   404   opls_140     45    SLM     H7     90   0.0600   1.0080
   405   opls_140     45    SLM     H8     90   0.0600   1.0080
   406   opls_140     45    SLM     H9     90   0.0600   1.0080
   407   opls_467a    46    SLM     O1     91  -0.3400  15.9994
   408   opls_465     46    SLM     C2     91   0.5200  12.0110
   409   opls_491a    46    SLM     C3     91   0.2200  12.0110
   410   opls_466     46    SLM     O4     91  -0.4300  15.9994
   411   opls_282     46    SLM     H5     91   0.0300   1.0080
   412   opls_135     46    SLM     C6     92  -0.1800  12.0110
   413   opls_140     46    SLM     H7     92   0.0600   1.0080
   414   opls_140     46    SLM     H8     92   0.0600   1.0080
   415   opls_140     46    SLM     H9     92   0.0600   1.0080
   416   opls_467a    47    SLM     O1     93  -0.3400  15.9994
   417   opls_465     47    SLM     C2     93   0.5200  12.0110
   418   opls_491d    47    SLM     C3     93   0.2200  12.0110
   419   opls_466     47    SLM     O4     93  -0.4300  15.9994
   420   opls_282     47    SLM     H5     93   0.0300   1.0080
   421   opls_135     47    SLM     C6     94  -0.1800  12.0110
   422   opls_140     47    SLM     H7     94   0.0600   1.0080
   423   opls_140     47    SLM     H8     94   0.0600   1.0080
   424   opls_140     47    SLM     H9     94   0.0600   1.0080
   425   opls_467a    48    SLM     O1     95  -0.3400  15.9994
   426   opls_465     48    SLM     C2     95   0.5200  12.0110
   427   opls_491a    48    SLM     C3     95   0.2200  12.0110
   428   opls_466     48    SLM     O4     95  -0.4300  15.9994
   429   opls_282     48    SLM     H5     95   0.0300   1.0080
   430   opls_135     48    SLM     C6     96  -0.1800  12.0110
   431   opls_140     48    SLM     H7     96   0.0600   1.0080
   432   opls_140     48    SLM     H8     96   0.0600   1.0080
   433   opls_140     48    SLM     H9     96   0.0600   1.0080
   434   opls_467a    49    SLM     O1     97  -0.3400  15.9994
   435   opls_465     49    SLM     C2     97   0.5200  12.0110
   436   opls_491a    49    SLM     C3     97   0.2200  12.0110
   437   opls_466     49    SLM     O4     97  -0.4300  15.9994
   438   opls_282     49    SLM     H5     97   0.0300   1.0080
   439   opls_135     49    SLM     C6     98  -0.1800  12.0110
   440   opls_140     49    SLM     H7     98   0.0600   1.0080
   441   opls_140     49    SLM     H8     98   0.0600   1.0080
   442   opls_140     49    SLM     H9     98   0.0600   1.0080
   443   opls_467a    50    SLM     O1     99  -0.3400  15.9994
   444   opls_465     50    SLM     C2     99   0.5200  12.0110
   445   opls_491a    50    SLM     C3     99   0.2200  12.0110
   446   opls_466     50    SLM     O4     99  -0.4300  15.9994
   447   opls_282     50    SLM     H5     99   0.0300   1.0080
   448   opls_135     50    SLM     C6    100  -0.1800  12.0110
   449   opls_140     50    SLM     H7    100   0.0600   1.0080
   450   opls_140     50    SLM     H8    100   0.0600   1.0080
   451   opls_140     50    SLM     H9    100   0.0600   1.0080
   452   opls_467a    51    SLM     O1    101  -0.3400  15.9994
   453   opls_465     51    SLM     C2    101   0.5200  12.0110
   454   opls_491a    51    SLM     C3    101   0.2200  12.0110
   455   opls_466     51    SLM     O4    101  -0.4300  15.9994
   456   opls_282     51    SLM     H5    101   0.0300   1.0080
   457   opls_135     51    SLM     C6    102  -0.1800  12.0110
   458   opls_140     51    SLM     H7    102   0.0600   1.0080
   459   opls_140     51    SLM     H8    102   0.0600   1.0080
   460   opls_140     51    SLM     H9    102   0.0600   1.0080
   461   opls_467a    52    SLM     O1    103  -0.3400  15.9994
   462   opls_465     52    SLM     C2    103   0.5200  12.0110
   463   opls_491a    52    SLM     C3    103   0.2200  12.0110
   464   opls_466     52    SLM     O4    103  -0.4300  15.9994
   465   opls_282     52    SLM     H5    103   0.0300   1.0080
   466   opls_135     52    SLM     C6    104  -0.1800  12.0110
   467   opls_140     52    SLM     H7    104   0.0600   1.0080
   468   opls_140     52    SLM     H8    104   0.0600   1.0080
   469   opls_140     52    SLM     H9    104   0.0600   1.0080
   470   opls_467a    53    SLM     O1    105  -0.3400  15.9994
   471   opls_465     53    SLM     C2    105   0.5200  12.0110
   472   opls_491d    53    SLM     C3    105   0.2200  12.0110
   473   opls_466     53    SLM     O4    105  -0.4300  15.9994
   474   opls_282     53    SLM     H5    105   0.0300   1.0080
   475   opls_135     53    SLM     C6    106  -0.1800  12.0110
   476   opls_140     53    SLM     H7    106   0.0600   1.0080
   477   opls_140     53    SLM     H8    106   0.0600   1.0080
   478   opls_140     53    SLM     H9    106   0.0600   1.0080
   479   opls_467a    54    SLM     O1    107  -0.3400  15.9994
   480   opls_465     54    SLM     C2    107   0.5200  12.0110
   481   opls_491a    54    SLM     C3    107   0.2200  12.0110
   482   opls_466     54    SLM     O4    107  -0.4300  15.9994
   483   opls_282     54    SLM     H5    107   0.0300   1.0080
   484   opls_135     54    SLM     C6    108  -0.1800  12.0110
   485   opls_140     54    SLM     H7    108   0.0600   1.0080
   486   opls_140     54    SLM     H8    108   0.0600   1.0080
   487   opls_140     54    SLM     H9    108   0.0600   1.0080
   488   opls_467a    55    SLM     O1    109  -0.3400  15.9994
   489   opls_465     55    SLM     C2    109   0.5200  12.0110
   490   opls_491a    55    SLM     C3    109   0.2200  12.0110
   491   opls_466     55    SLM     O4    109  -0.4300  15.9994
   492   opls_282     55    SLM     H5    109   0.0300   1.0080
   493   opls_135     55    SLM     C6    110  -0.1800  12.0110
   494   opls_140     55    SLM     H7    110   0.0600   1.0080
   495   opls_140     55    SLM     H8    110   0.0600   1.0080
   496   opls_140     55    SLM     H9    110   0.0600   1.0080
   497   opls_467a    56    SLM     O1    111  -0.3400  15.9994
   498   opls_465     56    SLM     C2    111   0.5200  12.0110
   499   opls_491a    56    SLM     C3    111   0.2200  12.0110
   500   opls_466     56    SLM     O4    111  -0.4300  15.9994
   501   opls_282     56    SLM     H5    111   0.0300   1.0080
   502   opls_135     56    SLM     C6    112  -0.1800  12.0110
   503   opls_140     56    SLM     H7    112   0.0600   1.0080
   504   opls_140     56    SLM     H8    112   0.0600   1.0080
   505   opls_140     56    SLM     H9    112   0.0600   1.0080
   506   opls_467a    57    SLM     O1    113  -0.3400  15.9994
   507   opls_465     57    SLM     C2    113   0.5200  12.0110
   508   opls_491a    57    SLM     C3    113   0.2200  12.0110
   509   opls_466     57    SLM     O4    113  -0.4300  15.9994
   510   opls_282     57    SLM     H5    113   0.0300   1.0080
   511   opls_135     57    SLM     C6    114  -0.1800  12.0110
   512   opls_140     57    SLM     H7    114   0.0600   1.0080
   513   opls_140     57    SLM     H8    114   0.0600   1.0080
   514   opls_140     57    SLM     H9    114   0.0600   1.0080
   515   opls_467a    58    SLM     O1    115  -0.3400  15.9994
   516   opls_465     58    SLM     C2    115   0.5200  12.0110
   517   opls_491d    58    SLM     C3    115   0.2200  12.0110
   518   opls_466     58    SLM     O4    115  -0.4300  15.9994
   519   opls_282     58    SLM     H5    115   0.0300   1.0080
   520   opls_135     58    SLM     C6    116  -0.1800  12.0110
   521   opls_140     58    SLM     H7    116   0.0600   1.0080
   522   opls_140     58    SLM     H8    116   0.0600   1.0080
   523   opls_140     58    SLM     H9    116   0.0600   1.0080
   524   opls_467a    59    SLM     O1    117  -0.3400  15.9994
   525   opls_465     59    SLM     C2    117   0.5200  12.0110
   526   opls_491a    59    SLM     C3    117   0.2200  12.0110
   527   opls_466     59    SLM     O4    117  -0.4300  15.9994
   528   opls_282     59    SLM     H5    117   0.0300   1.0080
   529   opls_135     59    SLM     C6    118  -0.1800  12.0110
   530   opls_140     59    SLM     H7    118   0.0600   1.0080
   531   opls_140     59    SLM     H8    118   0.0600   1.0080
   532   opls_140     59    SLM     H9    118   0.0600   1.0080
   533   opls_467a    60    SLM     O1    119  -0.3400  15.9994
   534   opls_465     60    SLM     C2    119   0.5200  12.0110
   535   opls_491a    60    SLM     C3    119   0.2200  12.0110
   536   opls_466     60    SLM     O4    119  -0.4300  15.9994
   537   opls_282     60    SLM     H5    119   0.0300   1.0080
   538   opls_135     60    SLM     C6    120  -0.1800  12.0110
   539   opls_140     60    SLM     H7    120   0.0600   1.0080
   540   opls_140     60    SLM     H8    120   0.0600   1.0080
   541   opls_140     60    SLM     H9    120   0.0600   1.0080
   542   opls_467a    61    SLM     O1    121  -0.3400  15.9994
   543   opls_465     61    SLM     C2    121   0.5200  12.0110
   544   opls_491d    61    SLM     C3    121   0.2200  12.0110
   545   opls_466     61    SLM     O4    121  -0.4300  15.9994
   546   opls_282     61    SLM     H5    121   0.0300   1.0080
   547   opls_135     61    SLM     C6    122  -0.1800  12.0110
   548   opls_140     61    SLM     H7    122   0.0600   1.0080
   549   opls_140     61    SLM     H8    122   0.0600   1.0080
   550   opls_140     61    SLM     H9    122   0.0600   1.0080
   551   opls_467a    62    SLM     O1    123  -0.3400  15.9994
   552   opls_465     62    SLM     C2    123   0.5200  12.0110
   553   opls_491a    62    SLM     C3    123   0.2200  12.0110
   554   opls_466     62    SLM     O4    123  -0.4300  15.9994
   555   opls_282     62    SLM     H5    123   0.0300   1.0080
   556   opls_135     62    SLM     C6    124  -0.1800  12.0110
   557   opls_140     62    SLM     H7    124   0.0600   1.0080
   558   opls_140     62    SLM     H8    124   0.0600   1.0080
   559   opls_140     62    SLM     H9    124   0.0600   1.0080
   560   opls_467a    63    SLM     O1    125  -0.3400  15.9994
   561   opls_465     63    SLM     C2    125   0.5200  12.0110
   562   opls_491a    63    SLM     C3    125   0.2200  12.0110
   563   opls_466     63    SLM     O4    125  -0.4300  15.9994
   564   opls_282     63    SLM     H5    125   0.0300   1.0080
   565   opls_135     63    SLM     C6    126  -0.1800  12.0110
   566   opls_140     63    SLM     H7    126   0.0600   1.0080
   567   opls_140     63    SLM     H8    126   0.0600   1.0080
   568   opls_140     63    SLM     H9    126   0.0600   1.0080
   569   opls_467a    64    SLM     O1    127  -0.3400  15.9994
   570   opls_465     64    SLM     C2    127   0.5200  12.0110
   571   opls_491a    64    SLM     C3    127   0.2200  12.0110
   572   opls_466     64    SLM     O4    127  -0.4300  15.9994
   573   opls_282     64    SLM     H5    127   0.0300   1.0080
   574   opls_135     64    SLM     C6    128  -0.1800  12.0110
   575   opls_140     64    SLM     H7    128   0.0600   1.0080
   576   opls_140     64    SLM     H8    128   0.0600   1.0080
   577   opls_140     64    SLM     H9    128   0.0600   1.0080
   578   opls_467a    65    SLM     O1    129  -0.3400  15.9994
   579   opls_465     65    SLM     C2    129   0.5200  12.0110
   580   opls_491a    65    SLM     C3    129   0.2200  12.0110
   581   opls_466     65    SLM     O4    129  -0.4300  15.9994
   582   opls_282     65    SLM     H5    129   0.0300   1.0080
   583   opls_135     65    SLM     C6    130  -0.1800  12.0110
   584   opls_140     65    SLM     H7    130   0.0600   1.0080
   585   opls_140     65    SLM     H8    130   0.0600   1.0080
   586   opls_140     65    SLM     H9    130   0.0600   1.0080
   587   opls_467a    66    SLM     O1    131  -0.3400  15.9994
   588   opls_465     66    SLM     C2    131   0.5200  12.0110
   589   opls_491a    66    SLM     C3    131   0.2200  12.0110
   590   opls_466     66    SLM     O4    131  -0.4300  15.9994
   591   opls_282     66    SLM     H5    131   0.0300   1.0080
   592   opls_135     66    SLM     C6    132  -0.1800  12.0110
   593   opls_140     66    SLM     H7    132   0.0600   1.0080
   594   opls_140     66    SLM     H8    132   0.0600   1.0080
   595   opls_140     66    SLM     H9    132   0.0600   1.0080
   596   opls_467a    67    SLM     O1    133  -0.3400  15.9994
   597   opls_465     67    SLM     C2    133   0.5200  12.0110
   598   opls_491d    67    SLM     C3    133   0.2200  12.0110
   599   opls_466     67    SLM     O4    133  -0.4300  15.9994
   600   opls_282     67    SLM     H5    133   0.0300   1.0080
   601   opls_135     67    SLM     C6    134  -0.1800  12.0110
   602   opls_140     67    SLM     H7    134   0.0600   1.0080
   603   opls_140     67    SLM     H8    134   0.0600   1.0080
   604   opls_140     67    SLM     H9    134   0.0600   1.0080
   605   opls_467a    68    SLM     O1    135  -0.3400  15.9994
   606   opls_465     68    SLM     C2    135   0.5200  12.0110
   607   opls_491a    68    SLM     C3    135   0.2200  12.0110
   608   opls_466     68    SLM     O4    135  -0.4300  15.9994
   609   opls_282     68    SLM     H5    135   0.0300   1.0080
   610   opls_135     68    SLM     C6    136  -0.1800  12.0110
   611   opls_140     68    SLM     H7    136   0.0600   1.0080
   612   opls_140     68    SLM     H8    136   0.0600   1.0080
   613   opls_140     68    SLM     H9    136   0.0600   1.0080
   614   opls_467a    69    SLM     O1    137  -0.3400  15.9994
   615   opls_465     69    SLM     C2    137   0.5200  12.0110
   616   opls_491a    69    SLM     C3    137   0.2200  12.0110
   617   opls_466     69    SLM     O4    137  -0.4300  15.9994
   618   opls_282     69    SLM     H5    137   0.0300   1.0080
   619   opls_135     69    SLM     C6    138  -0.1800  12.0110
   620   opls_140     69    SLM     H7    138   0.0600   1.0080
   621   opls_140     69    SLM     H8    138   0.0600   1.0080
   622   opls_140     69    SLM     H9    138   0.0600   1.0080
   623   opls_467a    70    SLM     O1    139  -0.3400  15.9994
   624   opls_465     70    SLM     C2    139   0.5200  12.0110
   625   opls_491a    70    SLM     C3    139   0.2200  12.0110
   626   opls_466     70    SLM     O4    139  -0.4300  15.9994
   627   opls_282     70    SLM     H5    139   0.0300   1.0080
   628   opls_135     70    SLM     C6    140  -0.1800  12.0110
   629   opls_140     70    SLM     H7    140   0.0600   1.0080
   630   opls_140     70    SLM     H8    140   0.0600   1.0080
   631   opls_140     70    SLM     H9    140   0.0600   1.0080
   632   opls_467a    71    SLM     O1    141  -0.3400  15.9994
   633   opls_465     71    SLM     C2    141   0.5200  12.0110
   634   opls_491d    71    SLM     C3    141   0.2200  12.0110
   635   opls_466     71    SLM     O4    141  -0.4300  15.9994
   636   opls_282     71    SLM     H5    141   0.0300   1.0080
   637   opls_135     71    SLM     C6    142  -0.1800  12.0110
   638   opls_140     71    SLM     H7    142   0.0600   1.0080
   639   opls_140     71    SLM     H8    142   0.0600   1.0080
   640   opls_140     71    SLM     H9    142   0.0600   1.0080
   641   opls_467a    72    SLM     O1    143  -0.3400  15.9994
   642   opls_465     72    SLM     C2    143   0.5200  12.0110
   643   opls_491a    72    SLM     C3    143   0.2200  12.0110
   644   opls_466     72    SLM     O4    143  -0.4300  15.9994
   645   opls_282     72    SLM     H5    143   0.0300   1.0080
   646   opls_135     72    SLM     C6    144  -0.1800  12.0110
   647   opls_140     72    SLM     H7    144   0.0600   1.0080
   648   opls_140     72    SLM     H8    144   0.0600   1.0080
   649   opls_140     72    SLM     H9    144   0.0600   1.0080
   650   opls_467a    73    SLM     O1    145  -0.3400  15.9994
   651   opls_465     73    SLM     C2    145   0.5200  12.0110
   652   opls_491a    73    SLM     C3    145   0.2200  12.0110
   653   opls_466     73    SLM     O4    145  -0.4300  15.9994
   654   opls_282     73    SLM     H5    145   0.0300   1.0080
   655   opls_135     73    SLM     C6    146  -0.1800  12.0110
   656   opls_140     73    SLM     H7    146   0.0600   1.0080
   657   opls_140     73    SLM     H8    146   0.0600   1.0080
   658   opls_140     73    SLM     H9    146   0.0600   1.0080
   659   opls_467a    74    SLM     O1    147  -0.3400  15.9994
   660   opls_465     74    SLM     C2    147   0.5200  12.0110
   661   opls_491a    74    SLM     C3    147   0.2200  12.0110
   662   opls_466     74    SLM     O4    147  -0.4300  15.9994
   663   opls_282     74    SLM     H5    147   0.0300   1.0080
   664   opls_135     74    SLM     C6    148  -0.1800  12.0110
   665   opls_140     74    SLM     H7    148   0.0600   1.0080
   666   opls_140     74    SLM     H8    148   0.0600   1.0080
   667   opls_140     74    SLM     H9    148   0.0600   1.0080
   668   opls_467a    75    SLM     O1    149  -0.3400  15.9994
   669   opls_465     75    SLM     C2    149   0.5200  12.0110
   670   opls_491a    75    SLM     C3    149   0.2200  12.0110
   671   opls_466     75    SLM     O4    149  -0.4300  15.9994
   672   opls_282     75    SLM     H5    149   0.0300   1.0080
   673   opls_135     75    SLM     C6    150  -0.1800  12.0110
   674   opls_140     75    SLM     H7    150   0.0600   1.0080
   675   opls_140     75    SLM     H8    150   0.0600   1.0080
   676   opls_140     75    SLM     H9    150   0.0600   1.0080
   677   opls_467a    76    SLM     O1    151  -0.3400  15.9994
   678   opls_465     76    SLM     C2    151   0.5200  12.0110
   679   opls_491a    76    SLM     C3    151   0.2200  12.0110
   680   opls_466     76    SLM     O4    151  -0.4300  15.9994
   681   opls_282     76    SLM     H5    151   0.0300   1.0080
   682   opls_135     76    SLM     C6    152  -0.1800  12.0110
   683   opls_140     76    SLM     H7    152   0.0600   1.0080
   684   opls_140     76    SLM     H8    152   0.0600   1.0080
   685   opls_140     76    SLM     H9    152   0.0600   1.0080
   686   opls_467a    77    SLM     O1    153  -0.3400  15.9994
   687   opls_465     77    SLM     C2    153   0.5200  12.0110
   688   opls_491a    77    SLM     C3    153   0.2200  12.0110
   689   opls_466     77    SLM     O4    153  -0.4300  15.9994
   690   opls_282     77    SLM     H5    153   0.0300   1.0080
   691   opls_135     77    SLM     C6    154  -0.1800  12.0110
   692   opls_140     77    SLM     H7    154   0.0600   1.0080
   693   opls_140     77    SLM     H8    154   0.0600   1.0080
   694   opls_140     77    SLM     H9    154   0.0600   1.0080
   695   opls_467a    78    SLM     O1    155  -0.3400  15.9994
   696   opls_465     78    SLM     C2    155   0.5200  12.0110
   697   opls_491a    78    SLM     C3    155   0.2200  12.0110
   698   opls_466     78    SLM     O4    155  -0.4300  15.9994
   699   opls_282     78    SLM     H5    155   0.0300   1.0080
   700   opls_135     78    SLM     C6    156  -0.1800  12.0110
   701   opls_140     78    SLM     H7    156   0.0600   1.0080
   702   opls_140     78    SLM     H8    156   0.0600   1.0080
   703   opls_140     78    SLM     H9    156   0.0600   1.0080
   704   opls_467a    79    SLM     O1    157  -0.3400  15.9994
   705   opls_465     79    SLM     C2    157   0.5200  12.0110
   706   opls_491a    79    SLM     C3    157   0.2200  12.0110
   707   opls_466     79    SLM     O4    157  -0.4300  15.9994
   708   opls_282     79    SLM     H5    157   0.0300   1.0080
   709   opls_135     79    SLM     C6    158  -0.1800  12.0110
   710   opls_140     79    SLM     H7    158   0.0600   1.0080
   711   opls_140     79    SLM     H8    158   0.0600   1.0080
   712   opls_140     79    SLM     H9    158   0.0600   1.0080
   713   opls_467a    80    SLM     O1    159  -0.3400  15.9994
   714   opls_465     80    SLM     C2    159   0.5200  12.0110
   715   opls_491a    80    SLM     C3    159   0.2200  12.0110
   716   opls_466     80    SLM     O4    159  -0.4300  15.9994
   717   opls_282     80    SLM     H5    159   0.0300   1.0080
   718   opls_135     80    SLM     C6    160  -0.1800  12.0110
   719   opls_140     80    SLM     H7    160   0.0600   1.0080
   720   opls_140     80    SLM     H8    160   0.0600   1.0080
   721   opls_140     80    SLM     H9    160   0.0600   1.0080
   722   opls_467a    81    SLM     O1    161  -0.3400  15.9994
   723   opls_465     81    SLM     C2    161   0.5200  12.0110
   724   opls_491a    81    SLM     C3    161   0.2200  12.0110
   725   opls_466     81    SLM     O4    161  -0.4300  15.9994
   726   opls_282     81    SLM     H5    161   0.0300   1.0080
   727   opls_135     81    SLM     C6    162  -0.1800  12.0110
   728   opls_140     81    SLM     H7    162   0.0600   1.0080
   729   opls_140     81    SLM     H8    162   0.0600   1.0080
   730   opls_140     81    SLM     H9    162   0.0600   1.0080
   731   opls_467a    82    SLM     O1    163  -0.3400  15.9994
   732   opls_465     82    SLM     C2    163   0.5200  12.0110
   733   opls_491a    82    SLM     C3    163   0.2200  12.0110
   734   opls_466     82    SLM     O4    163  -0.4300  15.9994
   735   opls_282     82    SLM     H5    163   0.0300   1.0080
   736   opls_135     82    SLM     C6    164  -0.1800  12.0110
   737   opls_140     82    SLM     H7    164   0.0600   1.0080
   738   opls_140     82    SLM     H8    164   0.0600   1.0080
   739   opls_140     82    SLM     H9    164   0.0600   1.0080
   740   opls_467a    83    SLM     O1    165  -0.3400  15.9994
   741   opls_465     83    SLM     C2    165   0.5200  12.0110
   742   opls_491a    83    SLM     C3    165   0.2200  12.0110
   743   opls_466     83    SLM     O4    165  -0.4300  15.9994
   744   opls_282     83    SLM     H5    165   0.0300   1.0080
   745   opls_135     83    SLM     C6    166  -0.1800  12.0110
   746   opls_140     83    SLM     H7    166   0.0600   1.0080
   747   opls_140     83    SLM     H8    166   0.0600   1.0080
   748   opls_140     83    SLM     H9    166   0.0600   1.0080
   749   opls_467a    84    SLM     O1    167  -0.3400  15.9994
   750   opls_465     84    SLM     C2    167   0.5200  12.0110
   751   opls_491a    84    SLM     C3    167   0.2200  12.0110
   752   opls_466     84    SLM     O4    167  -0.4300  15.9994
   753   opls_282     84    SLM     H5    167   0.0300   1.0080
   754   opls_135     84    SLM     C6    168  -0.1800  12.0110
   755   opls_140     84    SLM     H7    168   0.0600   1.0080
   756   opls_140     84    SLM     H8    168   0.0600   1.0080
   757   opls_140     84    SLM     H9    168   0.0600   1.0080
   758   opls_467a    85    SLM     O1    169  -0.3400  15.9994
   759   opls_465     85    SLM     C2    169   0.5200  12.0110
   760   opls_491a    85    SLM     C3    169   0.2200  12.0110
   761   opls_466     85    SLM     O4    169  -0.4300  15.9994
   762   opls_282     85    SLM     H5    169   0.0300   1.0080
   763   opls_135     85    SLM     C6    170  -0.1800  12.0110
   764   opls_140     85    SLM     H7    170   0.0600   1.0080
   765   opls_140     85    SLM     H8    170   0.0600   1.0080
   766   opls_140     85    SLM     H9    170   0.0600   1.0080
   767   opls_467a    86    SLM     O1    171  -0.3400  15.9994
   768   opls_465     86    SLM     C2    171   0.5200  12.0110
   769   opls_491a    86    SLM     C3    171   0.2200  12.0110
   770   opls_466     86    SLM     O4    171  -0.4300  15.9994
   771   opls_282     86    SLM     H5    171   0.0300   1.0080
   772   opls_135     86    SLM     C6    172  -0.1800  12.0110
   773   opls_140     86    SLM     H7    172   0.0600   1.0080
   774   opls_140     86    SLM     H8    172   0.0600   1.0080
   775   opls_140     86    SLM     H9    172   0.0600   1.0080
   776   opls_467a    87    SLM     O1    173  -0.3400  15.9994
   777   opls_465     87    SLM     C2    173   0.5200  12.0110
   778   opls_491a    87    SLM     C3    173   0.2200  12.0110
   779   opls_466     87    SLM     O4    173  -0.4300  15.9994
   780   opls_282     87    SLM     H5    173   0.0300   1.0080
   781   opls_135     87    SLM     C6    174  -0.1800  12.0110
   782   opls_140     87    SLM     H7    174   0.0600   1.0080
   783   opls_140     87    SLM     H8    174   0.0600   1.0080
   784   opls_140     87    SLM     H9    174   0.0600   1.0080
   785   opls_467a    88    SLM     O1    175  -0.3400  15.9994
   786   opls_465     88    SLM     C2    175   0.5200  12.0110
   787   opls_491a    88    SLM     C3    175   0.2200  12.0110
   788   opls_466     88    SLM     O4    175  -0.4300  15.9994
   789   opls_282     88    SLM     H5    175   0.0300   1.0080
   790   opls_135     88    SLM     C6    176  -0.1800  12.0110
   791   opls_140     88    SLM     H7    176   0.0600   1.0080
   792   opls_140     88    SLM     H8    176   0.0600   1.0080
   793   opls_140     88    SLM     H9    176   0.0600   1.0080
   794   opls_467a    89    SLM     O1    177  -0.3400  15.9994
   795   opls_465     89    SLM     C2    177   0.5200  12.0110
   796   opls_491a    89    SLM     C3    177   0.2200  12.0110
   797   opls_466     89    SLM     O4    177  -0.4300  15.9994
   798   opls_282     89    SLM     H5    177   0.0300   1.0080
   799   opls_135     89    SLM     C6    178  -0.1800  12.0110
   800   opls_140     89    SLM     H7    178   0.0600   1.0080
   801   opls_140     89    SLM     H8    178   0.0600   1.0080
   802   opls_140     89    SLM     H9    178   0.0600   1.0080
   803   opls_467a    90    SLM     O1    179  -0.3400  15.9994
   804   opls_465     90    SLM     C2    179   0.5200  12.0110
   805   opls_491a    90    SLM     C3    179   0.2200  12.0110
   806   opls_466     90    SLM     O4    179  -0.4300  15.9994
   807   opls_282     90    SLM     H5    179   0.0300   1.0080
   808   opls_135     90    SLM     C6    180  -0.1800  12.0110
   809   opls_140     90    SLM     H7    180   0.0600   1.0080
   810   opls_140     90    SLM     H8    180   0.0600   1.0080
   811   opls_140     90    SLM     H9    180   0.0600   1.0080
   812   opls_467a    91    SLM     O1    181  -0.3400  15.9994
   813   opls_465     91    SLM     C2    181   0.5200  12.0110
   814   opls_491a    91    SLM     C3    181   0.2200  12.0110
   815   opls_466     91    SLM     O4    181  -0.4300  15.9994
   816   opls_282     91    SLM     H5    181   0.0300   1.0080
   817   opls_135     91    SLM     C6    182  -0.1800  12.0110
   818   opls_140     91    SLM     H7    182   0.0600   1.0080
   819   opls_140     91    SLM     H8    182   0.0600   1.0080
   820   opls_140     91    SLM     H9    182   0.0600   1.0080
   821   opls_467a    92    SLM     O1    183  -0.3400  15.9994
   822   opls_465     92    SLM     C2    183   0.5200  12.0110
   823   opls_491a    92    SLM     C3    183   0.2200  12.0110
   824   opls_466     92    SLM     O4    183  -0.4300  15.9994
   825   opls_282     92    SLM     H5    183   0.0300   1.0080
   826   opls_135     92    SLM     C6    184  -0.1800  12.0110
   827   opls_140     92    SLM     H7    184   0.0600   1.0080
   828   opls_140     92    SLM     H8    184   0.0600   1.0080
   829   opls_140     92    SLM     H9    184   0.0600   1.0080
   830   opls_467a    93    SLM     O1    185  -0.3400  15.9994
   831   opls_465     93    SLM     C2    185   0.5200  12.0110
   832   opls_491d    93    SLM     C3    185   0.2200  12.0110
   833   opls_466     93    SLM     O4    185  -0.4300  15.9994
   834   opls_282     93    SLM     H5    185   0.0300   1.0080
   835   opls_135     93    SLM     C6    186  -0.1800  12.0110
   836   opls_140     93    SLM     H7    186   0.0600   1.0080
   837   opls_140     93    SLM     H8    186   0.0600   1.0080
   838   opls_140     93    SLM     H9    186   0.0600   1.0080
   839   opls_467a    94    SLM     O1    187  -0.3400  15.9994
   840   opls_465     94    SLM     C2    187   0.5200  12.0110
   841   opls_491a    94    SLM     C3    187   0.2200  12.0110
   842   opls_466     94    SLM     O4    187  -0.4300  15.9994
   843   opls_282     94    SLM     H5    187   0.0300   1.0080
   844   opls_135     94    SLM     C6    188  -0.1800  12.0110
   845   opls_140     94    SLM     H7    188   0.0600   1.0080
   846   opls_140     94    SLM     H8    188   0.0600   1.0080
   847   opls_140     94    SLM     H9    188   0.0600   1.0080
   848   opls_467a    95    SLM     O1    189  -0.3400  15.9994
   849   opls_465     95    SLM     C2    189   0.5200  12.0110
   850   opls_491a    95    SLM     C3    189   0.2200  12.0110
   851   opls_466     95    SLM     O4    189  -0.4300  15.9994
   852   opls_282     95    SLM     H5    189   0.0300   1.0080
   853   opls_135     95    SLM     C6    190  -0.1800  12.0110
   854   opls_140     95    SLM     H7    190   0.0600   1.0080
   855   opls_140     95    SLM     H8    190   0.0600   1.0080
   856   opls_140     95    SLM     H9    190   0.0600   1.0080
   857   opls_467a    96    SLM     O1    191  -0.3400  15.9994
   858   opls_465     96    SLM     C2    191   0.5200  12.0110
   859   opls_491d    96    SLM     C3    191   0.2200  12.0110
   860   opls_466     96    SLM     O4    191  -0.4300  15.9994
   861   opls_282     96    SLM     H5    191   0.0300   1.0080
   862   opls_135     96    SLM     C6    192  -0.1800  12.0110
   863   opls_140     96    SLM     H7    192   0.0600   1.0080
   864   opls_140     96    SLM     H8    192   0.0600   1.0080
   865   opls_140     96    SLM     H9    192   0.0600   1.0080
   866   opls_467a    97    SLM     O1    193  -0.3400  15.9994
   867   opls_465     97    SLM     C2    193   0.5200  12.0110
   868   opls_491d    97    SLM     C3    193   0.2200  12.0110
   869   opls_466     97    SLM     O4    193  -0.4300  15.9994
   870   opls_282     97    SLM     H5    193   0.0300   1.0080
   871   opls_135     97    SLM     C6    194  -0.1800  12.0110
   872   opls_140     97    SLM     H7    194   0.0600   1.0080
   873   opls_140     97    SLM     H8    194   0.0600   1.0080
   874   opls_140     97    SLM     H9    194   0.0600   1.0080
   875   opls_467a    98    SLM     O1    195  -0.3400  15.9994
   876   opls_465     98    SLM     C2    195   0.5200  12.0110
   877   opls_491a    98    SLM     C3    195   0.2200  12.0110
   878   opls_466     98    SLM     O4    195  -0.4300  15.9994
   879   opls_282     98    SLM     H5    195   0.0300   1.0080
   880   opls_135     98    SLM     C6    196  -0.1800  12.0110
   881   opls_140     98    SLM     H7    196   0.0600   1.0080
   882   opls_140     98    SLM     H8    196   0.0600   1.0080
   883   opls_140     98    SLM     H9    196   0.0600   1.0080
   884   opls_467a    99    SLM     O1    197  -0.3400  15.9994
   885   opls_465     99    SLM     C2    197   0.5200  12.0110
   886   opls_491a    99    SLM     C3    197   0.2200  12.0110
   887   opls_466     99    SLM     O4    197  -0.4300  15.9994
   888   opls_282     99    SLM     H5    197   0.0300   1.0080
   889   opls_135     99    SLM     C6    198  -0.1800  12.0110
   890   opls_140     99    SLM     H7    198   0.0600   1.0080
   891   opls_140     99    SLM     H8    198   0.0600   1.0080
   892   opls_140     99    SLM     H9    198   0.0600   1.0080
   893   opls_467a   100    SLE     O1    199  -0.3300  15.9994
   894   opls_465    100    SLE     C2    199   0.5200  12.0110
   895   opls_491a   100    SLE     C3    199   0.4250  12.0110
   896   opls_466    100    SLE     O4    199  -0.4400  15.9994
   897   opls_282    100    SLE     H5    199   0.0900   1.0080
   898   opls_154    100    SLE    O10    199  -0.6830  15.9994
   899   opls_155    100    SLE    H11    199   0.4180   1.0080
   900   opls_135    100    SLE     C6    200  -0.1800  12.0110
   901   opls_140    100    SLE     H7    200   0.0600   1.0080
   902   opls_140    100    SLE     H8    200   0.0600   1.0080
   903   opls_140    100    SLE     H9    200   0.0600   1.0080

   [bonds]
;  ai      aj     funct
;SLS
    1     2     1
    1     6     1
    2     3     1
    2     4     1
    3     5     1
    3     7     1
    3    11     1
    7     8     1
    7     9     1
    7    10     1
;SLM
   11    12     1
   12    13     1
   12    14     1
   13    15     1
   13    16     1
   13    20     1
   16    17     1
   16    18     1
   16    19     1
   20    21     1
   21    22     1
   21    23     1
   22    24     1
   22    25     1
   22    29     1
   25    26     1
   25    27     1
   25    28     1
   29    30     1
   30    31     1
   30    32     1
   31    33     1
   31    34     1
   31    38     1
   34    35     1
   34    36     1
   34    37     1
   38    39     1
   39    40     1
   39    41     1
   40    42     1
   40    43     1
   40    47     1
   43    44     1
   43    45     1
   43    46     1
   47    48     1
   48    49     1
   48    50     1
   49    51     1
   49    52     1
   49    56     1
   52    53     1
   52    54     1
   52    55     1
   56    57     1
   57    58     1
   57    59     1
   58    60     1
   58    61     1
   58    65     1
   61    62     1
   61    63     1
   61    64     1
   65    66     1
   66    67     1
   66    68     1
   67    69     1
   67    70     1
   67    74     1
   70    71     1
   70    72     1
   70    73     1
   74    75     1
   75    76     1
   75    77     1
   76    78     1
   76    79     1
   76    83     1
   79    80     1
   79    81     1
   79    82     1
   83    84     1
   84    85     1
   84    86     1
   85    87     1
   85    88     1
   85    92     1
   88    89     1
   88    90     1
   88    91     1
   92    93     1
   93    94     1
   93    95     1
   94    96     1
   94    97     1
   94   101     1
   97    98     1
   97    99     1
   97   100     1
  101   102     1
  102   103     1
  102   104     1
  103   105     1
  103   106     1
  103   110     1
  106   107     1
  106   108     1
  106   109     1
  110   111     1
  111   112     1
  111   113     1
  112   114     1
  112   115     1
  112   119     1
  115   116     1
  115   117     1
  115   118     1
  119   120     1
  120   121     1
  120   122     1
  121   123     1
  121   124     1
  121   128     1
  124   125     1
  124   126     1
  124   127     1
  128   129     1
  129   130     1
  129   131     1
  130   132     1
  130   133     1
  130   137     1
  133   134     1
  133   135     1
  133   136     1
  137   138     1
  138   139     1
  138   140     1
  139   141     1
  139   142     1
  139   146     1
  142   143     1
  142   144     1
  142   145     1
  146   147     1
  147   148     1
  147   149     1
  148   150     1
  148   151     1
  148   155     1
  151   152     1
  151   153     1
  151   154     1
  155   156     1
  156   157     1
  156   158     1
  157   159     1
  157   160     1
  157   164     1
  160   161     1
  160   162     1
  160   163     1
  164   165     1
  165   166     1
  165   167     1
  166   168     1
  166   169     1
  166   173     1
  169   170     1
  169   171     1
  169   172     1
  173   174     1
  174   175     1
  174   176     1
  175   177     1
  175   178     1
  175   182     1
  178   179     1
  178   180     1
  178   181     1
  182   183     1
  183   184     1
  183   185     1
  184   186     1
  184   187     1
  184   191     1
  187   188     1
  187   189     1
  187   190     1
  191   192     1
  192   193     1
  192   194     1
  193   195     1
  193   196     1
  193   200     1
  196   197     1
  196   198     1
  196   199     1
  200   201     1
  201   202     1
  201   203     1
  202   204     1
  202   205     1
  202   209     1
  205   206     1
  205   207     1
  205   208     1
  209   210     1
  210   211     1
  210   212     1
  211   213     1
  211   214     1
  211   218     1
  214   215     1
  214   216     1
  214   217     1
  218   219     1
  219   220     1
  219   221     1
  220   222     1
  220   223     1
  220   227     1
  223   224     1
  223   225     1
  223   226     1
  227   228     1
  228   229     1
  228   230     1
  229   231     1
  229   232     1
  229   236     1
  232   233     1
  232   234     1
  232   235     1
  236   237     1
  237   238     1
  237   239     1
  238   240     1
  238   241     1
  238   245     1
  241   242     1
  241   243     1
  241   244     1
  245   246     1
  246   247     1
  246   248     1
  247   249     1
  247   250     1
  247   254     1
  250   251     1
  250   252     1
  250   253     1
  254   255     1
  255   256     1
  255   257     1
  256   258     1
  256   259     1
  256   263     1
  259   260     1
  259   261     1
  259   262     1
  263   264     1
  264   265     1
  264   266     1
  265   267     1
  265   268     1
  265   272     1
  268   269     1
  268   270     1
  268   271     1
  272   273     1
  273   274     1
  273   275     1
  274   276     1
  274   277     1
  274   281     1
  277   278     1
  277   279     1
  277   280     1
  281   282     1
  282   283     1
  282   284     1
  283   285     1
  283   286     1
  283   290     1
  286   287     1
  286   288     1
  286   289     1
  290   291     1
  291   292     1
  291   293     1
  292   294     1
  292   295     1
  292   299     1
  295   296     1
  295   297     1
  295   298     1
  299   300     1
  300   301     1
  300   302     1
  301   303     1
  301   304     1
  301   308     1
  304   305     1
  304   306     1
  304   307     1
  308   309     1
  309   310     1
  309   311     1
  310   312     1
  310   313     1
  310   317     1
  313   314     1
  313   315     1
  313   316     1
  317   318     1
  318   319     1
  318   320     1
  319   321     1
  319   322     1
  319   326     1
  322   323     1
  322   324     1
  322   325     1
  326   327     1
  327   328     1
  327   329     1
  328   330     1
  328   331     1
  328   335     1
  331   332     1
  331   333     1
  331   334     1
  335   336     1
  336   337     1
  336   338     1
  337   339     1
  337   340     1
  337   344     1
  340   341     1
  340   342     1
  340   343     1
  344   345     1
  345   346     1
  345   347     1
  346   348     1
  346   349     1
  346   353     1
  349   350     1
  349   351     1
  349   352     1
  353   354     1
  354   355     1
  354   356     1
  355   357     1
  355   358     1
  355   362     1
  358   359     1
  358   360     1
  358   361     1
  362   363     1
  363   364     1
  363   365     1
  364   366     1
  364   367     1
  364   371     1
  367   368     1
  367   369     1
  367   370     1
  371   372     1
  372   373     1
  372   374     1
  373   375     1
  373   376     1
  373   380     1
  376   377     1
  376   378     1
  376   379     1
  380   381     1
  381   382     1
  381   383     1
  382   384     1
  382   385     1
  382   389     1
  385   386     1
  385   387     1
  385   388     1
  389   390     1
  390   391     1
  390   392     1
  391   393     1
  391   394     1
  391   398     1
  394   395     1
  394   396     1
  394   397     1
  398   399     1
  399   400     1
  399   401     1
  400   402     1
  400   403     1
  400   407     1
  403   404     1
  403   405     1
  403   406     1
  407   408     1
  408   409     1
  408   410     1
  409   411     1
  409   412     1
  409   416     1
  412   413     1
  412   414     1
  412   415     1
  416   417     1
  417   418     1
  417   419     1
  418   420     1
  418   421     1
  418   425     1
  421   422     1
  421   423     1
  421   424     1
  425   426     1
  426   427     1
  426   428     1
  427   429     1
  427   430     1
  427   434     1
  430   431     1
  430   432     1
  430   433     1
  434   435     1
  435   436     1
  435   437     1
  436   438     1
  436   439     1
  436   443     1
  439   440     1
  439   441     1
  439   442     1
  443   444     1
  444   445     1
  444   446     1
  445   447     1
  445   448     1
  445   452     1
  448   449     1
  448   450     1
  448   451     1
  452   453     1
  453   454     1
  453   455     1
  454   456     1
  454   457     1
  454   461     1
  457   458     1
  457   459     1
  457   460     1
  461   462     1
  462   463     1
  462   464     1
  463   465     1
  463   466     1
  463   470     1
  466   467     1
  466   468     1
  466   469     1
  470   471     1
  471   472     1
  471   473     1
  472   474     1
  472   475     1
  472   479     1
  475   476     1
  475   477     1
  475   478     1
  479   480     1
  480   481     1
  480   482     1
  481   483     1
  481   484     1
  481   488     1
  484   485     1
  484   486     1
  484   487     1
  488   489     1
  489   490     1
  489   491     1
  490   492     1
  490   493     1
  490   497     1
  493   494     1
  493   495     1
  493   496     1
  497   498     1
  498   499     1
  498   500     1
  499   501     1
  499   502     1
  499   506     1
  502   503     1
  502   504     1
  502   505     1
  506   507     1
  507   508     1
  507   509     1
  508   510     1
  508   511     1
  508   515     1
  511   512     1
  511   513     1
  511   514     1
  515   516     1
  516   517     1
  516   518     1
  517   519     1
  517   520     1
  517   524     1
  520   521     1
  520   522     1
  520   523     1
  524   525     1
  525   526     1
  525   527     1
  526   528     1
  526   529     1
  526   533     1
  529   530     1
  529   531     1
  529   532     1
  533   534     1
  534   535     1
  534   536     1
  535   537     1
  535   538     1
  535   542     1
  538   539     1
  538   540     1
  538   541     1
  542   543     1
  543   544     1
  543   545     1
  544   546     1
  544   547     1
  544   551     1
  547   548     1
  547   549     1
  547   550     1
  551   552     1
  552   553     1
  552   554     1
  553   555     1
  553   556     1
  553   560     1
  556   557     1
  556   558     1
  556   559     1
  560   561     1
  561   562     1
  561   563     1
  562   564     1
  562   565     1
  562   569     1
  565   566     1
  565   567     1
  565   568     1
  569   570     1
  570   571     1
  570   572     1
  571   573     1
  571   574     1
  571   578     1
  574   575     1
  574   576     1
  574   577     1
  578   579     1
  579   580     1
  579   581     1
  580   582     1
  580   583     1
  580   587     1
  583   584     1
  583   585     1
  583   586     1
  587   588     1
  588   589     1
  588   590     1
  589   591     1
  589   592     1
  589   596     1
  592   593     1
  592   594     1
  592   595     1
  596   597     1
  597   598     1
  597   599     1
  598   600     1
  598   601     1
  598   605     1
  601   602     1
  601   603     1
  601   604     1
  605   606     1
  606   607     1
  606   608     1
  607   609     1
  607   610     1
  607   614     1
  610   611     1
  610   612     1
  610   613     1
  614   615     1
  615   616     1
  615   617     1
  616   618     1
  616   619     1
  616   623     1
  619   620     1
  619   621     1
  619   622     1
  623   624     1
  624   625     1
  624   626     1
  625   627     1
  625   628     1
  625   632     1
  628   629     1
  628   630     1
  628   631     1
  632   633     1
  633   634     1
  633   635     1
  634   636     1
  634   637     1
  634   641     1
  637   638     1
  637   639     1
  637   640     1
  641   642     1
  642   643     1
  642   644     1
  643   645     1
  643   646     1
  643   650     1
  646   647     1
  646   648     1
  646   649     1
  650   651     1
  651   652     1
  651   653     1
  652   654     1
  652   655     1
  652   659     1
  655   656     1
  655   657     1
  655   658     1
  659   660     1
  660   661     1
  660   662     1
  661   663     1
  661   664     1
  661   668     1
  664   665     1
  664   666     1
  664   667     1
  668   669     1
  669   670     1
  669   671     1
  670   672     1
  670   673     1
  670   677     1
  673   674     1
  673   675     1
  673   676     1
  677   678     1
  678   679     1
  678   680     1
  679   681     1
  679   682     1
  679   686     1
  682   683     1
  682   684     1
  682   685     1
  686   687     1
  687   688     1
  687   689     1
  688   690     1
  688   691     1
  688   695     1
  691   692     1
  691   693     1
  691   694     1
  695   696     1
  696   697     1
  696   698     1
  697   699     1
  697   700     1
  697   704     1
  700   701     1
  700   702     1
  700   703     1
  704   705     1
  705   706     1
  705   707     1
  706   708     1
  706   709     1
  706   713     1
  709   710     1
  709   711     1
  709   712     1
  713   714     1
  714   715     1
  714   716     1
  715   717     1
  715   718     1
  715   722     1
  718   719     1
  718   720     1
  718   721     1
  722   723     1
  723   724     1
  723   725     1
  724   726     1
  724   727     1
  724   731     1
  727   728     1
  727   729     1
  727   730     1
  731   732     1
  732   733     1
  732   734     1
  733   735     1
  733   736     1
  733   740     1
  736   737     1
  736   738     1
  736   739     1
  740   741     1
  741   742     1
  741   743     1
  742   744     1
  742   745     1
  742   749     1
  745   746     1
  745   747     1
  745   748     1
  749   750     1
  750   751     1
  750   752     1
  751   753     1
  751   754     1
  751   758     1
  754   755     1
  754   756     1
  754   757     1
  758   759     1
  759   760     1
  759   761     1
  760   762     1
  760   763     1
  760   767     1
  763   764     1
  763   765     1
  763   766     1
  767   768     1
  768   769     1
  768   770     1
  769   771     1
  769   772     1
  769   776     1
  772   773     1
  772   774     1
  772   775     1
  776   777     1
  777   778     1
  777   779     1
  778   780     1
  778   781     1
  778   785     1
  781   782     1
  781   783     1
  781   784     1
  785   786     1
  786   787     1
  786   788     1
  787   789     1
  787   790     1
  787   794     1
  790   791     1
  790   792     1
  790   793     1
  794   795     1
  795   796     1
  795   797     1
  796   798     1
  796   799     1
  796   803     1
  799   800     1
  799   801     1
  799   802     1
  803   804     1
  804   805     1
  804   806     1
  805   807     1
  805   808     1
  805   812     1
  808   809     1
  808   810     1
  808   811     1
  812   813     1
  813   814     1
  813   815     1
  814   816     1
  814   817     1
  814   821     1
  817   818     1
  817   819     1
  817   820     1
  821   822     1
  822   823     1
  822   824     1
  823   825     1
  823   826     1
  823   830     1
  826   827     1
  826   828     1
  826   829     1
  830   831     1
  831   832     1
  831   833     1
  832   834     1
  832   835     1
  832   839     1
  835   836     1
  835   837     1
  835   838     1
  839   840     1
  840   841     1
  840   842     1
  841   843     1
  841   844     1
  841   848     1
  844   845     1
  844   846     1
  844   847     1
  848   849     1
  849   850     1
  849   851     1
  850   852     1
  850   853     1
  850   857     1
  853   854     1
  853   855     1
  853   856     1
  857   858     1
  858   859     1
  858   860     1
  859   861     1
  859   862     1
  859   866     1
  862   863     1
  862   864     1
  862   865     1
  866   867     1
  867   868     1
  867   869     1
  868   870     1
  868   871     1
  868   875     1
  871   872     1
  871   873     1
  871   874     1
  875   876     1
  876   877     1
  876   878     1
  877   879     1
  877   880     1
  877   884     1
  880   881     1
  880   882     1
  880   883     1
  884   885     1
  885   886     1
  885   887     1
  886   888     1
  886   889     1
  886   893     1
  889   890     1
  889   891     1
  889   892     1
;SLE
  893   894     1
  894   895     1
  894   896     1
  895   897     1
  895   898     1
  895   900     1
  898   899     1
  900   901     1
  900   902     1
  900   903     1

   [angles]
;  ai     aj    ak   funct
    2     1     6     1
    1     2     3     1
    1     2     4     1
    3     2     4     1
    2     3     5     1
    2     3     7     1
    2     3    11     1
    5     3     7     1
    5     3    11     1
    7     3    11     1
    3     7     8     1
    3     7     9     1
    3     7    10     1
    8     7     9     1
    8     7    10     1
    9     7    10     1
    3    11    12     1
   11    12    13     1
   11    12    14     1
   13    12    14     1
   12    13    15     1
   12    13    16     1
   12    13    20     1
   15    13    16     1
   15    13    20     1
   16    13    20     1
   13    16    17     1
   13    16    18     1
   13    16    19     1
   17    16    18     1
   17    16    19     1
   18    16    19     1
   13    20    21     1
   20    21    22     1
   20    21    23     1
   22    21    23     1
   21    22    24     1
   21    22    25     1
   21    22    29     1
   24    22    25     1
   24    22    29     1
   25    22    29     1
   22    25    26     1
   22    25    27     1
   22    25    28     1
   26    25    27     1
   26    25    28     1
   27    25    28     1
   22    29    30     1
   29    30    31     1
   29    30    32     1
   31    30    32     1
   30    31    33     1
   30    31    34     1
   30    31    38     1
   33    31    34     1
   33    31    38     1
   34    31    38     1
   31    34    35     1
   31    34    36     1
   31    34    37     1
   35    34    36     1
   35    34    37     1
   36    34    37     1
   31    38    39     1
   38    39    40     1
   38    39    41     1
   40    39    41     1
   39    40    42     1
   39    40    43     1
   39    40    47     1
   42    40    43     1
   42    40    47     1
   43    40    47     1
   40    43    44     1
   40    43    45     1
   40    43    46     1
   44    43    45     1
   44    43    46     1
   45    43    46     1
   40    47    48     1
   47    48    49     1
   47    48    50     1
   49    48    50     1
   48    49    51     1
   48    49    52     1
   48    49    56     1
   51    49    52     1
   51    49    56     1
   52    49    56     1
   49    52    53     1
   49    52    54     1
   49    52    55     1
   53    52    54     1
   53    52    55     1
   54    52    55     1
   49    56    57     1
   56    57    58     1
   56    57    59     1
   58    57    59     1
   57    58    60     1
   57    58    61     1
   57    58    65     1
   60    58    61     1
   60    58    65     1
   61    58    65     1
   58    61    62     1
   58    61    63     1
   58    61    64     1
   62    61    63     1
   62    61    64     1
   63    61    64     1
   58    65    66     1
   65    66    67     1
   65    66    68     1
   67    66    68     1
   66    67    69     1
   66    67    70     1
   66    67    74     1
   69    67    70     1
   69    67    74     1
   70    67    74     1
   67    70    71     1
   67    70    72     1
   67    70    73     1
   71    70    72     1
   71    70    73     1
   72    70    73     1
   67    74    75     1
   74    75    76     1
   74    75    77     1
   76    75    77     1
   75    76    78     1
   75    76    79     1
   75    76    83     1
   78    76    79     1
   78    76    83     1
   79    76    83     1
   76    79    80     1
   76    79    81     1
   76    79    82     1
   80    79    81     1
   80    79    82     1
   81    79    82     1
   76    83    84     1
   83    84    85     1
   83    84    86     1
   85    84    86     1
   84    85    87     1
   84    85    88     1
   84    85    92     1
   87    85    88     1
   87    85    92     1
   88    85    92     1
   85    88    89     1
   85    88    90     1
   85    88    91     1
   89    88    90     1
   89    88    91     1
   90    88    91     1
   85    92    93     1
   92    93    94     1
   92    93    95     1
   94    93    95     1
   93    94    96     1
   93    94    97     1
   93    94   101     1
   96    94    97     1
   96    94   101     1
   97    94   101     1
   94    97    98     1
   94    97    99     1
   94    97   100     1
   98    97    99     1
   98    97   100     1
   99    97   100     1
   94   101   102     1
  101   102   103     1
  101   102   104     1
  103   102   104     1
  102   103   105     1
  102   103   106     1
  102   103   110     1
  105   103   106     1
  105   103   110     1
  106   103   110     1
  103   106   107     1
  103   106   108     1
  103   106   109     1
  107   106   108     1
  107   106   109     1
  108   106   109     1
  103   110   111     1
  110   111   112     1
  110   111   113     1
  112   111   113     1
  111   112   114     1
  111   112   115     1
  111   112   119     1
  114   112   115     1
  114   112   119     1
  115   112   119     1
  112   115   116     1
  112   115   117     1
  112   115   118     1
  116   115   117     1
  116   115   118     1
  117   115   118     1
  112   119   120     1
  119   120   121     1
  119   120   122     1
  121   120   122     1
  120   121   123     1
  120   121   124     1
  120   121   128     1
  123   121   124     1
  123   121   128     1
  124   121   128     1
  121   124   125     1
  121   124   126     1
  121   124   127     1
  125   124   126     1
  125   124   127     1
  126   124   127     1
  121   128   129     1
  128   129   130     1
  128   129   131     1
  130   129   131     1
  129   130   132     1
  129   130   133     1
  129   130   137     1
  132   130   133     1
  132   130   137     1
  133   130   137     1
  130   133   134     1
  130   133   135     1
  130   133   136     1
  134   133   135     1
  134   133   136     1
  135   133   136     1
  130   137   138     1
  137   138   139     1
  137   138   140     1
  139   138   140     1
  138   139   141     1
  138   139   142     1
  138   139   146     1
  141   139   142     1
  141   139   146     1
  142   139   146     1
  139   142   143     1
  139   142   144     1
  139   142   145     1
  143   142   144     1
  143   142   145     1
  144   142   145     1
  139   146   147     1
  146   147   148     1
  146   147   149     1
  148   147   149     1
  147   148   150     1
  147   148   151     1
  147   148   155     1
  150   148   151     1
  150   148   155     1
  151   148   155     1
  148   151   152     1
  148   151   153     1
  148   151   154     1
  152   151   153     1
  152   151   154     1
  153   151   154     1
  148   155   156     1
  155   156   157     1
  155   156   158     1
  157   156   158     1
  156   157   159     1
  156   157   160     1
  156   157   164     1
  159   157   160     1
  159   157   164     1
  160   157   164     1
  157   160   161     1
  157   160   162     1
  157   160   163     1
  161   160   162     1
  161   160   163     1
  162   160   163     1
  157   164   165     1
  164   165   166     1
  164   165   167     1
  166   165   167     1
  165   166   168     1
  165   166   169     1
  165   166   173     1
  168   166   169     1
  168   166   173     1
  169   166   173     1
  166   169   170     1
  166   169   171     1
  166   169   172     1
  170   169   171     1
  170   169   172     1
  171   169   172     1
  166   173   174     1
  173   174   175     1
  173   174   176     1
  175   174   176     1
  174   175   177     1
  174   175   178     1
  174   175   182     1
  177   175   178     1
  177   175   182     1
  178   175   182     1
  175   178   179     1
  175   178   180     1
  175   178   181     1
  179   178   180     1
  179   178   181     1
  180   178   181     1
  175   182   183     1
  182   183   184     1
  182   183   185     1
  184   183   185     1
  183   184   186     1
  183   184   187     1
  183   184   191     1
  186   184   187     1
  186   184   191     1
  187   184   191     1
  184   187   188     1
  184   187   189     1
  184   187   190     1
  188   187   189     1
  188   187   190     1
  189   187   190     1
  184   191   192     1
  191   192   193     1
  191   192   194     1
  193   192   194     1
  192   193   195     1
  192   193   196     1
  192   193   200     1
  195   193   196     1
  195   193   200     1
  196   193   200     1
  193   196   197     1
  193   196   198     1
  193   196   199     1
  197   196   198     1
  197   196   199     1
  198   196   199     1
  193   200   201     1
  200   201   202     1
  200   201   203     1
  202   201   203     1
  201   202   204     1
  201   202   205     1
  201   202   209     1
  204   202   205     1
  204   202   209     1
  205   202   209     1
  202   205   206     1
  202   205   207     1
  202   205   208     1
  206   205   207     1
  206   205   208     1
  207   205   208     1
  202   209   210     1
  209   210   211     1
  209   210   212     1
  211   210   212     1
  210   211   213     1
  210   211   214     1
  210   211   218     1
  213   211   214     1
  213   211   218     1
  214   211   218     1
  211   214   215     1
  211   214   216     1
  211   214   217     1
  215   214   216     1
  215   214   217     1
  216   214   217     1
  211   218   219     1
  218   219   220     1
  218   219   221     1
  220   219   221     1
  219   220   222     1
  219   220   223     1
  219   220   227     1
  222   220   223     1
  222   220   227     1
  223   220   227     1
  220   223   224     1
  220   223   225     1
  220   223   226     1
  224   223   225     1
  224   223   226     1
  225   223   226     1
  220   227   228     1
  227   228   229     1
  227   228   230     1
  229   228   230     1
  228   229   231     1
  228   229   232     1
  228   229   236     1
  231   229   232     1
  231   229   236     1
  232   229   236     1
  229   232   233     1
  229   232   234     1
  229   232   235     1
  233   232   234     1
  233   232   235     1
  234   232   235     1
  229   236   237     1
  236   237   238     1
  236   237   239     1
  238   237   239     1
  237   238   240     1
  237   238   241     1
  237   238   245     1
  240   238   241     1
  240   238   245     1
  241   238   245     1
  238   241   242     1
  238   241   243     1
  238   241   244     1
  242   241   243     1
  242   241   244     1
  243   241   244     1
  238   245   246     1
  245   246   247     1
  245   246   248     1
  247   246   248     1
  246   247   249     1
  246   247   250     1
  246   247   254     1
  249   247   250     1
  249   247   254     1
  250   247   254     1
  247   250   251     1
  247   250   252     1
  247   250   253     1
  251   250   252     1
  251   250   253     1
  252   250   253     1
  247   254   255     1
  254   255   256     1
  254   255   257     1
  256   255   257     1
  255   256   258     1
  255   256   259     1
  255   256   263     1
  258   256   259     1
  258   256   263     1
  259   256   263     1
  256   259   260     1
  256   259   261     1
  256   259   262     1
  260   259   261     1
  260   259   262     1
  261   259   262     1
  256   263   264     1
  263   264   265     1
  263   264   266     1
  265   264   266     1
  264   265   267     1
  264   265   268     1
  264   265   272     1
  267   265   268     1
  267   265   272     1
  268   265   272     1
  265   268   269     1
  265   268   270     1
  265   268   271     1
  269   268   270     1
  269   268   271     1
  270   268   271     1
  265   272   273     1
  272   273   274     1
  272   273   275     1
  274   273   275     1
  273   274   276     1
  273   274   277     1
  273   274   281     1
  276   274   277     1
  276   274   281     1
  277   274   281     1
  274   277   278     1
  274   277   279     1
  274   277   280     1
  278   277   279     1
  278   277   280     1
  279   277   280     1
  274   281   282     1
  281   282   283     1
  281   282   284     1
  283   282   284     1
  282   283   285     1
  282   283   286     1
  282   283   290     1
  285   283   286     1
  285   283   290     1
  286   283   290     1
  283   286   287     1
  283   286   288     1
  283   286   289     1
  287   286   288     1
  287   286   289     1
  288   286   289     1
  283   290   291     1
  290   291   292     1
  290   291   293     1
  292   291   293     1
  291   292   294     1
  291   292   295     1
  291   292   299     1
  294   292   295     1
  294   292   299     1
  295   292   299     1
  292   295   296     1
  292   295   297     1
  292   295   298     1
  296   295   297     1
  296   295   298     1
  297   295   298     1
  292   299   300     1
  299   300   301     1
  299   300   302     1
  301   300   302     1
  300   301   303     1
  300   301   304     1
  300   301   308     1
  303   301   304     1
  303   301   308     1
  304   301   308     1
  301   304   305     1
  301   304   306     1
  301   304   307     1
  305   304   306     1
  305   304   307     1
  306   304   307     1
  301   308   309     1
  308   309   310     1
  308   309   311     1
  310   309   311     1
  309   310   312     1
  309   310   313     1
  309   310   317     1
  312   310   313     1
  312   310   317     1
  313   310   317     1
  310   313   314     1
  310   313   315     1
  310   313   316     1
  314   313   315     1
  314   313   316     1
  315   313   316     1
  310   317   318     1
  317   318   319     1
  317   318   320     1
  319   318   320     1
  318   319   321     1
  318   319   322     1
  318   319   326     1
  321   319   322     1
  321   319   326     1
  322   319   326     1
  319   322   323     1
  319   322   324     1
  319   322   325     1
  323   322   324     1
  323   322   325     1
  324   322   325     1
  319   326   327     1
  326   327   328     1
  326   327   329     1
  328   327   329     1
  327   328   330     1
  327   328   331     1
  327   328   335     1
  330   328   331     1
  330   328   335     1
  331   328   335     1
  328   331   332     1
  328   331   333     1
  328   331   334     1
  332   331   333     1
  332   331   334     1
  333   331   334     1
  328   335   336     1
  335   336   337     1
  335   336   338     1
  337   336   338     1
  336   337   339     1
  336   337   340     1
  336   337   344     1
  339   337   340     1
  339   337   344     1
  340   337   344     1
  337   340   341     1
  337   340   342     1
  337   340   343     1
  341   340   342     1
  341   340   343     1
  342   340   343     1
  337   344   345     1
  344   345   346     1
  344   345   347     1
  346   345   347     1
  345   346   348     1
  345   346   349     1
  345   346   353     1
  348   346   349     1
  348   346   353     1
  349   346   353     1
  346   349   350     1
  346   349   351     1
  346   349   352     1
  350   349   351     1
  350   349   352     1
  351   349   352     1
  346   353   354     1
  353   354   355     1
  353   354   356     1
  355   354   356     1
  354   355   357     1
  354   355   358     1
  354   355   362     1
  357   355   358     1
  357   355   362     1
  358   355   362     1
  355   358   359     1
  355   358   360     1
  355   358   361     1
  359   358   360     1
  359   358   361     1
  360   358   361     1
  355   362   363     1
  362   363   364     1
  362   363   365     1
  364   363   365     1
  363   364   366     1
  363   364   367     1
  363   364   371     1
  366   364   367     1
  366   364   371     1
  367   364   371     1
  364   367   368     1
  364   367   369     1
  364   367   370     1
  368   367   369     1
  368   367   370     1
  369   367   370     1
  364   371   372     1
  371   372   373     1
  371   372   374     1
  373   372   374     1
  372   373   375     1
  372   373   376     1
  372   373   380     1
  375   373   376     1
  375   373   380     1
  376   373   380     1
  373   376   377     1
  373   376   378     1
  373   376   379     1
  377   376   378     1
  377   376   379     1
  378   376   379     1
  373   380   381     1
  380   381   382     1
  380   381   383     1
  382   381   383     1
  381   382   384     1
  381   382   385     1
  381   382   389     1
  384   382   385     1
  384   382   389     1
  385   382   389     1
  382   385   386     1
  382   385   387     1
  382   385   388     1
  386   385   387     1
  386   385   388     1
  387   385   388     1
  382   389   390     1
  389   390   391     1
  389   390   392     1
  391   390   392     1
  390   391   393     1
  390   391   394     1
  390   391   398     1
  393   391   394     1
  393   391   398     1
  394   391   398     1
  391   394   395     1
  391   394   396     1
  391   394   397     1
  395   394   396     1
  395   394   397     1
  396   394   397     1
  391   398   399     1
  398   399   400     1
  398   399   401     1
  400   399   401     1
  399   400   402     1
  399   400   403     1
  399   400   407     1
  402   400   403     1
  402   400   407     1
  403   400   407     1
  400   403   404     1
  400   403   405     1
  400   403   406     1
  404   403   405     1
  404   403   406     1
  405   403   406     1
  400   407   408     1
  407   408   409     1
  407   408   410     1
  409   408   410     1
  408   409   411     1
  408   409   412     1
  408   409   416     1
  411   409   412     1
  411   409   416     1
  412   409   416     1
  409   412   413     1
  409   412   414     1
  409   412   415     1
  413   412   414     1
  413   412   415     1
  414   412   415     1
  409   416   417     1
  416   417   418     1
  416   417   419     1
  418   417   419     1
  417   418   420     1
  417   418   421     1
  417   418   425     1
  420   418   421     1
  420   418   425     1
  421   418   425     1
  418   421   422     1
  418   421   423     1
  418   421   424     1
  422   421   423     1
  422   421   424     1
  423   421   424     1
  418   425   426     1
  425   426   427     1
  425   426   428     1
  427   426   428     1
  426   427   429     1
  426   427   430     1
  426   427   434     1
  429   427   430     1
  429   427   434     1
  430   427   434     1
  427   430   431     1
  427   430   432     1
  427   430   433     1
  431   430   432     1
  431   430   433     1
  432   430   433     1
  427   434   435     1
  434   435   436     1
  434   435   437     1
  436   435   437     1
  435   436   438     1
  435   436   439     1
  435   436   443     1
  438   436   439     1
  438   436   443     1
  439   436   443     1
  436   439   440     1
  436   439   441     1
  436   439   442     1
  440   439   441     1
  440   439   442     1
  441   439   442     1
  436   443   444     1
  443   444   445     1
  443   444   446     1
  445   444   446     1
  444   445   447     1
  444   445   448     1
  444   445   452     1
  447   445   448     1
  447   445   452     1
  448   445   452     1
  445   448   449     1
  445   448   450     1
  445   448   451     1
  449   448   450     1
  449   448   451     1
  450   448   451     1
  445   452   453     1
  452   453   454     1
  452   453   455     1
  454   453   455     1
  453   454   456     1
  453   454   457     1
  453   454   461     1
  456   454   457     1
  456   454   461     1
  457   454   461     1
  454   457   458     1
  454   457   459     1
  454   457   460     1
  458   457   459     1
  458   457   460     1
  459   457   460     1
  454   461   462     1
  461   462   463     1
  461   462   464     1
  463   462   464     1
  462   463   465     1
  462   463   466     1
  462   463   470     1
  465   463   466     1
  465   463   470     1
  466   463   470     1
  463   466   467     1
  463   466   468     1
  463   466   469     1
  467   466   468     1
  467   466   469     1
  468   466   469     1
  463   470   471     1
  470   471   472     1
  470   471   473     1
  472   471   473     1
  471   472   474     1
  471   472   475     1
  471   472   479     1
  474   472   475     1
  474   472   479     1
  475   472   479     1
  472   475   476     1
  472   475   477     1
  472   475   478     1
  476   475   477     1
  476   475   478     1
  477   475   478     1
  472   479   480     1
  479   480   481     1
  479   480   482     1
  481   480   482     1
  480   481   483     1
  480   481   484     1
  480   481   488     1
  483   481   484     1
  483   481   488     1
  484   481   488     1
  481   484   485     1
  481   484   486     1
  481   484   487     1
  485   484   486     1
  485   484   487     1
  486   484   487     1
  481   488   489     1
  488   489   490     1
  488   489   491     1
  490   489   491     1
  489   490   492     1
  489   490   493     1
  489   490   497     1
  492   490   493     1
  492   490   497     1
  493   490   497     1
  490   493   494     1
  490   493   495     1
  490   493   496     1
  494   493   495     1
  494   493   496     1
  495   493   496     1
  490   497   498     1
  497   498   499     1
  497   498   500     1
  499   498   500     1
  498   499   501     1
  498   499   502     1
  498   499   506     1
  501   499   502     1
  501   499   506     1
  502   499   506     1
  499   502   503     1
  499   502   504     1
  499   502   505     1
  503   502   504     1
  503   502   505     1
  504   502   505     1
  499   506   507     1
  506   507   508     1
  506   507   509     1
  508   507   509     1
  507   508   510     1
  507   508   511     1
  507   508   515     1
  510   508   511     1
  510   508   515     1
  511   508   515     1
  508   511   512     1
  508   511   513     1
  508   511   514     1
  512   511   513     1
  512   511   514     1
  513   511   514     1
  508   515   516     1
  515   516   517     1
  515   516   518     1
  517   516   518     1
  516   517   519     1
  516   517   520     1
  516   517   524     1
  519   517   520     1
  519   517   524     1
  520   517   524     1
  517   520   521     1
  517   520   522     1
  517   520   523     1
  521   520   522     1
  521   520   523     1
  522   520   523     1
  517   524   525     1
  524   525   526     1
  524   525   527     1
  526   525   527     1
  525   526   528     1
  525   526   529     1
  525   526   533     1
  528   526   529     1
  528   526   533     1
  529   526   533     1
  526   529   530     1
  526   529   531     1
  526   529   532     1
  530   529   531     1
  530   529   532     1
  531   529   532     1
  526   533   534     1
  533   534   535     1
  533   534   536     1
  535   534   536     1
  534   535   537     1
  534   535   538     1
  534   535   542     1
  537   535   538     1
  537   535   542     1
  538   535   542     1
  535   538   539     1
  535   538   540     1
  535   538   541     1
  539   538   540     1
  539   538   541     1
  540   538   541     1
  535   542   543     1
  542   543   544     1
  542   543   545     1
  544   543   545     1
  543   544   546     1
  543   544   547     1
  543   544   551     1
  546   544   547     1
  546   544   551     1
  547   544   551     1
  544   547   548     1
  544   547   549     1
  544   547   550     1
  548   547   549     1
  548   547   550     1
  549   547   550     1
  544   551   552     1
  551   552   553     1
  551   552   554     1
  553   552   554     1
  552   553   555     1
  552   553   556     1
  552   553   560     1
  555   553   556     1
  555   553   560     1
  556   553   560     1
  553   556   557     1
  553   556   558     1
  553   556   559     1
  557   556   558     1
  557   556   559     1
  558   556   559     1
  553   560   561     1
  560   561   562     1
  560   561   563     1
  562   561   563     1
  561   562   564     1
  561   562   565     1
  561   562   569     1
  564   562   565     1
  564   562   569     1
  565   562   569     1
  562   565   566     1
  562   565   567     1
  562   565   568     1
  566   565   567     1
  566   565   568     1
  567   565   568     1
  562   569   570     1
  569   570   571     1
  569   570   572     1
  571   570   572     1
  570   571   573     1
  570   571   574     1
  570   571   578     1
  573   571   574     1
  573   571   578     1
  574   571   578     1
  571   574   575     1
  571   574   576     1
  571   574   577     1
  575   574   576     1
  575   574   577     1
  576   574   577     1
  571   578   579     1
  578   579   580     1
  578   579   581     1
  580   579   581     1
  579   580   582     1
  579   580   583     1
  579   580   587     1
  582   580   583     1
  582   580   587     1
  583   580   587     1
  580   583   584     1
  580   583   585     1
  580   583   586     1
  584   583   585     1
  584   583   586     1
  585   583   586     1
  580   587   588     1
  587   588   589     1
  587   588   590     1
  589   588   590     1
  588   589   591     1
  588   589   592     1
  588   589   596     1
  591   589   592     1
  591   589   596     1
  592   589   596     1
  589   592   593     1
  589   592   594     1
  589   592   595     1
  593   592   594     1
  593   592   595     1
  594   592   595     1
  589   596   597     1
  596   597   598     1
  596   597   599     1
  598   597   599     1
  597   598   600     1
  597   598   601     1
  597   598   605     1
  600   598   601     1
  600   598   605     1
  601   598   605     1
  598   601   602     1
  598   601   603     1
  598   601   604     1
  602   601   603     1
  602   601   604     1
  603   601   604     1
  598   605   606     1
  605   606   607     1
  605   606   608     1
  607   606   608     1
  606   607   609     1
  606   607   610     1
  606   607   614     1
  609   607   610     1
  609   607   614     1
  610   607   614     1
  607   610   611     1
  607   610   612     1
  607   610   613     1
  611   610   612     1
  611   610   613     1
  612   610   613     1
  607   614   615     1
  614   615   616     1
  614   615   617     1
  616   615   617     1
  615   616   618     1
  615   616   619     1
  615   616   623     1
  618   616   619     1
  618   616   623     1
  619   616   623     1
  616   619   620     1
  616   619   621     1
  616   619   622     1
  620   619   621     1
  620   619   622     1
  621   619   622     1
  616   623   624     1
  623   624   625     1
  623   624   626     1
  625   624   626     1
  624   625   627     1
  624   625   628     1
  624   625   632     1
  627   625   628     1
  627   625   632     1
  628   625   632     1
  625   628   629     1
  625   628   630     1
  625   628   631     1
  629   628   630     1
  629   628   631     1
  630   628   631     1
  625   632   633     1
  632   633   634     1
  632   633   635     1
  634   633   635     1
  633   634   636     1
  633   634   637     1
  633   634   641     1
  636   634   637     1
  636   634   641     1
  637   634   641     1
  634   637   638     1
  634   637   639     1
  634   637   640     1
  638   637   639     1
  638   637   640     1
  639   637   640     1
  634   641   642     1
  641   642   643     1
  641   642   644     1
  643   642   644     1
  642   643   645     1
  642   643   646     1
  642   643   650     1
  645   643   646     1
  645   643   650     1
  646   643   650     1
  643   646   647     1
  643   646   648     1
  643   646   649     1
  647   646   648     1
  647   646   649     1
  648   646   649     1
  643   650   651     1
  650   651   652     1
  650   651   653     1
  652   651   653     1
  651   652   654     1
  651   652   655     1
  651   652   659     1
  654   652   655     1
  654   652   659     1
  655   652   659     1
  652   655   656     1
  652   655   657     1
  652   655   658     1
  656   655   657     1
  656   655   658     1
  657   655   658     1
  652   659   660     1
  659   660   661     1
  659   660   662     1
  661   660   662     1
  660   661   663     1
  660   661   664     1
  660   661   668     1
  663   661   664     1
  663   661   668     1
  664   661   668     1
  661   664   665     1
  661   664   666     1
  661   664   667     1
  665   664   666     1
  665   664   667     1
  666   664   667     1
  661   668   669     1
  668   669   670     1
  668   669   671     1
  670   669   671     1
  669   670   672     1
  669   670   673     1
  669   670   677     1
  672   670   673     1
  672   670   677     1
  673   670   677     1
  670   673   674     1
  670   673   675     1
  670   673   676     1
  674   673   675     1
  674   673   676     1
  675   673   676     1
  670   677   678     1
  677   678   679     1
  677   678   680     1
  679   678   680     1
  678   679   681     1
  678   679   682     1
  678   679   686     1
  681   679   682     1
  681   679   686     1
  682   679   686     1
  679   682   683     1
  679   682   684     1
  679   682   685     1
  683   682   684     1
  683   682   685     1
  684   682   685     1
  679   686   687     1
  686   687   688     1
  686   687   689     1
  688   687   689     1
  687   688   690     1
  687   688   691     1
  687   688   695     1
  690   688   691     1
  690   688   695     1
  691   688   695     1
  688   691   692     1
  688   691   693     1
  688   691   694     1
  692   691   693     1
  692   691   694     1
  693   691   694     1
  688   695   696     1
  695   696   697     1
  695   696   698     1
  697   696   698     1
  696   697   699     1
  696   697   700     1
  696   697   704     1
  699   697   700     1
  699   697   704     1
  700   697   704     1
  697   700   701     1
  697   700   702     1
  697   700   703     1
  701   700   702     1
  701   700   703     1
  702   700   703     1
  697   704   705     1
  704   705   706     1
  704   705   707     1
  706   705   707     1
  705   706   708     1
  705   706   709     1
  705   706   713     1
  708   706   709     1
  708   706   713     1
  709   706   713     1
  706   709   710     1
  706   709   711     1
  706   709   712     1
  710   709   711     1
  710   709   712     1
  711   709   712     1
  706   713   714     1
  713   714   715     1
  713   714   716     1
  715   714   716     1
  714   715   717     1
  714   715   718     1
  714   715   722     1
  717   715   718     1
  717   715   722     1
  718   715   722     1
  715   718   719     1
  715   718   720     1
  715   718   721     1
  719   718   720     1
  719   718   721     1
  720   718   721     1
  715   722   723     1
  722   723   724     1
  722   723   725     1
  724   723   725     1
  723   724   726     1
  723   724   727     1
  723   724   731     1
  726   724   727     1
  726   724   731     1
  727   724   731     1
  724   727   728     1
  724   727   729     1
  724   727   730     1
  728   727   729     1
  728   727   730     1
  729   727   730     1
  724   731   732     1
  731   732   733     1
  731   732   734     1
  733   732   734     1
  732   733   735     1
  732   733   736     1
  732   733   740     1
  735   733   736     1
  735   733   740     1
  736   733   740     1
  733   736   737     1
  733   736   738     1
  733   736   739     1
  737   736   738     1
  737   736   739     1
  738   736   739     1
  733   740   741     1
  740   741   742     1
  740   741   743     1
  742   741   743     1
  741   742   744     1
  741   742   745     1
  741   742   749     1
  744   742   745     1
  744   742   749     1
  745   742   749     1
  742   745   746     1
  742   745   747     1
  742   745   748     1
  746   745   747     1
  746   745   748     1
  747   745   748     1
  742   749   750     1
  749   750   751     1
  749   750   752     1
  751   750   752     1
  750   751   753     1
  750   751   754     1
  750   751   758     1
  753   751   754     1
  753   751   758     1
  754   751   758     1
  751   754   755     1
  751   754   756     1
  751   754   757     1
  755   754   756     1
  755   754   757     1
  756   754   757     1
  751   758   759     1
  758   759   760     1
  758   759   761     1
  760   759   761     1
  759   760   762     1
  759   760   763     1
  759   760   767     1
  762   760   763     1
  762   760   767     1
  763   760   767     1
  760   763   764     1
  760   763   765     1
  760   763   766     1
  764   763   765     1
  764   763   766     1
  765   763   766     1
  760   767   768     1
  767   768   769     1
  767   768   770     1
  769   768   770     1
  768   769   771     1
  768   769   772     1
  768   769   776     1
  771   769   772     1
  771   769   776     1
  772   769   776     1
  769   772   773     1
  769   772   774     1
  769   772   775     1
  773   772   774     1
  773   772   775     1
  774   772   775     1
  769   776   777     1
  776   777   778     1
  776   777   779     1
  778   777   779     1
  777   778   780     1
  777   778   781     1
  777   778   785     1
  780   778   781     1
  780   778   785     1
  781   778   785     1
  778   781   782     1
  778   781   783     1
  778   781   784     1
  782   781   783     1
  782   781   784     1
  783   781   784     1
  778   785   786     1
  785   786   787     1
  785   786   788     1
  787   786   788     1
  786   787   789     1
  786   787   790     1
  786   787   794     1
  789   787   790     1
  789   787   794     1
  790   787   794     1
  787   790   791     1
  787   790   792     1
  787   790   793     1
  791   790   792     1
  791   790   793     1
  792   790   793     1
  787   794   795     1
  794   795   796     1
  794   795   797     1
  796   795   797     1
  795   796   798     1
  795   796   799     1
  795   796   803     1
  798   796   799     1
  798   796   803     1
  799   796   803     1
  796   799   800     1
  796   799   801     1
  796   799   802     1
  800   799   801     1
  800   799   802     1
  801   799   802     1
  796   803   804     1
  803   804   805     1
  803   804   806     1
  805   804   806     1
  804   805   807     1
  804   805   808     1
  804   805   812     1
  807   805   808     1
  807   805   812     1
  808   805   812     1
  805   808   809     1
  805   808   810     1
  805   808   811     1
  809   808   810     1
  809   808   811     1
  810   808   811     1
  805   812   813     1
  812   813   814     1
  812   813   815     1
  814   813   815     1
  813   814   816     1
  813   814   817     1
  813   814   821     1
  816   814   817     1
  816   814   821     1
  817   814   821     1
  814   817   818     1
  814   817   819     1
  814   817   820     1
  818   817   819     1
  818   817   820     1
  819   817   820     1
  814   821   822     1
  821   822   823     1
  821   822   824     1
  823   822   824     1
  822   823   825     1
  822   823   826     1
  822   823   830     1
  825   823   826     1
  825   823   830     1
  826   823   830     1
  823   826   827     1
  823   826   828     1
  823   826   829     1
  827   826   828     1
  827   826   829     1
  828   826   829     1
  823   830   831     1
  830   831   832     1
  830   831   833     1
  832   831   833     1
  831   832   834     1
  831   832   835     1
  831   832   839     1
  834   832   835     1
  834   832   839     1
  835   832   839     1
  832   835   836     1
  832   835   837     1
  832   835   838     1
  836   835   837     1
  836   835   838     1
  837   835   838     1
  832   839   840     1
  839   840   841     1
  839   840   842     1
  841   840   842     1
  840   841   843     1
  840   841   844     1
  840   841   848     1
  843   841   844     1
  843   841   848     1
  844   841   848     1
  841   844   845     1
  841   844   846     1
  841   844   847     1
  845   844   846     1
  845   844   847     1
  846   844   847     1
  841   848   849     1
  848   849   850     1
  848   849   851     1
  850   849   851     1
  849   850   852     1
  849   850   853     1
  849   850   857     1
  852   850   853     1
  852   850   857     1
  853   850   857     1
  850   853   854     1
  850   853   855     1
  850   853   856     1
  854   853   855     1
  854   853   856     1
  855   853   856     1
  850   857   858     1
  857   858   859     1
  857   858   860     1
  859   858   860     1
  858   859   861     1
  858   859   862     1
  858   859   866     1
  861   859   862     1
  861   859   866     1
  862   859   866     1
  859   862   863     1
  859   862   864     1
  859   862   865     1
  863   862   864     1
  863   862   865     1
  864   862   865     1
  859   866   867     1
  866   867   868     1
  866   867   869     1
  868   867   869     1
  867   868   870     1
  867   868   871     1
  867   868   875     1
  870   868   871     1
  870   868   875     1
  871   868   875     1
  868   871   872     1
  868   871   873     1
  868   871   874     1
  872   871   873     1
  872   871   874     1
  873   871   874     1
  868   875   876     1
  875   876   877     1
  875   876   878     1
  877   876   878     1
  876   877   879     1
  876   877   880     1
  876   877   884     1
  879   877   880     1
  879   877   884     1
  880   877   884     1
  877   880   881     1
  877   880   882     1
  877   880   883     1
  881   880   882     1
  881   880   883     1
  882   880   883     1
  877   884   885     1
  884   885   886     1
  884   885   887     1
  886   885   887     1
  885   886   888     1
  885   886   889     1
  885   886   893     1
  888   886   889     1
  888   886   893     1
  889   886   893     1
  886   889   890     1
  886   889   891     1
  886   889   892     1
  890   889   891     1
  890   889   892     1
  891   889   892     1
  886   893   894     1
  893   894   895     1
  893   894   896     1
  895   894   896     1
  894   895   897     1
  894   895   898     1
  894   895   900     1
  897   895   898     1
  897   895   900     1
  898   895   900     1
  895   898   899     1
  895   900   901     1
  895   900   902     1
  895   900   903     1
  901   900   902     1
  901   900   903     1
  902   900   903     1

   [ dihedrals ]
	    6     1     2     3     3
	    6     1     2     4     3
	    1     2     3    11     3
	    1     2     3     5     3
	    1     2     3     7     3
	    4     2     3     5     3
	    4     2     3     7     3
	    4     2     3    11     3
	    2     3     7     8     3
	    2     3     7     9     3
	    2     3     7    10     3
	    5     3     7     8     3
	    5     3     7     9     3
	    5     3     7    10     3
	   11     3     7     8     3
	   11     3     7     9     3
	   11     3     7    10     3
	    2     3    11    12     3
	    5     3    11    12     3
	    7     3    11    12     3
	    3    11    12    13     3
	    3    11    12    14     3
	   11    12    13    20     3
	   11    12    13    15     3
	   11    12    13    16     3
	   14    12    13    15     3
	   14    12    13    16     3
	   14    12    13    20     3
	   12    13    16    17     3
	   12    13    16    18     3
	   12    13    16    19     3
	   15    13    16    17     3
	   15    13    16    18     3
	   15    13    16    19     3
	   20    13    16    17     3
	   20    13    16    18     3
	   20    13    16    19     3
	   12    13    20    21     3
	   15    13    20    21     3
	   16    13    20    21     3
	   13    20    21    22     3
	   13    20    21    23     3
	   20    21    22    29     3
	   20    21    22    24     3
	   20    21    22    25     3
	   23    21    22    24     3
	   23    21    22    25     3
	   23    21    22    29     3
	   21    22    25    26     3
	   21    22    25    27     3
	   21    22    25    28     3
	   24    22    25    26     3
	   24    22    25    27     3
	   24    22    25    28     3
	   29    22    25    26     3
	   29    22    25    27     3
	   29    22    25    28     3
	   21    22    29    30     3
	   24    22    29    30     3
	   25    22    29    30     3
	   22    29    30    31     3
	   22    29    30    32     3
	   29    30    31    38     3
	   29    30    31    33     3
	   29    30    31    34     3
	   32    30    31    33     3
	   32    30    31    34     3
	   32    30    31    38     3
	   30    31    34    35     3
	   30    31    34    36     3
	   30    31    34    37     3
	   33    31    34    35     3
	   33    31    34    36     3
	   33    31    34    37     3
	   38    31    34    35     3
	   38    31    34    36     3
	   38    31    34    37     3
	   30    31    38    39     3
	   33    31    38    39     3
	   34    31    38    39     3
	   31    38    39    40     3
	   31    38    39    41     3
	   38    39    40    47     3
	   38    39    40    42     3
	   38    39    40    43     3
	   41    39    40    42     3
	   41    39    40    43     3
	   41    39    40    47     3
	   39    40    43    44     3
	   39    40    43    45     3
	   39    40    43    46     3
	   42    40    43    44     3
	   42    40    43    45     3
	   42    40    43    46     3
	   47    40    43    44     3
	   47    40    43    45     3
	   47    40    43    46     3
	   39    40    47    48     3
	   42    40    47    48     3
	   43    40    47    48     3
	   40    47    48    49     3
	   40    47    48    50     3
	   47    48    49    56     3
	   47    48    49    51     3
	   47    48    49    52     3
	   50    48    49    51     3
	   50    48    49    52     3
	   50    48    49    56     3
	   48    49    52    53     3
	   48    49    52    54     3
	   48    49    52    55     3
	   51    49    52    53     3
	   51    49    52    54     3
	   51    49    52    55     3
	   56    49    52    53     3
	   56    49    52    54     3
	   56    49    52    55     3
	   48    49    56    57     3
	   51    49    56    57     3
	   52    49    56    57     3
	   49    56    57    58     3
	   49    56    57    59     3
	   56    57    58    65     3
	   56    57    58    60     3
	   56    57    58    61     3
	   59    57    58    60     3
	   59    57    58    61     3
	   59    57    58    65     3
	   57    58    61    62     3
	   57    58    61    63     3
	   57    58    61    64     3
	   60    58    61    62     3
	   60    58    61    63     3
	   60    58    61    64     3
	   65    58    61    62     3
	   65    58    61    63     3
	   65    58    61    64     3
	   57    58    65    66     3
	   60    58    65    66     3
	   61    58    65    66     3
	   58    65    66    67     3
	   58    65    66    68     3
	   65    66    67    74     3
	   65    66    67    69     3
	   65    66    67    70     3
	   68    66    67    69     3
	   68    66    67    70     3
	   68    66    67    74     3
	   66    67    70    71     3
	   66    67    70    72     3
	   66    67    70    73     3
	   69    67    70    71     3
	   69    67    70    72     3
	   69    67    70    73     3
	   74    67    70    71     3
	   74    67    70    72     3
	   74    67    70    73     3
	   66    67    74    75     3
	   69    67    74    75     3
	   70    67    74    75     3
	   67    74    75    76     3
	   67    74    75    77     3
	   74    75    76    83     3
	   74    75    76    78     3
	   74    75    76    79     3
	   77    75    76    78     3
	   77    75    76    79     3
	   77    75    76    83     3
	   75    76    79    80     3
	   75    76    79    81     3
	   75    76    79    82     3
	   78    76    79    80     3
	   78    76    79    81     3
	   78    76    79    82     3
	   83    76    79    80     3
	   83    76    79    81     3
	   83    76    79    82     3
	   75    76    83    84     3
	   78    76    83    84     3
	   79    76    83    84     3
	   76    83    84    85     3
	   76    83    84    86     3
	   83    84    85    92     3
	   83    84    85    87     3
	   83    84    85    88     3
	   86    84    85    87     3
	   86    84    85    88     3
	   86    84    85    92     3
	   84    85    88    89     3
	   84    85    88    90     3
	   84    85    88    91     3
	   87    85    88    89     3
	   87    85    88    90     3
	   87    85    88    91     3
	   92    85    88    89     3
	   92    85    88    90     3
	   92    85    88    91     3
	   84    85    92    93     3
	   87    85    92    93     3
	   88    85    92    93     3
	   85    92    93    94     3
	   85    92    93    95     3
	   92    93    94   101     3
	   92    93    94    96     3
	   92    93    94    97     3
	   95    93    94    96     3
	   95    93    94    97     3
	   95    93    94   101     3
	   93    94    97    98     3
	   93    94    97    99     3
	   93    94    97   100     3
	   96    94    97    98     3
	   96    94    97    99     3
	   96    94    97   100     3
	  101    94    97    98     3
	  101    94    97    99     3
	  101    94    97   100     3
	   93    94   101   102     3
	   96    94   101   102     3
	   97    94   101   102     3
	   94   101   102   103     3
	   94   101   102   104     3
	  101   102   103   110     3
	  101   102   103   105     3
	  101   102   103   106     3
	  104   102   103   105     3
	  104   102   103   106     3
	  104   102   103   110     3
	  102   103   106   107     3
	  102   103   106   108     3
	  102   103   106   109     3
	  105   103   106   107     3
	  105   103   106   108     3
	  105   103   106   109     3
	  110   103   106   107     3
	  110   103   106   108     3
	  110   103   106   109     3
	  102   103   110   111     3
	  105   103   110   111     3
	  106   103   110   111     3
	  103   110   111   112     3
	  103   110   111   113     3
	  110   111   112   119     3
	  110   111   112   114     3
	  110   111   112   115     3
	  113   111   112   114     3
	  113   111   112   115     3
	  113   111   112   119     3
	  111   112   115   116     3
	  111   112   115   117     3
	  111   112   115   118     3
	  114   112   115   116     3
	  114   112   115   117     3
	  114   112   115   118     3
	  119   112   115   116     3
	  119   112   115   117     3
	  119   112   115   118     3
	  111   112   119   120     3
	  114   112   119   120     3
	  115   112   119   120     3
	  112   119   120   121     3
	  112   119   120   122     3
	  119   120   121   128     3
	  119   120   121   123     3
	  119   120   121   124     3
	  122   120   121   123     3
	  122   120   121   124     3
	  122   120   121   128     3
	  120   121   124   125     3
	  120   121   124   126     3
	  120   121   124   127     3
	  123   121   124   125     3
	  123   121   124   126     3
	  123   121   124   127     3
	  128   121   124   125     3
	  128   121   124   126     3
	  128   121   124   127     3
	  120   121   128   129     3
	  123   121   128   129     3
	  124   121   128   129     3
	  121   128   129   130     3
	  121   128   129   131     3
	  128   129   130   137     3
	  128   129   130   132     3
	  128   129   130   133     3
	  131   129   130   132     3
	  131   129   130   133     3
	  131   129   130   137     3
	  129   130   133   134     3
	  129   130   133   135     3
	  129   130   133   136     3
	  132   130   133   134     3
	  132   130   133   135     3
	  132   130   133   136     3
	  137   130   133   134     3
	  137   130   133   135     3
	  137   130   133   136     3
	  129   130   137   138     3
	  132   130   137   138     3
	  133   130   137   138     3
	  130   137   138   139     3
	  130   137   138   140     3
	  137   138   139   146     3
	  137   138   139   141     3
	  137   138   139   142     3
	  140   138   139   141     3
	  140   138   139   142     3
	  140   138   139   146     3
	  138   139   142   143     3
	  138   139   142   144     3
	  138   139   142   145     3
	  141   139   142   143     3
	  141   139   142   144     3
	  141   139   142   145     3
	  146   139   142   143     3
	  146   139   142   144     3
	  146   139   142   145     3
	  138   139   146   147     3
	  141   139   146   147     3
	  142   139   146   147     3
	  139   146   147   148     3
	  139   146   147   149     3
	  146   147   148   155     3
	  146   147   148   150     3
	  146   147   148   151     3
	  149   147   148   150     3
	  149   147   148   151     3
	  149   147   148   155     3
	  147   148   151   152     3
	  147   148   151   153     3
	  147   148   151   154     3
	  150   148   151   152     3
	  150   148   151   153     3
	  150   148   151   154     3
	  155   148   151   152     3
	  155   148   151   153     3
	  155   148   151   154     3
	  147   148   155   156     3
	  150   148   155   156     3
	  151   148   155   156     3
	  148   155   156   157     3
	  148   155   156   158     3
	  155   156   157   164     3
	  155   156   157   159     3
	  155   156   157   160     3
	  158   156   157   159     3
	  158   156   157   160     3
	  158   156   157   164     3
	  156   157   160   161     3
	  156   157   160   162     3
	  156   157   160   163     3
	  159   157   160   161     3
	  159   157   160   162     3
	  159   157   160   163     3
	  164   157   160   161     3
	  164   157   160   162     3
	  164   157   160   163     3
	  156   157   164   165     3
	  159   157   164   165     3
	  160   157   164   165     3
	  157   164   165   166     3
	  157   164   165   167     3
	  164   165   166   173     3
	  164   165   166   168     3
	  164   165   166   169     3
	  167   165   166   168     3
	  167   165   166   169     3
	  167   165   166   173     3
	  165   166   169   170     3
	  165   166   169   171     3
	  165   166   169   172     3
	  168   166   169   170     3
	  168   166   169   171     3
	  168   166   169   172     3
	  173   166   169   170     3
	  173   166   169   171     3
	  173   166   169   172     3
	  165   166   173   174     3
	  168   166   173   174     3
	  169   166   173   174     3
	  166   173   174   175     3
	  166   173   174   176     3
	  173   174   175   182     3
	  173   174   175   177     3
	  173   174   175   178     3
	  176   174   175   177     3
	  176   174   175   178     3
	  176   174   175   182     3
	  174   175   178   179     3
	  174   175   178   180     3
	  174   175   178   181     3
	  177   175   178   179     3
	  177   175   178   180     3
	  177   175   178   181     3
	  182   175   178   179     3
	  182   175   178   180     3
	  182   175   178   181     3
	  174   175   182   183     3
	  177   175   182   183     3
	  178   175   182   183     3
	  175   182   183   184     3
	  175   182   183   185     3
	  182   183   184   191     3
	  182   183   184   186     3
	  182   183   184   187     3
	  185   183   184   186     3
	  185   183   184   187     3
	  185   183   184   191     3
	  183   184   187   188     3
	  183   184   187   189     3
	  183   184   187   190     3
	  186   184   187   188     3
	  186   184   187   189     3
	  186   184   187   190     3
	  191   184   187   188     3
	  191   184   187   189     3
	  191   184   187   190     3
	  183   184   191   192     3
	  186   184   191   192     3
	  187   184   191   192     3
	  184   191   192   193     3
	  184   191   192   194     3
	  191   192   193   200     3
	  191   192   193   195     3
	  191   192   193   196     3
	  194   192   193   195     3
	  194   192   193   196     3
	  194   192   193   200     3
	  192   193   196   197     3
	  192   193   196   198     3
	  192   193   196   199     3
	  195   193   196   197     3
	  195   193   196   198     3
	  195   193   196   199     3
	  200   193   196   197     3
	  200   193   196   198     3
	  200   193   196   199     3
	  192   193   200   201     3
	  195   193   200   201     3
	  196   193   200   201     3
	  193   200   201   202     3
	  193   200   201   203     3
	  200   201   202   209     3
	  200   201   202   204     3
	  200   201   202   205     3
	  203   201   202   204     3
	  203   201   202   205     3
	  203   201   202   209     3
	  201   202   205   206     3
	  201   202   205   207     3
	  201   202   205   208     3
	  204   202   205   206     3
	  204   202   205   207     3
	  204   202   205   208     3
	  209   202   205   206     3
	  209   202   205   207     3
	  209   202   205   208     3
	  201   202   209   210     3
	  204   202   209   210     3
	  205   202   209   210     3
	  202   209   210   211     3
	  202   209   210   212     3
	  209   210   211   218     3
	  209   210   211   213     3
	  209   210   211   214     3
	  212   210   211   213     3
	  212   210   211   214     3
	  212   210   211   218     3
	  210   211   214   215     3
	  210   211   214   216     3
	  210   211   214   217     3
	  213   211   214   215     3
	  213   211   214   216     3
	  213   211   214   217     3
	  218   211   214   215     3
	  218   211   214   216     3
	  218   211   214   217     3
	  210   211   218   219     3
	  213   211   218   219     3
	  214   211   218   219     3
	  211   218   219   220     3
	  211   218   219   221     3
	  218   219   220   227     3
	  218   219   220   222     3
	  218   219   220   223     3
	  221   219   220   222     3
	  221   219   220   223     3
	  221   219   220   227     3
	  219   220   223   224     3
	  219   220   223   225     3
	  219   220   223   226     3
	  222   220   223   224     3
	  222   220   223   225     3
	  222   220   223   226     3
	  227   220   223   224     3
	  227   220   223   225     3
	  227   220   223   226     3
	  219   220   227   228     3
	  222   220   227   228     3
	  223   220   227   228     3
	  220   227   228   229     3
	  220   227   228   230     3
	  227   228   229   236     3
	  227   228   229   231     3
	  227   228   229   232     3
	  230   228   229   231     3
	  230   228   229   232     3
	  230   228   229   236     3
	  228   229   232   233     3
	  228   229   232   234     3
	  228   229   232   235     3
	  231   229   232   233     3
	  231   229   232   234     3
	  231   229   232   235     3
	  236   229   232   233     3
	  236   229   232   234     3
	  236   229   232   235     3
	  228   229   236   237     3
	  231   229   236   237     3
	  232   229   236   237     3
	  229   236   237   238     3
	  229   236   237   239     3
	  236   237   238   245     3
	  236   237   238   240     3
	  236   237   238   241     3
	  239   237   238   240     3
	  239   237   238   241     3
	  239   237   238   245     3
	  237   238   241   242     3
	  237   238   241   243     3
	  237   238   241   244     3
	  240   238   241   242     3
	  240   238   241   243     3
	  240   238   241   244     3
	  245   238   241   242     3
	  245   238   241   243     3
	  245   238   241   244     3
	  237   238   245   246     3
	  240   238   245   246     3
	  241   238   245   246     3
	  238   245   246   247     3
	  238   245   246   248     3
	  245   246   247   254     3
	  245   246   247   249     3
	  245   246   247   250     3
	  248   246   247   249     3
	  248   246   247   250     3
	  248   246   247   254     3
	  246   247   250   251     3
	  246   247   250   252     3
	  246   247   250   253     3
	  249   247   250   251     3
	  249   247   250   252     3
	  249   247   250   253     3
	  254   247   250   251     3
	  254   247   250   252     3
	  254   247   250   253     3
	  246   247   254   255     3
	  249   247   254   255     3
	  250   247   254   255     3
	  247   254   255   256     3
	  247   254   255   257     3
	  254   255   256   263     3
	  254   255   256   258     3
	  254   255   256   259     3
	  257   255   256   258     3
	  257   255   256   259     3
	  257   255   256   263     3
	  255   256   259   260     3
	  255   256   259   261     3
	  255   256   259   262     3
	  258   256   259   260     3
	  258   256   259   261     3
	  258   256   259   262     3
	  263   256   259   260     3
	  263   256   259   261     3
	  263   256   259   262     3
	  255   256   263   264     3
	  258   256   263   264     3
	  259   256   263   264     3
	  256   263   264   265     3
	  256   263   264   266     3
	  263   264   265   272     3
	  263   264   265   267     3
	  263   264   265   268     3
	  266   264   265   267     3
	  266   264   265   268     3
	  266   264   265   272     3
	  264   265   268   269     3
	  264   265   268   270     3
	  264   265   268   271     3
	  267   265   268   269     3
	  267   265   268   270     3
	  267   265   268   271     3
	  272   265   268   269     3
	  272   265   268   270     3
	  272   265   268   271     3
	  264   265   272   273     3
	  267   265   272   273     3
	  268   265   272   273     3
	  265   272   273   274     3
	  265   272   273   275     3
	  272   273   274   281     3
	  272   273   274   276     3
	  272   273   274   277     3
	  275   273   274   276     3
	  275   273   274   277     3
	  275   273   274   281     3
	  273   274   277   278     3
	  273   274   277   279     3
	  273   274   277   280     3
	  276   274   277   278     3
	  276   274   277   279     3
	  276   274   277   280     3
	  281   274   277   278     3
	  281   274   277   279     3
	  281   274   277   280     3
	  273   274   281   282     3
	  276   274   281   282     3
	  277   274   281   282     3
	  274   281   282   283     3
	  274   281   282   284     3
	  281   282   283   290     3
	  281   282   283   285     3
	  281   282   283   286     3
	  284   282   283   285     3
	  284   282   283   286     3
	  284   282   283   290     3
	  282   283   286   287     3
	  282   283   286   288     3
	  282   283   286   289     3
	  285   283   286   287     3
	  285   283   286   288     3
	  285   283   286   289     3
	  290   283   286   287     3
	  290   283   286   288     3
	  290   283   286   289     3
	  282   283   290   291     3
	  285   283   290   291     3
	  286   283   290   291     3
	  283   290   291   292     3
	  283   290   291   293     3
	  290   291   292   299     3
	  290   291   292   294     3
	  290   291   292   295     3
	  293   291   292   294     3
	  293   291   292   295     3
	  293   291   292   299     3
	  291   292   295   296     3
	  291   292   295   297     3
	  291   292   295   298     3
	  294   292   295   296     3
	  294   292   295   297     3
	  294   292   295   298     3
	  299   292   295   296     3
	  299   292   295   297     3
	  299   292   295   298     3
	  291   292   299   300     3
	  294   292   299   300     3
	  295   292   299   300     3
	  292   299   300   301     3
	  292   299   300   302     3
	  299   300   301   308     3
	  299   300   301   303     3
	  299   300   301   304     3
	  302   300   301   303     3
	  302   300   301   304     3
	  302   300   301   308     3
	  300   301   304   305     3
	  300   301   304   306     3
	  300   301   304   307     3
	  303   301   304   305     3
	  303   301   304   306     3
	  303   301   304   307     3
	  308   301   304   305     3
	  308   301   304   306     3
	  308   301   304   307     3
	  300   301   308   309     3
	  303   301   308   309     3
	  304   301   308   309     3
	  301   308   309   310     3
	  301   308   309   311     3
	  308   309   310   317     3
	  308   309   310   312     3
	  308   309   310   313     3
	  311   309   310   312     3
	  311   309   310   313     3
	  311   309   310   317     3
	  309   310   313   314     3
	  309   310   313   315     3
	  309   310   313   316     3
	  312   310   313   314     3
	  312   310   313   315     3
	  312   310   313   316     3
	  317   310   313   314     3
	  317   310   313   315     3
	  317   310   313   316     3
	  309   310   317   318     3
	  312   310   317   318     3
	  313   310   317   318     3
	  310   317   318   319     3
	  310   317   318   320     3
	  317   318   319   326     3
	  317   318   319   321     3
	  317   318   319   322     3
	  320   318   319   321     3
	  320   318   319   322     3
	  320   318   319   326     3
	  318   319   322   323     3
	  318   319   322   324     3
	  318   319   322   325     3
	  321   319   322   323     3
	  321   319   322   324     3
	  321   319   322   325     3
	  326   319   322   323     3
	  326   319   322   324     3
	  326   319   322   325     3
	  318   319   326   327     3
	  321   319   326   327     3
	  322   319   326   327     3
	  319   326   327   328     3
	  319   326   327   329     3
	  326   327   328   335     3
	  326   327   328   330     3
	  326   327   328   331     3
	  329   327   328   330     3
	  329   327   328   331     3
	  329   327   328   335     3
	  327   328   331   332     3
	  327   328   331   333     3
	  327   328   331   334     3
	  330   328   331   332     3
	  330   328   331   333     3
	  330   328   331   334     3
	  335   328   331   332     3
	  335   328   331   333     3
	  335   328   331   334     3
	  327   328   335   336     3
	  330   328   335   336     3
	  331   328   335   336     3
	  328   335   336   337     3
	  328   335   336   338     3
	  335   336   337   344     3
	  335   336   337   339     3
	  335   336   337   340     3
	  338   336   337   339     3
	  338   336   337   340     3
	  338   336   337   344     3
	  336   337   340   341     3
	  336   337   340   342     3
	  336   337   340   343     3
	  339   337   340   341     3
	  339   337   340   342     3
	  339   337   340   343     3
	  344   337   340   341     3
	  344   337   340   342     3
	  344   337   340   343     3
	  336   337   344   345     3
	  339   337   344   345     3
	  340   337   344   345     3
	  337   344   345   346     3
	  337   344   345   347     3
	  344   345   346   353     3
	  344   345   346   348     3
	  344   345   346   349     3
	  347   345   346   348     3
	  347   345   346   349     3
	  347   345   346   353     3
	  345   346   349   350     3
	  345   346   349   351     3
	  345   346   349   352     3
	  348   346   349   350     3
	  348   346   349   351     3
	  348   346   349   352     3
	  353   346   349   350     3
	  353   346   349   351     3
	  353   346   349   352     3
	  345   346   353   354     3
	  348   346   353   354     3
	  349   346   353   354     3
	  346   353   354   355     3
	  346   353   354   356     3
	  353   354   355   362     3
	  353   354   355   357     3
	  353   354   355   358     3
	  356   354   355   357     3
	  356   354   355   358     3
	  356   354   355   362     3
	  354   355   358   359     3
	  354   355   358   360     3
	  354   355   358   361     3
	  357   355   358   359     3
	  357   355   358   360     3
	  357   355   358   361     3
	  362   355   358   359     3
	  362   355   358   360     3
	  362   355   358   361     3
	  354   355   362   363     3
	  357   355   362   363     3
	  358   355   362   363     3
	  355   362   363   364     3
	  355   362   363   365     3
	  362   363   364   371     3
	  362   363   364   366     3
	  362   363   364   367     3
	  365   363   364   366     3
	  365   363   364   367     3
	  365   363   364   371     3
	  363   364   367   368     3
	  363   364   367   369     3
	  363   364   367   370     3
	  366   364   367   368     3
	  366   364   367   369     3
	  366   364   367   370     3
	  371   364   367   368     3
	  371   364   367   369     3
	  371   364   367   370     3
	  363   364   371   372     3
	  366   364   371   372     3
	  367   364   371   372     3
	  364   371   372   373     3
	  364   371   372   374     3
	  371   372   373   380     3
	  371   372   373   375     3
	  371   372   373   376     3
	  374   372   373   375     3
	  374   372   373   376     3
	  374   372   373   380     3
	  372   373   376   377     3
	  372   373   376   378     3
	  372   373   376   379     3
	  375   373   376   377     3
	  375   373   376   378     3
	  375   373   376   379     3
	  380   373   376   377     3
	  380   373   376   378     3
	  380   373   376   379     3
	  372   373   380   381     3
	  375   373   380   381     3
	  376   373   380   381     3
	  373   380   381   382     3
	  373   380   381   383     3
	  380   381   382   389     3
	  380   381   382   384     3
	  380   381   382   385     3
	  383   381   382   384     3
	  383   381   382   385     3
	  383   381   382   389     3
	  381   382   385   386     3
	  381   382   385   387     3
	  381   382   385   388     3
	  384   382   385   386     3
	  384   382   385   387     3
	  384   382   385   388     3
	  389   382   385   386     3
	  389   382   385   387     3
	  389   382   385   388     3
	  381   382   389   390     3
	  384   382   389   390     3
	  385   382   389   390     3
	  382   389   390   391     3
	  382   389   390   392     3
	  389   390   391   398     3
	  389   390   391   393     3
	  389   390   391   394     3
	  392   390   391   393     3
	  392   390   391   394     3
	  392   390   391   398     3
	  390   391   394   395     3
	  390   391   394   396     3
	  390   391   394   397     3
	  393   391   394   395     3
	  393   391   394   396     3
	  393   391   394   397     3
	  398   391   394   395     3
	  398   391   394   396     3
	  398   391   394   397     3
	  390   391   398   399     3
	  393   391   398   399     3
	  394   391   398   399     3
	  391   398   399   400     3
	  391   398   399   401     3
	  398   399   400   407     3
	  398   399   400   402     3
	  398   399   400   403     3
	  401   399   400   402     3
	  401   399   400   403     3
	  401   399   400   407     3
	  399   400   403   404     3
	  399   400   403   405     3
	  399   400   403   406     3
	  402   400   403   404     3
	  402   400   403   405     3
	  402   400   403   406     3
	  407   400   403   404     3
	  407   400   403   405     3
	  407   400   403   406     3
	  399   400   407   408     3
	  402   400   407   408     3
	  403   400   407   408     3
	  400   407   408   409     3
	  400   407   408   410     3
	  407   408   409   416     3
	  407   408   409   411     3
	  407   408   409   412     3
	  410   408   409   411     3
	  410   408   409   412     3
	  410   408   409   416     3
	  408   409   412   413     3
	  408   409   412   414     3
	  408   409   412   415     3
	  411   409   412   413     3
	  411   409   412   414     3
	  411   409   412   415     3
	  416   409   412   413     3
	  416   409   412   414     3
	  416   409   412   415     3
	  408   409   416   417     3
	  411   409   416   417     3
	  412   409   416   417     3
	  409   416   417   418     3
	  409   416   417   419     3
	  416   417   418   425     3
	  416   417   418   420     3
	  416   417   418   421     3
	  419   417   418   420     3
	  419   417   418   421     3
	  419   417   418   425     3
	  417   418   421   422     3
	  417   418   421   423     3
	  417   418   421   424     3
	  420   418   421   422     3
	  420   418   421   423     3
	  420   418   421   424     3
	  425   418   421   422     3
	  425   418   421   423     3
	  425   418   421   424     3
	  417   418   425   426     3
	  420   418   425   426     3
	  421   418   425   426     3
	  418   425   426   427     3
	  418   425   426   428     3
	  425   426   427   434     3
	  425   426   427   429     3
	  425   426   427   430     3
	  428   426   427   429     3
	  428   426   427   430     3
	  428   426   427   434     3
	  426   427   430   431     3
	  426   427   430   432     3
	  426   427   430   433     3
	  429   427   430   431     3
	  429   427   430   432     3
	  429   427   430   433     3
	  434   427   430   431     3
	  434   427   430   432     3
	  434   427   430   433     3
	  426   427   434   435     3
	  429   427   434   435     3
	  430   427   434   435     3
	  427   434   435   436     3
	  427   434   435   437     3
	  434   435   436   443     3
	  434   435   436   438     3
	  434   435   436   439     3
	  437   435   436   438     3
	  437   435   436   439     3
	  437   435   436   443     3
	  435   436   439   440     3
	  435   436   439   441     3
	  435   436   439   442     3
	  438   436   439   440     3
	  438   436   439   441     3
	  438   436   439   442     3
	  443   436   439   440     3
	  443   436   439   441     3
	  443   436   439   442     3
	  435   436   443   444     3
	  438   436   443   444     3
	  439   436   443   444     3
	  436   443   444   445     3
	  436   443   444   446     3
	  443   444   445   452     3
	  443   444   445   447     3
	  443   444   445   448     3
	  446   444   445   447     3
	  446   444   445   448     3
	  446   444   445   452     3
	  444   445   448   449     3
	  444   445   448   450     3
	  444   445   448   451     3
	  447   445   448   449     3
	  447   445   448   450     3
	  447   445   448   451     3
	  452   445   448   449     3
	  452   445   448   450     3
	  452   445   448   451     3
	  444   445   452   453     3
	  447   445   452   453     3
	  448   445   452   453     3
	  445   452   453   454     3
	  445   452   453   455     3
	  452   453   454   461     3
	  452   453   454   456     3
	  452   453   454   457     3
	  455   453   454   456     3
	  455   453   454   457     3
	  455   453   454   461     3
	  453   454   457   458     3
	  453   454   457   459     3
	  453   454   457   460     3
	  456   454   457   458     3
	  456   454   457   459     3
	  456   454   457   460     3
	  461   454   457   458     3
	  461   454   457   459     3
	  461   454   457   460     3
	  453   454   461   462     3
	  456   454   461   462     3
	  457   454   461   462     3
	  454   461   462   463     3
	  454   461   462   464     3
	  461   462   463   470     3
	  461   462   463   465     3
	  461   462   463   466     3
	  464   462   463   465     3
	  464   462   463   466     3
	  464   462   463   470     3
	  462   463   466   467     3
	  462   463   466   468     3
	  462   463   466   469     3
	  465   463   466   467     3
	  465   463   466   468     3
	  465   463   466   469     3
	  470   463   466   467     3
	  470   463   466   468     3
	  470   463   466   469     3
	  462   463   470   471     3
	  465   463   470   471     3
	  466   463   470   471     3
	  463   470   471   472     3
	  463   470   471   473     3
	  470   471   472   479     3
	  470   471   472   474     3
	  470   471   472   475     3
	  473   471   472   474     3
	  473   471   472   475     3
	  473   471   472   479     3
	  471   472   475   476     3
	  471   472   475   477     3
	  471   472   475   478     3
	  474   472   475   476     3
	  474   472   475   477     3
	  474   472   475   478     3
	  479   472   475   476     3
	  479   472   475   477     3
	  479   472   475   478     3
	  471   472   479   480     3
	  474   472   479   480     3
	  475   472   479   480     3
	  472   479   480   481     3
	  472   479   480   482     3
	  479   480   481   488     3
	  479   480   481   483     3
	  479   480   481   484     3
	  482   480   481   483     3
	  482   480   481   484     3
	  482   480   481   488     3
	  480   481   484   485     3
	  480   481   484   486     3
	  480   481   484   487     3
	  483   481   484   485     3
	  483   481   484   486     3
	  483   481   484   487     3
	  488   481   484   485     3
	  488   481   484   486     3
	  488   481   484   487     3
	  480   481   488   489     3
	  483   481   488   489     3
	  484   481   488   489     3
	  481   488   489   490     3
	  481   488   489   491     3
	  488   489   490   497     3
	  488   489   490   492     3
	  488   489   490   493     3
	  491   489   490   492     3
	  491   489   490   493     3
	  491   489   490   497     3
	  489   490   493   494     3
	  489   490   493   495     3
	  489   490   493   496     3
	  492   490   493   494     3
	  492   490   493   495     3
	  492   490   493   496     3
	  497   490   493   494     3
	  497   490   493   495     3
	  497   490   493   496     3
	  489   490   497   498     3
	  492   490   497   498     3
	  493   490   497   498     3
	  490   497   498   499     3
	  490   497   498   500     3
	  497   498   499   506     3
	  497   498   499   501     3
	  497   498   499   502     3
	  500   498   499   501     3
	  500   498   499   502     3
	  500   498   499   506     3
	  498   499   502   503     3
	  498   499   502   504     3
	  498   499   502   505     3
	  501   499   502   503     3
	  501   499   502   504     3
	  501   499   502   505     3
	  506   499   502   503     3
	  506   499   502   504     3
	  506   499   502   505     3
	  498   499   506   507     3
	  501   499   506   507     3
	  502   499   506   507     3
	  499   506   507   508     3
	  499   506   507   509     3
	  506   507   508   515     3
	  506   507   508   510     3
	  506   507   508   511     3
	  509   507   508   510     3
	  509   507   508   511     3
	  509   507   508   515     3
	  507   508   511   512     3
	  507   508   511   513     3
	  507   508   511   514     3
	  510   508   511   512     3
	  510   508   511   513     3
	  510   508   511   514     3
	  515   508   511   512     3
	  515   508   511   513     3
	  515   508   511   514     3
	  507   508   515   516     3
	  510   508   515   516     3
	  511   508   515   516     3
	  508   515   516   517     3
	  508   515   516   518     3
	  515   516   517   524     3
	  515   516   517   519     3
	  515   516   517   520     3
	  518   516   517   519     3
	  518   516   517   520     3
	  518   516   517   524     3
	  516   517   520   521     3
	  516   517   520   522     3
	  516   517   520   523     3
	  519   517   520   521     3
	  519   517   520   522     3
	  519   517   520   523     3
	  524   517   520   521     3
	  524   517   520   522     3
	  524   517   520   523     3
	  516   517   524   525     3
	  519   517   524   525     3
	  520   517   524   525     3
	  517   524   525   526     3
	  517   524   525   527     3
	  524   525   526   533     3
	  524   525   526   528     3
	  524   525   526   529     3
	  527   525   526   528     3
	  527   525   526   529     3
	  527   525   526   533     3
	  525   526   529   530     3
	  525   526   529   531     3
	  525   526   529   532     3
	  528   526   529   530     3
	  528   526   529   531     3
	  528   526   529   532     3
	  533   526   529   530     3
	  533   526   529   531     3
	  533   526   529   532     3
	  525   526   533   534     3
	  528   526   533   534     3
	  529   526   533   534     3
	  526   533   534   535     3
	  526   533   534   536     3
	  533   534   535   542     3
	  533   534   535   537     3
	  533   534   535   538     3
	  536   534   535   537     3
	  536   534   535   538     3
	  536   534   535   542     3
	  534   535   538   539     3
	  534   535   538   540     3
	  534   535   538   541     3
	  537   535   538   539     3
	  537   535   538   540     3
	  537   535   538   541     3
	  542   535   538   539     3
	  542   535   538   540     3
	  542   535   538   541     3
	  534   535   542   543     3
	  537   535   542   543     3
	  538   535   542   543     3
	  535   542   543   544     3
	  535   542   543   545     3
	  542   543   544   551     3
	  542   543   544   546     3
	  542   543   544   547     3
	  545   543   544   546     3
	  545   543   544   547     3
	  545   543   544   551     3
	  543   544   547   548     3
	  543   544   547   549     3
	  543   544   547   550     3
	  546   544   547   548     3
	  546   544   547   549     3
	  546   544   547   550     3
	  551   544   547   548     3
	  551   544   547   549     3
	  551   544   547   550     3
	  543   544   551   552     3
	  546   544   551   552     3
	  547   544   551   552     3
	  544   551   552   553     3
	  544   551   552   554     3
	  551   552   553   560     3
	  551   552   553   555     3
	  551   552   553   556     3
	  554   552   553   555     3
	  554   552   553   556     3
	  554   552   553   560     3
	  552   553   556   557     3
	  552   553   556   558     3
	  552   553   556   559     3
	  555   553   556   557     3
	  555   553   556   558     3
	  555   553   556   559     3
	  560   553   556   557     3
	  560   553   556   558     3
	  560   553   556   559     3
	  552   553   560   561     3
	  555   553   560   561     3
	  556   553   560   561     3
	  553   560   561   562     3
	  553   560   561   563     3
	  560   561   562   569     3
	  560   561   562   564     3
	  560   561   562   565     3
	  563   561   562   564     3
	  563   561   562   565     3
	  563   561   562   569     3
	  561   562   565   566     3
	  561   562   565   567     3
	  561   562   565   568     3
	  564   562   565   566     3
	  564   562   565   567     3
	  564   562   565   568     3
	  569   562   565   566     3
	  569   562   565   567     3
	  569   562   565   568     3
	  561   562   569   570     3
	  564   562   569   570     3
	  565   562   569   570     3
	  562   569   570   571     3
	  562   569   570   572     3
	  569   570   571   578     3
	  569   570   571   573     3
	  569   570   571   574     3
	  572   570   571   573     3
	  572   570   571   574     3
	  572   570   571   578     3
	  570   571   574   575     3
	  570   571   574   576     3
	  570   571   574   577     3
	  573   571   574   575     3
	  573   571   574   576     3
	  573   571   574   577     3
	  578   571   574   575     3
	  578   571   574   576     3
	  578   571   574   577     3
	  570   571   578   579     3
	  573   571   578   579     3
	  574   571   578   579     3
	  571   578   579   580     3
	  571   578   579   581     3
	  578   579   580   587     3
	  578   579   580   582     3
	  578   579   580   583     3
	  581   579   580   582     3
	  581   579   580   583     3
	  581   579   580   587     3
	  579   580   583   584     3
	  579   580   583   585     3
	  579   580   583   586     3
	  582   580   583   584     3
	  582   580   583   585     3
	  582   580   583   586     3
	  587   580   583   584     3
	  587   580   583   585     3
	  587   580   583   586     3
	  579   580   587   588     3
	  582   580   587   588     3
	  583   580   587   588     3
	  580   587   588   589     3
	  580   587   588   590     3
	  587   588   589   596     3
	  587   588   589   591     3
	  587   588   589   592     3
	  590   588   589   591     3
	  590   588   589   592     3
	  590   588   589   596     3
	  588   589   592   593     3
	  588   589   592   594     3
	  588   589   592   595     3
	  591   589   592   593     3
	  591   589   592   594     3
	  591   589   592   595     3
	  596   589   592   593     3
	  596   589   592   594     3
	  596   589   592   595     3
	  588   589   596   597     3
	  591   589   596   597     3
	  592   589   596   597     3
	  589   596   597   598     3
	  589   596   597   599     3
	  596   597   598   605     3
	  596   597   598   600     3
	  596   597   598   601     3
	  599   597   598   600     3
	  599   597   598   601     3
	  599   597   598   605     3
	  597   598   601   602     3
	  597   598   601   603     3
	  597   598   601   604     3
	  600   598   601   602     3
	  600   598   601   603     3
	  600   598   601   604     3
	  605   598   601   602     3
	  605   598   601   603     3
	  605   598   601   604     3
	  597   598   605   606     3
	  600   598   605   606     3
	  601   598   605   606     3
	  598   605   606   607     3
	  598   605   606   608     3
	  605   606   607   614     3
	  605   606   607   609     3
	  605   606   607   610     3
	  608   606   607   609     3
	  608   606   607   610     3
	  608   606   607   614     3
	  606   607   610   611     3
	  606   607   610   612     3
	  606   607   610   613     3
	  609   607   610   611     3
	  609   607   610   612     3
	  609   607   610   613     3
	  614   607   610   611     3
	  614   607   610   612     3
	  614   607   610   613     3
	  606   607   614   615     3
	  609   607   614   615     3
	  610   607   614   615     3
	  607   614   615   616     3
	  607   614   615   617     3
	  614   615   616   623     3
	  614   615   616   618     3
	  614   615   616   619     3
	  617   615   616   618     3
	  617   615   616   619     3
	  617   615   616   623     3
	  615   616   619   620     3
	  615   616   619   621     3
	  615   616   619   622     3
	  618   616   619   620     3
	  618   616   619   621     3
	  618   616   619   622     3
	  623   616   619   620     3
	  623   616   619   621     3
	  623   616   619   622     3
	  615   616   623   624     3
	  618   616   623   624     3
	  619   616   623   624     3
	  616   623   624   625     3
	  616   623   624   626     3
	  623   624   625   632     3
	  623   624   625   627     3
	  623   624   625   628     3
	  626   624   625   627     3
	  626   624   625   628     3
	  626   624   625   632     3
	  624   625   628   629     3
	  624   625   628   630     3
	  624   625   628   631     3
	  627   625   628   629     3
	  627   625   628   630     3
	  627   625   628   631     3
	  632   625   628   629     3
	  632   625   628   630     3
	  632   625   628   631     3
	  624   625   632   633     3
	  627   625   632   633     3
	  628   625   632   633     3
	  625   632   633   634     3
	  625   632   633   635     3
	  632   633   634   641     3
	  632   633   634   636     3
	  632   633   634   637     3
	  635   633   634   636     3
	  635   633   634   637     3
	  635   633   634   641     3
	  633   634   637   638     3
	  633   634   637   639     3
	  633   634   637   640     3
	  636   634   637   638     3
	  636   634   637   639     3
	  636   634   637   640     3
	  641   634   637   638     3
	  641   634   637   639     3
	  641   634   637   640     3
	  633   634   641   642     3
	  636   634   641   642     3
	  637   634   641   642     3
	  634   641   642   643     3
	  634   641   642   644     3
	  641   642   643   650     3
	  641   642   643   645     3
	  641   642   643   646     3
	  644   642   643   645     3
	  644   642   643   646     3
	  644   642   643   650     3
	  642   643   646   647     3
	  642   643   646   648     3
	  642   643   646   649     3
	  645   643   646   647     3
	  645   643   646   648     3
	  645   643   646   649     3
	  650   643   646   647     3
	  650   643   646   648     3
	  650   643   646   649     3
	  642   643   650   651     3
	  645   643   650   651     3
	  646   643   650   651     3
	  643   650   651   652     3
	  643   650   651   653     3
	  650   651   652   659     3
	  650   651   652   654     3
	  650   651   652   655     3
	  653   651   652   654     3
	  653   651   652   655     3
	  653   651   652   659     3
	  651   652   655   656     3
	  651   652   655   657     3
	  651   652   655   658     3
	  654   652   655   656     3
	  654   652   655   657     3
	  654   652   655   658     3
	  659   652   655   656     3
	  659   652   655   657     3
	  659   652   655   658     3
	  651   652   659   660     3
	  654   652   659   660     3
	  655   652   659   660     3
	  652   659   660   661     3
	  652   659   660   662     3
	  659   660   661   668     3
	  659   660   661   663     3
	  659   660   661   664     3
	  662   660   661   663     3
	  662   660   661   664     3
	  662   660   661   668     3
	  660   661   664   665     3
	  660   661   664   666     3
	  660   661   664   667     3
	  663   661   664   665     3
	  663   661   664   666     3
	  663   661   664   667     3
	  668   661   664   665     3
	  668   661   664   666     3
	  668   661   664   667     3
	  660   661   668   669     3
	  663   661   668   669     3
	  664   661   668   669     3
	  661   668   669   670     3
	  661   668   669   671     3
	  668   669   670   677     3
	  668   669   670   672     3
	  668   669   670   673     3
	  671   669   670   672     3
	  671   669   670   673     3
	  671   669   670   677     3
	  669   670   673   674     3
	  669   670   673   675     3
	  669   670   673   676     3
	  672   670   673   674     3
	  672   670   673   675     3
	  672   670   673   676     3
	  677   670   673   674     3
	  677   670   673   675     3
	  677   670   673   676     3
	  669   670   677   678     3
	  672   670   677   678     3
	  673   670   677   678     3
	  670   677   678   679     3
	  670   677   678   680     3
	  677   678   679   686     3
	  677   678   679   681     3
	  677   678   679   682     3
	  680   678   679   681     3
	  680   678   679   682     3
	  680   678   679   686     3
	  678   679   682   683     3
	  678   679   682   684     3
	  678   679   682   685     3
	  681   679   682   683     3
	  681   679   682   684     3
	  681   679   682   685     3
	  686   679   682   683     3
	  686   679   682   684     3
	  686   679   682   685     3
	  678   679   686   687     3
	  681   679   686   687     3
	  682   679   686   687     3
	  679   686   687   688     3
	  679   686   687   689     3
	  686   687   688   695     3
	  686   687   688   690     3
	  686   687   688   691     3
	  689   687   688   690     3
	  689   687   688   691     3
	  689   687   688   695     3
	  687   688   691   692     3
	  687   688   691   693     3
	  687   688   691   694     3
	  690   688   691   692     3
	  690   688   691   693     3
	  690   688   691   694     3
	  695   688   691   692     3
	  695   688   691   693     3
	  695   688   691   694     3
	  687   688   695   696     3
	  690   688   695   696     3
	  691   688   695   696     3
	  688   695   696   697     3
	  688   695   696   698     3
	  695   696   697   704     3
	  695   696   697   699     3
	  695   696   697   700     3
	  698   696   697   699     3
	  698   696   697   700     3
	  698   696   697   704     3
	  696   697   700   701     3
	  696   697   700   702     3
	  696   697   700   703     3
	  699   697   700   701     3
	  699   697   700   702     3
	  699   697   700   703     3
	  704   697   700   701     3
	  704   697   700   702     3
	  704   697   700   703     3
	  696   697   704   705     3
	  699   697   704   705     3
	  700   697   704   705     3
	  697   704   705   706     3
	  697   704   705   707     3
	  704   705   706   713     3
	  704   705   706   708     3
	  704   705   706   709     3
	  707   705   706   708     3
	  707   705   706   709     3
	  707   705   706   713     3
	  705   706   709   710     3
	  705   706   709   711     3
	  705   706   709   712     3
	  708   706   709   710     3
	  708   706   709   711     3
	  708   706   709   712     3
	  713   706   709   710     3
	  713   706   709   711     3
	  713   706   709   712     3
	  705   706   713   714     3
	  708   706   713   714     3
	  709   706   713   714     3
	  706   713   714   715     3
	  706   713   714   716     3
	  713   714   715   722     3
	  713   714   715   717     3
	  713   714   715   718     3
	  716   714   715   717     3
	  716   714   715   718     3
	  716   714   715   722     3
	  714   715   718   719     3
	  714   715   718   720     3
	  714   715   718   721     3
	  717   715   718   719     3
	  717   715   718   720     3
	  717   715   718   721     3
	  722   715   718   719     3
	  722   715   718   720     3
	  722   715   718   721     3
	  714   715   722   723     3
	  717   715   722   723     3
	  718   715   722   723     3
	  715   722   723   724     3
	  715   722   723   725     3
	  722   723   724   731     3
	  722   723   724   726     3
	  722   723   724   727     3
	  725   723   724   726     3
	  725   723   724   727     3
	  725   723   724   731     3
	  723   724   727   728     3
	  723   724   727   729     3
	  723   724   727   730     3
	  726   724   727   728     3
	  726   724   727   729     3
	  726   724   727   730     3
	  731   724   727   728     3
	  731   724   727   729     3
	  731   724   727   730     3
	  723   724   731   732     3
	  726   724   731   732     3
	  727   724   731   732     3
	  724   731   732   733     3
	  724   731   732   734     3
	  731   732   733   740     3
	  731   732   733   735     3
	  731   732   733   736     3
	  734   732   733   735     3
	  734   732   733   736     3
	  734   732   733   740     3
	  732   733   736   737     3
	  732   733   736   738     3
	  732   733   736   739     3
	  735   733   736   737     3
	  735   733   736   738     3
	  735   733   736   739     3
	  740   733   736   737     3
	  740   733   736   738     3
	  740   733   736   739     3
	  732   733   740   741     3
	  735   733   740   741     3
	  736   733   740   741     3
	  733   740   741   742     3
	  733   740   741   743     3
	  740   741   742   749     3
	  740   741   742   744     3
	  740   741   742   745     3
	  743   741   742   744     3
	  743   741   742   745     3
	  743   741   742   749     3
	  741   742   745   746     3
	  741   742   745   747     3
	  741   742   745   748     3
	  744   742   745   746     3
	  744   742   745   747     3
	  744   742   745   748     3
	  749   742   745   746     3
	  749   742   745   747     3
	  749   742   745   748     3
	  741   742   749   750     3
	  744   742   749   750     3
	  745   742   749   750     3
	  742   749   750   751     3
	  742   749   750   752     3
	  749   750   751   758     3
	  749   750   751   753     3
	  749   750   751   754     3
	  752   750   751   753     3
	  752   750   751   754     3
	  752   750   751   758     3
	  750   751   754   755     3
	  750   751   754   756     3
	  750   751   754   757     3
	  753   751   754   755     3
	  753   751   754   756     3
	  753   751   754   757     3
	  758   751   754   755     3
	  758   751   754   756     3
	  758   751   754   757     3
	  750   751   758   759     3
	  753   751   758   759     3
	  754   751   758   759     3
	  751   758   759   760     3
	  751   758   759   761     3
	  758   759   760   767     3
	  758   759   760   762     3
	  758   759   760   763     3
	  761   759   760   762     3
	  761   759   760   763     3
	  761   759   760   767     3
	  759   760   763   764     3
	  759   760   763   765     3
	  759   760   763   766     3
	  762   760   763   764     3
	  762   760   763   765     3
	  762   760   763   766     3
	  767   760   763   764     3
	  767   760   763   765     3
	  767   760   763   766     3
	  759   760   767   768     3
	  762   760   767   768     3
	  763   760   767   768     3
	  760   767   768   769     3
	  760   767   768   770     3
	  767   768   769   776     3
	  767   768   769   771     3
	  767   768   769   772     3
	  770   768   769   771     3
	  770   768   769   772     3
	  770   768   769   776     3
	  768   769   772   773     3
	  768   769   772   774     3
	  768   769   772   775     3
	  771   769   772   773     3
	  771   769   772   774     3
	  771   769   772   775     3
	  776   769   772   773     3
	  776   769   772   774     3
	  776   769   772   775     3
	  768   769   776   777     3
	  771   769   776   777     3
	  772   769   776   777     3
	  769   776   777   778     3
	  769   776   777   779     3
	  776   777   778   785     3
	  776   777   778   780     3
	  776   777   778   781     3
	  779   777   778   780     3
	  779   777   778   781     3
	  779   777   778   785     3
	  777   778   781   782     3
	  777   778   781   783     3
	  777   778   781   784     3
	  780   778   781   782     3
	  780   778   781   783     3
	  780   778   781   784     3
	  785   778   781   782     3
	  785   778   781   783     3
	  785   778   781   784     3
	  777   778   785   786     3
	  780   778   785   786     3
	  781   778   785   786     3
	  778   785   786   787     3
	  778   785   786   788     3
	  785   786   787   794     3
	  785   786   787   789     3
	  785   786   787   790     3
	  788   786   787   789     3
	  788   786   787   790     3
	  788   786   787   794     3
	  786   787   790   791     3
	  786   787   790   792     3
	  786   787   790   793     3
	  789   787   790   791     3
	  789   787   790   792     3
	  789   787   790   793     3
	  794   787   790   791     3
	  794   787   790   792     3
	  794   787   790   793     3
	  786   787   794   795     3
	  789   787   794   795     3
	  790   787   794   795     3
	  787   794   795   796     3
	  787   794   795   797     3
	  794   795   796   803     3
	  794   795   796   798     3
	  794   795   796   799     3
	  797   795   796   798     3
	  797   795   796   799     3
	  797   795   796   803     3
	  795   796   799   800     3
	  795   796   799   801     3
	  795   796   799   802     3
	  798   796   799   800     3
	  798   796   799   801     3
	  798   796   799   802     3
	  803   796   799   800     3
	  803   796   799   801     3
	  803   796   799   802     3
	  795   796   803   804     3
	  798   796   803   804     3
	  799   796   803   804     3
	  796   803   804   805     3
	  796   803   804   806     3
	  803   804   805   812     3
	  803   804   805   807     3
	  803   804   805   808     3
	  806   804   805   807     3
	  806   804   805   808     3
	  806   804   805   812     3
	  804   805   808   809     3
	  804   805   808   810     3
	  804   805   808   811     3
	  807   805   808   809     3
	  807   805   808   810     3
	  807   805   808   811     3
	  812   805   808   809     3
	  812   805   808   810     3
	  812   805   808   811     3
	  804   805   812   813     3
	  807   805   812   813     3
	  808   805   812   813     3
	  805   812   813   814     3
	  805   812   813   815     3
	  812   813   814   821     3
	  812   813   814   816     3
	  812   813   814   817     3
	  815   813   814   816     3
	  815   813   814   817     3
	  815   813   814   821     3
	  813   814   817   818     3
	  813   814   817   819     3
	  813   814   817   820     3
	  816   814   817   818     3
	  816   814   817   819     3
	  816   814   817   820     3
	  821   814   817   818     3
	  821   814   817   819     3
	  821   814   817   820     3
	  813   814   821   822     3
	  816   814   821   822     3
	  817   814   821   822     3
	  814   821   822   823     3
	  814   821   822   824     3
	  821   822   823   830     3
	  821   822   823   825     3
	  821   822   823   826     3
	  824   822   823   825     3
	  824   822   823   826     3
	  824   822   823   830     3
	  822   823   826   827     3
	  822   823   826   828     3
	  822   823   826   829     3
	  825   823   826   827     3
	  825   823   826   828     3
	  825   823   826   829     3
	  830   823   826   827     3
	  830   823   826   828     3
	  830   823   826   829     3
	  822   823   830   831     3
	  825   823   830   831     3
	  826   823   830   831     3
	  823   830   831   832     3
	  823   830   831   833     3
	  830   831   832   839     3
	  830   831   832   834     3
	  830   831   832   835     3
	  833   831   832   834     3
	  833   831   832   835     3
	  833   831   832   839     3
	  831   832   835   836     3
	  831   832   835   837     3
	  831   832   835   838     3
	  834   832   835   836     3
	  834   832   835   837     3
	  834   832   835   838     3
	  839   832   835   836     3
	  839   832   835   837     3
	  839   832   835   838     3
	  831   832   839   840     3
	  834   832   839   840     3
	  835   832   839   840     3
	  832   839   840   841     3
	  832   839   840   842     3
	  839   840   841   848     3
	  839   840   841   843     3
	  839   840   841   844     3
	  842   840   841   843     3
	  842   840   841   844     3
	  842   840   841   848     3
	  840   841   844   845     3
	  840   841   844   846     3
	  840   841   844   847     3
	  843   841   844   845     3
	  843   841   844   846     3
	  843   841   844   847     3
	  848   841   844   845     3
	  848   841   844   846     3
	  848   841   844   847     3
	  840   841   848   849     3
	  843   841   848   849     3
	  844   841   848   849     3
	  841   848   849   850     3
	  841   848   849   851     3
	  848   849   850   857     3
	  848   849   850   852     3
	  848   849   850   853     3
	  851   849   850   852     3
	  851   849   850   853     3
	  851   849   850   857     3
	  849   850   853   854     3
	  849   850   853   855     3
	  849   850   853   856     3
	  852   850   853   854     3
	  852   850   853   855     3
	  852   850   853   856     3
	  857   850   853   854     3
	  857   850   853   855     3
	  857   850   853   856     3
	  849   850   857   858     3
	  852   850   857   858     3
	  853   850   857   858     3
	  850   857   858   859     3
	  850   857   858   860     3
	  857   858   859   866     3
	  857   858   859   861     3
	  857   858   859   862     3
	  860   858   859   861     3
	  860   858   859   862     3
	  860   858   859   866     3
	  858   859   862   863     3
	  858   859   862   864     3
	  858   859   862   865     3
	  861   859   862   863     3
	  861   859   862   864     3
	  861   859   862   865     3
	  866   859   862   863     3
	  866   859   862   864     3
	  866   859   862   865     3
	  858   859   866   867     3
	  861   859   866   867     3
	  862   859   866   867     3
	  859   866   867   868     3
	  859   866   867   869     3
	  866   867   868   875     3
	  866   867   868   870     3
	  866   867   868   871     3
	  869   867   868   870     3
	  869   867   868   871     3
	  869   867   868   875     3
	  867   868   871   872     3
	  867   868   871   873     3
	  867   868   871   874     3
	  870   868   871   872     3
	  870   868   871   873     3
	  870   868   871   874     3
	  875   868   871   872     3
	  875   868   871   873     3
	  875   868   871   874     3
	  867   868   875   876     3
	  870   868   875   876     3
	  871   868   875   876     3
	  868   875   876   877     3
	  868   875   876   878     3
	  875   876   877   884     3
	  875   876   877   879     3
	  875   876   877   880     3
	  878   876   877   879     3
	  878   876   877   880     3
	  878   876   877   884     3
	  876   877   880   881     3
	  876   877   880   882     3
	  876   877   880   883     3
	  879   877   880   881     3
	  879   877   880   882     3
	  879   877   880   883     3
	  884   877   880   881     3
	  884   877   880   882     3
	  884   877   880   883     3
	  876   877   884   885     3
	  879   877   884   885     3
	  880   877   884   885     3
	  877   884   885   886     3
	  877   884   885   887     3
	  884   885   886   893     3
	  884   885   886   888     3
	  884   885   886   889     3
	  887   885   886   888     3
	  887   885   886   889     3
	  887   885   886   893     3
	  885   886   889   890     3
	  885   886   889   891     3
	  885   886   889   892     3
	  888   886   889   890     3
	  888   886   889   891     3
	  888   886   889   892     3
	  893   886   889   890     3
	  893   886   889   891     3
	  893   886   889   892     3
	  885   886   893   894     3
	  888   886   893   894     3
	  889   886   893   894     3
	  886   893   894   895     3
	  886   893   894   896     3
	  893   894   895   898     3
	  893   894   895   897     3
	  893   894   895   900     3
	  896   894   895   897     3
	  896   894   895   898     3
	  896   894   895   900     3
	  894   895   898   899     3
	  897   895   898   899     3
	  900   895   898   899     3
	  894   895   900   901     3
	  894   895   900   902     3
	  894   895   900   903     3
	  897   895   900   901     3
	  897   895   900   902     3
	  897   895   900   903     3
	  898   895   900   901     3
	  898   895   900   902     3
	  898   895   900   903     3

	   [ dihedrals ]
	    3     1     2     4     1 improper_O_C_X_Y
	   13    11    12    14     1 improper_O_C_X_Y
	   22    20    21    23     1 improper_O_C_X_Y
	   31    29    30    32     1 improper_O_C_X_Y
	   40    38    39    41     1 improper_O_C_X_Y
	   49    47    48    50     1 improper_O_C_X_Y
	   58    56    57    59     1 improper_O_C_X_Y
	   67    65    66    68     1 improper_O_C_X_Y
	   76    74    75    77     1 improper_O_C_X_Y
	   85    83    84    86     1 improper_O_C_X_Y
	   94    92    93    95     1 improper_O_C_X_Y
	  103   101   102   104     1 improper_O_C_X_Y
	  112   110   111   113     1 improper_O_C_X_Y
	  121   119   120   122     1 improper_O_C_X_Y
	  130   128   129   131     1 improper_O_C_X_Y
	  139   137   138   140     1 improper_O_C_X_Y
	  148   146   147   149     1 improper_O_C_X_Y
	  157   155   156   158     1 improper_O_C_X_Y
	  166   164   165   167     1 improper_O_C_X_Y
	  175   173   174   176     1 improper_O_C_X_Y
	  184   182   183   185     1 improper_O_C_X_Y
	  193   191   192   194     1 improper_O_C_X_Y
	  202   200   201   203     1 improper_O_C_X_Y
	  211   209   210   212     1 improper_O_C_X_Y
	  220   218   219   221     1 improper_O_C_X_Y
	  229   227   228   230     1 improper_O_C_X_Y
	  238   236   237   239     1 improper_O_C_X_Y
	  247   245   246   248     1 improper_O_C_X_Y
	  256   254   255   257     1 improper_O_C_X_Y
	  265   263   264   266     1 improper_O_C_X_Y
	  274   272   273   275     1 improper_O_C_X_Y
	  283   281   282   284     1 improper_O_C_X_Y
	  292   290   291   293     1 improper_O_C_X_Y
	  301   299   300   302     1 improper_O_C_X_Y
	  310   308   309   311     1 improper_O_C_X_Y
	  319   317   318   320     1 improper_O_C_X_Y
	  328   326   327   329     1 improper_O_C_X_Y
	  337   335   336   338     1 improper_O_C_X_Y
	  346   344   345   347     1 improper_O_C_X_Y
	  355   353   354   356     1 improper_O_C_X_Y
	  364   362   363   365     1 improper_O_C_X_Y
	  373   371   372   374     1 improper_O_C_X_Y
	  382   380   381   383     1 improper_O_C_X_Y
	  391   389   390   392     1 improper_O_C_X_Y
	  400   398   399   401     1 improper_O_C_X_Y
	  409   407   408   410     1 improper_O_C_X_Y
	  418   416   417   419     1 improper_O_C_X_Y
	  427   425   426   428     1 improper_O_C_X_Y
	  436   434   435   437     1 improper_O_C_X_Y
	  445   443   444   446     1 improper_O_C_X_Y
	  454   452   453   455     1 improper_O_C_X_Y
	  463   461   462   464     1 improper_O_C_X_Y
	  472   470   471   473     1 improper_O_C_X_Y
	  481   479   480   482     1 improper_O_C_X_Y
	  490   488   489   491     1 improper_O_C_X_Y
	  499   497   498   500     1 improper_O_C_X_Y
	  508   506   507   509     1 improper_O_C_X_Y
	  517   515   516   518     1 improper_O_C_X_Y
	  526   524   525   527     1 improper_O_C_X_Y
	  535   533   534   536     1 improper_O_C_X_Y
	  544   542   543   545     1 improper_O_C_X_Y
	  553   551   552   554     1 improper_O_C_X_Y
	  562   560   561   563     1 improper_O_C_X_Y
	  571   569   570   572     1 improper_O_C_X_Y
	  580   578   579   581     1 improper_O_C_X_Y
	  589   587   588   590     1 improper_O_C_X_Y
	  598   596   597   599     1 improper_O_C_X_Y
	  607   605   606   608     1 improper_O_C_X_Y
	  616   614   615   617     1 improper_O_C_X_Y
	  625   623   624   626     1 improper_O_C_X_Y
	  634   632   633   635     1 improper_O_C_X_Y
	  643   641   642   644     1 improper_O_C_X_Y
	  652   650   651   653     1 improper_O_C_X_Y
	  661   659   660   662     1 improper_O_C_X_Y
	  670   668   669   671     1 improper_O_C_X_Y
	  679   677   678   680     1 improper_O_C_X_Y
	  688   686   687   689     1 improper_O_C_X_Y
	  697   695   696   698     1 improper_O_C_X_Y
	  706   704   705   707     1 improper_O_C_X_Y
	  715   713   714   716     1 improper_O_C_X_Y
	  724   722   723   725     1 improper_O_C_X_Y
	  733   731   732   734     1 improper_O_C_X_Y
	  742   740   741   743     1 improper_O_C_X_Y
	  751   749   750   752     1 improper_O_C_X_Y
	  760   758   759   761     1 improper_O_C_X_Y
	  769   767   768   770     1 improper_O_C_X_Y
	  778   776   777   779     1 improper_O_C_X_Y
	  787   785   786   788     1 improper_O_C_X_Y
	  796   794   795   797     1 improper_O_C_X_Y
	  805   803   804   806     1 improper_O_C_X_Y
	  814   812   813   815     1 improper_O_C_X_Y
	  823   821   822   824     1 improper_O_C_X_Y
	  832   830   831   833     1 improper_O_C_X_Y
	  841   839   840   842     1 improper_O_C_X_Y
	  850   848   849   851     1 improper_O_C_X_Y
	  859   857   858   860     1 improper_O_C_X_Y
	  868   866   867   869     1 improper_O_C_X_Y
	  877   875   876   878     1 improper_O_C_X_Y
	  886   884   885   887     1 improper_O_C_X_Y
	  895   893   894   896     1 improper_O_C_X_Y

	   [ cmap ]
	   21    20    13    12    11 1 
	   30    29    22    21    20 1 
	   39    38    31    30    29 1 
	   48    47    40    39    38 1 
	   57    56    49    48    47 1 
	   66    65    58    57    56 1 
	   75    74    67    66    65 1 
	   84    83    76    75    74 1 
	   93    92    85    84    83 1 
	  102   101    94    93    92 1 
	  111   110   103   102   101 1 
	  120   119   112   111   110 1 
	  129   128   121   120   119 1 
	  138   137   130   129   128 1 
	  147   146   139   138   137 1 
	  156   155   148   147   146 1 
	  165   164   157   156   155 1 
	  174   173   166   165   164 1 
	  183   182   175   174   173 1 
	  192   191   184   183   182 1 
	  201   200   193   192   191 1 
	  210   209   202   201   200 1 
	  219   218   211   210   209 1 
	  228   227   220   219   218 1 
	  237   236   229   228   227 1 
	  246   245   238   237   236 1 
	  255   254   247   246   245 1 
	  264   263   256   255   254 1 
	  273   272   265   264   263 1 
	  282   281   274   273   272 1 
	  291   290   283   282   281 1 
	  300   299   292   291   290 1 
	  309   308   301   300   299 1 
	  318   317   310   309   308 1 
	  327   326   319   318   317 1 
	  336   335   328   327   326 1 
	  345   344   337   336   335 1 
	  354   353   346   345   344 1 
	  363   362   355   354   353 1 
	  372   371   364   363   362 1 
	  381   380   373   372   371 1 
	  390   389   382   381   380 1 
	  399   398   391   390   389 1 
	  408   407   400   399   398 1 
	  417   416   409   408   407 1 
	  426   425   418   417   416 1 
	  435   434   427   426   425 1 
	  444   443   436   435   434 1 
	  453   452   445   444   443 1 
	  462   461   454   453   452 1 
	  471   470   463   462   461 1 
	  480   479   472   471   470 1 
	  489   488   481   480   479 1 
	  498   497   490   489   488 1 
	  507   506   499   498   497 1 
	  516   515   508   507   506 1 
	  525   524   517   516   515 1 
	  534   533   526   525   524 1 
	  543   542   535   534   533 1 
	  552   551   544   543   542 1 
	  561   560   553   552   551 1 
	  570   569   562   561   560 1 
	  579   578   571   570   569 1 
	  588   587   580   579   578 1 
	  597   596   589   588   587 1 
	  606   605   598   597   596 1 
	  615   614   607   606   605 1 
	  624   623   616   615   614 1 
	  633   632   625   624   623 1 
	  642   641   634   633   632 1 
	  651   650   643   642   641 1 
	  660   659   652   651   650 1 
	  669   668   661   660   659 1 
	  678   677   670   669   668 1 
	  687   686   679   678   677 1 
	  696   695   688   687   686 1 
	  705   704   697   696   695 1 
	  714   713   706   705   704 1 
	  723   722   715   714   713 1 
	  732   731   724   723   722 1 
	  741   740   733   732   731 1 
	  750   749   742   741   740 1 
	  759   758   751   750   749 1 
	  768   767   760   759   758 1 
	  777   776   769   768   767 1 
	  786   785   778   777   776 1 
	  795   794   787   786   785 1 
	  804   803   796   795   794 1 
	  813   812   805   804   803 1 
	  822   821   814   813   812 1 
	  831   830   823   822   821 1 
	  840   839   832   831   830 1 
	  849   848   841   840   839 1 
	  858   857   850   849   848 1 
	  867   866   859   858   857 1 
	  876   875   868   867   866 1 
	  885   884   877   876   875 1 
	  894   893   886   885   884 1 
	   [ pairs ]
	    6     3 
	    6     4 
	    1    11 
	    1     5 
	    1     7 
	    4     5 
	    4     7 
	    4    11 
	    2     8 
	    2     9 
	    2    10 
	    5     8 
	    5     9 
	    5    10 
	   11     8 
	   11     9 
	   11    10 
	    2    12 
	    5    12 
	    7    12 
	    3    13
	    3    14
	   11    20
	   11    15
	   11    16
	   14    15
	   14    16
	   14    20
	   12    17
	   12    18
	   12    19
	   15    17
	   15    18
	   15    19
	   20    17
	   20    18
	   20    19
	   12    21
	   15    21
	   16    21
	   13    22
	   13    23
	   20    29
	   20    24
	   20    25
	   23    24
	   23    25
	   23    29
	   21    26
	   21    27
	   21    28
	   24    26
	   24    27
	   24    28
	   29    26
	   29    27
	   29    28
	   21    30
	   24    30
	   25    30
	   22    31
	   22    32
	   29    38
	   29    33
	   29    34
	   32    33
	   32    34
	   32    38
	   30    35
	   30    36
	   30    37
	   33    35
	   33    36
	   33    37
	   38    35
	   38    36
	   38    37
	   30    39
	   33    39
	   34    39
	   31    40
	   31    41
	   38    47
	   38    42
	   38    43
	   41    42
	   41    43
	   41    47
	   39    44
	   39    45
	   39    46
	   42    44
	   42    45
	   42    46
	   47    44
	   47    45
	   47    46
	   39    48
	   42    48
	   43    48
	   40    49
	   40    50
	   47    56
	   47    51
	   47    52
	   50    51
	   50    52
	   50    56
	   48    53
	   48    54
	   48    55
	   51    53
	   51    54
	   51    55
	   56    53
	   56    54
	   56    55
	   48    57
	   51    57
	   52    57
	   49    58
	   49    59
	   56    65
	   56    60
	   56    61
	   59    60
	   59    61
	   59    65
	   57    62
	   57    63
	   57    64
	   60    62
	   60    63
	   60    64
	   65    62
	   65    63
	   65    64
	   57    66
	   60    66
	   61    66
	   58    67
	   58    68
	   65    74
	   65    69
	   65    70
	   68    69
	   68    70
	   68    74
	   66    71
	   66    72
	   66    73
	   69    71
	   69    72
	   69    73
	   74    71
	   74    72
	   74    73
	   66    75
	   69    75
	   70    75
	   67    76
	   67    77
	   74    83
	   74    78
	   74    79
	   77    78
	   77    79
	   77    83
	   75    80
	   75    81
	   75    82
	   78    80
	   78    81
	   78    82
	   83    80
	   83    81
	   83    82
	   75    84
	   78    84
	   79    84
	   76    85
	   76    86
	   83    92
	   83    87
	   83    88
	   86    87
	   86    88
	   86    92
	   84    89
	   84    90
	   84    91
	   87    89
	   87    90
	   87    91
	   92    89
	   92    90
	   92    91
	   84    93
	   87    93
	   88    93
	   85    94
	   85    95
	   92   101
	   92    96
	   92    97
	   95    96
	   95    97
	   95   101
	   93    98
	   93    99
	   93   100
	   96    98
	   96    99
	   96   100
	  101    98
	  101    99
	  101   100
	   93   102
	   96   102
	   97   102
	   94   103
	   94   104
	  101   110
	  101   105
	  101   106
	  104   105
	  104   106
	  104   110
	  102   107
	  102   108
	  102   109
	  105   107
	  105   108
	  105   109
	  110   107
	  110   108
	  110   109
	  102   111
	  105   111
	  106   111
	  103   112
	  103   113
	  110   119
	  110   114
	  110   115
	  113   114
	  113   115
	  113   119
	  111   116
	  111   117
	  111   118
	  114   116
	  114   117
	  114   118
	  119   116
	  119   117
	  119   118
	  111   120
	  114   120
	  115   120
	  112   121
	  112   122
	  119   128
	  119   123
	  119   124
	  122   123
	  122   124
	  122   128
	  120   125
	  120   126
	  120   127
	  123   125
	  123   126
	  123   127
	  128   125
	  128   126
	  128   127
	  120   129
	  123   129
	  124   129
	  121   130
	  121   131
	  128   137
	  128   132
	  128   133
	  131   132
	  131   133
	  131   137
	  129   134
	  129   135
	  129   136
	  132   134
	  132   135
	  132   136
	  137   134
	  137   135
	  137   136
	  129   138
	  132   138
	  133   138
	  130   139
	  130   140
	  137   146
	  137   141
	  137   142
	  140   141
	  140   142
	  140   146
	  138   143
	  138   144
	  138   145
	  141   143
	  141   144
	  141   145
	  146   143
	  146   144
	  146   145
	  138   147
	  141   147
	  142   147
	  139   148
	  139   149
	  146   155
	  146   150
	  146   151
	  149   150
	  149   151
	  149   155
	  147   152
	  147   153
	  147   154
	  150   152
	  150   153
	  150   154
	  155   152
	  155   153
	  155   154
	  147   156
	  150   156
	  151   156
	  148   157
	  148   158
	  155   164
	  155   159
	  155   160
	  158   159
	  158   160
	  158   164
	  156   161
	  156   162
	  156   163
	  159   161
	  159   162
	  159   163
	  164   161
	  164   162
	  164   163
	  156   165
	  159   165
	  160   165
	  157   166
	  157   167
	  164   173
	  164   168
	  164   169
	  167   168
	  167   169
	  167   173
	  165   170
	  165   171
	  165   172
	  168   170
	  168   171
	  168   172
	  173   170
	  173   171
	  173   172
	  165   174
	  168   174
	  169   174
	  166   175
	  166   176
	  173   182
	  173   177
	  173   178
	  176   177
	  176   178
	  176   182
	  174   179
	  174   180
	  174   181
	  177   179
	  177   180
	  177   181
	  182   179
	  182   180
	  182   181
	  174   183
	  177   183
	  178   183
	  175   184
	  175   185
	  182   191
	  182   186
	  182   187
	  185   186
	  185   187
	  185   191
	  183   188
	  183   189
	  183   190
	  186   188
	  186   189
	  186   190
	  191   188
	  191   189
	  191   190
	  183   192
	  186   192
	  187   192
	  184   193
	  184   194
	  191   200
	  191   195
	  191   196
	  194   195
	  194   196
	  194   200
	  192   197
	  192   198
	  192   199
	  195   197
	  195   198
	  195   199
	  200   197
	  200   198
	  200   199
	  192   201
	  195   201
	  196   201
	  193   202
	  193   203
	  200   209
	  200   204
	  200   205
	  203   204
	  203   205
	  203   209
	  201   206
	  201   207
	  201   208
	  204   206
	  204   207
	  204   208
	  209   206
	  209   207
	  209   208
	  201   210
	  204   210
	  205   210
	  202   211
	  202   212
	  209   218
	  209   213
	  209   214
	  212   213
	  212   214
	  212   218
	  210   215
	  210   216
	  210   217
	  213   215
	  213   216
	  213   217
	  218   215
	  218   216
	  218   217
	  210   219
	  213   219
	  214   219
	  211   220
	  211   221
	  218   227
	  218   222
	  218   223
	  221   222
	  221   223
	  221   227
	  219   224
	  219   225
	  219   226
	  222   224
	  222   225
	  222   226
	  227   224
	  227   225
	  227   226
	  219   228
	  222   228
	  223   228
	  220   229
	  220   230
	  227   236
	  227   231
	  227   232
	  230   231
	  230   232
	  230   236
	  228   233
	  228   234
	  228   235
	  231   233
	  231   234
	  231   235
	  236   233
	  236   234
	  236   235
	  228   237
	  231   237
	  232   237
	  229   238
	  229   239
	  236   245
	  236   240
	  236   241
	  239   240
	  239   241
	  239   245
	  237   242
	  237   243
	  237   244
	  240   242
	  240   243
	  240   244
	  245   242
	  245   243
	  245   244
	  237   246
	  240   246
	  241   246
	  238   247
	  238   248
	  245   254
	  245   249
	  245   250
	  248   249
	  248   250
	  248   254
	  246   251
	  246   252
	  246   253
	  249   251
	  249   252
	  249   253
	  254   251
	  254   252
	  254   253
	  246   255
	  249   255
	  250   255
	  247   256
	  247   257
	  254   263
	  254   258
	  254   259
	  257   258
	  257   259
	  257   263
	  255   260
	  255   261
	  255   262
	  258   260
	  258   261
	  258   262
	  263   260
	  263   261
	  263   262
	  255   264
	  258   264
	  259   264
	  256   265
	  256   266
	  263   272
	  263   267
	  263   268
	  266   267
	  266   268
	  266   272
	  264   269
	  264   270
	  264   271
	  267   269
	  267   270
	  267   271
	  272   269
	  272   270
	  272   271
	  264   273
	  267   273
	  268   273
	  265   274
	  265   275
	  272   281
	  272   276
	  272   277
	  275   276
	  275   277
	  275   281
	  273   278
	  273   279
	  273   280
	  276   278
	  276   279
	  276   280
	  281   278
	  281   279
	  281   280
	  273   282
	  276   282
	  277   282
	  274   283
	  274   284
	  281   290
	  281   285
	  281   286
	  284   285
	  284   286
	  284   290
	  282   287
	  282   288
	  282   289
	  285   287
	  285   288
	  285   289
	  290   287
	  290   288
	  290   289
	  282   291
	  285   291
	  286   291
	  283   292
	  283   293
	  290   299
	  290   294
	  290   295
	  293   294
	  293   295
	  293   299
	  291   296
	  291   297
	  291   298
	  294   296
	  294   297
	  294   298
	  299   296
	  299   297
	  299   298
	  291   300
	  294   300
	  295   300
	  292   301
	  292   302
	  299   308
	  299   303
	  299   304
	  302   303
	  302   304
	  302   308
	  300   305
	  300   306
	  300   307
	  303   305
	  303   306
	  303   307
	  308   305
	  308   306
	  308   307
	  300   309
	  303   309
	  304   309
	  301   310
	  301   311
	  308   317
	  308   312
	  308   313
	  311   312
	  311   313
	  311   317
	  309   314
	  309   315
	  309   316
	  312   314
	  312   315
	  312   316
	  317   314
	  317   315
	  317   316
	  309   318
	  312   318
	  313   318
	  310   319
	  310   320
	  317   326
	  317   321
	  317   322
	  320   321
	  320   322
	  320   326
	  318   323
	  318   324
	  318   325
	  321   323
	  321   324
	  321   325
	  326   323
	  326   324
	  326   325
	  318   327
	  321   327
	  322   327
	  319   328
	  319   329
	  326   335
	  326   330
	  326   331
	  329   330
	  329   331
	  329   335
	  327   332
	  327   333
	  327   334
	  330   332
	  330   333
	  330   334
	  335   332
	  335   333
	  335   334
	  327   336
	  330   336
	  331   336
	  328   337
	  328   338
	  335   344
	  335   339
	  335   340
	  338   339
	  338   340
	  338   344
	  336   341
	  336   342
	  336   343
	  339   341
	  339   342
	  339   343
	  344   341
	  344   342
	  344   343
	  336   345
	  339   345
	  340   345
	  337   346
	  337   347
	  344   353
	  344   348
	  344   349
	  347   348
	  347   349
	  347   353
	  345   350
	  345   351
	  345   352
	  348   350
	  348   351
	  348   352
	  353   350
	  353   351
	  353   352
	  345   354
	  348   354
	  349   354
	  346   355
	  346   356
	  353   362
	  353   357
	  353   358
	  356   357
	  356   358
	  356   362
	  354   359
	  354   360
	  354   361
	  357   359
	  357   360
	  357   361
	  362   359
	  362   360
	  362   361
	  354   363
	  357   363
	  358   363
	  355   364
	  355   365
	  362   371
	  362   366
	  362   367
	  365   366
	  365   367
	  365   371
	  363   368
	  363   369
	  363   370
	  366   368
	  366   369
	  366   370
	  371   368
	  371   369
	  371   370
	  363   372
	  366   372
	  367   372
	  364   373
	  364   374
	  371   380
	  371   375
	  371   376
	  374   375
	  374   376
	  374   380
	  372   377
	  372   378
	  372   379
	  375   377
	  375   378
	  375   379
	  380   377
	  380   378
	  380   379
	  372   381
	  375   381
	  376   381
	  373   382
	  373   383
	  380   389
	  380   384
	  380   385
	  383   384
	  383   385
	  383   389
	  381   386
	  381   387
	  381   388
	  384   386
	  384   387
	  384   388
	  389   386
	  389   387
	  389   388
	  381   390
	  384   390
	  385   390
	  382   391
	  382   392
	  389   398
	  389   393
	  389   394
	  392   393
	  392   394
	  392   398
	  390   395
	  390   396
	  390   397
	  393   395
	  393   396
	  393   397
	  398   395
	  398   396
	  398   397
	  390   399
	  393   399
	  394   399
	  391   400
	  391   401
	  398   407
	  398   402
	  398   403
	  401   402
	  401   403
	  401   407
	  399   404
	  399   405
	  399   406
	  402   404
	  402   405
	  402   406
	  407   404
	  407   405
	  407   406
	  399   408
	  402   408
	  403   408
	  400   409
	  400   410
	  407   416
	  407   411
	  407   412
	  410   411
	  410   412
	  410   416
	  408   413
	  408   414
	  408   415
	  411   413
	  411   414
	  411   415
	  416   413
	  416   414
	  416   415
	  408   417
	  411   417
	  412   417
	  409   418
	  409   419
	  416   425
	  416   420
	  416   421
	  419   420
	  419   421
	  419   425
	  417   422
	  417   423
	  417   424
	  420   422
	  420   423
	  420   424
	  425   422
	  425   423
	  425   424
	  417   426
	  420   426
	  421   426
	  418   427
	  418   428
	  425   434
	  425   429
	  425   430
	  428   429
	  428   430
	  428   434
	  426   431
	  426   432
	  426   433
	  429   431
	  429   432
	  429   433
	  434   431
	  434   432
	  434   433
	  426   435
	  429   435
	  430   435
	  427   436
	  427   437
	  434   443
	  434   438
	  434   439
	  437   438
	  437   439
	  437   443
	  435   440
	  435   441
	  435   442
	  438   440
	  438   441
	  438   442
	  443   440
	  443   441
	  443   442
	  435   444
	  438   444
	  439   444
	  436   445
	  436   446
	  443   452
	  443   447
	  443   448
	  446   447
	  446   448
	  446   452
	  444   449
	  444   450
	  444   451
	  447   449
	  447   450
	  447   451
	  452   449
	  452   450
	  452   451
	  444   453
	  447   453
	  448   453
	  445   454
	  445   455
	  452   461
	  452   456
	  452   457
	  455   456
	  455   457
	  455   461
	  453   458
	  453   459
	  453   460
	  456   458
	  456   459
	  456   460
	  461   458
	  461   459
	  461   460
	  453   462
	  456   462
	  457   462
	  454   463
	  454   464
	  461   470
	  461   465
	  461   466
	  464   465
	  464   466
	  464   470
	  462   467
	  462   468
	  462   469
	  465   467
	  465   468
	  465   469
	  470   467
	  470   468
	  470   469
	  462   471
	  465   471
	  466   471
	  463   472
	  463   473
	  470   479
	  470   474
	  470   475
	  473   474
	  473   475
	  473   479
	  471   476
	  471   477
	  471   478
	  474   476
	  474   477
	  474   478
	  479   476
	  479   477
	  479   478
	  471   480
	  474   480
	  475   480
	  472   481
	  472   482
	  479   488
	  479   483
	  479   484
	  482   483
	  482   484
	  482   488
	  480   485
	  480   486
	  480   487
	  483   485
	  483   486
	  483   487
	  488   485
	  488   486
	  488   487
	  480   489
	  483   489
	  484   489
	  481   490
	  481   491
	  488   497
	  488   492
	  488   493
	  491   492
	  491   493
	  491   497
	  489   494
	  489   495
	  489   496
	  492   494
	  492   495
	  492   496
	  497   494
	  497   495
	  497   496
	  489   498
	  492   498
	  493   498
	  490   499
	  490   500
	  497   506
	  497   501
	  497   502
	  500   501
	  500   502
	  500   506
	  498   503
	  498   504
	  498   505
	  501   503
	  501   504
	  501   505
	  506   503
	  506   504
	  506   505
	  498   507
	  501   507
	  502   507
	  499   508
	  499   509
	  506   515
	  506   510
	  506   511
	  509   510
	  509   511
	  509   515
	  507   512
	  507   513
	  507   514
	  510   512
	  510   513
	  510   514
	  515   512
	  515   513
	  515   514
	  507   516
	  510   516
	  511   516
	  508   517
	  508   518
	  515   524
	  515   519
	  515   520
	  518   519
	  518   520
	  518   524
	  516   521
	  516   522
	  516   523
	  519   521
	  519   522
	  519   523
	  524   521
	  524   522
	  524   523
	  516   525
	  519   525
	  520   525
	  517   526
	  517   527
	  524   533
	  524   528
	  524   529
	  527   528
	  527   529
	  527   533
	  525   530
	  525   531
	  525   532
	  528   530
	  528   531
	  528   532
	  533   530
	  533   531
	  533   532
	  525   534
	  528   534
	  529   534
	  526   535
	  526   536
	  533   542
	  533   537
	  533   538
	  536   537
	  536   538
	  536   542
	  534   539
	  534   540
	  534   541
	  537   539
	  537   540
	  537   541
	  542   539
	  542   540
	  542   541
	  534   543
	  537   543
	  538   543
	  535   544
	  535   545
	  542   551
	  542   546
	  542   547
	  545   546
	  545   547
	  545   551
	  543   548
	  543   549
	  543   550
	  546   548
	  546   549
	  546   550
	  551   548
	  551   549
	  551   550
	  543   552
	  546   552
	  547   552
	  544   553
	  544   554
	  551   560
	  551   555
	  551   556
	  554   555
	  554   556
	  554   560
	  552   557
	  552   558
	  552   559
	  555   557
	  555   558
	  555   559
	  560   557
	  560   558
	  560   559
	  552   561
	  555   561
	  556   561
	  553   562
	  553   563
	  560   569
	  560   564
	  560   565
	  563   564
	  563   565
	  563   569
	  561   566
	  561   567
	  561   568
	  564   566
	  564   567
	  564   568
	  569   566
	  569   567
	  569   568
	  561   570
	  564   570
	  565   570
	  562   571
	  562   572
	  569   578
	  569   573
	  569   574
	  572   573
	  572   574
	  572   578
	  570   575
	  570   576
	  570   577
	  573   575
	  573   576
	  573   577
	  578   575
	  578   576
	  578   577
	  570   579
	  573   579
	  574   579
	  571   580
	  571   581
	  578   587
	  578   582
	  578   583
	  581   582
	  581   583
	  581   587
	  579   584
	  579   585
	  579   586
	  582   584
	  582   585
	  582   586
	  587   584
	  587   585
	  587   586
	  579   588
	  582   588
	  583   588
	  580   589
	  580   590
	  587   596
	  587   591
	  587   592
	  590   591
	  590   592
	  590   596
	  588   593
	  588   594
	  588   595
	  591   593
	  591   594
	  591   595
	  596   593
	  596   594
	  596   595
	  588   597
	  591   597
	  592   597
	  589   598
	  589   599
	  596   605
	  596   600
	  596   601
	  599   600
	  599   601
	  599   605
	  597   602
	  597   603
	  597   604
	  600   602
	  600   603
	  600   604
	  605   602
	  605   603
	  605   604
	  597   606
	  600   606
	  601   606
	  598   607
	  598   608
	  605   614
	  605   609
	  605   610
	  608   609
	  608   610
	  608   614
	  606   611
	  606   612
	  606   613
	  609   611
	  609   612
	  609   613
	  614   611
	  614   612
	  614   613
	  606   615
	  609   615
	  610   615
	  607   616
	  607   617
	  614   623
	  614   618
	  614   619
	  617   618
	  617   619
	  617   623
	  615   620
	  615   621
	  615   622
	  618   620
	  618   621
	  618   622
	  623   620
	  623   621
	  623   622
	  615   624
	  618   624
	  619   624
	  616   625
	  616   626
	  623   632
	  623   627
	  623   628
	  626   627
	  626   628
	  626   632
	  624   629
	  624   630
	  624   631
	  627   629
	  627   630
	  627   631
	  632   629
	  632   630
	  632   631
	  624   633
	  627   633
	  628   633
	  625   634
	  625   635
	  632   641
	  632   636
	  632   637
	  635   636
	  635   637
	  635   641
	  633   638
	  633   639
	  633   640
	  636   638
	  636   639
	  636   640
	  641   638
	  641   639
	  641   640
	  633   642
	  636   642
	  637   642
	  634   643
	  634   644
	  641   650
	  641   645
	  641   646
	  644   645
	  644   646
	  644   650
	  642   647
	  642   648
	  642   649
	  645   647
	  645   648
	  645   649
	  650   647
	  650   648
	  650   649
	  642   651
	  645   651
	  646   651
	  643   652
	  643   653
	  650   659
	  650   654
	  650   655
	  653   654
	  653   655
	  653   659
	  651   656
	  651   657
	  651   658
	  654   656
	  654   657
	  654   658
	  659   656
	  659   657
	  659   658
	  651   660
	  654   660
	  655   660
	  652   661
	  652   662
	  659   668
	  659   663
	  659   664
	  662   663
	  662   664
	  662   668
	  660   665
	  660   666
	  660   667
	  663   665
	  663   666
	  663   667
	  668   665
	  668   666
	  668   667
	  660   669
	  663   669
	  664   669
	  661   670
	  661   671
	  668   677
	  668   672
	  668   673
	  671   672
	  671   673
	  671   677
	  669   674
	  669   675
	  669   676
	  672   674
	  672   675
	  672   676
	  677   674
	  677   675
	  677   676
	  669   678
	  672   678
	  673   678
	  670   679
	  670   680
	  677   686
	  677   681
	  677   682
	  680   681
	  680   682
	  680   686
	  678   683
	  678   684
	  678   685
	  681   683
	  681   684
	  681   685
	  686   683
	  686   684
	  686   685
	  678   687
	  681   687
	  682   687
	  679   688
	  679   689
	  686   695
	  686   690
	  686   691
	  689   690
	  689   691
	  689   695
	  687   692
	  687   693
	  687   694
	  690   692
	  690   693
	  690   694
	  695   692
	  695   693
	  695   694
	  687   696
	  690   696
	  691   696
	  688   697
	  688   698
	  695   704
	  695   699
  695   700
  698   699
  698   700
  698   704
  696   701
  696   702
  696   703
  699   701
  699   702
  699   703
  704   701
  704   702
  704   703
  696   705
  699   705
  700   705
  697   706
  697   707
  704   713
  704   708
  704   709
  707   708
  707   709
  707   713
  705   710
  705   711
  705   712
  708   710
  708   711
  708   712
  713   710
  713   711
  713   712
  705   714
  708   714
  709   714
  706   715
  706   716
  713   722
  713   717
  713   718
  716   717
  716   718
  716   722
  714   719
  714   720
  714   721
  717   719
  717   720
  717   721
  722   719
  722   720
  722   721
  714   723
  717   723
  718   723
  715   724
  715   725
  722   731
  722   726
  722   727
  725   726
  725   727
  725   731
  723   728
  723   729
  723   730
  726   728
  726   729
  726   730
  731   728
  731   729
  731   730
  723   732
  726   732
  727   732
  724   733
  724   734
  731   740
  731   735
  731   736
  734   735
  734   736
  734   740
  732   737
  732   738
  732   739
  735   737
  735   738
  735   739
  740   737
  740   738
  740   739
  732   741
  735   741
  736   741
  733   742
  733   743
  740   749
  740   744
  740   745
  743   744
  743   745
  743   749
  741   746
  741   747
  741   748
  744   746
  744   747
  744   748
  749   746
  749   747
  749   748
  741   750
  744   750
  745   750
  742   751
  742   752
  749   758
  749   753
  749   754
  752   753
  752   754
  752   758
  750   755
  750   756
  750   757
  753   755
  753   756
  753   757
  758   755
  758   756
  758   757
  750   759
  753   759
  754   759
  751   760
  751   761
  758   767
  758   762
  758   763
  761   762
  761   763
  761   767
  759   764
  759   765
  759   766
  762   764
  762   765
  762   766
  767   764
  767   765
  767   766
  759   768
  762   768
  763   768
  760   769
  760   770
  767   776
  767   771
  767   772
  770   771
  770   772
  770   776
  768   773
  768   774
  768   775
  771   773
  771   774
  771   775
  776   773
  776   774
  776   775
  768   777
  771   777
  772   777
  769   778
  769   779
  776   785
  776   780
  776   781
  779   780
  779   781
  779   785
  777   782
  777   783
  777   784
  780   782
  780   783
  780   784
  785   782
  785   783
  785   784
  777   786
  780   786
  781   786
  778   787
  778   788
  785   794
  785   789
  785   790
  788   789
  788   790
  788   794
  786   791
  786   792
  786   793
  789   791
  789   792
  789   793
  794   791
  794   792
  794   793
  786   795
  789   795
  790   795
  787   796
  787   797
  794   803
  794   798
  794   799
  797   798
  797   799
  797   803
  795   800
  795   801
  795   802
  798   800
  798   801
  798   802
  803   800
  803   801
  803   802
  795   804
  798   804
  799   804
  796   805
  796   806
  803   812
  803   807
  803   808
  806   807
  806   808
  806   812
  804   809
  804   810
  804   811
  807   809
  807   810
  807   811
  812   809
  812   810
  812   811
  804   813
  807   813
  808   813
  805   814
  805   815
  812   821
  812   816
  812   817
  815   816
  815   817
  815   821
  813   818
  813   819
  813   820
  816   818
  816   819
  816   820
  821   818
  821   819
  821   820
  813   822
  816   822
  817   822
  814   823
  814   824
  821   830
  821   825
  821   826
  824   825
  824   826
  824   830
  822   827
  822   828
  822   829
  825   827
  825   828
  825   829
  830   827
  830   828
  830   829
  822   831
  825   831
  826   831
  823   832
  823   833
  830   839
  830   834
  830   835
  833   834
  833   835
  833   839
  831   836
  831   837
  831   838
  834   836
  834   837
  834   838
  839   836
  839   837
  839   838
  831   840
  834   840
  835   840
  832   841
  832   842
  839   848
  839   843
  839   844
  842   843
  842   844
  842   848
  840   845
  840   846
  840   847
  843   845
  843   846
  843   847
  848   845
  848   846
  848   847
  840   849
  843   849
  844   849
  841   850
  841   851
  848   857
  848   852
  848   853
  851   852
  851   853
  851   857
  849   854
  849   855
  849   856
  852   854
  852   855
  852   856
  857   854
  857   855
  857   856
  849   858
  852   858
  853   858
  850   859
  850   860
  857   866
  857   861
  857   862
  860   861
  860   862
  860   866
  858   863
  858   864
  858   865
  861   863
  861   864
  861   865
  866   863
  866   864
  866   865
  858   867
  861   867
  862   867
  859   868
  859   869
  866   875
  866   870
  866   871
  869   870
  869   871
  869   875
  867   872
  867   873
  867   874
  870   872
  870   873
  870   874
  875   872
  875   873
  875   874
  867   876
  870   876
  871   876
  868   877
  868   878
  875   884
  875   879
  875   880
  878   879
  878   880
  878   884
  876   881
  876   882
  876   883
  879   881
  879   882
  879   883
  884   881
  884   882
  884   883
  876   885
  879   885
  880   885
  877   886
  877   887
  884   893
  884   888
  884   889
  887   888
  887   889
  887   893
  885   890
  885   891
  885   892
  888   890
  888   891
  888   892
  893   890
  893   891
  893   892
  885   894
  888   894
  889   894
  886   895
  886   896
  893   898 
  893   897 
  893   900 
  896   897 
  896   898 
  896   900 
  894   899 
  897   899 
  900   899 
  894   901 
  894   902 
  894   903 
  897   901 
  897   902 
  897   903 
  898   901 
  898   902 
  898   903 
