# Supplementary material for: Computational Investigation of the Structural Properties of Poly(lactic acid) and Its Stereoisomers: Shape, Size, and Flexibility
Source: Macromolecules. 2025 Jul 15;58(16):8572–80. doi: 10.1021/acs.macromol.5c00918 (PMC12392737; doi:10.1021/acs.macromol.5c00918)
Supplement: Supplementary file 2 [file ma5c00918_si_002.zip › input_files/copo55D/initial.gro]

PLA 100mers
63210
    1SLS     O1    1   2.535   4.153   1.771 -0.4706 -0.4794 -0.5359
    1SLS     C2    2   2.596   4.195   1.886 -0.6196  0.1991 -0.6950
    1SLS     C3    3   2.737   4.141   1.898 -0.5940  0.4646  0.3351
    1SLS     O4    4   2.541   4.271   1.966  0.7820  0.1778  0.3297
    1SLS     H5    5   2.781   4.175   1.804 -0.7461  0.6779  0.3433
    1SLS    H10    6   2.583   4.085   1.727 -0.6159  2.0711 -5.2898
    1SLS     C6    7   2.812   4.198   2.017 -0.7054  0.0336  0.6152
    1SLS     H7    8   2.806   4.306   2.037  1.1258  0.4269 -0.7048
    1SLS     H8    9   2.776   4.151   2.109  1.5737  1.8090  2.5410
    1SLS     H9   10   2.914   4.163   2.028  0.1366  2.4993  1.3292
    2SLM     O1   11   2.717   4.001   1.907  0.0729  0.3329 -0.1219
    2SLM     C2   12   2.800   3.925   1.838 -0.2127  0.0034 -0.1053
    2SLM     C3   13   2.758   3.782   1.864 -0.1837 -0.0269 -0.2214
    2SLM     O4   14   2.889   3.962   1.766  0.0982 -0.2067  0.1666
    2SLM     H5   15   2.650   3.769   1.877  0.0190  0.1709  2.0448
    2SLM     C6   16   2.843   3.715   1.970  0.1849  0.2889 -0.3121
    2SLM     H7   17   2.822   3.613   2.005  1.0557  1.0497  2.7400
    2SLM     H8   18   2.810   3.759   2.065  0.4968 -1.1152  0.4792
    2SLM     H9   19   2.946   3.744   1.951  0.7518 -1.7780 -0.5896
    3SLM     O1   20   2.786   3.706   1.749 -0.0382 -0.2378 -0.0469
    3SLM     C2   21   2.728   3.719   1.631 -0.5960 -0.9384  0.1380
    3SLM     C3   22   2.769   3.607   1.538 -0.6784 -0.4210 -0.5283
    3SLM     O4   23   2.647   3.806   1.611  0.0802 -0.2252  0.4112
    3SLM     H5   24   2.717   3.614   1.442  0.9503 -3.6811 -1.7699
    3SLM     C6   25   2.907   3.609   1.476 -0.1503 -0.3543  0.6374
    3SLM     H7   26   2.980   3.550   1.533 -0.4893 -2.1972 -0.7431
    3SLM     H8   27   2.906   3.570   1.374 -3.4776  1.0329  0.0241
    3SLM     H9   28   2.947   3.708   1.455 -0.9848  0.0352  0.8516
    4SLM     O1   29   2.743   3.481   1.595  0.0633 -0.1379  0.4576
    4SLM     C2   30   2.621   3.432   1.578  0.2952 -0.5728  0.0152
    4SLM     C3   31   2.625   3.283   1.604 -0.5898 -0.6106 -0.0614
    4SLM     O4   32   2.528   3.499   1.544  0.4827 -0.4206 -0.1989
    4SLM     H5   33   2.684   3.236   1.525  2.9076  3.2455 -0.0867
    4SLM     C6   34   2.706   3.235   1.723  0.5150  0.4551 -0.3639
    4SLM     H7   35   2.685   3.275   1.823  1.5752  1.9354 -0.6967
    4SLM     H8   36   2.716   3.127   1.718 -1.3115  0.2700 -1.1047
    4SLM     H9   37   2.814   3.250   1.715  0.7716 -1.8914 -2.1326
    5SLM     O1   38   2.493   3.239   1.626 -0.4340 -0.7147  0.6970
    5SLM     C2   39   2.416   3.209   1.522  0.0877  0.2476  0.0168
    5SLM     C3   40   2.294   3.134   1.571  0.0448  0.3737  0.1040
    5SLM     O4   41   2.442   3.241   1.409  0.3803 -0.5470 -0.1537
    5SLM     H5   42   2.284   3.068   1.484  0.3461 -4.6182  3.4955
    5SLM     C6   43   2.304   3.067   1.706  0.6981 -0.0147 -0.1315
    5SLM     H7   44   2.282   3.138   1.786 -0.9801  1.9932 -2.2440
    5SLM     H8   45   2.215   3.003   1.703  0.5885 -0.0179  1.9211
    5SLM     H9   46   2.401   3.019   1.722  0.4508 -0.0373  1.5313
    6SLM     O1   47   2.199   3.238   1.578 -0.1342  0.1880  0.4620
    6SLM     C2   48   2.081   3.216   1.522  0.1262  0.2523 -0.1263
    6SLM     C3   49   1.999   3.340   1.494 -0.3790 -0.1671 -0.5253
    6SLM     O4   50   2.042   3.105   1.498 -0.0828  0.3120 -0.0679
    6SLM     H5   51   2.053   3.420   1.545 -1.7109  1.4550 -1.5586
    6SLM     C6   52   1.983   3.347   1.343 -0.6712 -0.5392 -0.5145
    6SLM     H7   53   1.929   3.439   1.319 -4.2972 -1.5805  2.7150
    6SLM     H8   54   2.078   3.355   1.288 -0.6826 -2.3136 -0.8269
    6SLM     H9   55   1.928   3.261   1.305  1.6353 -2.4258  0.1617
    7SLM     O1   56   1.875   3.326   1.560 -0.1130 -0.1078 -0.0095
    7SLM     C2   57   1.878   3.349   1.690  0.2790 -0.4154  0.0387
    7SLM     C3   58   1.743   3.359   1.757  0.1571 -0.7212 -0.1659
    7SLM     O4   59   1.977   3.368   1.756  0.0384 -0.2826  0.3631
    7SLM     H5   60   1.689   3.276   1.710  1.1033 -0.6859 -1.3795
    7SLM     C6   61   1.686   3.499   1.740  0.5520 -0.5566 -0.1333
    7SLM     H7   62   1.738   3.574   1.680  0.5220  1.2667  2.0086
    7SLM     H8   63   1.691   3.544   1.839  0.5150 -1.4029  0.2669
    7SLM     H9   64   1.587   3.487   1.695 -0.3325 -2.8372  2.1409
    8SLM     O1   65   1.740   3.323   1.893  0.0961  0.0584  0.0397
    8SLM     C2   66   1.798   3.211   1.931  0.1308  0.0596 -0.0103
    8SLM     C3   67   1.800   3.201   2.082 -0.3175 -0.1973 -0.0198
    8SLM     O4   68   1.833   3.116   1.866  0.5981  0.0427  0.2624
    8SLM     H5   69   1.707   3.143   2.089  0.4133 -1.3660  0.3017
    8SLM     C6   70   1.794   3.331   2.159 -0.6660 -0.6026  0.6479
    8SLM     H7   71   1.695   3.377   2.152 -1.7845 -3.0415 -0.7508
    8SLM     H8   72   1.868   3.408   2.136 -0.9871 -0.8808 -1.5223
    8SLM     H9   73   1.797   3.322   2.268 -2.0421  3.4735  1.2020
    9SLM     O1   74   1.913   3.118   2.101  0.0544  0.1564 -0.6580
    9SLM     C2   75   1.911   3.045   2.211  0.0073  0.1471 -0.6651
    9SLM     C3   76   2.040   2.968   2.226 -0.1816  0.0173  0.4004
    9SLM     O4   77   1.819   3.033   2.288  0.4737 -0.6126 -0.2176
    9SLM     H5   78   2.061   2.906   2.138  1.9898  0.3441  0.6437
    9SLM     C6   79   2.160   3.059   2.241  0.0811 -0.2558 -0.0143
    9SLM     H7   80   2.111   3.146   2.285 -1.2016 -0.1269 -1.5860
    9SLM     H8   81   2.240   3.028   2.309 -0.0998  0.5574  0.5745
    9SLM     H9   82   2.202   3.094   2.146 -1.4376  1.5456 -0.0765
   10SLM     O1   83   2.035   2.897   2.348 -0.9753  0.0624  0.4013
   10SLM     C2   84   2.033   2.765   2.352  0.9911 -0.0212 -0.1510
   10SLM     C3   85   2.059   2.718   2.493  0.0606  0.2500  0.1176
   10SLM     O4   86   2.013   2.696   2.256  0.3459  0.2038 -0.1831
   10SLM     H5   87   1.977   2.743   2.561 -0.0662 -1.5563  0.6588
   10SLM     C6   88   2.187   2.769   2.556 -0.0185  0.3243  0.2196
   10SLM     H7   89   2.199   2.721   2.653 -0.4730 -0.7510 -0.2473
   10SLM     H8   90   2.280   2.761   2.499 -0.4350  1.7953 -0.7270
   10SLM     H9   91   2.173   2.874   2.584  0.4167  0.6470 -0.7100
   11SLM     O1   92   2.061   2.579   2.472  0.2726  0.2674  0.0242
   11SLM     C2   93   2.006   2.500   2.563 -0.1474  0.4115 -0.1059
   11SLM     C3   94   2.007   2.355   2.521  0.5723  0.1747  0.7020
   11SLM     O4   95   1.935   2.533   2.654 -0.4285 -0.8493  0.1477
   11SLM     H5   96   2.101   2.344   2.466  0.5168 -1.1998  0.8566
   11SLM     C6   97   1.905   2.311   2.417  0.6466 -0.4354  0.8868
   11SLM     H7   98   1.878   2.383   2.340 -0.3175  0.4844  2.0504
   11SLM     H8   99   1.814   2.302   2.476  0.0367 -2.1904 -0.2509
   11SLM     H9  100   1.933   2.211   2.381  1.2933 -0.1328  0.5243
   12SLM     O1  101   2.010   2.265   2.629  0.3377  0.0481  0.6050
   12SLM     C2  102   2.106   2.277   2.720  0.3089  0.2526  0.6089
   12SLM     C3  103   2.108   2.162   2.818  0.1114 -0.2634  0.0141
   12SLM     O4  104   2.202   2.348   2.709  0.5295 -0.0007  0.8539
   12SLM     H5  105   2.010   2.115   2.808  0.2518 -0.5863  0.1063
   12SLM     C6  106   2.194   2.047   2.768  0.2805 -0.3772  0.5646
   12SLM     H7  107   2.289   2.091   2.737 -0.1017 -0.9296 -1.5015
   12SLM     H8  108   2.215   1.968   2.841  2.6257 -1.8834 -1.5759
   12SLM     H9  109   2.144   1.995   2.686  1.5376 -0.6016 -0.0829
   13SLM     O1  110   2.126   2.181   2.956  0.5697  0.5315 -0.1492
   13SLM     C2  111   2.091   2.289   3.025 -0.0391  0.0348  0.3361
   13SLM     C3  112   2.107   2.264   3.173 -0.1525 -0.3009  0.2936
   13SLM     O4  113   2.037   2.381   2.969  0.5361 -0.0234 -0.3299
   13SLM     H5  114   2.211   2.237   3.192 -0.6661 -2.4995  0.2286
   13SLM     C6  115   2.077   2.386   3.258 -0.0770 -0.2699  0.2759
   13SLM     H7  116   1.968   2.399   3.264 -0.0482 -0.5821  3.4981
   13SLM     H8  117   2.109   2.371   3.361  1.5342  3.5692  0.4996
   13SLM     H9  118   2.117   2.476   3.211 -1.6643 -0.3907 -1.4387
   14SLM     O1  119   2.014   2.173   3.228 -0.1224 -0.3464  0.2703
   14SLM     C2  120   2.047   2.052   3.269 -0.0172 -0.5814 -0.5015
   14SLM     C3  121   1.931   1.971   3.322  0.1968 -0.2179  0.5454
   14SLM     O4  122   2.157   2.003   3.260  0.4121  0.2434  0.1605
   14SLM     H5  123   1.838   2.028   3.319  1.5222  2.4684  4.0179
   14SLM     C6  124   1.966   1.938   3.466  0.9121 -0.6022  0.2913
   14SLM     H7  125   2.055   1.876   3.480  1.0586 -0.0923  1.7853
   14SLM     H8  126   1.884   1.881   3.512  0.4738 -0.9282 -0.8465
   14SLM     H9  127   1.960   2.033   3.518  3.8224 -0.9948  1.5384
   15SLM     O1  128   1.909   1.853   3.248 -0.3135  0.1355  0.1211
   15SLM     C2  129   1.904   1.854   3.116 -0.8216  0.2119  0.1411
   15SLM     C3  130   1.889   1.712   3.067 -0.1698  0.0497  0.4008
   15SLM     O4  131   1.901   1.952   3.047  0.2773 -0.0032 -0.2230
   15SLM     H5  132   1.780   1.706   3.057 -0.1665  0.8198 -0.2008
   15SLM     C6  133   1.941   1.680   2.927  0.3232  0.5819  0.4600
   15SLM     H7  134   2.044   1.718   2.921 -0.4158  2.8000  0.7539
   15SLM     H8  135   1.928   1.580   2.887 -1.1234  1.1413 -0.5211
   15SLM     H9  136   1.883   1.731   2.850 -0.0110 -0.4299  0.0368
   16SLM     O1  137   1.952   1.613   3.144  0.3378  0.1118  0.0767
   16SLM     C2  138   1.883   1.547   3.236  0.0119  0.2922 -0.0365
   16SLM     C3  139   1.962   1.473   3.341 -0.6480  0.1408  0.3621
   16SLM     O4  140   1.764   1.556   3.226  0.0381  0.5427 -0.1264
   16SLM     H5  141   1.997   1.381   3.293 -1.5802 -0.3459  0.6035
   16SLM     C6  142   2.087   1.548   3.384  0.1741 -1.5213  1.0165
   16SLM     H7  143   2.055   1.630   3.449 -1.6775  0.7597 -2.4180
   16SLM     H8  144   2.149   1.472   3.432 -0.4918 -2.0270  1.0906
   16SLM     H9  145   2.149   1.583   3.300 -0.0190 -3.4180  0.0262
   17SLM     O1  146   1.885   1.445   3.455 -0.4452 -0.5212  0.3445
   17SLM     C2  147   1.852   1.318   3.473 -0.8293 -0.5855 -0.7693
   17SLM     C3  148   1.749   1.301   3.582  0.1236 -0.2314  0.1991
   17SLM     O4  149   1.903   1.232   3.407  0.0710 -0.0253 -0.8184
   17SLM     H5  150   1.788   1.348   3.673  0.5418  1.5501 -0.8498
   17SLM     C6  151   1.715   1.160   3.627 -0.0027 -0.0748  0.5962
   17SLM     H7  152   1.806   1.116   3.667  0.5729  0.7230  0.1715
   17SLM     H8  153   1.684   1.098   3.543 -3.3841  0.6436  1.1610
   17SLM     H9  154   1.635   1.163   3.702 -0.8568  4.6670 -0.1641
   18SLM     O1  155   1.633   1.370   3.541  0.2831 -0.4598 -0.6522
   18SLM     C2  156   1.604   1.476   3.615 -0.2983 -0.9342 -0.1846
   18SLM     C3  157   1.502   1.567   3.551 -0.1925  0.2514  1.2684
   18SLM     O4  158   1.646   1.503   3.724 -0.8506 -0.3549 -0.1124
   18SLM     H5  159   1.499   1.561   3.442  0.9628 -1.7541  1.2977
   18SLM     C6  160   1.374   1.494   3.588 -0.4652  0.3978  0.6255
   18SLM     H7  161   1.277   1.544   3.574 -3.1083 -3.7527  2.3064
   18SLM     H8  162   1.374   1.410   3.518 -0.2515 -0.0654  1.1744
   18SLM     H9  163   1.373   1.458   3.691 -0.6231  0.7882  0.7627
   19SLM     O1  164   1.500   1.698   3.601  0.0940  0.4167  0.8538
   19SLM     C2  165   1.596   1.784   3.571  0.5283 -0.3078  0.1330
   19SLM     C3  166   1.592   1.917   3.643  0.0405 -0.1377 -0.2046
   19SLM     O4  167   1.679   1.754   3.490  0.6188  0.6446 -0.1346
   19SLM     H5  168   1.655   1.973   3.574 -0.6242  0.5323 -0.2808
   19SLM     C6  169   1.651   1.903   3.782  0.2981 -0.2769 -0.3261
   19SLM     H7  170   1.662   2.010   3.800 -1.8760  0.5908 -3.3499
   19SLM     H8  171   1.736   1.836   3.791  3.0022  3.0620  1.4198
   19SLM     H9  172   1.587   1.858   3.859  1.3753 -0.0996  0.7100
   20SLM     O1  173   1.457   1.957   3.651 -0.1569 -0.7315 -0.4737
   20SLM     C2  174   1.428   2.085   3.631  0.3352 -0.4891  0.3193
   20SLM     C3  175   1.279   2.109   3.627  0.4483  0.1434 -0.1603
   20SLM     O4  176   1.513   2.170   3.626 -0.2464  0.0924  0.3305
   20SLM     H5  177   1.222   2.017   3.639 -1.6403  1.5697  1.5824
   20SLM     C6  178   1.229   2.164   3.494  0.2355  0.0806 -0.1061
   20SLM     H7  179   1.121   2.181   3.496  0.2722  0.3185 -0.2198
   20SLM     H8  180   1.259   2.084   3.426  2.8646  1.5426 -0.8251
   20SLM     H9  181   1.262   2.262   3.460 -2.7544  1.1689 -0.0869
   21SLM     O1  182   1.253   2.214   3.718 -0.4148  0.2154 -0.4863
   21SLM     C2  183   1.143   2.220   3.791 -0.1314  0.1629 -0.0570
   21SLM     C3  184   1.152   2.325   3.900  0.2175  0.1048 -0.0277
   21SLM     O4  185   1.047   2.152   3.767 -0.0950  0.2365 -0.4092
   21SLM     H5  186   1.142   2.427   3.863  1.2726  0.6612  1.1897
   21SLM     C6  187   1.046   2.312   4.008  0.3050 -0.8526 -0.0470
   21SLM     H7  188   1.066   2.388   4.084  2.5420 -0.9723 -0.4457
   21SLM     H8  189   0.958   2.351   3.957 -0.3163 -0.3991  1.3330
   21SLM     H9  190   1.042   2.212   4.052  1.5413 -1.5248 -1.3616
   22SLM     O1  191   1.275   2.320   3.968  0.1538  0.4032  0.1099
   22SLM     C2  192   1.357   2.423   3.974  0.2403  0.3425 -0.0215
   22SLM     C3  193   1.495   2.387   4.025  0.3118  0.0158 -0.4407
   22SLM     O4  194   1.319   2.530   3.935 -0.6942 -0.0660 -0.2346
   22SLM     H5  195   1.487   2.345   4.126 -0.8651  0.8780 -0.1565
   22SLM     C6  196   1.570   2.279   3.950  0.5550 -0.1245  0.0029
   22SLM     H7  197   1.580   2.311   3.846  1.4750  0.6749  0.3237
   22SLM     H8  198   1.674   2.265   3.983  0.3888 -0.2957  0.4668
   22SLM     H9  199   1.534   2.179   3.977 -1.1819  1.0097  2.1879
   23SLM     O1  200   1.587   2.494   4.029  0.3413 -0.0189 -0.1451
   23SLM     C2  201   1.595   2.559   4.144  0.1513 -0.4476  0.1142
   23SLM     C3  202   1.713   2.653   4.138 -0.0077 -0.2860 -0.6166
   23SLM     O4  203   1.533   2.530   4.243 -0.3039  0.2218  0.0309
   23SLM     H5  204   1.694   2.733   4.067  0.8065  1.3010  0.8904
   23SLM     C6  205   1.837   2.568   4.117 -0.1347 -0.7681  0.5117
   23SLM     H7  206   1.850   2.494   4.196 -1.5256 -0.1004  1.3986
   23SLM     H8  207   1.916   2.641   4.138 -0.9292  0.6320 -1.1311
   23SLM     H9  208   1.865   2.527   4.020 -3.7059 -2.5553  0.0991
   24SLM     O1  209   1.726   2.720   4.261 -0.1996 -0.1332 -0.6794
   24SLM     C2  210   1.636   2.806   4.305  0.4669 -0.0194  0.5022
   24SLM     C3  211   1.652   2.836   4.452  0.1607  0.1157  0.5081
   24SLM     O4  212   1.541   2.840   4.239  0.5219 -0.1692  0.3462
   24SLM     H5  213   1.687   2.938   4.469 -2.5285  1.4105 -1.0055
   24SLM     C6  214   1.511   2.845   4.508  0.1342 -0.1560  0.4825
   24SLM     H7  215   1.447   2.906   4.444 -0.5078 -0.5374  0.7532
   24SLM     H8  216   1.455   2.751   4.513 -1.0744  0.4260 -1.2404
   24SLM     H9  217   1.533   2.901   4.599  2.8575 -1.8481  0.9948
   25SLM     O1  218   1.712   2.730   4.523  0.3565 -0.3122 -0.2940
   25SLM     C2  219   1.836   2.747   4.564  0.1588 -0.0216  0.1882
   25SLM     C3  220   1.882   2.647   4.668  0.5307 -0.3438 -0.2807
   25SLM     O4  221   1.913   2.827   4.519 -0.4394  0.2529 -0.3575
   25SLM     H5  222   1.980   2.610   4.638 -0.2969 -0.3147 -3.3048
   25SLM     C6  223   1.918   2.720   4.796  0.1875 -0.5983 -0.0387
   25SLM     H7  224   1.940   2.658   4.884  0.4185 -0.6870 -0.1578
   25SLM     H8  225   1.995   2.792   4.767 -0.8093  1.2338  1.5843
   25SLM     H9  226   1.835   2.786   4.823  2.4721  3.0443 -1.1776
   26SLM     O1  227   1.779   2.558   4.703 -0.1173  0.3847 -0.2887
   26SLM     C2  228   1.786   2.435   4.653  0.0022 -0.2872  1.3160
   26SLM     C3  229   1.655   2.367   4.685  0.0192 -0.8336  0.2561
   26SLM     O4  230   1.871   2.392   4.579 -0.6016  0.8214 -0.0735
   26SLM     H5  231   1.665   2.260   4.663 -0.4768 -1.0528  1.0758
   26SLM     C6  232   1.553   2.426   4.591  0.6752 -0.6422 -0.3481
   26SLM     H7  233   1.473   2.351   4.595  0.3258 -0.2810 -0.4393
   26SLM     H8  234   1.589   2.460   4.494  0.1677 -0.3862 -0.4534
   26SLM     H9  235   1.517   2.513   4.648  1.7576  0.5961 -1.4871
   27SLM     O1  236   1.626   2.378   4.822 -0.9211  0.0244 -0.0031
   27SLM     C2  237   1.605   2.270   4.896 -0.5772 -0.0487 -0.0086
   27SLM     C3  238   1.617   2.301   5.044  0.4845  0.0579 -0.1118
   27SLM     O4  239   1.581   2.163   4.848  0.4560  0.0703 -0.8161
   27SLM     H5  240   1.672   2.395   5.055  1.0803  0.1204 -2.7485
   27SLM     C6  241   1.481   2.307   5.110 -0.0620 -1.0561 -1.0986
   27SLM     H7  242   1.453   2.413   5.103  1.3645 -0.3468  2.0546
   27SLM     H8  243   1.410   2.238   5.063 -0.1906 -1.5908 -0.1359
   27SLM     H9  244   1.490   2.278   5.215 -2.3872  3.2869  0.5722
   28SLM     O1  245   1.686   2.196   5.109  0.2468  0.1813  0.3421
   28SLM     C2  246   1.802   2.224   5.164  0.4026  0.2430 -0.0147
   28SLM     C3  247   1.823   2.123   5.274 -0.7369 -0.0363 -0.0456
   28SLM     O4  248   1.867   2.323   5.138 -0.0388  0.4406 -0.3623
   28SLM     H5  249   1.754   2.038   5.282 -1.2737  0.3324 -0.6349
   28SLM     C6  250   1.812   2.184   5.412  0.4658 -0.8191  0.4103
   28SLM     H7  251   1.890   2.260   5.417 -0.6098  0.5842 -2.3460
   28SLM     H8  252   1.831   2.118   5.498  3.0420 -2.1454 -1.0454
   28SLM     H9  253   1.722   2.245   5.424  0.4847 -0.0157 -2.8594
   29SLM     O1  254   1.951   2.065   5.267 -0.5244  0.4461 -0.1931
   29SLM     C2  255   1.993   1.990   5.166  0.0254  0.5027 -0.0126
   29SLM     C3  256   2.132   1.942   5.200 -0.1102 -0.0118 -0.1761
   29SLM     O4  257   1.921   1.957   5.076 -0.0258  0.6106 -0.0111
   29SLM     H5  258   2.120   1.911   5.304  1.0036  2.0942  0.6480
   29SLM     C6  259   2.236   2.053   5.193  0.7903 -0.8940 -1.2409
   29SLM     H7  260   2.332   2.025   5.236 -1.6586 -4.7894  2.5534
   29SLM     H8  261   2.205   2.143   5.248 -0.9405 -0.0821 -3.3802
   29SLM     H9  262   2.247   2.092   5.092 -2.7075  3.1181 -0.3734
   30SLM     O1  263   2.178   1.836   5.119 -0.1313  0.1018 -0.3358
   30SLM     C2  264   2.135   1.713   5.138  0.0461 -0.0081 -0.6362
   30SLM     C3  265   2.198   1.616   5.041  0.0679 -0.3926 -0.2371
   30SLM     O4  266   2.072   1.688   5.237  0.0269  0.3511 -0.5558
   30SLM     H5  267   2.193   1.675   4.950  1.0696  3.2659  1.8896
   30SLM     C6  268   2.344   1.586   5.069 -0.1180 -0.6989  0.4273
   30SLM     H7  269   2.404   1.678   5.072 -0.1103 -0.6865 -0.0428
   30SLM     H8  270   2.373   1.529   5.158  1.1257 -0.4556  0.2063
   30SLM     H9  271   2.379   1.522   4.988  0.4282  1.5360 -1.2176
   31SLM     O1  272   2.131   1.492   5.041 -0.2101 -0.2416 -0.3155
   31SLM     C2  273   2.070   1.450   4.932 -0.6113 -0.3306 -0.0592
   31SLM     C3  274   2.030   1.306   4.957 -0.0288 -0.3590  0.7262
   31SLM     O4  275   2.050   1.506   4.827 -0.1737 -0.7789 -0.3863
   31SLM     H5  276   2.044   1.272   4.854 -1.5394  1.0638  0.0156
   31SLM     C6  277   2.115   1.225   5.054  0.0872 -0.2036  0.7540
   31SLM     H7  278   2.106   1.259   5.157  2.1098 -1.0404  1.2602
   31SLM     H8  279   2.090   1.119   5.055  1.7699 -0.7343 -1.7935
   31SLM     H9  280   2.217   1.232   5.014  0.0751 -1.2070  0.5268
   32SLM     O1  281   1.893   1.315   4.986 -0.2385  0.3879 -0.4330
   32SLM     C2  282   1.823   1.217   4.931 -0.2515 -0.1313  0.4923
   32SLM     C3  283   1.675   1.239   4.951 -0.2483  0.2097  0.1380
   32SLM     O4  284   1.877   1.125   4.875 -0.3647  0.0445  0.0958
   32SLM     H5  285   1.617   1.158   4.907 -1.5897  2.4944 -2.6868
   32SLM     C6  286   1.653   1.231   5.101 -0.1020  0.3988  0.1704
   32SLM     H7  287   1.709   1.153   5.152  0.0818 -0.7754 -1.7049
   32SLM     H8  288   1.666   1.321   5.161 -1.0874  1.1754 -0.7289
   32SLM     H9  289   1.548   1.204   5.118  0.4825 -1.9132  0.3444
   33SLM     O1  290   1.633   1.354   4.881  0.1602  0.4289  0.2475
   33SLM     C2  291   1.540   1.349   4.787  0.9148  0.0425 -0.4891
   33SLM     C3  292   1.511   1.486   4.731  0.0188 -0.0159 -0.1959
   33SLM     O4  293   1.492   1.247   4.745 -0.0754  0.2856  0.0078
   33SLM     H5  294   1.404   1.493   4.710  0.5545  2.3122 -2.8159
   33SLM     C6  295   1.581   1.499   4.597 -0.3225 -0.0227 -0.3755
   33SLM     H7  296   1.592   1.606   4.575  0.3374  0.0321  0.1748
   33SLM     H8  297   1.510   1.458   4.524  1.6306 -2.8630 -0.8466
   33SLM     H9  298   1.678   1.453   4.577  0.8624  2.5957 -1.1448
   34SLM     O1  299   1.549   1.595   4.812 -0.4773  0.2269 -0.2876
   34SLM     C2  300   1.491   1.619   4.929 -0.0822  0.0957 -0.0618
   34SLM     C3  301   1.551   1.742   4.992  0.2747 -0.0337 -0.1479
   34SLM     O4  302   1.403   1.557   4.983  0.0270  0.3240  0.3792
   34SLM     H5  303   1.657   1.760   4.971  0.1163  3.8480  1.6475
   34SLM     C6  304   1.490   1.870   4.939  0.1439  0.4982  1.2575
   34SLM     H7  305   1.534   1.883   4.840  2.2520  1.7550  2.2909
   34SLM     H8  306   1.380   1.869   4.936 -0.1172  4.0428  3.3819
   34SLM     H9  307   1.526   1.956   4.996  1.8532  0.7774 -0.1617
   35SLM     O1  308   1.516   1.752   5.128  0.0287  0.3134 -0.2343
   35SLM     C2  309   1.587   1.679   5.213 -0.5435 -0.4013 -0.3597
   35SLM     C3  310   1.507   1.672   5.342 -0.3695  0.2101 -0.2134
   35SLM     O4  311   1.695   1.633   5.188 -0.3423  0.3038 -0.8197
   35SLM     H5  312   1.401   1.647   5.337  0.0227 -2.0596  1.3196
   35SLM     C6  313   1.548   1.794   5.422  0.1307 -0.3972  0.4633
   35SLM     H7  314   1.562   1.779   5.530  3.5489 -0.0286  0.1842
   35SLM     H8  315   1.476   1.872   5.397  2.0255  2.1983  2.5382
   35SLM     H9  316   1.643   1.830   5.383  0.5526 -0.8370  1.0478
   36SLM     O1  317   1.554   1.550   5.395  0.2848  0.7490  0.4666
   36SLM     C2  318   1.496   1.493   5.499 -0.1761 -0.6406 -0.5137
   36SLM     C3  319   1.540   1.351   5.527  0.2329 -0.2821  0.7484
   36SLM     O4  320   1.424   1.564   5.563  0.4786 -0.4980  0.0858
   36SLM     H5  321   1.630   1.336   5.467 -0.6549 -3.7944  0.0685
   36SLM     C6  322   1.563   1.337   5.677 -0.6285  0.5451  0.9728
   36SLM     H7  323   1.631   1.252   5.689 -3.5564 -1.8896  1.5469
   36SLM     H8  324   1.603   1.426   5.725  0.9498 -1.4255  3.5971
   36SLM     H9  325   1.473   1.332   5.739 -2.3850  5.0791 -0.7458
   37SLM     O1  326   1.443   1.267   5.470 -0.1412  0.7922 -0.2374
   37SLM     C2  327   1.474   1.138   5.465 -0.1261  0.7916 -0.1281
   37SLM     C3  328   1.350   1.064   5.419  0.3329 -0.0450 -0.0365
   37SLM     O4  329   1.579   1.093   5.502 -0.5314 -0.4683 -0.4756
   37SLM     H5  330   1.263   1.083   5.481 -0.9607 -1.3324 -1.3659
   37SLM     C6  331   1.367   0.915   5.400 -0.0986 -0.1098  0.0829
   37SLM     H7  332   1.275   0.873   5.360  0.8766 -0.4352 -1.9506
   37SLM     H8  333   1.363   0.875   5.502  0.9840 -0.3851  0.0371
   37SLM     H9  334   1.461   0.887   5.351  2.0731  3.8913  1.4736
   38SLM     O1  335   1.328   1.123   5.292 -0.0753 -0.0642  0.0249
   38SLM     C2  336   1.206   1.163   5.259  0.0963 -0.0330 -0.5757
   38SLM     C3  337   1.213   1.233   5.126 -0.0306  0.2611 -0.4257
   38SLM     O4  338   1.113   1.141   5.331  0.1596  0.7703 -0.2483
   38SLM     H5  339   1.296   1.304   5.130 -1.0432  1.5087 -0.5004
   38SLM     C6  340   1.225   1.136   5.010 -0.2031 -0.6031  0.2783
   38SLM     H7  341   1.296   1.053   5.026  3.2081  2.0088 -0.1196
   38SLM     H8  342   1.125   1.102   4.984 -0.5423  1.8270 -1.8357
   38SLM     H9  343   1.261   1.191   4.923  0.9077  2.9809  2.7553
   39SLM     O1  344   1.102   1.321   5.115 -0.6753 -0.4695  0.1436
   39SLM     C2  345   1.117   1.449   5.141  0.1306 -0.2831 -1.1114
   39SLM     C3  346   0.987   1.524   5.122 -0.0260 -0.0947  0.4918
   39SLM     O4  347   1.216   1.505   5.179 -0.3969  0.0634 -0.2116
   39SLM     H5  348   0.954   1.556   5.221  1.9121 -0.5690  1.3305
   39SLM     C6  349   1.000   1.653   5.043 -0.4807 -0.2823  0.1024
   39SLM     H7  350   1.086   1.702   5.088  0.1926 -0.9381 -0.4545
   39SLM     H8  351   1.021   1.653   4.936  4.4126 -4.3727  0.6913
   39SLM     H9  352   0.912   1.714   5.069 -3.1245 -3.4187 -0.8065
   40SLM     O1  353   0.889   1.445   5.057  0.3034 -0.1328  0.0330
   40SLM     C2  354   0.778   1.423   5.126  0.3373  0.1137  0.1703
   40SLM     C3  355   0.688   1.350   5.028  0.1473 -0.2356  0.6012
   40SLM     O4  356   0.754   1.459   5.238  0.0524 -0.5680  0.3348
   40SLM     H5  357   0.713   1.371   4.924 -0.4933 -1.2908  0.2252
   40SLM     C6  358   0.548   1.401   5.057  0.0102  0.2453 -0.8256
   40SLM     H7  359   0.477   1.370   4.980  2.0404  2.0777 -3.6341
   40SLM     H8  360   0.541   1.509   5.072  1.1782  0.3247 -0.7267
   40SLM     H9  361   0.508   1.376   5.156  3.3848  2.8859  1.4742
   41SLM     O1  362   0.693   1.211   5.052 -0.0325 -0.2160  0.7539
   41SLM     C2  363   0.776   1.137   4.981 -0.2721  0.1745  0.0566
   41SLM     C3  364   0.796   0.999   5.039 -0.1801  0.1287 -0.0836
   41SLM     O4  365   0.836   1.178   4.885 -0.1094 -0.3305 -0.0590
   41SLM     H5  366   0.898   0.966   5.019  0.7381  1.7740  1.5958
   41SLM     C6  367   0.764   0.980   5.186  0.7532  0.5997  0.1870
   41SLM     H7  368   0.833   1.047   5.239  2.7363 -1.2077  0.0323
   41SLM     H8  369   0.661   1.008   5.210  1.7119  1.5313  3.9800
   41SLM     H9  370   0.788   0.880   5.225 -3.0330 -0.6312 -0.2812
   42SLM     O1  371   0.715   0.910   4.966 -0.0419 -0.4164  0.4157
   42SLM     C2  372   0.757   0.839   4.863 -0.3489  0.7842 -0.5715
   42SLM     C3  373   0.898   0.843   4.808 -0.3804 -0.0982 -0.7348
   42SLM     O4  374   0.675   0.771   4.808  0.0671 -0.5402  0.3751
   42SLM     H5  375   0.964   0.906   4.868  1.8382 -4.1776  1.5752
   42SLM     C6  376   0.891   0.898   4.666  0.6760  0.7389 -0.4733
   42SLM     H7  377   0.987   0.864   4.626  0.4486  1.1968 -1.4160
   42SLM     H8  378   0.903   1.005   4.651  0.4250  0.5818 -1.9046
   42SLM     H9  379   0.805   0.866   4.607  1.0517 -2.7947  0.6024
   43SLM     O1  380   0.969   0.721   4.819 -0.3525 -0.0377 -0.2421
   43SLM     C2  381   0.970   0.654   4.933  0.2345  0.2769 -0.0589
   43SLM     C3  382   1.019   0.515   4.899  0.3753  0.4420 -0.5322
   43SLM     O4  383   0.935   0.683   5.044  0.3190 -0.0341  0.0515
   43SLM     H5  384   1.048   0.464   4.991 -0.5208  1.1246  0.1467
   43SLM     C6  385   0.901   0.432   4.853 -0.6199  1.0558  0.8623
   43SLM     H7  386   0.946   0.344   4.807  4.4806  3.7618  0.0314
   43SLM     H8  387   0.835   0.411   4.938 -2.1679 -5.0654 -1.3584
   43SLM     H9  388   0.844   0.482   4.774  1.3022  2.1978  0.1252
   44SLM     O1  389   1.116   0.509   4.796  0.1089  0.7069 -0.8006
   44SLM     C2  390   1.242   0.531   4.831  0.0636  0.1202 -0.2460
   44SLM     C3  391   1.339   0.510   4.717  0.2008  0.7042 -0.2353
   44SLM     O4  392   1.280   0.567   4.938  0.2983  0.8619 -0.5759
   44SLM     H5  393   1.283   0.501   4.624  0.1109 -2.2338  0.0238
   44SLM     C6  394   1.405   0.374   4.720  0.0528  0.6273 -0.4931
   44SLM     H7  395   1.419   0.353   4.826 -1.0898 -0.0309 -0.4562
   44SLM     H8  396   1.487   0.364   4.648 -0.6670  1.3146 -1.4296
   44SLM     H9  397   1.339   0.289   4.700  0.7646 -0.2512  0.7517
   45SLM     O1  398   1.436   0.613   4.713  0.4608  0.4400 -0.9131
   45SLM     C2  399   1.402   0.738   4.688 -0.2751  0.3912 -0.2147
   45SLM     C3  400   1.510   0.835   4.730 -0.6469  0.4621  0.5960
   45SLM     O4  401   1.295   0.772   4.646 -0.4006 -0.2967 -0.4642
   45SLM     H5  402   1.463   0.929   4.760  0.2033  0.6963  1.2515
   45SLM     C6  403   1.595   0.872   4.610  0.4458 -0.3861  1.0832
   45SLM     H7  404   1.600   0.803   4.525 -0.3101  1.4031 -0.5045
   45SLM     H8  405   1.693   0.913   4.633  1.1043  0.9376 -3.1056
   45SLM     H9  406   1.541   0.946   4.550  0.4828 -2.5100 -1.7863
   46SLM     O1  407   1.605   0.788   4.823 -0.4121  0.0603  0.1592
   46SLM     C2  408   1.585   0.798   4.954 -0.3684  0.2083  0.1546
   46SLM     C3  409   1.701   0.747   5.036 -0.3506  0.0492  0.0296
   46SLM     O4  410   1.479   0.835   4.995 -0.0898  0.3226  0.7840
   46SLM     H5  411   1.659   0.677   5.109  0.3166 -0.5625 -0.1612
   46SLM     C6  412   1.764   0.862   5.112  0.7206 -0.5380  0.0470
   46SLM     H7  413   1.831   0.820   5.187  1.7071  1.7139  0.4988
   46SLM     H8  414   1.710   0.934   5.173  2.3367  0.3882  0.4668
   46SLM     H9  415   1.827   0.924   5.047  0.2429 -1.0739 -0.9494
   47SLM     O1  416   1.803   0.695   4.953 -0.1556  0.2908  0.1171
   47SLM     C2  417   1.801   0.570   4.909  0.4344  0.2821  0.1062
   47SLM     C3  418   1.910   0.534   4.811  0.2776 -0.2781  0.1347
   47SLM     O4  419   1.724   0.490   4.954  0.2447  0.0552 -0.6080
   47SLM     H5  420   1.860   0.454   4.757 -1.8204 -0.6681  2.4963
   47SLM     C6  421   2.019   0.458   4.885  0.3218 -0.0452  0.3108
   47SLM     H7  422   1.977   0.381   4.949 -1.6943  1.6974  1.2078
   47SLM     H8  423   2.065   0.530   4.953 -1.7917  2.1909 -0.4685
   47SLM     H9  424   2.094   0.406   4.824 -1.3579  1.8642 -3.7912
   48SLM     O1  425   1.968   0.639   4.737 -0.2014 -0.3921 -0.4092
   48SLM     C2  426   1.913   0.679   4.624 -0.4985  0.2297 -0.0475
   48SLM     C3  427   2.007   0.783   4.566  0.1419 -0.0840  0.4190
   48SLM     O4  428   1.808   0.645   4.576 -0.0340 -0.8265 -0.3336
   48SLM     H5  429   2.082   0.728   4.509  0.1094  1.0611 -0.7669
   48SLM     C6  430   1.927   0.881   4.483  0.0096 -0.3130  0.2753
   48SLM     H7  431   1.851   0.837   4.418  2.0742  2.1740 -4.3839
   48SLM     H8  432   1.888   0.958   4.550 -2.1461 -1.4312  0.3966
   48SLM     H9  433   1.987   0.917   4.399 -4.6868  2.6392 -2.2341
   49SLM     O1  434   2.078   0.846   4.670 -0.1995  0.4057  0.3576
   49SLM     C2  435   2.209   0.860   4.663 -0.2365  0.4136 -0.3231
   49SLM     C3  436   2.262   0.952   4.770 -0.3216  0.1953 -0.0948
   49SLM     O4  437   2.273   0.818   4.570  0.6930 -0.0009  0.4841
   49SLM     H5  438   2.173   1.013   4.786 -1.9293 -2.3865  1.4824
   49SLM     C6  439   2.264   0.897   4.912 -1.1718 -0.8520 -0.4720
   49SLM     H7  440   2.360   0.847   4.918 -1.2169 -0.9299 -0.3849
   49SLM     H8  441   2.267   0.968   4.996 -3.7910 -1.2084  0.0065
   49SLM     H9  442   2.172   0.841   4.927 -0.8763 -1.4453 -0.8535
   50SLM     O1  443   2.379   1.010   4.718 -0.2347 -0.2253 -0.3742
   50SLM     C2  444   2.392   1.142   4.717  0.1761 -0.2575  0.2981
   50SLM     C3  445   2.526   1.191   4.669  0.0098  0.1672  0.2663
   50SLM     O4  446   2.307   1.209   4.769  0.4883  0.6615 -0.3470
   50SLM     H5  447   2.606   1.183   4.743  0.7340  4.9272  0.3125
   50SLM     C6  448   2.564   1.130   4.535  0.0744 -0.0510  0.3844
   50SLM     H7  449   2.559   1.202   4.453  1.1107  0.7152  0.9688
   50SLM     H8  450   2.669   1.105   4.517  0.4539  2.1056 -0.6636
   50SLM     H9  451   2.507   1.040   4.513  2.7896 -1.8421  0.1828
   51SLM     O1  452   2.497   1.328   4.654 -0.1330  0.1436  0.3307
   51SLM     C2  453   2.565   1.414   4.728 -0.1755 -0.0748  0.6265
   51SLM     C3  454   2.536   1.558   4.691  0.1076 -0.2315 -0.2395
   51SLM     O4  455   2.649   1.383   4.807  0.4659 -0.7918 -0.3180
   51SLM     H5  456   2.531   1.601   4.792  1.3675  0.7690 -0.5691
   51SLM     C6  457   2.644   1.623   4.606 -0.0729 -0.1944 -0.4410
   51SLM     H7  458   2.742   1.639   4.651  0.8560  0.3464 -2.5314
   51SLM     H8  459   2.661   1.566   4.514  1.2875  2.1598 -1.7610
   51SLM     H9  460   2.622   1.720   4.561  0.9257 -0.2950 -1.1948
   52SLM     O1  461   2.409   1.575   4.633  0.3817  0.1884 -0.7275
   52SLM     C2  462   2.337   1.679   4.671  0.0174 -0.1930 -0.3573
   52SLM     C3  463   2.206   1.695   4.599 -0.4009 -0.3680  0.3562
   52SLM     O4  464   2.371   1.757   4.757 -0.4151 -0.2877 -0.1004
   52SLM     H5  465   2.234   1.753   4.511 -1.1432 -1.9651 -1.0155
   52SLM     C6  466   2.109   1.790   4.667  0.8327  0.5547  0.8541
   52SLM     H7  467   2.056   1.763   4.758 -3.2892  4.9709  0.1822
   52SLM     H8  468   2.035   1.822   4.593  2.3063  3.0087  0.3283
   52SLM     H9  469   2.162   1.880   4.698  2.7031 -0.6885  1.4423
   53SLM     O1  470   2.147   1.572   4.563 -0.8621 -0.0101 -0.1262
   53SLM     C2  471   2.158   1.540   4.435 -0.7568  0.3956 -0.2180
   53SLM     C3  472   2.080   1.411   4.424 -0.5275  0.2701 -0.3720
   53SLM     O4  473   2.227   1.598   4.356  0.2725  0.0004  0.3824
   53SLM     H5  474   2.008   1.399   4.506  0.6488  2.8432  1.1707
   53SLM     C6  475   2.176   1.296   4.449 -0.8217  0.1418  0.1799
   53SLM     H7  476   2.137   1.204   4.404 -3.2538  2.2903 -2.5142
   53SLM     H8  477   2.215   1.303   4.551  0.2713 -1.5557 -0.0868
   53SLM     H9  478   2.259   1.303   4.378 -1.6825  2.5651 -0.7036
   54SLM     O1  479   2.035   1.400   4.291  0.5918  0.3079 -0.7671
   54SLM     C2  480   1.942   1.485   4.250  0.3278  0.3082 -0.1785
   54SLM     C3  481   1.902   1.463   4.106 -0.3150  0.0010  0.0419
   54SLM     O4  482   1.894   1.571   4.319  0.0387  0.0569 -0.0626
   54SLM     H5  483   1.895   1.356   4.088 -0.0229  0.2800 -2.0345
   54SLM     C6  484   1.766   1.520   4.067 -0.2202 -0.0487 -0.3657
   54SLM     H7  485   1.756   1.611   4.008 -2.6237  1.4378  2.0755
   54SLM     H8  486   1.715   1.450   4.000  1.3977  0.3835 -2.1288
   54SLM     H9  487   1.714   1.537   4.162  0.2777  3.3135 -0.5855
   55SLM     O1  488   1.997   1.531   4.027 -0.5600  0.0585 -0.2033
   55SLM     C2  489   2.034   1.468   3.916 -0.5271 -0.1964 -0.0473
   55SLM     C3  490   2.137   1.556   3.849 -0.3910 -0.3100  0.0132
   55SLM     O4  491   1.972   1.376   3.870  0.1580 -0.4121 -0.5500
   55SLM     H5  492   2.185   1.616   3.927  0.9016  0.7026 -1.5086
   55SLM     C6  493   2.058   1.661   3.775 -0.4800 -0.2960  0.1266
   55SLM     H7  494   2.122   1.749   3.763 -0.4088 -0.4880 -1.0857
   55SLM     H8  495   1.976   1.703   3.833 -0.1790  0.6707 -0.1182
   55SLM     H9  496   1.995   1.618   3.696 -1.4966  1.7848 -0.2722
   56SLM     O1  497   2.241   1.506   3.769 -0.2623  0.1143 -0.0860
   56SLM     C2  498   2.282   1.380   3.775 -0.8522 -0.1355 -0.9427
   56SLM     C3  499   2.386   1.342   3.673  0.0725 -0.0432 -0.0553
   56SLM     O4  500   2.253   1.314   3.871  0.2008  0.2508 -0.3309
   56SLM     H5  501   2.373   1.400   3.581 -1.0132 -1.7389 -1.0369
   56SLM     C6  502   2.524   1.373   3.729 -0.1066  0.1593  0.2710
   56SLM     H7  503   2.601   1.335   3.662  2.5134  1.1888  2.4866
   56SLM     H8  504   2.541   1.469   3.779 -0.6869 -1.8697  4.8519
   56SLM     H9  505   2.519   1.306   3.815  0.0143 -0.4590 -0.2009
   57SLM     O1  506   2.379   1.203   3.653  0.3269 -0.1590  0.6537
   57SLM     C2  507   2.317   1.152   3.548 -0.3073 -0.2818  1.0829
   57SLM     C3  508   2.322   1.001   3.550  0.3658 -0.2774  0.2397
   57SLM     O4  509   2.250   1.218   3.473  0.4415 -0.1597  0.5155
   57SLM     H5  510   2.408   0.959   3.601 -0.8670 -2.1728  0.8728
   57SLM     C6  511   2.198   0.943   3.617  0.9421 -0.8166  0.8557
   57SLM     H7  512   2.199   0.989   3.716  1.2548 -0.8511  0.8700
   57SLM     H8  513   2.109   0.962   3.556  1.3693 -1.4818 -0.0002
   57SLM     H9  514   2.221   0.837   3.631 -0.4890 -1.2354  0.1818
   58SLM     O1  515   2.323   0.941   3.423  0.2385  0.2344 -0.0076
   58SLM     C2  516   2.438   0.936   3.358  0.1391 -0.2229 -0.1554
   58SLM     C3  517   2.423   0.871   3.222  0.4196 -0.3439 -0.1283
   58SLM     O4  518   2.540   0.970   3.410  0.0842  0.6051 -0.5715
   58SLM     H5  519   2.340   0.925   3.177  1.8339  1.7351 -0.4134
   58SLM     C6  520   2.543   0.892   3.132  0.6973 -0.0714  0.2965
   58SLM     H7  521   2.518   0.849   3.034 -1.1413  0.1830  0.6197
   58SLM     H8  522   2.569   0.997   3.116 -2.3367  0.5139 -1.5359
   58SLM     H9  523   2.633   0.851   3.180  1.5771 -0.2398 -1.3835
   59SLM     O1  524   2.381   0.737   3.229  0.8811 -0.5075 -0.4348
   59SLM     C2  525   2.272   0.705   3.162  0.0320  0.4495  0.4555
   59SLM     C3  526   2.243   0.557   3.170 -0.7295  0.5565 -0.1964
   59SLM     O4  527   2.220   0.774   3.078 -0.6421 -0.2254  0.3069
   59SLM     H5  528   2.306   0.493   3.233 -1.0534 -2.7567 -2.9669
   59SLM     C6  529   2.257   0.492   3.034  1.0322  0.0902  0.1848
   59SLM     H7  530   2.194   0.548   2.964 -1.0132 -0.2064  1.6880
   59SLM     H8  531   2.211   0.393   3.022 -1.5219  1.2887 -0.6762
   59SLM     H9  532   2.359   0.501   2.994  0.2708  1.8660 -1.5136
   60SLM     O1  533   2.123   0.500   3.217 -0.3256 -0.1440  0.0018
   60SLM     C2  534   2.080   0.554   3.330  0.0358 -0.1647  0.1490
   60SLM     C3  535   1.935   0.515   3.349  0.0539 -0.5284 -0.4405
   60SLM     O4  536   2.152   0.609   3.409  0.0741  0.0662 -0.0469
   60SLM     H5  537   1.936   0.430   3.417 -4.5027 -1.5043 -1.2493
   60SLM     C6  538   1.866   0.632   3.417 -0.3853 -0.6631 -0.6512
   60SLM     H7  539   1.769   0.595   3.452  0.6151 -2.9860 -0.0991
   60SLM     H8  540   1.922   0.675   3.500 -0.6223  0.9044 -1.2766
   60SLM     H9  541   1.859   0.725   3.361  0.7712 -1.2247 -1.7905
   61SLM     O1  542   1.865   0.499   3.228  0.0964 -0.2112 -0.5075
   61SLM     C2  543   1.796   0.388   3.208  0.8691 -0.6698 -0.6776
   61SLM     C3  544   1.721   0.409   3.078 -0.4553 -0.1272  0.1496
   61SLM     O4  545   1.808   0.288   3.273 -0.0151 -0.2985  0.0930
   61SLM     H5  546   1.808   0.408   3.012  0.0510 -1.9691  0.7910
   61SLM     C6  547   1.656   0.545   3.061 -0.5828 -0.1691  0.3033
   61SLM     H7  548   1.658   0.572   2.955  0.4925  0.9172  0.5847
   61SLM     H8  549   1.708   0.630   3.107  0.9150 -1.1674  0.5249
   61SLM     H9  550   1.552   0.553   3.094  0.1880  2.2738  2.5080
   62SLM     O1  551   1.633   0.302   3.056  0.0156 -0.4647 -0.1104
   62SLM     C2  552   1.590   0.275   2.934  0.4227 -0.1901 -0.3125
   62SLM     C3  553   1.489   0.163   2.943 -0.0952  0.3079  0.1205
   62SLM     O4  554   1.627   0.324   2.830  0.2259  0.0693 -0.2609
   62SLM     H5  555   1.418   0.229   2.993  1.9169  0.1853  3.4622
   62SLM     C6  556   1.468   0.095   2.809 -0.4222  0.1237  0.2660
   62SLM     H7  557   1.442   0.173   2.737 -3.5122 -1.0426 -0.0275
   62SLM     H8  558   1.558   0.048   2.768 -2.2876 -2.4791 -1.1159
   62SLM     H9  559   1.393   0.016   2.807 -2.5165  2.0228 -0.4262
   63SLM     O1  560   1.528   0.077   3.048  0.1275  0.8367  0.4812
   63SLM     C2  561   1.432   0.007   3.106  0.3854  0.4607  0.4606
   63SLM     C3  562   1.503  -0.092   3.195  0.1586 -0.1760 -0.0617
   63SLM     O4  563   1.314   0.005   3.081  0.3318  0.5906  0.7010
   63SLM     H5  564   1.602  -0.120   3.160 -0.4746 -0.3134 -1.8803
   63SLM     C6  565   1.539  -0.037   3.332 -0.4581 -0.0429  0.0509
   63SLM     H7  566   1.541  -0.125   3.395 -0.6665  0.9814  1.5368
   63SLM     H8  567   1.637   0.011   3.324 -0.0334 -1.0167 -0.8066
   63SLM     H9  568   1.474   0.039   3.376 -1.5392 -1.6025  1.2428
   64SLM     O1  569   1.423  -0.208   3.204 -0.0448 -0.0687 -0.4874
   64SLM     C2  570   1.489  -0.320   3.224  0.0513  0.1614  0.5271
   64SLM     C3  571   1.387  -0.431   3.213 -0.0496  0.3108 -0.1080
   64SLM     O4  572   1.609  -0.330   3.232  0.0941  0.1741 -0.0280
   64SLM     H5  573   1.320  -0.408   3.130 -0.3135 -2.8913 -0.9161
   64SLM     C6  574   1.317  -0.445   3.347 -0.0456  0.5990 -0.0755
   64SLM     H7  575   1.210  -0.469   3.340  0.0710 -1.1129  2.5971
   64SLM     H8  576   1.333  -0.354   3.406  1.8720  0.9024 -0.9896
   64SLM     H9  577   1.329  -0.541   3.397 -0.3008  0.1981 -0.7738
   65SLM     O1  578   1.451  -0.553   3.184 -0.0708  0.4881 -0.9181
   65SLM     C2  579   1.387  -0.647   3.117  0.0730 -0.2621 -0.0210
   65SLM     C3  580   1.477  -0.768   3.112  0.3561 -0.0430 -0.2639
   65SLM     O4  581   1.275  -0.642   3.073  0.1004  0.9041  0.0229
   65SLM     H5  582   1.560  -0.759   3.184 -2.2437 -3.2289  3.5922
   65SLM     C6  583   1.552  -0.779   2.981 -0.0031 -0.1102 -0.4635
   65SLM     H7  584   1.603  -0.683   2.982 -1.7097  0.8845 -2.2760
   65SLM     H8  585   1.497  -0.769   2.887 -0.2463 -3.6615 -0.8271
   65SLM     H9  586   1.623  -0.861   2.964  0.0365  0.2343 -2.1192
   66SLM     O1  587   1.418  -0.893   3.139  0.1578  0.1230  0.0833
   66SLM     C2  588   1.344  -0.905   3.248 -0.0237 -0.2733 -0.0801
   66SLM     C3  589   1.279  -1.041   3.246 -0.5289 -0.0376  0.0083
   66SLM     O4  590   1.334  -0.819   3.332  0.5704 -0.1768 -0.1008
   66SLM     H5  591   1.331  -1.118   3.187 -0.5858  0.5480 -0.8167
   66SLM     C6  592   1.135  -1.013   3.211 -0.5171  0.5896  0.4414
   66SLM     H7  593   1.078  -0.941   3.271 -0.9799 -0.2908  1.0815
   66SLM     H8  594   1.081  -1.108   3.221  2.8880 -1.4911  0.4256
   66SLM     H9  595   1.132  -0.972   3.110  1.4994  0.6989  0.4017
   67SLM     O1  596   1.274  -1.094   3.377 -0.4019 -0.0542  0.0070
   67SLM     C2  597   1.378  -1.113   3.457 -0.3721 -0.0206 -0.0237
   67SLM     C3  598   1.337  -1.187   3.582 -0.3306 -0.1062 -0.0619
   67SLM     O4  599   1.493  -1.102   3.426 -0.3570  0.2513  0.1170
   67SLM     H5  600   1.228  -1.187   3.571 -0.3687  0.3522  0.3016
   67SLM     C6  601   1.394  -1.328   3.576  0.2092  0.1081 -0.0798
   67SLM     H7  602   1.404  -1.361   3.680  1.6839 -2.0549 -0.8399
   67SLM     H8  603   1.336  -1.402   3.520 -0.0844 -2.6040  3.4386
   67SLM     H9  604   1.496  -1.325   3.538 -0.4191  2.8709 -1.8701
   68SLM     O1  605   1.403  -1.123   3.689 -0.1229 -0.2536 -0.1011
   68SLM     C2  606   1.321  -1.050   3.763  0.0818 -0.0656 -0.0596
   68SLM     C3  607   1.399  -0.970   3.865  0.1979 -0.4405  0.1495
   68SLM     O4  608   1.202  -1.059   3.757  0.0176  0.0507  0.8473
   68SLM     H5  609   1.476  -1.032   3.912 -0.3759  0.8994  3.0885
   68SLM     C6  610   1.308  -0.928   3.979 -0.3021 -0.2275 -0.3235
   68SLM     H7  611   1.248  -1.012   4.016  0.9420 -0.0540  2.2974
   68SLM     H8  612   1.239  -0.844   3.972  0.5393  0.3752 -1.8601
   68SLM     H9  613   1.367  -0.906   4.068  1.9959 -2.9817 -1.0245
   69SLM     O1  614   1.446  -0.866   3.782 -0.0202 -0.4806 -0.0276
   69SLM     C2  615   1.554  -0.802   3.824 -0.0859 -0.0867 -0.4526
   69SLM     C3  616   1.584  -0.679   3.741  0.4702 -0.1745 -0.3894
   69SLM     O4  617   1.629  -0.856   3.900 -0.3995  0.3914  0.2129
   69SLM     H5  618   1.667  -0.633   3.794 -0.9683  3.0986 -0.7115
   69SLM     C6  619   1.623  -0.699   3.596  0.1838 -0.1035 -0.4782
   69SLM     H7  620   1.701  -0.776   3.593  0.2143 -0.0494 -1.1501
   69SLM     H8  621   1.536  -0.736   3.541 -0.8678  1.4104  0.1105
   69SLM     H9  622   1.664  -0.606   3.554 -0.4450  0.1469 -0.5448
   70SLM     O1  623   1.464  -0.603   3.740  0.2458 -0.5098  0.3434
   70SLM     C2  624   1.479  -0.472   3.746 -0.0001 -0.4842  0.4079
   70SLM     C3  625   1.350  -0.395   3.731  0.3821  0.0875  0.0367
   70SLM     O4  626   1.586  -0.418   3.755 -0.2287  0.0080  0.2002
   70SLM     H5  627   1.331  -0.367   3.835 -0.3551  0.4026 -0.1744
   70SLM     C6  628   1.384  -0.256   3.680  0.2412  0.2737  0.4426
   70SLM     H7  629   1.297  -0.191   3.694 -1.2723 -1.3783 -0.8421
   70SLM     H8  630   1.461  -0.199   3.733 -0.7954  2.2370 -0.0648
   70SLM     H9  631   1.421  -0.251   3.577 -0.3901 -2.3477  0.0122
   71SLM     O1  632   1.242  -0.443   3.655  0.0515  0.4857  0.2460
   71SLM     C2  633   1.140  -0.500   3.716  0.0257 -0.3698 -0.5743
   71SLM     C3  634   1.052  -0.569   3.614 -0.5371 -0.4698 -0.0325
   71SLM     O4  635   1.137  -0.521   3.834 -0.2062 -0.2287 -0.5539
   71SLM     H5  636   1.109  -0.560   3.521  2.8445 -3.9875  1.4347
   71SLM     C6  637   1.045  -0.720   3.627  0.1088 -0.5273 -0.2849
   71SLM     H7  638   1.140  -0.763   3.657 -0.2360 -0.6529  0.6581
   71SLM     H8  639   0.993  -0.752   3.718  1.7185 -0.8367  0.5502
   71SLM     H9  640   0.998  -0.781   3.550  0.3229 -0.5057 -0.4330
   72SLM     O1  641   0.919  -0.526   3.598 -0.4602 -0.1446  0.1898
   72SLM     C2  642   0.906  -0.405   3.546  0.1522 -0.2768 -0.2808
   72SLM     C3  643   0.763  -0.361   3.530  0.1082 -0.1759  0.3813
   72SLM     O4  644   0.996  -0.332   3.513 -0.0671  0.1921  0.1413
   72SLM     H5  645   0.710  -0.457   3.536 -0.6260  0.0730 -1.4562
   72SLM     C6  646   0.719  -0.272   3.645  0.1971  0.2348  0.0983
   72SLM     H7  647   0.747  -0.167   3.629 -0.3917  0.2042 -1.2871
   72SLM     H8  648   0.610  -0.274   3.646 -0.1405  5.1137  1.3659
   72SLM     H9  649   0.747  -0.298   3.748 -4.2282  1.5178  1.8591
   73SLM     O1  650   0.729  -0.306   3.405 -0.2625 -1.2190  0.0147
   73SLM     C2  651   0.603  -0.289   3.371 -0.0054  0.3509 -0.1968
   73SLM     C3  652   0.604  -0.217   3.238  0.6372 -0.2782 -0.5375
   73SLM     O4  653   0.513  -0.342   3.430  0.1205  0.0782 -0.2530
   73SLM     H5  654   0.673  -0.267   3.170  0.6212 -2.1109  0.7250
   73SLM     C6  655   0.635  -0.068   3.242  0.1399 -0.1765 -0.3356
   73SLM     H7  656   0.721  -0.052   3.308  0.4016 -3.1685  0.2211
   73SLM     H8  657   0.549  -0.008   3.272 -0.1856 -0.6318 -0.3387
   73SLM     H9  658   0.669  -0.034   3.144 -1.2599  2.0151 -0.1249
   74SLM     O1  659   0.481  -0.223   3.169  0.7939 -0.1132 -0.8346
   74SLM     C2  660   0.436  -0.344   3.139  0.2622  0.0693 -0.7779
   74SLM     C3  661   0.292  -0.327   3.096 -0.0954 -0.5538  0.1438
   74SLM     O4  662   0.511  -0.435   3.119  0.2760 -0.2048  0.4447
   74SLM     H5  663   0.262  -0.241   3.036  2.9647  2.5755  2.7256
   74SLM     C6  664   0.206  -0.308   3.220  0.4971  0.1147  0.4536
   74SLM     H7  665   0.218  -0.398   3.280  0.4858  0.2386  0.6433
   74SLM     H8  666   0.100  -0.297   3.198  0.4726 -1.7129 -0.5418
   74SLM     H9  667   0.243  -0.221   3.276 -0.8156  0.7663  0.3289
   75SLM     O1  668   0.232  -0.439   3.035  0.4170 -0.9770  0.4121
   75SLM     C2  669   0.265  -0.468   2.910 -0.3176 -0.0216 -0.0092
   75SLM     C3  670   0.181  -0.575   2.845  0.1449 -0.2329 -0.2591
   75SLM     O4  671   0.349  -0.403   2.854 -0.2410  0.2824  0.4487
   75SLM     H5  672   0.112  -0.596   2.926 -1.4363  1.3701 -1.1299
   75SLM     C6  673   0.257  -0.706   2.832 -0.1287 -0.3948 -0.2435
   75SLM     H7  674   0.280  -0.737   2.934 -0.9193 -0.9100 -0.2180
   75SLM     H8  675   0.344  -0.689   2.768  1.9951  1.3881  2.8304
   75SLM     H9  676   0.216  -0.796   2.788  0.3634  0.0569 -1.6877
   76SLM     O1  677   0.094  -0.553   2.736  0.0643  0.3355 -0.0820
   76SLM     C2  678   0.016  -0.446   2.744 -0.2814  0.0637  0.2548
   76SLM     C3  679  -0.069  -0.435   2.619 -0.0343 -0.1596  0.0673
   76SLM     O4  680   0.006  -0.372   2.838  0.3956  0.1709  0.2433
   76SLM     H5  681  -0.009  -0.429   2.528 -0.5021  3.1684 -0.1423
   76SLM     C6  682  -0.162  -0.555   2.623 -0.1263 -0.1161 -0.5845
   76SLM     H7  683  -0.189  -0.572   2.728 -1.0460  2.3857 -0.3534
   76SLM     H8  684  -0.260  -0.534   2.581  0.6067  0.6820 -1.9615
   76SLM     H9  685  -0.111  -0.649   2.597 -0.1226 -1.8615  4.5497
   77SLM     O1  686  -0.147  -0.318   2.618 -0.5390 -0.4980 -0.2019
   77SLM     C2  687  -0.077  -0.207   2.609 -0.4020 -0.5707 -0.0433
   77SLM     C3  688  -0.153  -0.078   2.624  0.5192 -0.0383  0.1196
   77SLM     O4  689   0.040  -0.210   2.578 -0.1917  0.1475  0.6457
   77SLM     H5  690  -0.112  -0.007   2.551 -1.8755 -1.3912 -2.7455
   77SLM     C6  691  -0.137   0.002   2.753  0.1820 -0.4172  0.3983
   77SLM     H7  692  -0.039   0.030   2.791 -1.1093  4.2174  0.8852
   77SLM     H8  693  -0.164  -0.061   2.838 -0.2056  0.8692  1.2374
   77SLM     H9  694  -0.203   0.088   2.765 -1.7058 -1.5545 -1.2149
   78SLM     O1  695  -0.292  -0.097   2.614  0.5389 -0.2770  0.2805
   78SLM     C2  696  -0.336  -0.116   2.491  0.1616 -0.2657  0.4124
   78SLM     C3  697  -0.483  -0.151   2.502  0.1620 -0.5992 -0.5620
   78SLM     O4  698  -0.273  -0.092   2.391 -0.9693  0.2144 -0.2070
   78SLM     H5  699  -0.510  -0.098   2.593 -1.3541 -1.1967 -0.6317
   78SLM     C6  700  -0.511  -0.300   2.506 -0.3515 -0.4963 -0.2840
   78SLM     H7  701  -0.477  -0.358   2.420  0.0135 -4.6988  2.4194
   78SLM     H8  702  -0.619  -0.314   2.513 -0.7573  1.9539 -0.7601
   78SLM     H9  703  -0.455  -0.343   2.589  1.1038  2.1786  0.2233
   79SLM     O1  704  -0.556  -0.089   2.398 -0.1921  0.4438  0.2958
   79SLM     C2  705  -0.558   0.041   2.375 -0.3704  0.3962  0.0397
   79SLM     C3  706  -0.611   0.076   2.238 -0.0600 -0.3498 -0.2790
   79SLM     O4  707  -0.524   0.123   2.455 -0.0317  0.0895  0.2123
   79SLM     H5  708  -0.538   0.026   2.175  1.7265  0.8161  0.7782
   79SLM     C6  709  -0.619   0.225   2.209  0.5199 -0.3003 -0.1910
   79SLM     H7  710  -0.637   0.245   2.103  1.6283 -0.8344 -0.4981
   79SLM     H8  711  -0.524   0.271   2.236  0.4939 -0.7268  0.6945
   79SLM     H9  712  -0.702   0.272   2.263  2.2446  2.9111 -0.0838
   80SLM     O1  713  -0.739   0.017   2.227 -0.1282 -0.4347  0.7869
   80SLM     C2  714  -0.773  -0.059   2.123 -0.0349 -0.5904  0.8701
   80SLM     C3  715  -0.913  -0.112   2.138 -0.3577 -0.0847 -0.2477
   80SLM     O4  716  -0.699  -0.081   2.031 -0.0959  1.0113  0.4080
   80SLM     H5  717  -0.918  -0.166   2.233  0.5752 -3.0796 -1.7775
   80SLM     C6  718  -1.017  -0.004   2.118 -0.2230  0.1509  0.3100
   80SLM     H7  719  -1.116  -0.050   2.110 -0.9871  1.8683 -0.6251
   80SLM     H8  720  -1.021   0.077   2.192 -0.4497 -0.4621  0.9843
   80SLM     H9  721  -0.996   0.047   2.024  1.6620  1.9834  1.6203
   81SLM     O1  722  -0.940  -0.206   2.036  0.2757 -0.1121 -0.3910
   81SLM     C2  723  -0.915  -0.334   2.056 -0.2502 -0.1368  0.1441
   81SLM     C3  724  -0.921  -0.413   1.927 -0.0570 -0.3369  0.2564
   81SLM     O4  725  -0.888  -0.384   2.162  0.6657  0.6031  0.2782
   81SLM     H5  726  -0.941  -0.341   1.848 -1.0429  0.1134  0.8950
   81SLM     C6  727  -0.785  -0.475   1.900  0.0839 -0.0341  0.2665
   81SLM     H7  728  -0.753  -0.534   1.986  1.8285  2.6170  1.5796
   81SLM     H8  729  -0.810  -0.526   1.807 -0.7309  1.5008 -0.4047
   81SLM     H9  730  -0.709  -0.396   1.896  0.4449 -0.4401 -1.1325
   82SLM     O1  731  -1.010  -0.520   1.947 -0.2348 -0.3431 -0.5420
   82SLM     C2  732  -1.139  -0.492   1.938 -0.1852  0.2405  0.5211
   82SLM     C3  733  -1.222  -0.617   1.952 -0.1005  0.1271  0.0239
   82SLM     O4  734  -1.181  -0.380   1.919 -0.0735  0.2170  0.1303
   82SLM     H5  735  -1.169  -0.687   2.017 -2.9823  0.0475  2.5456
   82SLM     C6  736  -1.248  -0.670   1.812 -0.1855 -0.1940  0.1599
   82SLM     H7  737  -1.273  -0.578   1.758  0.9646  0.1074  0.1194
   82SLM     H8  738  -1.335  -0.734   1.799  0.2830 -0.9856  0.7931
   82SLM     H9  739  -1.156  -0.714   1.774  0.5723  2.1240 -0.8750
   83SLM     O1  740  -1.346  -0.588   2.013 -0.1070  0.0320  0.0563
   83SLM     C2  741  -1.357  -0.557   2.140  0.0183  0.4116 -0.0249
   83SLM     C3  742  -1.498  -0.512   2.173 -0.0739  0.2330 -0.1698
   83SLM     O4  743  -1.258  -0.554   2.208 -0.2928 -0.0511  0.4600
   83SLM     H5  744  -1.567  -0.576   2.119 -1.0526  1.0172  0.1320
   83SLM     C6  745  -1.538  -0.372   2.129 -0.8622  0.2393  0.5468
   83SLM     H7  746  -1.470  -0.300   2.174  2.1548 -0.8480 -1.9201
   83SLM     H8  747  -1.644  -0.356   2.151 -1.3994 -0.4682 -1.3319
   83SLM     H9  748  -1.535  -0.368   2.020 -0.9142 -0.8196  0.4932
   84SLM     O1  749  -1.521  -0.523   2.312  0.6301  0.4385 -0.0310
   84SLM     C2  750  -1.533  -0.646   2.357  0.5402  0.4495 -0.0259
   84SLM     C3  751  -1.545  -0.652   2.508  0.3912 -0.3534 -0.0631
   84SLM     O4  752  -1.541  -0.745   2.289 -0.5391 -0.2073  0.9993
   84SLM     H5  753  -1.609  -0.567   2.535 -0.8441 -0.7514 -1.5685
   84SLM     C6  754  -1.608  -0.782   2.553  0.0597 -0.0375  0.4027
   84SLM     H7  755  -1.700  -0.794   2.495  0.8041 -0.0511 -0.8115
   84SLM     H8  756  -1.536  -0.861   2.530 -1.6793 -1.2723 -1.1392
   84SLM     H9  757  -1.632  -0.784   2.660  1.5617 -2.6434  0.7764
   85SLM     O1  758  -1.416  -0.638   2.562  0.2172 -0.7938  0.4782
   85SLM     C2  759  -1.375  -0.522   2.612 -0.0887 -0.6105  0.3102
   85SLM     C3  760  -1.227  -0.521   2.644  0.0017  0.2065 -0.0982
   85SLM     O4  761  -1.455  -0.438   2.641 -0.1069 -0.2484 -0.7493
   85SLM     H5  762  -1.218  -0.612   2.705  0.1703  0.9199  0.9727
   85SLM     C6  763  -1.138  -0.517   2.522  0.2736  0.4528  0.1081
   85SLM     H7  764  -1.050  -0.464   2.559  1.3756 -0.3806 -1.1963
   85SLM     H8  765  -1.103  -0.607   2.471 -0.5963  1.1509 -1.8158
   85SLM     H9  766  -1.167  -0.437   2.453  0.0187  1.9019  1.8267
   86SLM     O1  767  -1.202  -0.424   2.743  0.1474  0.2817 -0.2076
   86SLM     C2  768  -1.104  -0.451   2.827  0.0835  0.1297 -0.1801
   86SLM     C3  769  -1.105  -0.363   2.950  0.0812  0.1800 -0.2159
   86SLM     O4  770  -1.028  -0.543   2.812  0.0159 -0.0179  0.3643
   86SLM     H5  771  -1.211  -0.341   2.969 -0.8955 -4.4401  0.8632
   86SLM     C6  772  -1.040  -0.227   2.929  0.4477  0.0165 -0.1424
   86SLM     H7  773  -0.931  -0.231   2.928  0.4150 -1.4731 -0.1935
   86SLM     H8  774  -1.055  -0.173   3.023  0.2361  0.4972 -0.4525
   86SLM     H9  775  -1.076  -0.170   2.843  0.8748 -0.9640 -0.9920
   87SLM     O1  776  -1.058  -0.424   3.068 -0.9000  0.1605  0.1768
   87SLM     C2  777  -1.118  -0.534   3.110 -0.5862  0.1180  0.5159
   87SLM     C3  778  -1.043  -0.573   3.235  0.3626 -0.5040 -0.2292
   87SLM     O4  779  -1.219  -0.581   3.066  0.2458 -0.8720 -0.3896
   87SLM     H5  780  -1.019  -0.482   3.292 -0.5929  0.1847 -0.9042
   87SLM     C6  781  -0.914  -0.645   3.201  0.4692 -0.0803 -0.7299
   87SLM     H7  782  -0.829  -0.590   3.242  0.3085  1.3170 -2.1708
   87SLM     H8  783  -0.903  -0.630   3.093  0.2894  1.2534 -0.5764
   87SLM     H9  784  -0.925  -0.753   3.216 -2.1186  0.2625  0.3909
   88SLM     O1  785  -1.104  -0.643   3.341  0.0517 -0.5162 -0.4150
   88SLM     C2  786  -1.230  -0.616   3.368  0.5317  0.9041  0.5369
   88SLM     C3  787  -1.278  -0.705   3.481 -0.5683  0.4627 -0.2587
   88SLM     O4  788  -1.281  -0.511   3.336 -0.4882  0.0043 -0.9280
   88SLM     H5  789  -1.200  -0.780   3.496  1.7547  3.0071  1.3744
   88SLM     C6  790  -1.272  -0.628   3.611 -0.5280  1.0618 -0.6088
   88SLM     H7  791  -1.258  -0.698   3.694  0.5103  2.6193  0.6116
   88SLM     H8  792  -1.183  -0.567   3.595  1.0925 -1.7127 -3.2250
   88SLM     H9  793  -1.360  -0.567   3.635 -0.8000 -0.4613  2.9363
   89SLM     O1  794  -1.403  -0.763   3.450 -0.3702 -0.1373  0.0596
   89SLM     C2  795  -1.462  -0.845   3.536  0.0758 -0.1241  0.3835
   89SLM     C3  796  -1.605  -0.881   3.504  0.1022 -0.1164  0.2539
   89SLM     O4  797  -1.399  -0.892   3.627 -0.3743 -0.1368  0.6924
   89SLM     H5  798  -1.593  -0.894   3.397  0.8052  0.7500  0.2159
   89SLM     C6  799  -1.711  -0.777   3.538  0.5956  0.4160  0.1718
   89SLM     H7  800  -1.707  -0.757   3.645 -0.8366 -1.5217  0.6300
   89SLM     H8  801  -1.815  -0.803   3.520 -0.0019  1.7952  1.4348
   89SLM     H9  802  -1.691  -0.683   3.484 -1.2974 -0.3272 -1.9875
   90SLM     O1  803  -1.655  -1.010   3.529  0.2385  0.0171  1.2964
   90SLM     C2  804  -1.591  -1.120   3.490 -0.4569  0.1085 -0.1660
   90SLM     C3  805  -1.660  -1.236   3.557 -0.5750  0.2857  0.0230
   90SLM     O4  806  -1.493  -1.126   3.420 -0.5872  0.1374 -0.3526
   90SLM     H5  807  -1.759  -1.204   3.590 -1.7155 -1.1996 -1.7778
   90SLM     C6  808  -1.676  -1.354   3.463  0.5886  0.4820 -0.4341
   90SLM     H7  809  -1.718  -1.446   3.503  1.0282  1.4177  2.3659
   90SLM     H8  810  -1.748  -1.312   3.392  1.9056  0.9206 -1.5840
   90SLM     H9  811  -1.585  -1.384   3.408  0.2603  2.0059 -1.8981
   91SLM     O1  812  -1.568  -1.274   3.658 -0.9538  0.5795  0.4808
   91SLM     C2  813  -1.588  -1.247   3.786 -0.2051 -0.1123  0.7480
   91SLM     C3  814  -1.456  -1.299   3.837 -0.0771 -0.6552 -0.1086
   91SLM     O4  815  -1.685  -1.194   3.832 -0.1815  0.2301  0.4076
   91SLM     H5  816  -1.414  -1.370   3.765 -0.2538 -1.9705  1.0367
   91SLM     C6  817  -1.358  -1.185   3.855 -0.2286 -0.3136 -1.3752
   91SLM     H7  818  -1.255  -1.222   3.862  0.8798  2.7626  0.8016
   91SLM     H8  819  -1.380  -1.120   3.770  0.6850  1.6058 -0.2152
   91SLM     H9  820  -1.394  -1.125   3.939 -1.1491 -0.2863 -1.7711
   92SLM     O1  821  -1.485  -1.357   3.962 -0.4273  0.0346  0.1368
   92SLM     C2  822  -1.449  -1.484   3.976  0.3277  0.1469 -0.6908
   92SLM     C3  823  -1.474  -1.537   4.116  0.5410  0.2597 -0.6111
   92SLM     O4  824  -1.406  -1.553   3.888  0.2492 -0.4914 -0.2323
   92SLM     H5  825  -1.580  -1.563   4.117  0.3540  0.8201 -2.1454
   92SLM     C6  826  -1.396  -1.666   4.134  0.0527  0.0806  0.2292
   92SLM     H7  827  -1.401  -1.721   4.228  1.6233 -3.6785 -1.6873
   92SLM     H8  828  -1.423  -1.727   4.047  2.0706 -0.4565 -0.0538
   92SLM     H9  829  -1.291  -1.644   4.119 -0.6168  2.4183 -1.6062
   93SLM     O1  830  -1.429  -1.450   4.218 -0.4347 -0.3317  0.3319
   93SLM     C2  831  -1.521  -1.388   4.290 -0.5187 -0.9040  0.7230
   93SLM     C3  832  -1.453  -1.291   4.384 -0.2928 -0.2902 -0.0657
   93SLM     O4  833  -1.639  -1.409   4.289 -0.5828 -0.5163 -0.2409
   93SLM     H5  834  -1.381  -1.349   4.441  1.5966  0.6147 -1.4173
   93SLM     C6  835  -1.551  -1.226   4.481 -0.0420  0.2586 -0.1744
   93SLM     H7  836  -1.598  -1.311   4.531 -0.3365 -0.5262 -1.7227
   93SLM     H8  837  -1.621  -1.159   4.431  2.3435  1.2252 -2.4625
   93SLM     H9  838  -1.484  -1.171   4.547  1.6864 -1.5212 -0.3564
   94SLM     O1  839  -1.374  -1.210   4.301  0.0495 -0.7874 -0.2271
   94SLM     C2  840  -1.263  -1.154   4.345 -0.1237 -0.1969 -0.5302
   94SLM     C3  841  -1.187  -1.088   4.232  0.1261 -0.0555 -0.2844
   94SLM     O4  842  -1.233  -1.163   4.461 -0.8409  0.4009 -0.2899
   94SLM     H5  843  -1.180  -1.167   4.156 -1.2061 -3.4150  2.8087
   94SLM     C6  844  -1.254  -0.970   4.165  0.1978 -0.0706 -0.3825
   94SLM     H7  845  -1.194  -0.922   4.087  0.2074 -0.3143 -0.5258
   94SLM     H8  846  -1.359  -0.980   4.135 -0.5483 -0.6673  2.1912
   94SLM     H9  847  -1.241  -0.897   4.246  3.1571  2.9796 -3.2774
   95SLM     O1  848  -1.062  -1.048   4.283  0.2899 -0.3478 -0.4496
   95SLM     C2  849  -0.951  -1.100   4.233  0.3611 -0.4030 -0.2381
   95SLM     C3  850  -0.827  -1.039   4.294  0.1147 -0.4053  0.2714
   95SLM     O4  851  -0.951  -1.182   4.145 -0.0363 -0.2617 -0.3725
   95SLM     H5  852  -0.816  -1.057   4.401  3.3414 -3.5138 -0.3638
   95SLM     C6  853  -0.699  -1.094   4.233  0.0767  0.0030 -0.1828
   95SLM     H7  854  -0.706  -1.202   4.217 -2.9302  0.3063 -1.5662
   95SLM     H8  855  -0.686  -1.056   4.131  5.1515 -0.1702  0.1513
   95SLM     H9  856  -0.606  -1.069   4.285 -0.2749 -2.3686  1.7309
   96SLM     O1  857  -0.841  -0.901   4.270 -0.2028 -0.4181  0.3824
   96SLM     C2  858  -0.778  -0.810   4.342 -0.4138  0.1600 -0.1582
   96SLM     C3  859  -0.812  -0.666   4.310 -0.5286  0.1807  0.0557
   96SLM     O4  860  -0.696  -0.840   4.424  0.0563 -0.0149 -0.6814
   96SLM     H5  861  -0.914  -0.656   4.347 -1.6390  0.7070 -2.8930
   96SLM     C6  862  -0.717  -0.568   4.377  0.2437 -0.8469  0.4894
   96SLM     H7  863  -0.613  -0.598   4.370 -0.1169 -2.0700  0.0895
   96SLM     H8  864  -0.705  -0.471   4.330  0.5881 -1.3272 -0.4297
   96SLM     H9  865  -0.740  -0.554   4.483 -0.3928 -0.7600  0.3481
   97SLM     O1  866  -0.790  -0.649   4.172 -0.3395  0.3255  0.1039
   97SLM     C2  867  -0.905  -0.645   4.106  0.0173 -0.3351 -0.5770
   97SLM     C3  868  -0.883  -0.617   3.959 -0.9712 -0.2902 -0.7206
   97SLM     O4  869  -1.008  -0.681   4.157  0.6618 -0.7654  0.4585
   97SLM     H5  870  -0.972  -0.579   3.908 -1.5803  0.6111  0.9241
   97SLM     C6  871  -0.790  -0.500   3.937 -0.2781 -0.6623  0.1451
   97SLM     H7  872  -0.830  -0.407   3.977  4.1677  1.0112  1.3760
   97SLM     H8  873  -0.693  -0.497   3.988 -0.5154  0.5576  0.5686
   97SLM     H9  874  -0.782  -0.472   3.831 -0.4942 -0.6019  0.1449
   98SLM     O1  875  -0.814  -0.727   3.904  0.1334 -0.3675  0.7426
   98SLM     C2  876  -0.878  -0.788   3.806  0.0725  0.0693  0.5061
   98SLM     C3  877  -0.792  -0.890   3.734 -0.3814  0.0905 -0.0793
   98SLM     O4  878  -0.997  -0.779   3.791  0.2159  0.5695 -0.4055
   98SLM     H5  879  -0.723  -0.828   3.675  2.0522 -1.3685  1.0616
   98SLM     C6  880  -0.704  -0.975   3.824 -0.2471  0.5473  0.2298
   98SLM     H7  881  -0.681  -0.944   3.926 -0.3563 -2.4811  1.2972
   98SLM     H8  882  -0.738  -1.079   3.831  5.0007 -1.4062  1.7336
   98SLM     H9  883  -0.605  -0.988   3.779 -1.7451  0.6333 -3.4931
   99SLM     O1  884  -0.863  -0.979   3.651 -0.0249 -0.1859 -0.0905
   99SLM     C2  885  -0.926  -0.925   3.548 -0.4161  0.0627  0.2756
   99SLM     C3  886  -1.011  -1.036   3.493 -0.2822 -0.0997  0.3924
   99SLM     O4  887  -0.901  -0.819   3.498  0.6074 -0.1566  0.3110
   99SLM     H5  888  -1.063  -1.000   3.404 -1.1217 -3.6233 -0.7452
   99SLM     C6  889  -1.116  -1.080   3.594 -0.6585  0.6882  0.3499
   99SLM     H7  890  -1.169  -1.159   3.541  3.0805 -1.8560 -0.0541
   99SLM     H8  891  -1.196  -1.013   3.626 -1.8941 -0.5888  0.0196
   99SLM     H9  892  -1.076  -1.128   3.684  0.1923 -0.5927 -0.6718
  100SLE     O1  893  -0.958  -1.159   3.448  0.2408  0.3585 -0.2624
  100SLE     C2  894  -0.835  -1.167   3.402  0.3567 -0.5115  0.1700
  100SLE     C3  895  -0.791  -1.298   3.340 -0.0337 -0.5209 -0.0885
  100SLE     O4  896  -0.758  -1.074   3.406  0.1200 -0.2805 -0.5406
  100SLE     H5  897  -0.684  -1.297   3.362 -0.4360 -0.0599  2.0846
  100SLE    O10  898  -0.831  -1.414   3.409  0.2093 -0.3310  0.3771
  100SLE    H11  899  -0.854  -1.401   3.500  0.8139 -1.3964  0.7066
  100SLE     C6  900  -0.826  -1.307   3.193 -0.0926 -0.3951 -0.0826
  100SLE     H7  901  -0.798  -1.407   3.157  0.9427  0.2362 -1.0991
  100SLE     H8  902  -0.758  -1.230   3.156 -1.1133  2.2899  3.1035
  100SLE     H9  903  -0.933  -1.284   3.193 -0.3390 -1.3547  1.5051
    1SLS     O1  904   2.690   7.486   4.771 -0.1306  0.5858 -0.0985
    1SLS     C2  905   2.822   7.505   4.800 -0.1434 -0.1104  0.4516
    1SLS     C3  906   2.880   7.622   4.721 -0.3312 -0.3522 -0.0509
    1SLS     O4  907   2.887   7.432   4.875  0.7288 -0.0993 -0.2724
    1SLS     H5  908   2.849   7.708   4.782  1.2872 -1.8562  3.1480
    1SLS    H10  909   2.651   7.409   4.809 -1.6003  0.0268 -2.5181
    1SLS     C6  910   3.031   7.619   4.725 -0.3386 -0.5514  0.1170
    1SLS     H7  911   3.070   7.644   4.824 -2.0919  0.5638  0.5710
    1SLS     H8  912   3.082   7.533   4.681  1.7617 -0.2637  1.7993
    1SLS     H9  913   3.069   7.689   4.649 -0.4900 -1.7979 -1.1377
    2SLM     O1  914   2.835   7.611   4.588 -0.1643 -0.1107 -0.1279
    2SLM     C2  915   2.750   7.704   4.548  0.0963  0.0997 -0.1938
    2SLM     C3  916   2.736   7.711   4.398  0.2638  0.8526 -0.1789
    2SLM     O4  917   2.688   7.772   4.625 -0.2119  0.1010 -0.4405
    2SLM     H5  918   2.702   7.814   4.384 -0.3787  0.7072  0.2809
    2SLM     C6  919   2.623   7.624   4.345  0.2393  0.8432 -0.1119
    2SLM     H7  920   2.657   7.520   4.341  0.0005  0.7949 -1.2457
    2SLM     H8  921   2.597   7.621   4.238  3.7358  1.2480 -1.0962
    2SLM     H9  922   2.539   7.610   4.413 -1.1000  0.3084 -1.8124
    3SLM     O1  923   2.845   7.652   4.331 -0.1781  0.6553 -0.7423
    3SLM     C2  924   2.946   7.735   4.309  0.4640  0.3053  0.7271
    3SLM     C3  925   3.062   7.655   4.256 -0.1409  0.0436 -0.2226
    3SLM     O4  926   2.953   7.854   4.322  0.1397  0.5329 -0.9243
    3SLM     H5  927   3.146   7.725   4.258  0.2289 -0.3730 -0.6625
    3SLM     C6  928   3.105   7.542   4.348  0.1408  0.1305 -0.2464
    3SLM     H7  929   3.210   7.515   4.348 -0.4019 -2.1848 -1.3806
    3SLM     H8  930   3.079   7.583   4.447  1.3855  1.4669 -0.4393
    3SLM     H9  931   3.053   7.446   4.343 -0.0381  0.0778  1.8067
    4SLM     O1  932   3.023   7.615   4.126  0.6334 -0.0182 -0.4372
    4SLM     C2  933   3.095   7.642   4.018  1.1465 -0.5991 -0.2483
    4SLM     C3  934   3.032   7.596   3.889  0.2148 -0.5696  0.1836
    4SLM     O4  935   3.191   7.713   4.028  0.5872  0.1128  0.2061
    4SLM     H5  936   2.988   7.680   3.834  3.9193  3.1025  2.2422
    4SLM     C6  937   3.142   7.561   3.789  0.4276 -0.0106  0.2169
    4SLM     H7  938   3.206   7.483   3.831 -0.4914 -0.3887  0.9641
    4SLM     H8  939   3.092   7.511   3.706 -1.0129 -1.7691  2.0393
    4SLM     H9  940   3.201   7.646   3.754 -2.4542  1.5589 -1.1867
    5SLM     O1  941   2.947   7.488   3.919 -0.2719 -0.1646  0.2741
    5SLM     C2  942   2.821   7.511   3.888  0.0549 -0.1903 -1.1442
    5SLM     C3  943   2.746   7.383   3.919  0.4261 -0.0993  0.2037
    5SLM     O4  944   2.769   7.615   3.858 -0.3130 -0.0522 -0.0573
    5SLM     H5  945   2.820   7.304   3.903  0.0882 -0.4633  0.4436
    5SLM     C6  946   2.695   7.386   4.062  0.0654  0.3197  0.0687
    5SLM     H7  947   2.782   7.416   4.122  1.7446  2.6509 -3.1809
    5SLM     H8  948   2.621   7.461   4.090  0.6186  0.1140  2.2551
    5SLM     H9  949   2.634   7.301   4.092  1.3343 -1.3064 -1.6841
    6SLM     O1  950   2.644   7.369   3.823  0.0367 -0.2802  0.6427
    6SLM     C2  951   2.676   7.319   3.705 -0.1496 -0.7207  0.7761
    6SLM     C3  952   2.551   7.312   3.621  0.3080  0.0555  0.0157
    6SLM     O4  953   2.778   7.273   3.661 -0.0305  0.2301  0.0182
    6SLM     H5  954   2.480   7.271   3.693  1.5370  0.2497  1.3886
    6SLM     C6  955   2.486   7.446   3.588  0.5184  0.2000  0.1885
    6SLM     H7  956   2.385   7.435   3.548 -1.4613  2.8953  3.8606
    6SLM     H8  957   2.474   7.511   3.675 -1.3783 -0.3091  0.3505
    6SLM     H9  958   2.554   7.493   3.516  1.1373 -0.2231  0.4842
    7SLM     O1  959   2.553   7.226   3.509  0.0759  0.1648 -0.0732
    7SLM     C2  960   2.538   7.098   3.538  0.4766  0.1217 -0.0527
    7SLM     C3  961   2.581   7.014   3.420 -0.7324 -0.5638 -0.0185
    7SLM     O4  962   2.516   7.055   3.648 -0.5769  0.6768 -0.0358
    7SLM     H5  963   2.547   7.069   3.331  1.6591 -0.0590 -0.6763
    7SLM     C6  964   2.503   6.884   3.428  0.0713 -1.0865 -0.5190
    7SLM     H7  965   2.513   6.825   3.336 -1.1596  1.1903 -2.2243
    7SLM     H8  966   2.395   6.900   3.429  0.3458  1.4503 -2.0752
    7SLM     H9  967   2.534   6.835   3.520  1.6729 -3.4363 -2.1909
    8SLM     O1  968   2.719   7.014   3.444 -0.7171  0.7358 -0.0412
    8SLM     C2  969   2.796   7.028   3.338 -0.1576  0.7535  0.3593
    8SLM     C3  970   2.940   7.011   3.379  0.0045  0.8869 -0.1445
    8SLM     O4  971   2.762   7.068   3.230  0.2166  0.2334  0.0453
    8SLM     H5  972   2.951   6.948   3.468  3.7773  0.6491 -0.5796
    8SLM     C6  973   2.980   7.150   3.426 -0.5390  0.9008  0.2864
    8SLM     H7  974   3.086   7.169   3.445 -0.6097  1.5321  0.0537
    8SLM     H8  975   2.933   7.168   3.523 -2.4831 -0.2996 -0.3749
    8SLM     H9  976   2.949   7.231   3.360  0.4731  1.9574  1.0751
    9SLM     O1  977   3.018   6.950   3.278 -0.2615  0.6353 -0.1983
    9SLM     C2  978   3.125   6.889   3.327 -0.2156  0.4933 -0.4759
    9SLM     C3  979   3.210   6.829   3.216  0.2591  0.2441  0.0169
    9SLM     O4  980   3.160   6.880   3.441 -0.2476  0.3815 -0.4747
    9SLM     H5  981   3.312   6.826   3.254 -0.1130  0.4778  1.1035
    9SLM     C6  982   3.183   6.685   3.177  0.4506  0.0353  0.6458
    9SLM     H7  983   3.245   6.649   3.095  0.0016  3.9073 -1.6330
    9SLM     H8  984   3.202   6.615   3.259 -1.2255 -3.7643 -1.9642
    9SLM     H9  985   3.082   6.670   3.138  1.0048 -1.4433 -0.2615
   10SLM     O1  986   3.205   6.912   3.103  0.3821  0.2673  0.0278
   10SLM     C2  987   3.317   6.966   3.058  0.3760 -0.3375 -0.7292
   10SLM     C3  988   3.287   7.072   2.955 -0.4365 -0.3004 -0.4603
   10SLM     O4  989   3.429   6.939   3.092  0.4501  0.1404 -0.5849
   10SLM     H5  990   3.254   7.009   2.872  1.5438 -0.4323 -1.1988
   10SLM     C6  991   3.397   7.171   2.919  0.3010 -0.4785  1.2318
   10SLM     H7  992   3.401   7.208   2.816  3.3040  1.6050  1.9735
   10SLM     H8  993   3.380   7.265   2.972  0.2832  1.5710 -2.1529
   10SLM     H9  994   3.494   7.135   2.953  1.0606  0.6931  0.3926
   11SLM     O1  995   3.174   7.144   3.001 -0.0192  0.0447  0.0336
   11SLM     C2  996   3.113   7.214   2.908 -0.6585 -1.1397 -0.4626
   11SLM     C3  997   2.991   7.283   2.964  0.1802 -0.0545  0.0801
   11SLM     O4  998   3.147   7.227   2.793  0.2825 -0.3320 -0.1105
   11SLM     H5  999   3.011   7.294   3.070  1.6357  1.4055 -0.3107
   11SLM     C6 1000   2.879   7.188   2.926  0.1578  0.0486 -0.1119
   11SLM     H7 1001   2.786   7.246   2.921 -0.2718 -0.5789  0.3151
   11SLM     H8 1002   2.874   7.111   3.003  1.3109 -1.4487 -1.4646
   11SLM     H9 1003   2.898   7.139   2.829  3.9587 -0.0107  0.5383
   12SLM     O1 1004   2.961   7.408   2.907 -0.6837 -0.0201  0.5928
   12SLM     C2 1005   3.029   7.517   2.940 -0.0936 -0.2990  0.2969
   12SLM     C3 1006   3.007   7.633   2.846  0.1806 -0.1567  0.4083
   12SLM     O4 1007   3.119   7.515   3.021  0.0222 -0.7693  0.1605
   12SLM     H5 1008   3.013   7.598   2.743  1.5497 -6.1986  2.1350
   12SLM     C6 1009   2.869   7.695   2.851  0.5718  0.6464  1.8867
   12SLM     H7 1010   2.860   7.738   2.751  5.3567 -1.3462  0.3364
   12SLM     H8 1011   2.801   7.609   2.859 -0.5826  1.3391  0.1561
   12SLM     H9 1012   2.855   7.766   2.934 -0.2155  0.3442  2.0302
   13SLM     O1 1013   3.087   7.741   2.889 -0.3068  0.3607  0.0241
   13SLM     C2 1014   3.196   7.771   2.820 -0.1184 -0.8746 -0.2325
   13SLM     C3 1015   3.272   7.883   2.887 -0.9385 -0.5458  0.1513
   13SLM     O4 1016   3.233   7.709   2.724  0.4579 -0.1205 -0.5062
   13SLM     H5 1017   3.228   7.909   2.984  0.4250 -2.4558  1.3494
   13SLM     C6 1018   3.403   7.829   2.940  0.1128  0.8301 -0.9754
   13SLM     H7 1019   3.384   7.748   3.011 -1.3004 -0.9998 -3.3152
   13SLM     H8 1020   3.452   7.774   2.860  0.7232  0.6885 -0.5122
   13SLM     H9 1021   3.468   7.902   2.990 -1.1257  0.2576  1.6577
   14SLM     O1 1022   3.281   7.972   2.778  0.3772 -0.0479  0.6468
   14SLM     C2 1023   3.256   8.099   2.802 -0.2885  0.0106 -0.3075
   14SLM     C3 1024   3.271   8.171   2.669 -0.4166  0.0228 -0.3154
   14SLM     O4 1025   3.237   8.153   2.907  0.4705 -0.0760 -0.1227
   14SLM     H5 1026   3.358   8.142   2.610 -0.4290  2.7378 -1.7950
   14SLM     C6 1027   3.305   8.315   2.703  0.6341 -0.0845 -0.8709
   14SLM     H7 1028   3.402   8.326   2.751 -0.7085 -1.4496  2.4456
   14SLM     H8 1029   3.227   8.349   2.772 -0.8023 -1.9651 -1.4598
   14SLM     H9 1030   3.305   8.379   2.614  1.2459  2.4246  0.8215
   15SLM     O1 1031   3.139   8.171   2.620 -0.6991  0.3173  0.4257
   15SLM     C2 1032   3.138   8.166   2.488  0.3027  0.1073  0.4232
   15SLM     C3 1033   2.997   8.154   2.435  0.3422  0.4797  0.2324
   15SLM     O4 1034   3.234   8.173   2.415 -0.0040 -0.4303 -0.0389
   15SLM     H5 1035   2.985   8.197   2.335 -2.0121 -0.3163  0.1073
   15SLM     C6 1036   2.967   8.010   2.399  0.0068  0.6965 -0.3634
   15SLM     H7 1037   3.045   7.975   2.330  0.7099  1.1711  0.1772
   15SLM     H8 1038   2.961   7.936   2.479  1.3328 -0.9993 -1.7184
   15SLM     H9 1039   2.878   8.002   2.336 -0.5995 -1.4218  0.6902
   16SLM     O1 1040   2.896   8.196   2.523 -0.0860 -0.0136 -0.0217
   16SLM     C2 1041   2.848   8.317   2.500  0.4931  0.3094  0.4472
   16SLM     C3 1042   2.762   8.374   2.610 -0.3881  0.2527 -0.2037
   16SLM     O4 1043   2.871   8.380   2.401 -0.1890  0.0429  0.1110
   16SLM     H5 1044   2.715   8.287   2.658 -2.8454  1.4460 -0.2792
   16SLM     C6 1045   2.852   8.409   2.727  0.7280  0.3324 -1.0674
   16SLM     H7 1046   2.892   8.510   2.721  2.4137  0.3107  4.4187
   16SLM     H8 1047   2.793   8.404   2.819 -0.4783  1.4269 -1.7487
   16SLM     H9 1048   2.933   8.337   2.733  0.1209 -0.3231 -0.5417
   17SLM     O1 1049   2.673   8.480   2.584 -0.1990  0.5265  0.2629
   17SLM     C2 1050   2.556   8.446   2.533  0.2377 -0.4798 -0.0865
   17SLM     C3 1051   2.474   8.569   2.504  0.7899 -0.1210 -0.1456
   17SLM     O4 1052   2.519   8.333   2.513 -1.0599 -0.1681  0.4812
   17SLM     H5 1053   2.366   8.551   2.506  0.7790  0.0350  0.7456
   17SLM     C6 1054   2.524   8.596   2.363  0.3170 -0.9037 -0.4730
   17SLM     H7 1055   2.491   8.697   2.337  0.7761 -0.1785  1.5875
   17SLM     H8 1056   2.473   8.533   2.290 -2.3353  1.4401 -0.8421
   17SLM     H9 1057   2.633   8.600   2.355  0.5111 -0.7070  1.5834
   18SLM     O1 1058   2.490   8.689   2.577  0.2388  0.0780 -0.3487
   18SLM     C2 1059   2.447   8.682   2.702  0.2093 -0.1817 -0.3715
   18SLM     C3 1060   2.469   8.803   2.790  0.0114 -0.4790  0.0896
   18SLM     O4 1061   2.403   8.583   2.753  0.6714  0.0865  0.5618
   18SLM     H5 1062   2.458   8.895   2.731 -1.1095  1.3026  2.8588
   18SLM     C6 1063   2.368   8.807   2.903  0.1104 -0.3757  0.1740
   18SLM     H7 1064   2.378   8.907   2.946 -1.1002  1.3995 -3.2852
   18SLM     H8 1065   2.270   8.809   2.855 -0.3910  0.9854  1.1919
   18SLM     H9 1066   2.370   8.731   2.982  3.4181 -0.1786  0.4398
   19SLM     O1 1067   2.592   8.792   2.857 -0.3611  0.6344  0.9739
   19SLM     C2 1068   2.689   8.857   2.795 -0.5566 -0.3921 -0.4362
   19SLM     C3 1069   2.821   8.788   2.818 -0.5021 -0.1788 -0.1089
   19SLM     O4 1070   2.665   8.951   2.724  0.5350  0.1884 -0.0549
   19SLM     H5 1071   2.821   8.679   2.827  3.3812 -0.3809 -0.8822
   19SLM     C6 1072   2.884   8.832   2.950 -0.3824  0.0828 -0.2523
   19SLM     H7 1073   2.927   8.931   2.936 -2.9757  1.5521  1.4553
   19SLM     H8 1074   2.968   8.768   2.975 -1.0178 -0.5265  0.3680
   19SLM     H9 1075   2.815   8.833   3.035  2.5295 -0.3595  2.2837
   20SLM     O1 1076   2.918   8.817   2.720 -0.0983 -0.0612  0.3226
   20SLM     C2 1077   2.891   8.802   2.592  0.3894 -0.0973  0.2195
   20SLM     C3 1078   2.991   8.882   2.512  0.2575 -0.0805  0.0702
   20SLM     O4 1079   2.806   8.728   2.551 -0.3862  0.6526  0.4405
   20SLM     H5 1080   3.091   8.869   2.553  1.3723  3.7541 -0.9880
   20SLM     C6 1081   2.940   9.024   2.525 -0.3687 -0.3808  0.9873
   20SLM     H7 1082   2.997   9.104   2.477 -1.2944  1.7477  3.2026
   20SLM     H8 1083   2.932   9.063   2.627 -0.9215 -1.9086  1.5472
   20SLM     H9 1084   2.842   9.032   2.479  0.0060  2.3624  0.4934
   21SLM     O1 1085   2.986   8.848   2.375 -0.5579 -0.2174  0.1248
   21SLM     C2 1086   3.058   8.741   2.347 -0.1570  0.1279 -0.1926
   21SLM     C3 1087   3.043   8.708   2.200  0.6868  0.2585 -0.3135
   21SLM     O4 1088   3.126   8.686   2.429 -0.0058 -0.0251 -0.4187
   21SLM     H5 1089   3.150   8.704   2.178  0.5440 -0.0198 -0.9787
   21SLM     C6 1090   2.967   8.579   2.177 -0.0685  0.6311  0.0268
   21SLM     H7 1091   2.863   8.586   2.209 -0.7889 -3.6028 -0.7425
   21SLM     H8 1092   2.982   8.538   2.077 -2.2816 -0.4919  0.1003
   21SLM     H9 1093   3.020   8.504   2.236  1.3971  0.8798 -0.9074
   22SLM     O1 1094   2.973   8.803   2.121  0.1525 -0.1873 -0.3811
   22SLM     C2 1095   3.036   8.897   2.053 -0.2036  0.5209  0.2493
   22SLM     C3 1096   2.947   8.970   1.956 -0.4334  0.0103  0.0689
   22SLM     O4 1097   3.152   8.925   2.062 -0.0669 -0.1040  0.5276
   22SLM     H5 1098   2.930   9.053   2.025  0.5974 -0.2294  0.6345
   22SLM     C6 1099   3.010   9.041   1.837 -0.1331  0.7177  0.6398
   22SLM     H7 1100   3.060   8.973   1.767 -4.0422 -1.8460 -0.0195
   22SLM     H8 1101   2.933   9.104   1.792  1.9071  1.3699 -2.2462
   22SLM     H9 1102   3.083   9.113   1.872  0.3830  1.5599 -1.9177
   23SLM     O1 1103   2.831   8.903   1.913 -0.4834 -0.3105  0.7067
   23SLM     C2 1104   2.712   8.960   1.919 -0.2852  0.2664 -0.6012
   23SLM     C3 1105   2.602   8.873   1.861 -0.2273 -0.3607  0.2115
   23SLM     O4 1106   2.701   9.072   1.961  0.1688  0.2556 -0.4514
   23SLM     H5 1107   2.607   8.771   1.898  0.2620  0.3418  2.2373
   23SLM     C6 1108   2.611   8.878   1.710 -0.0008  0.3867  0.2415
   23SLM     H7 1109   2.673   8.795   1.672  2.5985  0.9705  2.8445
   23SLM     H8 1110   2.652   8.973   1.674  2.5941  0.9726  4.0723
   23SLM     H9 1111   2.511   8.875   1.666  0.3365  0.1894 -0.5348
   24SLM     O1 1112   2.476   8.921   1.901  0.3106  0.4381  0.9952
   24SLM     C2 1113   2.430   8.891   2.022 -0.7611 -0.8436  0.2924
   24SLM     C3 1114   2.298   8.962   2.044  0.0361  0.7160  0.2089
   24SLM     O4 1115   2.491   8.824   2.100 -0.2070 -0.7578 -0.0631
   24SLM     H5 1116   2.317   9.068   2.027  0.9249  1.5612  4.8708
   24SLM     C6 1117   2.193   8.899   1.955  0.7491  0.8913 -0.7691
   24SLM     H7 1118   2.099   8.945   1.987 -0.2391 -1.0731 -0.6862
   24SLM     H8 1119   2.198   8.911   1.846 -1.7952 -3.2183 -1.5640
   24SLM     H9 1120   2.183   8.792   1.973  2.9770  0.3806 -2.1893
   25SLM     O1 1121   2.263   8.938   2.179  0.2312  0.4418  0.2123
   25SLM     C2 1122   2.209   9.035   2.251  0.0826  0.2254  0.3940
   25SLM     C3 1123   2.171   8.979   2.385 -0.2576 -0.5425 -0.0210
   25SLM     O4 1124   2.175   9.141   2.206 -0.2101 -0.0032  0.0663
   25SLM     H5 1125   2.121   8.881   2.380 -2.7024  0.4032  2.8727
   25SLM     C6 1126   2.296   8.959   2.469 -0.4896  0.4032  0.5653
   25SLM     H7 1127   2.381   8.914   2.416 -1.8703 -1.5454 -0.1246
   25SLM     H8 1128   2.337   9.049   2.516  0.2343  1.0766 -1.2485
   25SLM     H9 1129   2.277   8.880   2.542 -1.0132 -1.0163 -1.0452
   26SLM     O1 1130   2.098   9.077   2.456  0.0486 -0.4767  0.2092
   26SLM     C2 1131   1.972   9.044   2.480 -0.0042 -0.3616  0.0950
   26SLM     C3 1132   1.899   9.150   2.560 -0.4413 -0.3999 -0.2536
   26SLM     O4 1133   1.916   8.943   2.447  0.4107 -0.6113  0.1428
   26SLM     H5 1134   1.827   9.098   2.624 -2.5843  1.5743 -0.9347
   26SLM     C6 1135   1.819   9.230   2.459  0.4465  0.4005 -0.3323
   26SLM     H7 1136   1.887   9.288   2.396  0.4696  1.1452  0.3707
   26SLM     H8 1137   1.745   9.296   2.504  0.5163  1.0549 -1.1530
   26SLM     H9 1138   1.763   9.166   2.390  1.5653 -1.9579  0.8319
   27SLM     O1 1139   1.970   9.243   2.637 -0.5766 -0.6719  0.2038
   27SLM     C2 1140   2.063   9.201   2.721  0.3934  0.2575 -0.3873
   27SLM     C3 1141   2.158   9.303   2.781  0.2990  0.0315  0.1447
   27SLM     O4 1142   2.047   9.091   2.766 -0.3468  0.5704  0.1342
   27SLM     H5 1143   2.091   9.371   2.833  1.5413  0.5202  1.1609
   27SLM     C6 1144   2.273   9.243   2.861  0.5728 -0.2850 -0.4807
   27SLM     H7 1145   2.358   9.309   2.877  1.6522 -1.0779 -2.5420
   27SLM     H8 1146   2.253   9.223   2.966 -1.9756  1.4005 -0.5472
   27SLM     H9 1147   2.292   9.143   2.820 -2.4394 -1.1746  0.0112
   28SLM     O1 1148   2.212   9.343   2.657  0.5423 -0.4161  0.1021
   28SLM     C2 1149   2.206   9.471   2.626 -0.5439 -0.5620 -0.3327
   28SLM     C3 1150   2.245   9.510   2.485 -0.0273  0.1046 -0.0151
   28SLM     O4 1151   2.160   9.550   2.704 -0.0904  0.0721 -0.6905
   28SLM     H5 1152   2.270   9.614   2.506  1.4180  0.1905 -1.9110
   28SLM     C6 1153   2.120   9.501   2.398 -0.2803 -0.0957  0.3660
   28SLM     H7 1154   2.105   9.397   2.367  0.5256 -0.2305  0.3869
   28SLM     H8 1155   2.150   9.555   2.308 -1.8783 -1.6689 -1.1987
   28SLM     H9 1156   2.030   9.540   2.445 -1.3455 -3.7021  1.6858
   29SLM     O1 1157   2.358   9.448   2.428  0.3371  0.6472  0.1136
   29SLM     C2 1158   2.473   9.421   2.487  0.5532  0.6262 -0.3106
   29SLM     C3 1159   2.563   9.324   2.414 -0.3909 -0.3580 -0.2096
   29SLM     O4 1160   2.500   9.472   2.593  0.2366 -0.2074  0.1826
   29SLM     H5 1161   2.513   9.227   2.413 -0.3212 -0.5529  3.1851
   29SLM     C6 1162   2.691   9.287   2.486 -0.1319  0.4151 -0.2589
   29SLM     H7 1163   2.752   9.368   2.526  1.6164 -0.6803 -0.5889
   29SLM     H8 1164   2.745   9.223   2.415 -3.0041  0.3382 -2.5172
   29SLM     H9 1165   2.642   9.247   2.575  1.3484  2.3612  1.5605
   30SLM     O1 1166   2.594   9.387   2.291 -0.1576 -0.6310 -0.2909
   30SLM     C2 1167   2.527   9.341   2.187 -1.0412  0.1258 -0.0742
   30SLM     C3 1168   2.562   9.415   2.060  0.4456 -0.2645  0.0886
   30SLM     O4 1169   2.467   9.237   2.192  0.1864 -0.5990 -0.0447
   30SLM     H5 1170   2.671   9.410   2.050  0.9210  3.1914  1.8467
   30SLM     C6 1171   2.503   9.335   1.945  0.8892 -0.1211 -0.2425
   30SLM     H7 1172   2.397   9.360   1.946  0.7141 -0.7882  1.4046
   30SLM     H8 1173   2.538   9.373   1.849 -1.2569  2.3103 -0.1599
   30SLM     H9 1174   2.500   9.226   1.958  1.8879 -0.1333 -0.0023
   31SLM     O1 1175   2.517   9.548   2.070  0.2918 -0.3509  0.5407
   31SLM     C2 1176   2.598   9.640   2.019 -0.2877 -0.3087 -0.3118
   31SLM     C3 1177   2.530   9.770   2.055 -0.2560 -0.4144  0.1350
   31SLM     O4 1178   2.691   9.614   1.948 -0.5550 -0.3537 -0.6499
   31SLM     H5 1179   2.428   9.784   2.019  0.6767  1.3678 -2.0046
   31SLM     C6 1180   2.531   9.792   2.205  0.4943 -0.0892  0.0873
   31SLM     H7 1181   2.466   9.729   2.265 -0.1013  1.3780  1.0500
   31SLM     H8 1182   2.630   9.771   2.247  0.9394  1.3845 -0.1512
   31SLM     H9 1183   2.490   9.892   2.220 -2.1271 -0.1597 -4.8484
   32SLM     O1 1184   2.615   9.869   2.000 -0.5092 -0.5257 -0.4577
   32SLM     C2 1185   2.575   9.986   1.953 -0.5801 -0.4244 -0.1496
   32SLM     C3 1186   2.694  10.057   1.894 -0.3704 -0.5110  0.1698
   32SLM     O4 1187   2.461  10.023   1.943 -0.3040  0.3865 -0.3000
   32SLM     H5 1188   2.767  10.047   1.975 -0.1122 -2.5953 -0.2493
   32SLM     C6 1189   2.747   9.990   1.768 -0.0174 -0.4474  0.2823
   32SLM     H7 1190   2.691   9.900   1.741 -2.5640  1.2302 -0.4152
   32SLM     H8 1191   2.725  10.062   1.688  1.1167 -2.1928 -1.6860
   32SLM     H9 1192   2.851   9.958   1.779  0.2753  0.5185  0.4530
   33SLM     O1 1193   2.648  10.189   1.877 -0.3388 -0.5289 -0.0603
   33SLM     C2 1194   2.714  10.286   1.939  0.2724 -0.5681 -0.6428
   33SLM     C3 1195   2.642  10.415   1.908  0.5715 -0.1835  0.2420
   33SLM     O4 1196   2.798  10.266   2.022 -0.5066 -0.6696  0.1389
   33SLM     H5 1197   2.540  10.386   1.883  0.3149 -3.1360  3.8956
   33SLM     C6 1198   2.713  10.481   1.791  0.5082 -0.3346  0.1185
   33SLM     H7 1199   2.710  10.416   1.703 -1.4384 -1.4527  0.9528
   33SLM     H8 1200   2.813  10.507   1.827  0.4556  0.5027 -0.3096
   33SLM     H9 1201   2.657  10.573   1.772  1.5801  1.6246  5.0452
   34SLM     O1 1202   2.653  10.507   2.014  0.4255  0.0822  0.0266
   34SLM     C2 1203   2.550  10.526   2.095 -0.1534 -0.3937 -0.5865
   34SLM     C3 1204   2.603  10.612   2.207 -0.8864  0.1045 -0.6183
   34SLM     O4 1205   2.444  10.470   2.081 -0.3247 -0.0873 -0.5283
   34SLM     H5 1206   2.687  10.553   2.244  1.4901  1.7463 -2.9802
   34SLM     C6 1207   2.682  10.734   2.161 -0.0120 -0.1114  0.2777
   34SLM     H7 1208   2.744  10.780   2.237 -1.5444  0.1793  1.3886
   34SLM     H8 1209   2.743  10.725   2.070 -0.6633  1.4826 -0.3486
   34SLM     H9 1210   2.629  10.824   2.129  3.0628  1.4640 -0.8385
   35SLM     O1 1211   2.506  10.638   2.305 -0.6064  0.0573 -0.3267
   35SLM     C2 1212   2.492  10.541   2.394  0.3157  0.5984  0.4294
   35SLM     C3 1213   2.363  10.553   2.470 -0.2462 -0.8246 -0.2497
   35SLM     O4 1214   2.576  10.459   2.423  0.3850  0.5909  0.2147
   35SLM     H5 1215   2.363  10.463   2.532 -4.3533  0.2173  1.6436
   35SLM     C6 1216   2.253  10.551   2.365 -0.0339 -0.6997 -0.4749
   35SLM     H7 1217   2.257  10.644   2.308  0.9340 -1.0196 -0.9539
   35SLM     H8 1218   2.157  10.548   2.418 -0.3829  3.0017 -0.6218
   35SLM     H9 1219   2.267  10.472   2.291 -2.4822 -0.4994 -1.2260
   36SLM     O1 1220   2.372  10.677   2.538 -0.3434 -0.7132 -0.4379
   36SLM     C2 1221   2.296  10.688   2.645  0.9483 -0.2539  0.4523
   36SLM     C3 1222   2.338  10.808   2.726 -0.2786  0.2957  0.2958
   36SLM     O4 1223   2.211  10.609   2.675  0.3414 -0.0997 -0.8193
   36SLM     H5 1224   2.259  10.876   2.693 -2.9092 -1.2939  2.8625
   36SLM     C6 1225   2.337  10.791   2.877  0.6771  0.4676  0.3323
   36SLM     H7 1226   2.335  10.893   2.916 -1.8772  0.6766 -0.1908
   36SLM     H8 1227   2.252  10.742   2.924  1.6450 -0.3806  1.2421
   36SLM     H9 1228   2.427  10.742   2.915 -0.8253 -2.3634  0.5201
   37SLM     O1 1229   2.472  10.848   2.703 -0.3355  0.3966  0.1331
   37SLM     C2 1230   2.501  10.958   2.636  0.6618 -0.1980 -0.4236
   37SLM     C3 1231   2.649  10.979   2.611  0.7315  0.5784  0.5966
   37SLM     O4 1232   2.427  11.048   2.607  0.8771  0.1177  0.0008
   37SLM     H5 1233   2.667  11.074   2.662  3.1334  1.2134 -1.2396
   37SLM     C6 1234   2.674  11.007   2.464 -0.2460 -0.6663  0.1705
   37SLM     H7 1235   2.771  11.057   2.452 -0.5712 -0.0430  0.0944
   37SLM     H8 1236   2.606  11.088   2.438 -0.4869 -0.6579  0.7975
   37SLM     H9 1237   2.645  10.930   2.393  0.2520 -1.0351  0.3644
   38SLM     O1 1238   2.706  10.858   2.654  0.4939  0.5312  0.7809
   38SLM     C2 1239   2.800  10.861   2.747  0.8230 -0.4070  0.4931
   38SLM     C3 1240   2.853  10.722   2.774 -0.0162 -0.8757 -0.2211
   38SLM     O4 1241   2.857  10.963   2.774  0.0548  0.1453  0.0746
   38SLM     H5 1242   2.775  10.646   2.785  0.7283 -1.6977 -0.5001
   38SLM     C6 1243   2.936  10.672   2.657  0.6055 -0.8427  0.1972
   38SLM     H7 1244   2.970  10.736   2.575  1.5187  0.3395  1.4569
   38SLM     H8 1245   3.031  10.630   2.689 -0.2499 -4.5522 -1.5535
   38SLM     H9 1246   2.888  10.586   2.611  1.7159 -1.4683  0.1828
   39SLM     O1 1247   2.947  10.732   2.878 -0.6561  0.0367  0.2870
   39SLM     C2 1248   2.939  10.640   2.974  0.3892 -0.1351  0.2250
   39SLM     C3 1249   3.060  10.656   3.063  0.5007 -0.7844  0.1933
   39SLM     O4 1250   2.844  10.568   2.991  0.3253 -0.3157 -0.8097
   39SLM     H5 1251   3.063  10.764   3.076  0.7022 -0.9171  1.3785
   39SLM     C6 1252   3.045  10.612   3.208  0.1658  0.9963  0.7251
   39SLM     H7 1253   3.131  10.652   3.261  1.4054 -1.1424  0.4132
   39SLM     H8 1254   2.954  10.652   3.254 -2.5241 -3.2130 -0.2718
   39SLM     H9 1255   3.049  10.503   3.203 -4.6989  0.5888  0.3317
   40SLM     O1 1256   3.170  10.590   3.005  0.5171 -0.1652 -0.4887
   40SLM     C2 1257   3.284  10.649   2.973  0.6228 -0.1004 -0.0034
   40SLM     C3 1258   3.398  10.560   2.932  0.3994 -0.2890 -0.2172
   40SLM     O4 1259   3.296  10.769   2.971 -0.3308  0.0046 -0.1596
   40SLM     H5 1260   3.426  10.504   3.021  0.0542 -2.0486 -1.1687
   40SLM     C6 1261   3.512  10.644   2.878 -0.7500  1.4590  0.0077
   40SLM     H7 1262   3.582  10.570   2.837 -3.4317 -0.8113 -0.7831
   40SLM     H8 1263   3.557  10.697   2.962 -1.2477 -0.9098  1.8724
   40SLM     H9 1264   3.467  10.696   2.793 -3.0878 -0.9612 -0.3713
   41SLM     O1 1265   3.338  10.466   2.846 -0.2012 -0.0411 -0.0715
   41SLM     C2 1266   3.400  10.350   2.840  1.0895  0.6706 -0.9426
   41SLM     C3 1267   3.326  10.265   2.739  0.2134  0.0120  0.2308
   41SLM     O4 1268   3.487  10.316   2.915 -0.2485  0.9163  0.7712
   41SLM     H5 1269   3.246  10.220   2.799 -1.0049  0.6784 -0.8455
   41SLM     C6 1270   3.262  10.341   2.624  1.0288 -0.5276 -0.5989
   41SLM     H7 1271   3.172  10.292   2.584 -0.3675  0.6844  0.8992
   41SLM     H8 1272   3.228  10.442   2.647  0.6376 -0.8783  0.4512
   41SLM     H9 1273   3.342  10.348   2.550 -0.2080  0.3726 -1.9065
   42SLM     O1 1274   3.412  10.166   2.685 -0.4398 -0.6754  0.4324
   42SLM     C2 1275   3.413  10.042   2.730 -0.4950 -0.6676  0.4549
   42SLM     C3 1276   3.495   9.954   2.638  0.2690  0.2196  0.2735
   42SLM     O4 1277   3.358  10.016   2.834 -0.6080 -1.0394  0.3050
   42SLM     H5 1278   3.592  10.004   2.636  1.5054 -1.9951  1.1495
   42SLM     C6 1279   3.418   9.935   2.509  0.4361 -0.2728  0.2445
   42SLM     H7 1280   3.342   9.860   2.533  1.5230 -2.3954 -2.4556
   42SLM     H8 1281   3.471   9.894   2.423 -3.3464 -3.3374 -0.9328
   42SLM     H9 1282   3.370  10.025   2.470  0.8317  1.1680  2.8068
   43SLM     O1 1283   3.523   9.829   2.697 -0.1623  0.1763  0.3872
   43SLM     C2 1284   3.605   9.824   2.801  0.3247 -0.6358 -0.0323
   43SLM     C3 1285   3.605   9.685   2.860  0.2790 -0.5762  0.1057
   43SLM     O4 1286   3.671   9.917   2.837 -0.0806 -0.4473  0.2235
   43SLM     H5 1287   3.663   9.616   2.798 -0.9724 -0.7257 -0.9307
   43SLM     C6 1288   3.687   9.688   2.988  0.2681  0.2791  0.0955
   43SLM     H7 1289   3.791   9.692   2.953 -0.2019 -0.2325 -1.4225
   43SLM     H8 1290   3.675   9.757   3.071  4.3919  0.4431  0.7715
   43SLM     H9 1291   3.685   9.584   3.021 -1.7500 -0.4174 -1.9649
   44SLM     O1 1292   3.474   9.656   2.903  0.1821 -0.4036 -0.0739
   44SLM     C2 1293   3.426   9.537   2.868  0.3156 -0.3870 -0.3164
   44SLM     C3 1294   3.317   9.498   2.966  0.1046 -0.4700 -0.5831
   44SLM     O4 1295   3.452   9.469   2.773 -0.9176 -0.6596 -0.4694
   44SLM     H5 1296   3.273   9.582   3.021  2.7396 -0.6431  2.0858
   44SLM     C6 1297   3.384   9.404   3.064 -0.0735  0.3505  0.3458
   44SLM     H7 1298   3.310   9.407   3.144 -0.7171 -0.0105 -0.2234
   44SLM     H8 1299   3.479   9.444   3.102 -0.8946  1.0085  1.7871
   44SLM     H9 1300   3.404   9.301   3.033  4.3082  0.7119  1.3049
   45SLM     O1 1301   3.215   9.430   2.898  0.2376 -0.6132 -0.6408
   45SLM     C2 1302   3.134   9.496   2.817 -0.5142  0.2952  0.8077
   45SLM     C3 1303   3.031   9.403   2.756  0.7337 -0.5048 -0.1239
   45SLM     O4 1304   3.145   9.614   2.799  1.2685 -0.0076 -0.3064
   45SLM     H5 1305   3.052   9.305   2.799  3.1839 -0.0895 -0.2064
   45SLM     C6 1306   3.039   9.393   2.605 -0.0547 -0.2808 -0.1849
   45SLM     H7 1307   3.141   9.378   2.570  0.7162  0.1669  1.7379
   45SLM     H8 1308   2.994   9.486   2.567  0.2011 -0.0248  0.1294
   45SLM     H9 1309   2.996   9.306   2.555  1.4579 -1.2053  0.0691
   46SLM     O1 1310   2.896   9.432   2.785  0.8389 -0.1354  0.0014
   46SLM     C2 1311   2.855   9.444   2.910  0.0803  0.1936 -0.2695
   46SLM     C3 1312   2.716   9.503   2.918 -0.3100 -0.7306 -0.1366
   46SLM     O4 1313   2.914   9.404   3.007  0.1396  0.3071 -0.2583
   46SLM     H5 1314   2.646   9.443   2.859  0.3990 -1.2962 -0.4236
   46SLM     C6 1315   2.711   9.647   2.871 -1.0857 -0.6138  0.2908
   46SLM     H7 1316   2.733   9.662   2.765  2.1213  0.1584  0.9630
   46SLM     H8 1317   2.776   9.713   2.928 -1.1842  1.0720 -1.4596
   46SLM     H9 1318   2.615   9.699   2.875 -0.5696  0.5711 -1.5403
   47SLM     O1 1319   2.649   9.492   3.041 -0.3919  0.2259 -0.0889
   47SLM     C2 1320   2.643   9.372   3.097  0.4721  0.0362 -0.3868
   47SLM     C3 1321   2.553   9.387   3.218  0.5215  0.0846 -0.3562
   47SLM     O4 1322   2.675   9.268   3.046  0.5543 -0.0448 -0.1729
   47SLM     H5 1323   2.456   9.422   3.182  0.7759  0.3510 -0.7944
   47SLM     C6 1324   2.607   9.482   3.323 -0.5922  0.1312  0.1825
   47SLM     H7 1325   2.633   9.582   3.286 -1.6765  0.9960  1.6296
   47SLM     H8 1326   2.697   9.438   3.365  0.1679  0.7046 -0.8064
   47SLM     H9 1327   2.553   9.495   3.417  1.7450  1.2614  1.4563
   48SLM     O1 1328   2.543   9.262   3.282 -0.3324 -0.0558 -0.7492
   48SLM     C2 1329   2.424   9.205   3.271 -0.1257 -0.5224 -0.6320
   48SLM     C3 1330   2.416   9.072   3.342  0.7095  0.1206  0.7165
   48SLM     O4 1331   2.333   9.254   3.209 -0.0149 -0.0194 -0.4058
   48SLM     H5 1332   2.474   8.998   3.287 -1.2759  0.5480 -2.1891
   48SLM     C6 1333   2.463   9.084   3.486 -0.6063 -0.6132  1.2194
   48SLM     H7 1334   2.569   9.063   3.501 -0.7274 -1.2979  1.1442
   48SLM     H8 1335   2.458   9.187   3.523 -0.6460 -0.1607 -0.0124
   48SLM     H9 1336   2.410   9.017   3.555  3.7038 -4.8529  0.9554
   49SLM     O1 1337   2.281   9.032   3.344  0.6356  0.2666 -0.4153
   49SLM     C2 1338   2.268   8.901   3.355 -0.4025  0.3998  0.1364
   49SLM     C3 1339   2.122   8.868   3.340 -0.4236  0.4419  0.2437
   49SLM     O4 1340   2.354   8.817   3.355 -0.2830  0.5238  0.6636
   49SLM     H5 1341   2.069   8.907   3.427 -1.2895 -2.0500  0.9474
   49SLM     C6 1342   2.059   8.939   3.221 -0.0498 -0.5186 -0.5503
   49SLM     H7 1343   2.027   9.037   3.260  0.8903  0.0582 -1.1839
   49SLM     H8 1344   2.128   8.943   3.137 -0.2889 -4.1432 -1.0382
   49SLM     H9 1345   1.961   8.895   3.201  0.6900 -1.9978 -1.0515
   50SLM     O1 1346   2.104   8.729   3.325 -0.0848  0.4167  0.0461
   50SLM     C2 1347   2.097   8.647   3.429  0.1276 -0.1291 -0.3608
   50SLM     C3 1348   2.079   8.502   3.392 -0.5112 -0.1986  0.1940
   50SLM     O4 1349   2.105   8.696   3.539  0.0818  0.2128 -0.5089
   50SLM     H5 1350   2.176   8.468   3.355 -0.5647 -0.3087  0.1528
   50SLM     C6 1351   2.036   8.417   3.510  0.2691 -1.1916 -0.2299
   50SLM     H7 1352   1.932   8.444   3.528  1.1052  3.0143 -0.8134
   50SLM     H8 1353   2.038   8.307   3.507 -2.8217 -1.3050 -1.2062
   50SLM     H9 1354   2.086   8.447   3.602 -0.2353  1.1254 -0.6702
   51SLM     O1 1355   1.979   8.486   3.294  0.1038 -0.0071 -0.4739
   51SLM     C2 1356   2.018   8.483   3.168  0.0760 -0.3801 -0.4727
   51SLM     C3 1357   1.896   8.494   3.079  0.2391  0.5094 -0.5935
   51SLM     O4 1358   2.133   8.468   3.135  0.2487 -0.5902  0.2183
   51SLM     H5 1359   1.822   8.418   3.105  0.5907  0.0041 -1.0459
   51SLM     C6 1360   1.836   8.633   3.076  0.1609  0.4922  0.0369
   51SLM     H7 1361   1.855   8.672   3.177 -1.0098  0.5505  0.2447
   51SLM     H8 1362   1.884   8.694   2.999  0.8912 -0.4750 -0.2958
   51SLM     H9 1363   1.731   8.640   3.048 -0.4012  0.3591  1.9808
   52SLM     O1 1364   1.922   8.455   2.946  0.1977 -0.2629 -0.3821
   52SLM     C2 1365   1.949   8.328   2.923 -0.7262 -0.4111 -0.7176
   52SLM     C3 1366   2.041   8.301   2.807  0.3106  0.7463 -0.1878
   52SLM     O4 1367   1.899   8.241   2.989 -0.1118 -0.5914 -0.4751
   52SLM     H5 1368   1.993   8.222   2.749  0.9640  0.3349 -0.1800
   52SLM     C6 1369   2.179   8.263   2.856 -0.0916 -0.1232  0.2807
   52SLM     H7 1370   2.246   8.236   2.774  1.8400 -1.4781  2.1850
   52SLM     H8 1371   2.179   8.168   2.911  2.9774  0.1492  0.9463
   52SLM     H9 1372   2.230   8.338   2.917  1.2577 -2.0976  1.7364
   53SLM     O1 1373   2.050   8.407   2.714  0.1217  0.2851 -0.7434
   53SLM     C2 1374   1.945   8.431   2.638 -0.0555  0.2150 -0.5191
   53SLM     C3 1375   1.970   8.544   2.541 -0.2074  0.3057 -0.4541
   53SLM     O4 1376   1.850   8.358   2.644  0.5474 -0.5113  0.6303
   53SLM     H5 1377   2.045   8.510   2.469  0.6240 -3.2906  1.8510
   53SLM     C6 1378   2.026   8.668   2.608  0.3071 -0.2489  0.1546
   53SLM     H7 1379   1.953   8.705   2.680 -0.5310 -0.6148 -0.4863
   53SLM     H8 1380   2.050   8.755   2.547 -2.9945 -0.2643 -1.3902
   53SLM     H9 1381   2.126   8.635   2.639  0.5149 -0.4923 -0.7371
   54SLM     O1 1382   1.845   8.576   2.485 -0.5840 -0.9930 -0.3929
   54SLM     C2 1383   1.842   8.618   2.360  0.2068  0.7223  0.1406
   54SLM     C3 1384   1.707   8.615   2.293  0.1088 -0.3975  0.3694
   54SLM     O4 1385   1.941   8.645   2.297  0.8490 -0.8430  0.4395
   54SLM     H5 1386   1.653   8.528   2.331  2.4304 -2.3804 -0.6013
   54SLM     C6 1387   1.643   8.750   2.321 -0.2659 -0.5208  0.1172
   54SLM     H7 1388   1.536   8.739   2.300 -1.2172  1.2041  3.3854
   54SLM     H8 1389   1.658   8.779   2.425  1.6162 -0.7512 -0.0634
   54SLM     H9 1390   1.699   8.827   2.266 -0.6062  0.8758  1.6429
   55SLM     O1 1391   1.695   8.601   2.153 -0.3465  0.7441  0.2799
   55SLM     C2 1392   1.767   8.508   2.092 -0.4656  0.1438  1.0334
   55SLM     C3 1393   1.750   8.520   1.942  0.4042 -0.4621  0.8813
   55SLM     O4 1394   1.826   8.419   2.145 -0.6239 -0.6037 -0.0138
   55SLM     H5 1395   1.709   8.620   1.923 -0.1737 -1.4106 -4.1912
   55SLM     C6 1396   1.645   8.430   1.880  0.2148 -0.3684  1.0635
   55SLM     H7 1397   1.551   8.447   1.932  0.2805  0.8935  0.8206
   55SLM     H8 1398   1.659   8.322   1.878 -2.0086 -0.7110  1.1562
   55SLM     H9 1399   1.622   8.452   1.775 -1.3431 -3.1164  0.7278
   56SLM     O1 1400   1.872   8.494   1.875  0.1500  0.2371  0.1220
   56SLM     C2 1401   1.957   8.593   1.858  0.1095  0.1738 -0.4569
   56SLM     C3 1402   2.088   8.538   1.807  0.0541 -0.1745 -0.2225
   56SLM     O4 1403   1.941   8.710   1.879  0.1279  0.0418  0.3003
   56SLM     H5 1404   2.173   8.562   1.872 -0.3175  0.9942 -0.1563
   56SLM     C6 1405   2.095   8.388   1.782 -0.3920 -0.2140 -0.1182
   56SLM     H7 1406   2.081   8.324   1.869 -0.6468 -1.3946 -1.0051
   56SLM     H8 1407   2.022   8.354   1.708  0.2113  0.7472 -1.1987
   56SLM     H9 1408   2.196   8.354   1.755  0.7934  0.6266  2.8179
   57SLM     O1 1409   2.096   8.611   1.687  0.4276 -0.3642 -0.3162
   57SLM     C2 1410   2.212   8.660   1.647  0.4874 -0.6220 -0.4654
   57SLM     C3 1411   2.193   8.725   1.512  0.0892  0.5401  0.1379
   57SLM     O4 1412   2.314   8.651   1.710  0.4247 -0.4178 -0.3313
   57SLM     H5 1413   2.117   8.796   1.547 -1.2359 -0.4194 -0.6855
   57SLM     C6 1414   2.309   8.799   1.448  0.0454  0.1495 -0.4023
   57SLM     H7 1415   2.386   8.729   1.414  0.8714  1.1472 -0.6596
   57SLM     H8 1416   2.278   8.877   1.379 -1.0807  1.3487  1.3604
   57SLM     H9 1417   2.347   8.857   1.533  0.5695 -1.9922  0.9092
   58SLM     O1 1418   2.121   8.648   1.418  0.3092  0.1695  0.2752
   58SLM     C2 1419   2.172   8.535   1.373  0.6058  0.7383 -0.8465
   58SLM     C3 1420   2.076   8.456   1.287  0.4351  0.2351 -0.2045
   58SLM     O4 1421   2.288   8.506   1.384  0.1597 -0.7169  0.3789
   58SLM     H5 1422   1.976   8.463   1.331  0.2593 -1.5606 -0.2652
   58SLM     C6 1423   2.068   8.510   1.145  0.2410  0.5943 -0.0577
   58SLM     H7 1424   2.161   8.491   1.092  1.4269  4.0308  0.5353
   58SLM     H8 1425   1.975   8.482   1.095  1.0808 -1.9869 -0.3189
   58SLM     H9 1426   2.045   8.616   1.158  0.1644  0.7647 -1.4718
   59SLM     O1 1427   2.120   8.322   1.291 -0.3381 -0.0195 -0.0453
   59SLM     C2 1428   2.077   8.240   1.386  0.3609 -0.1699  0.1415
   59SLM     C3 1429   2.131   8.102   1.355  0.0318 -0.2120 -0.2386
   59SLM     O4 1430   1.998   8.274   1.470 -0.0062  0.2635 -0.3691
   59SLM     H5 1431   2.099   8.068   1.256 -0.7762  2.2537 -0.9056
   59SLM     C6 1432   2.086   7.998   1.455 -0.4133 -0.0866 -0.3040
   59SLM     H7 1433   2.124   8.027   1.554 -3.9495  1.8003  0.6809
   59SLM     H8 1434   2.121   7.901   1.419 -0.0274 -0.6454  1.4606
   59SLM     H9 1435   1.977   7.993   1.466 -0.3066 -1.0345  0.4281
   60SLM     O1 1436   2.271   8.097   1.356  0.0608  0.4602 -0.3011
   60SLM     C2 1437   2.344   8.062   1.251  0.3201 -0.6553  0.2313
   60SLM     C3 1438   2.492   8.076   1.277  0.2508  0.6129  0.0265
   60SLM     O4 1439   2.289   8.033   1.147  0.1988  0.3107  0.0145
   60SLM     H5 1440   2.523   8.069   1.382  0.7599  3.1994  0.1155
   60SLM     C6 1441   2.578   7.985   1.191 -0.2601 -0.3282  0.4898
   60SLM     H7 1442   2.611   7.897   1.245  1.3476  0.5593  1.0087
   60SLM     H8 1443   2.527   7.966   1.096 -1.7788  3.2022  0.4262
   60SLM     H9 1444   2.665   8.045   1.162 -0.8916  0.4240  0.0953
   61SLM     O1 1445   2.510   8.211   1.242 -0.8987  0.7054 -0.2330
   61SLM     C2 1446   2.570   8.296   1.324 -0.1044  0.0634 -0.1457
   61SLM     C3 1447   2.606   8.431   1.268 -0.7144  0.3679  0.1780
   61SLM     O4 1448   2.613   8.259   1.430 -0.3914 -0.2808 -0.1470
   61SLM     H5 1449   2.710   8.429   1.232 -0.1255  0.6681  1.7590
   61SLM     C6 1450   2.622   8.536   1.377 -0.5388  0.3096  0.2102
   61SLM     H7 1451   2.625   8.639   1.342 -0.3671  0.3019  0.2058
   61SLM     H8 1452   2.708   8.510   1.439 -2.1274 -0.8880  2.0610
   61SLM     H9 1453   2.540   8.518   1.447  1.8090 -1.7782  2.6630
   62SLM     O1 1454   2.510   8.472   1.173 -0.2731  0.2473 -0.3247
   62SLM     C2 1455   2.552   8.512   1.054  0.1085  0.6231 -0.0687
   62SLM     C3 1456   2.443   8.589   0.982 -0.2481  0.0437 -0.1553
   62SLM     O4 1457   2.666   8.500   1.018  0.3578  0.4933  0.7513
   62SLM     H5 1458   2.354   8.528   0.966  0.8016 -1.7046  0.3748
   62SLM     C6 1459   2.416   8.724   1.046 -0.1293 -0.2899  0.6035
   62SLM     H7 1460   2.377   8.699   1.145 -2.8126  0.0761 -0.2931
   62SLM     H8 1461   2.499   8.792   1.067 -0.2219 -0.8103  2.9661
   62SLM     H9 1462   2.339   8.773   0.986  1.6764 -0.4240 -1.9678
   63SLM     O1 1463   2.498   8.629   0.859  0.4560 -0.0923  0.1113
   63SLM     C2 1464   2.491   8.561   0.746  0.0157  0.5221 -0.2351
   63SLM     C3 1465   2.574   8.622   0.635  0.3615  0.2095 -0.1476
   63SLM     O4 1466   2.431   8.457   0.741  0.7312  0.1219 -0.5811
   63SLM     H5 1467   2.679   8.632   0.662  0.3639  0.2400 -0.1698
   63SLM     C6 1468   2.581   8.541   0.507  0.3343 -0.1551  0.0799
   63SLM     H7 1469   2.621   8.606   0.429  0.8040 -0.5205  0.0077
   63SLM     H8 1470   2.663   8.469   0.512  3.3044  2.6872 -2.8879
   63SLM     H9 1471   2.494   8.479   0.483 -1.2024  1.2603  1.7384
   64SLM     O1 1472   2.507   8.741   0.602 -0.5304 -0.1096  0.4604
   64SLM     C2 1473   2.583   8.849   0.597 -0.1664 -0.3824  0.0752
   64SLM     C3 1474   2.501   8.961   0.537 -0.2845 -0.4759  0.0653
   64SLM     O4 1475   2.699   8.856   0.629  0.0442  1.3455 -0.9495
   64SLM     H5 1476   2.566   9.048   0.545  3.8552 -3.2867  0.4374
   64SLM     C6 1477   2.370   8.985   0.611 -0.3146 -0.6405  0.0678
   64SLM     H7 1478   2.384   8.967   0.717 -1.1903 -5.5536 -0.4399
   64SLM     H8 1479   2.296   8.910   0.581 -3.3867  1.6985  1.2407
   64SLM     H9 1480   2.328   9.086   0.603 -3.0192 -1.5100  2.0061
   65SLM     O1 1481   2.489   8.927   0.401  0.7658 -0.3128 -0.0690
   65SLM     C2 1482   2.551   9.007   0.315 -0.0044  0.5828  0.1999
   65SLM     C3 1483   2.522   8.967   0.172 -0.1402  0.4040  0.2773
   65SLM     O4 1484   2.653   9.062   0.348  0.3697 -0.4571  0.8162
   65SLM     H5 1485   2.452   8.885   0.185 -1.0255  1.2551  1.0441
   65SLM     C6 1486   2.651   8.929   0.102  0.0564  1.2071  0.1892
   65SLM     H7 1487   2.714   9.017   0.089  0.5218  0.9323  0.5597
   65SLM     H8 1488   2.636   8.895  -0.001  0.6742  3.3815 -0.6753
   65SLM     H9 1489   2.706   8.846   0.148 -1.3059 -0.2489 -0.7092
   66SLM     O1 1490   2.455   9.064   0.095 -0.8252 -0.2464  0.0502
   66SLM     C2 1491   2.345   9.120   0.142 -0.4848  0.5637 -0.1025
   66SLM     C3 1492   2.323   9.249   0.067 -0.2676  0.5800 -0.1417
   66SLM     O4 1493   2.273   9.077   0.228 -0.0827  0.0779 -0.0041
   66SLM     H5 1494   2.236   9.284   0.124  2.0187  2.3141  2.5765
   66SLM     C6 1495   2.253   9.236  -0.067  0.5582  0.6422 -0.5790
   66SLM     H7 1496   2.317   9.179  -0.135  0.9568  0.8161 -0.3525
   66SLM     H8 1497   2.237   9.334  -0.112 -2.4014  0.4146 -0.1873
   66SLM     H9 1498   2.156   9.189  -0.055  0.9633  0.1217  0.9186
   67SLM     O1 1499   2.424   9.348   0.065 -0.3555  0.6759  0.0818
   67SLM     C2 1500   2.524   9.353   0.151 -0.0976  0.1638 -0.1822
   67SLM     C3 1501   2.624   9.450   0.094 -0.3176  0.1899 -0.5232
   67SLM     O4 1502   2.526   9.305   0.261  0.2326  0.0933 -0.2173
   67SLM     H5 1503   2.576   9.538   0.049  0.4088  0.6492 -0.4196
   67SLM     C6 1504   2.722   9.505   0.195 -0.1376 -0.6575 -0.2271
   67SLM     H7 1505   2.770   9.428   0.255 -1.3147 -0.8778  0.4561
   67SLM     H8 1506   2.800   9.561   0.142 -0.3227 -0.3903 -0.2214
   67SLM     H9 1507   2.661   9.564   0.264  0.0854 -2.3535  1.5055
   68SLM     O1 1508   2.708   9.379   0.005  0.6095 -0.0384  0.5165
   68SLM     C2 1509   2.738   9.448  -0.104 -0.3980 -0.5979 -0.1328
   68SLM     C3 1510   2.818   9.361  -0.198 -0.4958 -0.6604 -0.1566
   68SLM     O4 1511   2.729   9.566  -0.124  0.2753 -0.5377 -0.1163
   68SLM     H5 1512   2.862   9.278  -0.143 -3.4588 -0.5860  2.5878
   68SLM     C6 1513   2.940   9.436  -0.249 -1.0996 -0.1943 -0.9561
   68SLM     H7 1514   2.901   9.511  -0.318 -0.0461 -0.9271 -2.3928
   68SLM     H8 1515   3.024   9.373  -0.281 -0.5472  0.9530 -1.8309
   68SLM     H9 1516   2.970   9.489  -0.158 -0.3771 -0.9562 -0.7355
   69SLM     O1 1517   2.745   9.315  -0.310  0.1044  0.1561 -0.9084
   69SLM     C2 1518   2.733   9.183  -0.314  0.9502  0.0540 -0.3339
   69SLM     C3 1519   2.637   9.124  -0.415  0.5368  0.1278  0.0141
   69SLM     O4 1520   2.794   9.108  -0.244  0.5921 -0.3943 -0.5002
   69SLM     H5 1521   2.664   9.178  -0.506  0.1800 -1.1972 -0.8980
   69SLM     C6 1522   2.648   8.980  -0.459 -0.3064  0.2643 -0.6718
   69SLM     H7 1523   2.616   8.919  -0.374  2.3246  1.5732  1.3999
   69SLM     H8 1524   2.581   8.966  -0.544 -0.0834 -0.5593 -0.7297
   69SLM     H9 1525   2.753   8.951  -0.474 -0.5343 -1.3605  0.6031
   70SLM     O1 1526   2.504   9.153  -0.378  0.5232 -0.3553  0.3475
   70SLM     C2 1527   2.423   9.208  -0.467  0.7225 -0.9893 -0.2358
   70SLM     C3 1528   2.280   9.185  -0.423  0.5191 -0.3559 -0.5507
   70SLM     O4 1529   2.453   9.272  -0.564  0.1570 -0.4223 -0.0388
   70SLM     H5 1530   2.268   9.112  -0.343  0.9442  0.4770  0.2949
   70SLM     C6 1531   2.220   9.316  -0.377  0.1828 -0.7991  0.3096
   70SLM     H7 1532   2.259   9.396  -0.313 -1.6990  0.2156  0.2795
   70SLM     H8 1533   2.212   9.381  -0.465 -2.8625 -1.0562  0.2946
   70SLM     H9 1534   2.118   9.302  -0.341 -0.6843  3.2517 -0.0317
   71SLM     O1 1535   2.213   9.145  -0.540  0.2886 -0.0390 -0.5270
   71SLM     C2 1536   2.172   9.019  -0.539 -0.6817  0.2761  0.1134
   71SLM     C3 1537   2.095   8.984  -0.664 -0.6938 -0.1910  0.2522
   71SLM     O4 1538   2.186   8.951  -0.441 -0.6488 -0.1457 -0.1865
   71SLM     H5 1539   2.181   8.979  -0.731 -1.1778 -0.4382 -0.3525
   71SLM     C6 1540   2.020   8.851  -0.665 -0.1534 -0.4976 -0.6992
   71SLM     H7 1541   2.079   8.772  -0.618 -1.0445  0.7976  2.9543
   71SLM     H8 1542   1.929   8.865  -0.606 -0.1560 -0.8398 -0.6232
   71SLM     H9 1543   2.004   8.818  -0.768  1.7817 -2.1987 -0.5182
   72SLM     O1 1544   2.022   9.098  -0.702 -0.2199 -0.0202 -0.1582
   72SLM     C2 1545   2.058   9.184  -0.795  0.5016  0.0027  0.1373
   72SLM     C3 1546   1.962   9.300  -0.805  0.4743 -0.0661 -0.5097
   72SLM     O4 1547   2.161   9.166  -0.856  0.4619  0.7713 -0.1663
   72SLM     H5 1548   1.866   9.250  -0.817  0.2937  0.1308  0.0348
   72SLM     C6 1549   1.978   9.400  -0.691 -0.2713 -0.0768 -0.3972
   72SLM     H7 1550   2.085   9.405  -0.672 -0.6847  2.2985  1.7317
   72SLM     H8 1551   1.936   9.500  -0.702 -2.3014 -0.4420  2.6581
   72SLM     H9 1552   1.929   9.348  -0.608 -1.2529  0.5437 -0.5660
   73SLM     O1 1553   1.993   9.351  -0.932  0.3007  0.4104 -0.3634
   73SLM     C2 1554   1.919   9.451  -0.977  0.1700  0.1330 -0.7758
   73SLM     C3 1555   1.989   9.509  -1.097  0.7070  0.5487 -0.2700
   73SLM     O4 1556   1.814   9.483  -0.928  0.0575 -0.5730 -0.5449
   73SLM     H5 1557   2.069   9.439  -1.123 -0.4469 -1.1109  0.5059
   73SLM     C6 1558   2.070   9.629  -1.052 -0.5762  1.0657  0.6967
   73SLM     H7 1559   2.025   9.719  -1.095 -1.8418  1.2184  2.2297
   73SLM     H8 1560   2.167   9.609  -1.098 -0.2431  1.5589  1.1759
   73SLM     H9 1561   2.072   9.624  -0.943 -0.4367 -5.2904  0.7426
   74SLM     O1 1562   1.910   9.548  -1.207  0.8154  0.8721 -0.2335
   74SLM     C2 1563   1.945   9.490  -1.320  0.9153  0.6946 -0.1125
   74SLM     C3 1564   1.841   9.532  -1.422 -0.2073  0.0670  0.7469
   74SLM     O4 1565   2.036   9.414  -1.338  0.6798  0.2687  0.4603
   74SLM     H5 1566   1.870   9.627  -1.467  1.1905  0.4605  2.3591
   74SLM     C6 1567   1.702   9.522  -1.362 -0.5621  0.2835 -0.0316
   74SLM     H7 1568   1.634   9.563  -1.438 -0.2107 -0.1851 -0.6062
   74SLM     H8 1569   1.682   9.596  -1.284  0.0645 -0.0493  0.4519
   74SLM     H9 1570   1.679   9.430  -1.308  1.2502 -0.6432 -0.7446
   75SLM     O1 1571   1.838   9.436  -1.525  0.2426  0.6164  0.2125
   75SLM     C2 1572   1.908   9.440  -1.637  0.1578  0.0408  0.1358
   75SLM     C3 1573   1.900   9.313  -1.719 -0.2195  0.2970 -0.2317
   75SLM     O4 1574   1.976   9.536  -1.660 -0.2545  0.2260 -0.3366
   75SLM     H5 1575   1.821   9.245  -1.684  0.2069 -0.2172 -0.2461
   75SLM     C6 1576   2.035   9.243  -1.728  0.0652  0.8267 -0.1553
   75SLM     H7 1577   2.127   9.299  -1.744 -0.2998  1.2120 -1.0108
   75SLM     H8 1578   2.032   9.165  -1.805 -2.5071  3.6843 -3.2814
   75SLM     H9 1579   2.053   9.173  -1.647  4.6494  2.3297  0.3704
   76SLM     O1 1580   1.867   9.344  -1.852  0.2862  0.2758 -0.3675
   76SLM     C2 1581   1.739   9.366  -1.878  0.1415 -0.0462  0.0503
   76SLM     C3 1582   1.729   9.407  -2.023  0.4859  0.0701  0.0577
   76SLM     O4 1583   1.650   9.361  -1.797 -0.1927 -0.6192 -0.3423
   76SLM     H5 1584   1.746   9.326  -2.094  0.3659  3.4051 -4.2079
   76SLM     C6 1585   1.593   9.462  -2.064  0.2767 -0.3068  0.2450
   76SLM     H7 1586   1.590   9.556  -2.009 -2.5104  0.1917 -0.5709
   76SLM     H8 1587   1.610   9.479  -2.171 -1.3054 -0.3961 -0.0475
   76SLM     H9 1588   1.504   9.401  -2.049  0.4362 -0.5640  0.1563
   77SLM     O1 1589   1.824   9.503  -2.065  0.1976  0.3977  0.1483
   77SLM     C2 1590   1.917   9.471  -2.153 -0.1775 -1.0479  0.2485
   77SLM     C3 1591   2.028   9.572  -2.162 -0.1396 -1.0802  0.3574
   77SLM     O4 1592   1.927   9.369  -2.215  0.5649 -0.8947  0.1058
   77SLM     H5 1593   1.970   9.663  -2.145 -0.7175 -1.5855  1.0998
   77SLM     C6 1594   2.123   9.552  -2.279 -0.0968 -0.1377  0.2174
   77SLM     H7 1595   2.211   9.617  -2.277  0.3543 -0.7499  1.6114
   77SLM     H8 1596   2.084   9.607  -2.365 -5.2419  1.4140  3.1381
   77SLM     H9 1597   2.163   9.450  -2.285  3.4535  1.0984  0.2350
   78SLM     O1 1598   2.102   9.557  -2.043 -0.0040 -0.0928  0.4125
   78SLM     C2 1599   2.177   9.657  -2.002 -0.1578  0.0625  0.3140
   78SLM     C3 1600   2.264   9.610  -1.888  0.0439 -0.1210  0.0858
   78SLM     O4 1601   2.169   9.770  -2.043  0.3133 -0.0841 -0.2019
   78SLM     H5 1602   2.218   9.548  -1.812  1.8170 -0.2398  1.1231
   78SLM     C6 1603   2.318   9.733  -1.817  0.1393 -0.3788  0.4604
   78SLM     H7 1604   2.409   9.714  -1.759  0.3357 -1.6336 -0.2344
   78SLM     H8 1605   2.244   9.780  -1.751 -2.7732  1.3645 -3.6257
   78SLM     H9 1606   2.346   9.810  -1.889  0.7370 -0.6581  0.3881
   79SLM     O1 1607   2.369   9.548  -1.959 -0.7154 -0.3989 -0.7984
   79SLM     C2 1608   2.394   9.419  -1.944  0.1471 -0.1767 -0.3063
   79SLM     C3 1609   2.506   9.366  -2.030  0.1264 -0.8985  0.1016
   79SLM     O4 1610   2.328   9.355  -1.865  0.3741  0.1991  0.1926
   79SLM     H5 1611   2.497   9.265  -2.072 -0.0308 -1.1135  0.6450
   79SLM     C6 1612   2.637   9.367  -1.953  0.2166  0.2013 -0.0565
   79SLM     H7 1613   2.642   9.307  -1.862 -1.7370  0.6729  0.4341
   79SLM     H8 1614   2.660   9.474  -1.942  1.1596 -0.0893  0.9483
   79SLM     H9 1615   2.695   9.307  -2.022  0.6067 -1.2673  1.4924
   80SLM     O1 1616   2.538   9.463  -2.127  0.1197 -0.6533  0.3457
   80SLM     C2 1617   2.481   9.443  -2.244 -0.5778  0.3967  0.4895
   80SLM     C3 1618   2.539   9.544  -2.341 -0.1388  0.0382  0.3802
   80SLM     O4 1619   2.433   9.338  -2.278  0.6683 -0.2356  0.6524
   80SLM     H5 1620   2.645   9.561  -2.321 -0.1544  4.3011 -1.9953
   80SLM     C6 1621   2.536   9.495  -2.485  0.4970 -0.7075  0.6093
   80SLM     H7 1622   2.538   9.581  -2.553 -2.1046 -0.5496  0.6419
   80SLM     H8 1623   2.632   9.444  -2.496  0.5877 -0.6158  0.9492
   80SLM     H9 1624   2.449   9.434  -2.509 -1.1673  0.2032  3.7529
   81SLM     O1 1625   2.470   9.666  -2.353  0.0074  0.0485 -0.3737
   81SLM     C2 1626   2.468   9.754  -2.255  0.0136 -0.0479 -0.2878
   81SLM     C3 1627   2.368   9.863  -2.286 -0.0718 -0.1665 -0.4310
   81SLM     O4 1628   2.540   9.754  -2.159 -0.3462  0.6517 -0.0079
   81SLM     H5 1629   2.279   9.817  -2.243 -0.1202  1.5586  1.5048
   81SLM     C6 1630   2.393   9.989  -2.205  0.6654 -0.2220 -0.5606
   81SLM     H7 1631   2.453  10.054  -2.269 -3.9585  2.8803 -2.2830
   81SLM     H8 1632   2.300  10.044  -2.189  0.7502 -0.7744  2.3922
   81SLM     H9 1633   2.455   9.971  -2.117  3.9905 -1.1815 -2.9022
   82SLM     O1 1634   2.352   9.890  -2.424  0.0728  0.2408 -0.3690
   82SLM     C2 1635   2.234   9.868  -2.477 -0.3144 -0.0365  0.5929
   82SLM     C3 1636   2.252   9.856  -2.626 -0.2003 -0.1541  0.6160
   82SLM     O4 1637   2.128   9.841  -2.425 -0.6669 -0.1385 -0.1685
   82SLM     H5 1638   2.353   9.816  -2.639 -1.1292 -1.9133 -2.2686
   82SLM     C6 1639   2.231   9.994  -2.686 -0.2613 -0.6060 -0.4240
   82SLM     H7 1640   2.326  10.048  -2.680 -2.2010  2.8802  1.5607
   82SLM     H8 1641   2.151  10.057  -2.647  1.9945  1.2586  1.4826
   82SLM     H9 1642   2.208   9.975  -2.791  1.3441 -1.5057 -0.6530
   83SLM     O1 1643   2.162   9.771  -2.694  0.6004 -0.1694 -0.4470
   83SLM     C2 1644   2.168   9.644  -2.656 -0.0148  0.0066  0.2711
   83SLM     C3 1645   2.055   9.566  -2.719  0.0462 -0.1822  0.3977
   83SLM     O4 1646   2.251   9.596  -2.583  0.4461 -0.5611 -0.6051
   83SLM     H5 1647   2.026   9.608  -2.815  1.2906 -2.4198 -1.0514
   83SLM     C6 1648   1.930   9.558  -2.634 -0.2436  0.4542  0.0312
   83SLM     H7 1649   1.940   9.483  -2.555  0.4568  1.1266  0.6010
   83SLM     H8 1650   1.838   9.543  -2.690 -0.4620  0.8311  0.2784
   83SLM     H9 1651   1.929   9.663  -2.601 -1.4143  1.3189 -2.4561
   84SLM     O1 1652   2.088   9.431  -2.744  0.2876 -0.1346  0.4483
   84SLM     C2 1653   2.182   9.404  -2.833  0.0573 -0.4376  0.2933
   84SLM     C3 1654   2.216   9.257  -2.823  1.0328 -0.2388 -0.0466
   84SLM     O4 1655   2.216   9.491  -2.908 -0.5209 -0.3680  0.1050
   84SLM     H5 1656   2.161   9.188  -2.888  0.2066  0.4725 -0.1171
   84SLM     C6 1657   2.353   9.241  -2.887  1.2153  0.4214  0.1761
   84SLM     H7 1658   2.354   9.258  -2.995 -0.4621  1.4046  0.2804
   84SLM     H8 1659   2.428   9.303  -2.836  2.2973 -2.0969  1.8723
   84SLM     H9 1660   2.373   9.134  -2.875 -1.2407 -0.0731  0.4294
   85SLM     O1 1661   2.230   9.199  -2.695  0.1351 -0.3404  0.0077
   85SLM     C2 1662   2.131   9.122  -2.654 -0.4209  0.4429  0.1636
   85SLM     C3 1663   2.168   9.053  -2.525 -0.2689  0.2312  0.0085
   85SLM     O4 1664   2.027   9.108  -2.713 -0.1347  0.5739 -0.3746
   85SLM     H5 1665   2.267   9.011  -2.545  0.0516 -0.1208  2.0976
   85SLM     C6 1666   2.182   9.149  -2.408  0.1411  1.1418 -0.7773
   85SLM     H7 1667   2.230   9.088  -2.332 -1.6885  0.4448 -0.1148
   85SLM     H8 1668   2.242   9.235  -2.439  4.1331 -0.8023  0.8553
   85SLM     H9 1669   2.083   9.191  -2.387  1.4481  4.1173 -0.0352
   86SLM     O1 1670   2.073   8.949  -2.516 -0.6604  0.5669 -0.2394
   86SLM     C2 1671   2.116   8.825  -2.528 -0.3374  0.6846 -0.3140
   86SLM     C3 1672   2.006   8.722  -2.532 -0.1615  0.4738  0.2728
   86SLM     O4 1673   2.233   8.803  -2.542 -0.4687  0.1460 -0.5953
   86SLM     H5 1674   1.941   8.745  -2.447  1.0790  1.6449  0.9289
   86SLM     C6 1675   2.064   8.582  -2.540 -0.1047  0.4833  0.5036
   86SLM     H7 1676   2.075   8.563  -2.647 -0.0700 -4.9866  1.1883
   86SLM     H8 1677   1.995   8.504  -2.504  1.3471 -1.3297 -0.4537
   86SLM     H9 1678   2.165   8.553  -2.510 -1.0173 -3.4325  0.4116
   87SLM     O1 1679   1.930   8.773  -2.639 -0.0503  0.3872  0.1529
   87SLM     C2 1680   1.802   8.741  -2.648  0.0771 -0.0762 -0.0269
   87SLM     C3 1681   1.729   8.841  -2.734 -0.5294 -0.1882  0.3549
   87SLM     O4 1682   1.754   8.644  -2.596 -0.7783  0.5029  0.2777
   87SLM     H5 1683   1.801   8.873  -2.810  0.9330 -1.5311  1.1162
   87SLM     C6 1684   1.685   8.964  -2.657  0.6182  0.4068  0.0775
   87SLM     H7 1685   1.657   9.055  -2.711  0.2208  0.7867  0.9029
   87SLM     H8 1686   1.756   8.993  -2.580  0.1298  2.2976 -0.1228
   87SLM     H9 1687   1.590   8.946  -2.606  0.2108 -2.1867 -1.4003
   88SLM     O1 1688   1.614   8.788  -2.798 -0.5474 -0.0542  0.2751
   88SLM     C2 1689   1.621   8.679  -2.872  0.3861  0.3060 -0.1929
   88SLM     C3 1690   1.493   8.621  -2.929  0.1627  0.1052  0.5095
   88SLM     O4 1691   1.725   8.625  -2.899 -0.0763 -0.4068 -0.5997
   88SLM     H5 1692   1.510   8.614  -3.036 -0.9891  4.0257 -0.0893
   88SLM     C6 1693   1.470   8.487  -2.862 -0.4427 -0.3910 -0.6603
   88SLM     H7 1694   1.390   8.430  -2.909 -0.4685  1.7146 -3.4249
   88SLM     H8 1695   1.566   8.436  -2.851  0.0995  0.9180  1.3296
   88SLM     H9 1696   1.449   8.515  -2.758  0.3394 -0.0145 -0.5951
   89SLM     O1 1697   1.384   8.710  -2.910  0.5317  0.8079 -0.6065
   89SLM     C2 1698   1.280   8.699  -2.990  0.3522  0.6866 -0.3546
   89SLM     C3 1699   1.169   8.799  -2.966  0.1216  0.3854 -0.1584
   89SLM     O4 1700   1.282   8.623  -3.083  0.4886  0.4100 -0.1248
   89SLM     H5 1701   1.230   8.875  -2.918  0.9410  0.6711 -1.5738
   89SLM     C6 1702   1.072   8.733  -2.870  0.8597 -0.7662 -0.1920
   89SLM     H7 1703   1.006   8.815  -2.842  3.0566  0.7322  0.9197
   89SLM     H8 1704   1.135   8.708  -2.784 -0.9425 -0.1362  1.3754
   89SLM     H9 1705   1.022   8.643  -2.906 -0.1638 -1.6879  3.1151
   90SLM     O1 1706   1.093   8.812  -3.085  0.0879 -0.0072 -0.1830
   90SLM     C2 1707   1.124   8.912  -3.166 -0.6163  0.8024  0.5141
   90SLM     C3 1708   1.036   8.904  -3.289  0.4073  0.3429 -0.2058
   90SLM     O4 1709   1.201   9.001  -3.141  0.1871  0.3454 -0.2430
   90SLM     H5 1710   0.934   8.917  -3.252  0.6903 -0.6631  1.0380
   90SLM     C6 1711   1.084   9.003  -3.393 -0.0487 -0.4452 -1.1733
   90SLM     H7 1712   1.045   8.969  -3.490 -1.4118 -1.3650 -0.3464
   90SLM     H8 1713   1.043   9.103  -3.378 -0.9301 -1.1509  1.6527
   90SLM     H9 1714   1.191   9.019  -3.408  0.2431  3.6191  3.1870
   91SLM     O1 1715   1.050   8.775  -3.345 -0.0284  0.1983  0.0078
   91SLM     C2 1716   0.947   8.692  -3.341  0.1040 -0.0279 -0.8827
   91SLM     C3 1717   0.970   8.562  -3.414  0.0509 -0.3760 -0.2918
   91SLM     O4 1718   0.840   8.717  -3.293  0.5190 -0.3876  0.2622
   91SLM     H5 1719   0.871   8.515  -3.411 -0.4475  0.6076  3.4840
   91SLM     C6 1720   1.016   8.579  -3.558 -0.1455 -0.7070 -0.3932
   91SLM     H7 1721   0.999   8.678  -3.601  1.0429 -0.6623 -0.7979
   91SLM     H8 1722   1.124   8.568  -3.576  0.4131  2.0338  0.8477
   91SLM     H9 1723   1.006   8.491  -3.623  2.1506 -1.0139 -0.4407
   92SLM     O1 1724   1.067   8.476  -3.358 -0.1945  0.1857  1.0406
   92SLM     C2 1725   1.029   8.387  -3.268 -0.4691 -1.1913 -0.3813
   92SLM     C3 1726   1.142   8.290  -3.240  0.2477 -0.1828  0.3150
   92SLM     O4 1727   0.918   8.386  -3.224 -0.3001 -0.0901  0.1281
   92SLM     H5 1728   1.226   8.355  -3.262 -0.4923  0.3283 -1.1394
   92SLM     C6 1729   1.159   8.261  -3.092 -0.3261 -0.2170  0.3765
   92SLM     H7 1730   1.156   8.357  -3.039  1.8982  0.8361 -1.2433
   92SLM     H8 1731   1.085   8.196  -3.043 -2.2593  0.0555 -1.9929
   92SLM     H9 1732   1.260   8.232  -3.061 -0.9921 -0.0705  2.9410
   93SLM     O1 1733   1.128   8.167  -3.308  0.2956 -0.1126  0.1798
   93SLM     C2 1734   1.132   8.176  -3.439 -0.0206 -0.0002  0.1756
   93SLM     C3 1735   1.096   8.038  -3.490 -0.2131  0.0792  0.0933
   93SLM     O4 1736   1.176   8.264  -3.508 -0.7380  0.9236  0.8709
   93SLM     H5 1737   1.033   7.987  -3.417  0.8396  1.8022  2.3207
   93SLM     C6 1738   1.220   7.951  -3.496 -0.0672  0.3074 -0.2556
   93SLM     H7 1739   1.296   7.999  -3.557 -0.6612 -1.8638 -2.9036
   93SLM     H8 1740   1.205   7.861  -3.557 -2.3344 -0.3105  1.0834
   93SLM     H9 1741   1.250   7.919  -3.396  0.1152  1.2545 -0.0004
   94SLM     O1 1742   1.037   8.023  -3.617 -0.2025 -0.2434  0.1261
   94SLM     C2 1743   0.974   8.117  -3.685  0.2885  0.0209  0.0314
   94SLM     C3 1744   0.968   8.055  -3.823  0.3944  0.1418 -0.0279
   94SLM     O4 1745   0.912   8.202  -3.627  0.1175 -0.5641  0.7075
   94SLM     H5 1746   0.928   7.962  -3.781 -0.6357  0.6491  0.1603
   94SLM     C6 1747   0.867   8.114  -3.920 -0.1615 -0.2376  0.3121
   94SLM     H7 1748   0.869   8.083  -4.025 -0.5344  2.4927 -0.5877
   94SLM     H8 1749   0.766   8.131  -3.881  0.2867  1.9451  0.6390
   94SLM     H9 1750   0.879   8.221  -3.937 -0.2318 -0.5682 -2.0996
   95SLM     O1 1751   1.098   8.032  -3.870  0.1610  0.0734 -0.6457
   95SLM     C2 1752   1.126   7.911  -3.917 -0.3968 -0.4958  0.4497
   95SLM     C3 1753   1.267   7.897  -3.969 -0.1886  0.0324  0.8623
   95SLM     O4 1754   1.051   7.818  -3.905 -0.0322 -0.8238  0.1973
   95SLM     H5 1755   1.302   7.804  -3.922 -0.4723 -0.3315  0.3674
   95SLM     C6 1756   1.259   7.860  -4.116 -0.9360  0.6079  0.7560
   95SLM     H7 1757   1.196   7.924  -4.179  4.5774  3.9028 -2.2388
   95SLM     H8 1758   1.349   7.878  -4.175 -1.6823  2.4155  0.0906
   95SLM     H9 1759   1.235   7.754  -4.119  0.4446  0.2813  0.9284
   96SLM     O1 1760   1.353   8.005  -3.944 -0.1888  0.2198  0.0507
   96SLM     C2 1761   1.465   7.982  -3.878 -0.1525 -0.3406 -0.2034
   96SLM     C3 1762   1.530   8.116  -3.850 -0.2518 -0.4381  0.5197
   96SLM     O4 1763   1.511   7.874  -3.853  0.2805  0.0139  0.5739
   96SLM     H5 1764   1.535   8.178  -3.940 -2.7200  2.3502  2.1342
   96SLM     C6 1765   1.465   8.185  -3.732 -0.2375  0.3331  0.0874
   96SLM     H7 1766   1.475   8.127  -3.639 -1.8747  2.7310  1.8794
   96SLM     H8 1767   1.526   8.272  -3.705  0.2208 -0.5191  2.0391
   96SLM     H9 1768   1.359   8.200  -3.755 -0.5984 -2.3670 -0.4435
   97SLM     O1 1769   1.658   8.084  -3.802  0.5139 -0.0213 -1.1646
   97SLM     C2 1770   1.750   8.093  -3.897  0.4287  0.7441 -1.1777
   97SLM     C3 1771   1.881   8.124  -3.828  0.1178 -0.7056  0.1210
   97SLM     O4 1772   1.723   8.083  -4.014 -1.2089  0.5488 -0.8121
   97SLM     H5 1773   1.869   8.218  -3.775 -1.9247  0.3699 -2.0497
   97SLM     C6 1774   1.921   7.997  -3.755  0.8125 -0.3669  0.3376
   97SLM     H7 1775   2.014   8.007  -3.700  1.8542  3.9928 -1.8009
   97SLM     H8 1776   1.842   7.958  -3.690 -1.0432  1.3524 -0.7636
   97SLM     H9 1777   1.929   7.915  -3.827 -0.3087  0.1732 -0.4412
   98SLM     O1 1778   1.974   8.140  -3.932  0.0813 -0.2580  0.1542
   98SLM     C2 1779   2.009   8.260  -3.975  0.3648 -0.1596  0.6593
   98SLM     C3 1780   2.098   8.258  -4.097 -0.5401  0.0237 -0.0125
   98SLM     O4 1781   1.968   8.362  -3.926  0.1120  0.3883 -0.6463
   98SLM     H5 1782   2.062   8.184  -4.169 -1.6615  1.8532 -1.4201
   98SLM     C6 1783   2.069   8.381  -4.181 -0.6341 -0.1126 -0.1796
   98SLM     H7 1784   2.118   8.476  -4.158 -2.0992  0.4924  0.5669
   98SLM     H8 1785   2.091   8.359  -4.286  0.5955  2.7802 -0.6350
   98SLM     H9 1786   1.963   8.405  -4.180 -0.4382  1.1392  3.3381
   99SLM     O1 1787   2.227   8.244  -4.041 -0.5487 -0.3182 -0.0772
   99SLM     C2 1788   2.290   8.141  -4.095  0.2770 -0.0642  0.3891
   99SLM     C3 1789   2.420   8.137  -4.018  0.2213  0.3374  0.5067
   99SLM     O4 1790   2.258   8.075  -4.190  0.0074  0.7576 -0.1005
   99SLM     H5 1791   2.393   8.110  -3.916  0.9993  1.8504  1.1519
   99SLM     C6 1792   2.513   8.254  -4.048  0.2571  0.1267 -0.2088
   99SLM     H7 1793   2.571   8.239  -4.140 -0.9585  1.1009 -1.1697
   99SLM     H8 1794   2.603   8.254  -3.987 -0.0512  1.9804  0.3116
   99SLM     H9 1795   2.468   8.353  -4.057  0.1521  0.0155 -1.0236
  100SLE     O1 1796   2.509   8.032  -4.046 -0.3147  0.0247 -0.0345
  100SLE     C2 1797   2.473   7.908  -4.017 -0.7852  0.1121 -0.2406
  100SLE     C3 1798   2.561   7.807  -4.087 -0.7731 -0.0181 -0.0366
  100SLE     O4 1799   2.382   7.883  -3.943 -0.6324  0.2017 -0.0218
  100SLE     H5 1800   2.559   7.839  -4.191 -0.6949 -1.1463 -0.4056
  100SLE    O10 1801   2.687   7.806  -4.024 -0.8452  0.2122  0.1137
  100SLE    H11 1802   2.684   7.889  -3.980  1.8360  1.3419 -1.5556
  100SLE     C6 1803   2.506   7.666  -4.072 -0.3206 -0.1749  0.1759
  100SLE     H7 1804   2.411   7.658  -4.126  0.2579 -1.8311 -0.6368
  100SLE     H8 1805   2.500   7.642  -3.965  4.0182 -1.1903  0.3786
  100SLE     H9 1806   2.569   7.587  -4.111  0.8318  1.7214 -2.0218
    1SLS     O1 1807   8.957   1.134   3.066 -0.3671 -0.4862 -0.0581
    1SLS     C2 1808   8.862   1.217   3.119 -0.0543  0.0963 -0.3955
    1SLS     C3 1809   8.928   1.312   3.219 -0.4321 -0.0514 -0.0010
    1SLS     O4 1810   8.743   1.215   3.091 -0.0865  0.8435 -0.3454
    1SLS     H5 1811   9.027   1.358   3.209 -1.4796  2.5236  0.8121
    1SLS    H10 1812   9.037   1.130   3.116  1.1272  3.8036 -1.6057
    1SLS     C6 1813   8.840   1.434   3.230 -0.1423  0.1824 -0.2520
    1SLS     H7 1814   8.816   1.467   3.129  1.8605  1.9152 -0.2471
    1SLS     H8 1815   8.741   1.418   3.273  0.3356 -0.6645  0.5686
    1SLS     H9 1816   8.878   1.526   3.276 -0.6264 -0.7229  2.1148
    2SLM     O1 1817   8.926   1.259   3.349  0.7476  0.2628  0.1573
    2SLM     C2 1818   9.021   1.171   3.378 -0.3274 -0.7787  0.5815
    2SLM     C3 1819   8.978   1.112   3.510 -0.6061 -0.4107  0.6574
    2SLM     O4 1820   9.117   1.151   3.309 -0.7710  0.6030 -0.4869
    2SLM     H5 1821   8.897   1.169   3.556 -2.1262 -2.9818  1.3659
    2SLM     C6 1822   9.099   1.101   3.600 -0.2303 -0.6946  0.1249
    2SLM     H7 1823   9.104   1.045   3.694  2.6580 -1.3892 -0.3476
    2SLM     H8 1824   9.143   1.201   3.610 -2.8988  0.6683 -0.8223
    2SLM     H9 1825   9.181   1.044   3.556 -0.1598 -2.4027  2.2773
    3SLM     O1 1826   8.930   0.982   3.481 -0.9175 -0.1935  0.1799
    3SLM     C2 1827   8.807   0.958   3.522 -0.6808 -0.2817  0.8498
    3SLM     C3 1828   8.762   0.820   3.479 -0.1628 -0.0007 -0.6453
    3SLM     O4 1829   8.752   1.038   3.594 -0.1473  0.4901  0.4086
    3SLM     H5 1830   8.784   0.759   3.567 -1.0798  1.1035  0.3817
    3SLM     C6 1831   8.615   0.825   3.442 -0.3417  0.7496  0.1264
    3SLM     H7 1832   8.592   0.885   3.354  3.8810  0.4416 -1.4439
    3SLM     H8 1833   8.597   0.718   3.429  2.2253  0.3336 -0.7343
    3SLM     H9 1834   8.550   0.844   3.528 -1.6245 -3.1118  0.2250
    4SLM     O1 1835   8.836   0.789   3.363  0.7604  0.9229 -0.3264
    4SLM     C2 1836   8.877   0.665   3.344  0.0178  0.5512  0.4389
    4SLM     C3 1837   8.957   0.662   3.217  0.4267 -0.2433  0.7070
    4SLM     O4 1838   8.862   0.578   3.426  0.8408 -0.4544 -0.4444
    4SLM     H5 1839   8.914   0.709   3.128  0.7776 -2.2164 -0.5798
    4SLM     C6 1840   9.090   0.735   3.233  0.4777 -0.0790 -0.3491
    4SLM     H7 1841   9.131   0.735   3.132  1.2307  0.7033 -0.0543
    4SLM     H8 1842   9.064   0.841   3.234 -0.0777 -0.1519 -2.3878
    4SLM     H9 1843   9.158   0.679   3.297 -0.8956 -1.1399  0.2324
    5SLM     O1 1844   9.002   0.531   3.190 -0.2391 -0.2093 -0.6707
    5SLM     C2 1845   8.915   0.454   3.126 -0.6266  0.1649 -0.5998
    5SLM     C3 1846   8.961   0.312   3.103 -0.3195  0.0553  0.6085
    5SLM     O4 1847   8.809   0.497   3.090 -0.4843  1.1840  0.1389
    5SLM     H5 1848   8.919   0.251   3.183  1.0588 -3.5926 -1.2384
    5SLM     C6 1849   8.898   0.239   2.986 -0.5345  0.8662  0.2108
    5SLM     H7 1850   8.894   0.130   2.986  3.7322  0.4745 -2.3716
    5SLM     H8 1851   8.794   0.273   2.994 -0.6046  0.5257  0.8475
    5SLM     H9 1852   8.931   0.277   2.889 -1.4463 -2.6118 -1.6232
    6SLM     O1 1853   9.099   0.299   3.080 -0.5287 -0.8088 -0.2162
    6SLM     C2 1854   9.171   0.226   3.163 -0.2005  0.2375  0.4368
    6SLM     C3 1855   9.313   0.207   3.115 -0.4435 -0.9101  0.1508
    6SLM     O4 1856   9.125   0.195   3.270  0.9921 -0.5610  0.7421
    6SLM     H5 1857   9.352   0.305   3.088 -0.8687 -1.0097 -0.8933
    6SLM     C6 1858   9.398   0.153   3.228  0.0289  0.6329  0.5501
    6SLM     H7 1859   9.419   0.230   3.302  0.7767  1.4717 -0.5011
    6SLM     H8 1860   9.366   0.060   3.276  1.6655 -0.5923 -0.5966
    6SLM     H9 1861   9.492   0.126   3.179  0.3846 -1.6105  2.3024
    7SLM     O1 1862   9.308   0.128   2.997 -0.3349  0.0553 -0.5099
    7SLM     C2 1863   9.392   0.168   2.904  0.5237 -0.3507  0.0794
    7SLM     C3 1864   9.384   0.072   2.787 -0.4324 -0.5286  0.2848
    7SLM     O4 1865   9.455   0.271   2.905 -0.1811  0.0892  0.5297
    7SLM     H5 1866   9.289   0.018   2.795 -0.8496  0.1383 -0.0515
    7SLM     C6 1867   9.496  -0.029   2.794 -0.2952 -0.4518 -0.7641
    7SLM     H7 1868   9.539  -0.051   2.892 -0.1500 -0.3748 -0.8099
    7SLM     H8 1869   9.577  -0.001   2.726  1.0813 -3.6167 -0.6373
    7SLM     H9 1870   9.450  -0.123   2.762 -0.2450 -0.0033 -2.2213
    8SLM     O1 1871   9.398   0.126   2.658 -0.1349 -0.2652  0.4245
    8SLM     C2 1872   9.310   0.217   2.619  0.1087 -0.2041  0.0102
    8SLM     C3 1873   9.341   0.285   2.488  0.5257 -0.4375 -0.0135
    8SLM     O4 1874   9.209   0.229   2.684  0.2797  0.3495  0.1781
    8SLM     H5 1875   9.446   0.276   2.458  0.9341 -1.2034  1.5356
    8SLM     C6 1876   9.297   0.429   2.505 -0.6476 -0.8165  0.2213
    8SLM     H7 1877   9.355   0.476   2.585 -1.4278 -0.3446  0.5278
    8SLM     H8 1878   9.191   0.436   2.531 -0.6490 -1.7556  0.4895
    8SLM     H9 1879   9.320   0.484   2.413 -0.8747  3.1383  2.3110
    9SLM     O1 1880   9.263   0.225   2.387  0.1929 -0.0886  0.0367
    9SLM     C2 1881   9.317   0.132   2.311 -0.0592 -0.0244 -0.2261
    9SLM     C3 1882   9.232   0.090   2.193  0.3959 -0.4143 -0.4215
    9SLM     O4 1883   9.426   0.090   2.338 -0.1891  0.0964  0.5028
    9SLM     H5 1884   9.303   0.044   2.124  1.1745 -2.8480  1.8070
    9SLM     C6 1885   9.129  -0.012   2.239 -0.0683  0.5481  0.7254
    9SLM     H7 1886   9.177  -0.107   2.262  0.0442  0.8127  1.6589
    9SLM     H8 1887   9.073   0.035   2.321  0.6633  2.6443  0.0864
    9SLM     H9 1888   9.055  -0.016   2.159  1.3666  0.9151 -0.6774
   10SLM     O1 1889   9.167   0.195   2.126  0.2831 -0.6787 -0.7264
   10SLM     C2 1890   9.219   0.245   2.015  1.1122  0.7877  0.2937
   10SLM     C3 1891   9.152   0.371   1.964 -0.3242  0.0499  0.3235
   10SLM     O4 1892   9.309   0.192   1.956  0.8043  0.2510  0.3042
   10SLM     H5 1893   9.126   0.362   1.859 -0.4730 -5.4434  0.5022
   10SLM     C6 1894   9.253   0.484   1.973 -0.0551 -0.0712 -0.9663
   10SLM     H7 1895   9.283   0.490   2.078  1.4094 -0.9020 -1.3214
   10SLM     H8 1896   9.344   0.465   1.917  0.9481 -1.3755  0.9585
   10SLM     H9 1897   9.212   0.580   1.942  4.3286  2.6979  0.8983
   11SLM     O1 1898   9.045   0.412   2.047 -0.4264  0.3041  0.0657
   11SLM     C2 1899   8.926   0.373   2.007 -0.3931  0.5706 -0.3069
   11SLM     C3 1900   8.814   0.451   2.073 -0.5069  0.1956 -0.0544
   11SLM     O4 1901   8.909   0.283   1.929  0.6211 -0.4144  0.5704
   11SLM     H5 1902   8.715   0.417   2.042 -3.1068  3.0946  4.0524
   11SLM     C6 1903   8.817   0.593   2.021  0.0024  0.0148 -0.5260
   11SLM     H7 1904   8.725   0.645   2.049 -0.7993 -1.1743 -0.8751
   11SLM     H8 1905   8.820   0.605   1.912  2.5210  1.5692 -0.3671
   11SLM     H9 1906   8.905   0.643   2.063  0.3451  0.7938 -2.0861
   12SLM     O1 1907   8.804   0.465   2.213 -0.0347  0.1101 -0.0096
   12SLM     C2 1908   8.841   0.369   2.297  0.0308 -0.0790 -0.2541
   12SLM     C3 1909   8.821   0.422   2.437 -0.3491  0.2540 -0.4331
   12SLM     O4 1910   8.884   0.258   2.284  0.6155  0.1271 -0.1285
   12SLM     H5 1911   8.714   0.439   2.453 -0.2231  0.2790  0.4021
   12SLM     C6 1912   8.856   0.308   2.531  0.1779  0.8072  0.0489
   12SLM     H7 1913   8.963   0.288   2.533  0.2450  1.1311  2.0725
   12SLM     H8 1914   8.835   0.330   2.636 -2.1781  2.6540 -0.7253
   12SLM     H9 1915   8.828   0.207   2.499 -1.2611  1.6839 -1.6621
   13SLM     O1 1916   8.890   0.538   2.476 -0.0115 -0.4053  1.0021
   13SLM     C2 1917   8.822   0.651   2.481 -0.0164 -0.3533  0.0267
   13SLM     C3 1918   8.904   0.761   2.546  0.4281 -0.0862 -0.9716
   13SLM     O4 1919   8.710   0.662   2.441  0.0701 -0.4715 -0.2472
   13SLM     H5 1920   8.988   0.728   2.607  3.7761  2.9875 -3.4513
   13SLM     C6 1921   8.976   0.834   2.434  0.2088  0.8488 -0.5123
   13SLM     H7 1922   9.009   0.933   2.467 -1.5202  1.0202  0.8314
   13SLM     H8 1923   9.067   0.785   2.399  0.1509  0.4491 -0.1020
   13SLM     H9 1924   8.905   0.844   2.352 -0.6726 -0.7227  0.0169
   14SLM     O1 1925   8.831   0.862   2.612  0.4824 -0.6045 -0.1160
   14SLM     C2 1926   8.831   0.859   2.744 -0.4081  0.1912 -0.0868
   14SLM     C3 1927   8.775   0.982   2.811  0.3433  0.1671  0.6109
   14SLM     O4 1928   8.863   0.759   2.803  0.2850  0.6446  0.3224
   14SLM     H5 1929   8.849   1.011   2.885 -0.0671 -3.3599  2.5815
   14SLM     C6 1930   8.658   0.930   2.892  1.0476 -0.9265  0.9466
   14SLM     H7 1931   8.604   1.013   2.939 -1.1642 -2.2018  0.7824
   14SLM     H8 1932   8.699   0.859   2.964 -0.5474 -4.3637 -1.3128
   14SLM     H9 1933   8.580   0.877   2.837  2.2120 -2.6031  0.8409
   15SLM     O1 1934   8.735   1.086   2.724  0.7196  0.1001  0.3565
   15SLM     C2 1935   8.834   1.161   2.677  0.6466  0.3961  0.6661
   15SLM     C3 1936   8.767   1.281   2.614 -0.0631 -0.5209 -0.3643
   15SLM     O4 1937   8.950   1.145   2.702  0.8070 -0.4222 -0.5172
   15SLM     H5 1938   8.677   1.238   2.568 -2.7006  2.3429  1.6952
   15SLM     C6 1939   8.742   1.377   2.729  0.6873 -0.1780 -0.4834
   15SLM     H7 1940   8.723   1.477   2.689  1.6698  0.2695  0.1442
   15SLM     H8 1941   8.658   1.342   2.790  1.7450 -2.4465 -0.2113
   15SLM     H9 1942   8.833   1.394   2.787  0.6170  2.1488 -0.9633
   16SLM     O1 1943   8.861   1.347   2.534 -0.3932  0.1929 -0.1680
   16SLM     C2 1944   8.824   1.402   2.419  0.1687  0.0636 -0.4184
   16SLM     C3 1945   8.936   1.487   2.365  0.4459 -0.0210  0.0248
   16SLM     O4 1946   8.716   1.378   2.370  0.2106 -0.6892 -0.1629
   16SLM     H5 1947   8.999   1.419   2.306  2.7400  1.8212  0.2004
   16SLM     C6 1948   8.890   1.571   2.248 -0.7762 -0.7306 -0.0191
   16SLM     H7 1949   8.818   1.518   2.185 -0.2504 -1.3075 -0.1367
   16SLM     H8 1950   8.835   1.663   2.270 -1.1286 -1.6720  3.7556
   16SLM     H9 1951   8.982   1.599   2.197 -1.8902 -1.2817 -2.4736
   17SLM     O1 1952   9.000   1.565   2.464  0.6348  0.3918 -0.4196
   17SLM     C2 1953   9.120   1.520   2.495  0.0858 -0.6329  0.2794
   17SLM     C3 1954   9.193   1.625   2.576 -0.4936  0.2496 -0.3294
   17SLM     O4 1955   9.172   1.422   2.448 -0.1220 -0.3293 -0.5950
   17SLM     H5 1956   9.296   1.594   2.596  0.8730  3.1436 -2.2314
   17SLM     C6 1957   9.136   1.635   2.716  0.5123  0.9115  0.0459
   17SLM     H7 1958   9.038   1.682   2.702  0.9312  1.6165 -0.6190
   17SLM     H8 1959   9.200   1.699   2.776  0.2864  1.7412 -0.5746
   17SLM     H9 1960   9.109   1.537   2.756 -0.9820  0.3889 -2.0695
   18SLM     O1 1961   9.189   1.760   2.536  0.1300  0.4353  0.2231
   18SLM     C2 1962   9.162   1.799   2.412 -0.6412  0.4004  0.3779
   18SLM     C3 1963   9.149   1.950   2.409 -0.6144  0.4013  0.3267
   18SLM     O4 1964   9.162   1.724   2.319 -0.0710  0.7483  0.0923
   18SLM     H5 1965   9.084   1.996   2.484 -0.9455 -0.1580  0.3903
   18SLM     C6 1966   9.282   2.019   2.434 -0.2898 -0.1167  0.0592
   18SLM     H7 1967   9.265   2.125   2.416  2.6082  0.3794 -0.2340
   18SLM     H8 1968   9.306   2.008   2.540  2.8695 -2.3796 -0.7732
   18SLM     H9 1969   9.372   1.997   2.376  1.9264  2.8277  2.0412
   19SLM     O1 1970   9.111   1.994   2.280  0.0692 -0.2724 -0.1154
   19SLM     C2 1971   8.983   1.984   2.248  0.0052 -0.2068  0.1223
   19SLM     C3 1972   8.955   1.990   2.100 -0.0495  0.2004  0.1484
   19SLM     O4 1973   8.901   1.985   2.336  0.0702  0.6382  0.1842
   19SLM     H5 1974   8.880   2.068   2.083  1.7027  1.8958 -0.0894
   19SLM     C6 1975   8.923   1.853   2.044  0.3012 -0.1184  0.7203
   19SLM     H7 1976   8.900   1.858   1.937  1.2639 -1.4087  0.4274
   19SLM     H8 1977   8.823   1.824   2.076  0.4352 -2.0643 -0.4193
   19SLM     H9 1978   9.004   1.781   2.061  0.8838  0.8362  2.2095
   20SLM     O1 1979   9.055   2.033   2.010  0.4950  0.1220  0.7121
   20SLM     C2 1980   9.095   2.157   2.030  0.3389  0.2013  0.5355
   20SLM     C3 1981   9.212   2.187   1.939 -0.1247  0.1829 -0.0709
   20SLM     O4 1982   9.044   2.230   2.111 -0.3186  0.0048  0.3014
   20SLM     H5 1983   9.286   2.108   1.951  1.0240  1.3207  0.6259
   20SLM     C6 1984   9.280   2.320   1.970 -0.4547  0.5113 -0.7268
   20SLM     H7 1985   9.299   2.326   2.078  0.6690 -2.6630 -0.6510
   20SLM     H8 1986   9.218   2.402   1.934 -3.6891 -2.1576 -1.8049
   20SLM     H9 1987   9.378   2.329   1.924 -0.7627 -1.1005 -1.7873
   21SLM     O1 1988   9.184   2.201   1.801 -0.4079 -0.0402 -0.0368
   21SLM     C2 1989   9.211   2.104   1.716 -0.9350 -0.6469  0.4733
   21SLM     C3 1990   9.165   2.141   1.577 -0.4869 -0.4538  0.3733
   21SLM     O4 1991   9.275   2.007   1.747  0.3222  0.0904  0.2911
   21SLM     H5 1992   9.236   2.210   1.531 -0.7533  0.7926  1.7764
   21SLM     C6 1993   9.162   2.021   1.484 -0.5439 -0.4639  0.3884
   21SLM     H7 1994   9.073   1.960   1.467 -0.2951 -0.4524 -1.1119
   21SLM     H8 1995   9.190   2.042   1.381 -0.1945 -0.6262  0.4493
   21SLM     H9 1996   9.229   1.944   1.524  2.5254  1.9451  0.2889
   22SLM     O1 1997   9.032   2.188   1.578 -0.2779  0.1764 -0.3226
   22SLM     C2 1998   9.016   2.316   1.550  0.2113  0.4048  0.4024
   22SLM     C3 1999   8.881   2.372   1.587 -0.1154 -0.0087 -0.1404
   22SLM     O4 2000   9.097   2.389   1.499 -0.5007  0.7592 -0.2427
   22SLM     H5 2001   8.809   2.299   1.551  1.1175 -0.0221 -2.7355
   22SLM     C6 2002   8.853   2.394   1.735 -0.2862 -0.1542 -0.1512
   22SLM     H7 2003   8.943   2.449   1.763  0.8706 -1.0658 -1.9008
   22SLM     H8 2004   8.773   2.462   1.768 -1.6952 -1.0917 -1.4685
   22SLM     H9 2005   8.840   2.301   1.791  0.8311  1.0310  2.2406
   23SLM     O1 2006   8.867   2.489   1.509  0.5820 -0.1038 -0.4120
   23SLM     C2 2007   8.744   2.515   1.467  0.4540  0.3493  0.2359
   23SLM     C3 2008   8.739   2.634   1.374  0.3733  0.0918 -0.0898
   23SLM     O4 2009   8.649   2.447   1.493  0.0434  0.7969 -0.0851
   23SLM     H5 2010   8.636   2.670   1.372  0.5181  0.4611 -1.4263
   23SLM     C6 2011   8.756   2.602   1.227 -0.1876  0.2742 -0.1957
   23SLM     H7 2012   8.847   2.540   1.224  0.3025  0.7885  2.3049
   23SLM     H8 2013   8.762   2.683   1.154  0.0363  0.4258 -0.0099
   23SLM     H9 2014   8.665   2.549   1.197 -0.8034  2.2763 -2.1987
   24SLM     O1 2015   8.827   2.740   1.404  0.6308 -0.2854  0.5153
   24SLM     C2 2016   8.843   2.786   1.527  0.0899  0.2109  0.4037
   24SLM     C3 2017   8.954   2.888   1.536  0.3000 -0.0058  0.3004
   24SLM     O4 2018   8.766   2.766   1.617 -0.0742 -0.2927  0.1576
   24SLM     H5 2019   8.975   2.939   1.442  2.2051  1.4552  1.4337
   24SLM     C6 2020   8.904   2.995   1.632 -0.2354  0.4326 -0.4556
   24SLM     H7 2021   8.885   2.960   1.734  0.3378  0.9511 -0.1688
   24SLM     H8 2022   8.970   3.082   1.635 -0.0427  0.4317 -2.8439
   24SLM     H9 2023   8.818   3.045   1.587  0.3223  2.9959  1.1368
   25SLM     O1 2024   9.062   2.816   1.590 -0.0392 -0.2638  0.6415
   25SLM     C2 2025   9.148   2.775   1.499 -0.7837 -0.7211  0.1353
   25SLM     C3 2026   9.288   2.762   1.554 -0.5490 -0.1352 -0.3144
   25SLM     O4 2027   9.119   2.752   1.384  0.3661 -0.0546 -0.3110
   25SLM     H5 2028   9.359   2.824   1.498  3.4172 -5.3740 -1.8847
   25SLM     C6 2029   9.311   2.812   1.695 -1.0713 -0.3766 -0.1433
   25SLM     H7 2030   9.415   2.812   1.727 -2.0594  0.1009  3.6115
   25SLM     H8 2031   9.261   2.908   1.706 -2.2708 -1.1246  1.3798
   25SLM     H9 2032   9.261   2.740   1.761 -0.4983  0.7439  1.5908
   26SLM     O1 2033   9.340   2.632   1.536  0.2034  0.0760  0.3016
   26SLM     C2 2034   9.411   2.597   1.430 -0.4555 -0.2312 -0.0402
   26SLM     C3 2035   9.430   2.448   1.443 -1.5288 -0.3343  0.4631
   26SLM     O4 2036   9.450   2.673   1.345  0.5087 -0.7920 -0.0991
   26SLM     H5 2037   9.332   2.399   1.448 -1.3787 -0.5325  1.5785
   26SLM     C6 2038   9.501   2.395   1.566 -0.4712  0.3067  0.1379
   26SLM     H7 2039   9.440   2.391   1.657 -0.9538  2.8358  0.0028
   26SLM     H8 2040   9.580   2.462   1.603  0.2963  0.7801 -2.1970
   26SLM     H9 2041   9.529   2.292   1.543 -3.3594 -0.1576 -1.7529
   27SLM     O1 2042   9.502   2.405   1.330 -0.4052  0.4704  0.8589
   27SLM     C2 2043   9.464   2.297   1.263  0.1537  0.7109  0.1383
   27SLM     C3 2044   9.541   2.290   1.134 -0.4446 -0.2156 -0.1783
   27SLM     O4 2045   9.368   2.229   1.286 -0.1122  1.1863  0.4550
   27SLM     H5 2046   9.575   2.394   1.124  1.0096 -0.6982 -0.5303
   27SLM     C6 2047   9.649   2.183   1.131 -0.9174 -0.6952 -0.2015
   27SLM     H7 2048   9.742   2.240   1.132 -1.3152  0.0194  1.5057
   27SLM     H8 2049   9.636   2.127   1.224 -0.3011 -0.7119 -0.1230
   27SLM     H9 2050   9.636   2.131   1.036  0.4936  2.4294 -2.2612
   28SLM     O1 2051   9.447   2.264   1.032 -0.7168 -0.3055  0.0978
   28SLM     C2 2052   9.465   2.326   0.917 -0.2961 -0.4034  0.1128
   28SLM     C3 2053   9.351   2.320   0.818  0.1524 -0.5854 -0.3993
   28SLM     O4 2054   9.572   2.373   0.888 -0.5158  0.2217  0.3161
   28SLM     H5 2055   9.342   2.215   0.790  7.1419 -1.8484  0.2318
   28SLM     C6 2056   9.383   2.401   0.693  0.3117  0.3974  0.2660
   28SLM     H7 2057   9.305   2.386   0.618  0.2199 -0.8891  0.5893
   28SLM     H8 2058   9.465   2.354   0.638 -0.9247  1.1847 -2.4333
   28SLM     H9 2059   9.415   2.505   0.702  5.2384 -0.9975  1.6731
   29SLM     O1 2060   9.239   2.369   0.888  0.1200 -0.5885 -0.4485
   29SLM     C2 2061   9.118   2.329   0.856 -0.2612 -0.4995  0.8037
   29SLM     C3 2062   9.016   2.382   0.953 -0.1108  0.1596  0.6043
   29SLM     O4 2063   9.094   2.270   0.753 -0.4097  1.0184 -0.0521
   29SLM     H5 2064   9.032   2.490   0.956 -1.1541  0.5149 -2.8809
   29SLM     C6 2065   9.049   2.323   1.089  0.4700 -0.0209  0.3889
   29SLM     H7 2066   9.050   2.213   1.086  1.2502 -0.0318  0.8849
   29SLM     H8 2067   8.968   2.354   1.156 -0.2682  0.5879 -0.7493
   29SLM     H9 2068   9.147   2.359   1.118  2.1616 -0.3257 -4.2340
   30SLM     O1 2069   8.885   2.363   0.906  0.0673  0.4775 -0.0287
   30SLM     C2 2070   8.845   2.455   0.820  0.0902  0.5439  0.0320
   30SLM     C3 2071   8.706   2.409   0.783  0.4940 -0.5684 -0.1465
   30SLM     O4 2072   8.909   2.551   0.787  0.8774  0.1208  0.2992
   30SLM     H5 2073   8.717   2.303   0.758 -0.8721 -2.1997  5.0590
   30SLM     C6 2074   8.620   2.436   0.904  0.5301 -0.6078 -0.1111
   30SLM     H7 2075   8.614   2.542   0.932 -1.1282 -0.6672 -0.1184
   30SLM     H8 2076   8.524   2.387   0.883  1.6643 -1.7723 -3.1182
   30SLM     H9 2077   8.652   2.389   0.997 -0.1984 -1.1463 -0.1213
   31SLM     O1 2078   8.666   2.485   0.670  0.2120 -0.3712  0.0845
   31SLM     C2 2079   8.730   2.478   0.555 -0.0878  0.3420 -0.1301
   31SLM     C3 2080   8.642   2.543   0.451 -0.5023 -0.5464 -0.3481
   31SLM     O4 2081   8.836   2.428   0.529  0.2345  0.0377  1.6714
   31SLM     H5 2082   8.535   2.521   0.459 -0.2249 -1.3372  2.1731
   31SLM     C6 2083   8.654   2.694   0.457 -0.3296 -0.5469 -0.6386
   31SLM     H7 2084   8.615   2.743   0.547 -0.9765  0.2533 -1.3300
   31SLM     H8 2085   8.761   2.716   0.462 -1.0474  5.1135 -2.9188
   31SLM     H9 2086   8.594   2.745   0.380 -2.1717 -3.1463 -1.0510
   32SLM     O1 2087   8.697   2.512   0.325  0.6288 -0.7630  0.1839
   32SLM     C2 2088   8.641   2.414   0.255 -0.0553 -0.1791 -0.1013
   32SLM     C3 2089   8.714   2.394   0.125  0.4701 -0.1787  0.1905
   32SLM     O4 2090   8.542   2.355   0.291 -0.2061 -0.0539 -0.3168
   32SLM     H5 2091   8.816   2.356   0.136  0.6213  0.2156  0.1750
   32SLM     C6 2092   8.631   2.309   0.031  0.8073 -0.3777  0.0710
   32SLM     H7 2093   8.672   2.312  -0.071 -2.5161  2.4217 -1.3724
   32SLM     H8 2094   8.606   2.209   0.067  0.7988 -0.4376 -0.0990
   32SLM     H9 2095   8.534   2.357   0.022  1.7317  2.0672  2.1172
   33SLM     O1 2096   8.698   2.520   0.063  0.2658 -0.0461  0.5143
   33SLM     C2 2097   8.800   2.597   0.028  0.2347 -0.2765 -0.0948
   33SLM     C3 2098   8.761   2.726  -0.041 -0.3501 -0.2996  0.1814
   33SLM     O4 2099   8.914   2.567   0.052  0.2048 -0.0216  0.3867
   33SLM     H5 2100   8.807   2.806   0.017  0.7116 -0.3960 -0.4974
   33SLM     C6 2101   8.614   2.762  -0.028 -0.1823  0.5430 -0.2316
   33SLM     H7 2102   8.544   2.680  -0.042 -3.4340  3.1905 -0.6122
   33SLM     H8 2103   8.584   2.842  -0.096 -0.2151 -2.1660 -3.6643
   33SLM     H9 2104   8.607   2.799   0.075  0.6238  1.3324 -0.4454
   34SLM     O1 2105   8.796   2.693  -0.174  0.2803  0.5958  0.1200
   34SLM     C2 2106   8.836   2.794  -0.249  0.0835  0.5430 -0.0578
   34SLM     C3 2107   8.877   2.740  -0.384  0.2628  0.3664  0.0667
   34SLM     O4 2108   8.836   2.910  -0.216  1.2358  0.3564  0.6314
   34SLM     H5 2109   8.895   2.633  -0.369 -3.5959 -0.4021  0.2661
   34SLM     C6 2110   8.766   2.753  -0.487 -0.3362  0.0874  0.6677
   34SLM     H7 2111   8.721   2.852  -0.501  0.0403  0.0237 -1.1912
   34SLM     H8 2112   8.804   2.721  -0.584 -1.0833 -1.6893  0.9330
   34SLM     H9 2113   8.676   2.699  -0.456  0.4104 -0.9767  1.0288
   35SLM     O1 2114   8.999   2.790  -0.434  0.7117 -0.5212  0.2424
   35SLM     C2 2115   9.107   2.798  -0.359  0.5694 -0.1058  0.4080
   35SLM     C3 2116   9.223   2.871  -0.422 -0.0086 -0.2467 -0.8444
   35SLM     O4 2117   9.130   2.744  -0.254  0.6555  0.6394  0.7744
   35SLM     H5 2118   9.208   2.911  -0.523  3.7475 -1.0843 -1.8866
   35SLM     C6 2119   9.350   2.788  -0.424 -0.2009 -0.5541 -0.3785
   35SLM     H7 2120   9.372   2.777  -0.531 -3.1216 -4.6572 -0.8218
   35SLM     H8 2121   9.311   2.690  -0.393 -3.3515  0.0951 -1.8423
   35SLM     H9 2122   9.445   2.819  -0.381  1.2966 -5.0323  0.1062
   36SLM     O1 2123   9.267   2.984  -0.350 -0.5372 -0.1221 -0.7107
   36SLM     C2 2124   9.188   3.088  -0.330 -0.1250  0.0008  0.3585
   36SLM     C3 2125   9.255   3.193  -0.245  0.0487  0.2317 -0.0623
   36SLM     O4 2126   9.074   3.094  -0.370 -0.0581  0.0734  0.1756
   36SLM     H5 2127   9.337   3.234  -0.305 -1.0340 -0.0438 -1.8118
   36SLM     C6 2128   9.166   3.306  -0.196 -0.4168 -0.2917  0.3037
   36SLM     H7 2129   9.209   3.399  -0.159 -0.0617 -0.6410  0.7897
   36SLM     H8 2130   9.104   3.342  -0.279 -0.6017  1.0510  0.9987
   36SLM     H9 2131   9.094   3.276  -0.119  0.6462 -0.1844  1.3683
   37SLM     O1 2132   9.310   3.125  -0.135  0.1584 -0.1025 -0.3186
   37SLM     C2 2133   9.410   3.186  -0.073  0.2343 -0.0137 -0.5296
   37SLM     C3 2134   9.456   3.086   0.031  0.0242  0.0893 -0.3384
   37SLM     O4 2135   9.462   3.292  -0.096  0.2663  0.2769  0.8127
   37SLM     H5 2136   9.420   2.990  -0.006  0.2609 -0.3435  0.5310
   37SLM     C6 2137   9.384   3.121   0.160  1.0179 -0.5014  0.3854
   37SLM     H7 2138   9.282   3.160   0.155 -0.2405 -3.2491  2.1728
   37SLM     H8 2139   9.445   3.196   0.211  0.8216 -0.0195 -0.0775
   37SLM     H9 2140   9.383   3.031   0.223 -1.8775  0.6334  2.1683
   38SLM     O1 2141   9.591   3.094   0.070 -0.1156 -0.0346  0.1742
   38SLM     C2 2142   9.678   3.073  -0.027  0.1117  0.1724  0.3311
   38SLM     C3 2143   9.823   3.094   0.010  0.2484 -0.1644 -0.0101
   38SLM     O4 2144   9.645   3.020  -0.130  0.1181  0.8094 -0.0051
   38SLM     H5 2145   9.809   3.111   0.117  1.2706 -1.0002  0.2669
   38SLM     C6 2146   9.899   2.966  -0.019  0.2778 -0.1285 -0.0916
   38SLM     H7 2147   9.940   2.917   0.069 -0.6677 -0.8132 -0.0209
   38SLM     H8 2148   9.846   2.879  -0.058  0.7379 -0.3496 -0.2224
   38SLM     H9 2149   9.969   2.999  -0.096 -0.3307  2.7894  0.4619
   39SLM     O1 2150   9.871   3.202  -0.067 -0.3709  0.4641  0.4750
   39SLM     C2 2151   9.951   3.299  -0.026  0.2517  0.0068  0.3434
   39SLM     C3 2152   9.978   3.402  -0.134 -0.3982 -0.1083  0.0652
   39SLM     O4 2153   9.987   3.295   0.088 -0.1859 -0.2431  0.4747
   39SLM     H5 2154   9.889   3.465  -0.134 -0.1250  0.4725  3.3930
   39SLM     C6 2155  10.105   3.482  -0.112 -0.4322 -0.0592  0.0829
   39SLM     H7 2156  10.195   3.419  -0.109  1.0914  1.7381 -2.8436
   39SLM     H8 2157  10.124   3.551  -0.194  1.5751  0.4462  0.9060
   39SLM     H9 2158  10.092   3.559  -0.036 -0.0431 -0.3082  0.4040
   40SLM     O1 2159  10.007   3.321  -0.245 -0.4263 -0.5403  0.3667
   40SLM     C2 2160   9.946   3.357  -0.357 -0.0198  0.2841  0.4020
   40SLM     C3 2161   9.979   3.264  -0.471 -0.0588 -0.4385  0.9775
   40SLM     O4 2162   9.873   3.450  -0.376 -0.3869 -0.0730  0.0553
   40SLM     H5 2163   9.974   3.328  -0.559  0.6856  0.8163  1.8117
   40SLM     C6 2164   9.884   3.145  -0.477 -0.3069 -0.1669 -1.2735
   40SLM     H7 2165   9.782   3.183  -0.470  0.3067  1.5359  5.0592
   40SLM     H8 2166   9.904   3.063  -0.407  1.3750 -1.9636 -3.6839
   40SLM     H9 2167   9.883   3.105  -0.579 -1.1886 -0.3612 -1.1907
   41SLM     O1 2168  10.109   3.211  -0.481 -0.2735 -0.9432  0.8236
   41SLM     C2 2169  10.217   3.286  -0.468 -0.0554 -1.0276 -0.3875
   41SLM     C3 2170  10.342   3.202  -0.451  0.0356 -0.7659  0.2489
   41SLM     O4 2171  10.220   3.406  -0.462  0.0919 -1.0613  0.2394
   41SLM     H5 2172  10.355   3.173  -0.556  0.1940  4.7861 -1.5663
   41SLM     C6 2173  10.460   3.276  -0.390 -0.6339  0.1426  0.4569
   41SLM     H7 2174  10.454   3.270  -0.282  1.7498  0.3608  0.6572
   41SLM     H8 2175  10.553   3.223  -0.411 -0.1214  0.1926  2.4175
   41SLM     H9 2176  10.466   3.380  -0.423 -5.0419 -0.1528 -2.0466
   42SLM     O1 2177  10.324   3.107  -0.348 -0.3135  0.0412  0.9428
   42SLM     C2 2178  10.369   2.985  -0.370 -0.1105  0.2755 -0.0177
   42SLM     C3 2179  10.356   2.897  -0.247  0.1050 -0.5410 -0.5692
   42SLM     O4 2180  10.412   2.948  -0.475  0.3554  0.5984  0.0580
   42SLM     H5 2181  10.326   2.952  -0.157 -1.7016 -0.9934 -0.8636
   42SLM     C6 2182  10.499   2.863  -0.208 -0.1272 -0.4296  0.4134
   42SLM     H7 2183  10.569   2.811  -0.275 -0.2653 -2.8071  1.9998
   42SLM     H8 2184  10.487   2.803  -0.117 -0.6842  0.5597  1.0070
   42SLM     H9 2185  10.553   2.954  -0.180 -0.0977  0.5718 -2.4860
   43SLM     O1 2186  10.295   2.773  -0.273 -0.1746 -0.4641 -0.2927
   43SLM     C2 2187  10.174   2.764  -0.325 -0.2223 -0.3314 -0.2031
   43SLM     C3 2188  10.135   2.618  -0.321  0.7733 -0.5835  0.8472
   43SLM     O4 2189  10.103   2.851  -0.370 -0.0750  0.0117  0.2219
   43SLM     H5 2190  10.123   2.599  -0.214 -2.9833  3.7269  1.5269
   43SLM     C6 2191   9.995   2.601  -0.378  1.0187 -0.9227  0.3451
   43SLM     H7 2192  10.000   2.635  -0.482  2.2189 -1.2059  0.2837
   43SLM     H8 2193   9.959   2.498  -0.378 -0.9119 -0.2824 -0.4376
   43SLM     H9 2194   9.926   2.665  -0.324  3.4992 -0.8946  3.8091
   44SLM     O1 2195  10.230   2.550  -0.399  0.2664  0.0507 -0.3519
   44SLM     C2 2196  10.251   2.426  -0.359 -0.6717  0.0694  0.2078
   44SLM     C3 2197  10.339   2.344  -0.450 -0.6245 -0.0193  0.3345
   44SLM     O4 2198  10.197   2.369  -0.268  0.1477 -0.6264  0.2737
   44SLM     H5 2199  10.285   2.329  -0.544  0.1496  1.1060 -0.3138
   44SLM     C6 2200  10.386   2.205  -0.410 -0.1504  0.1066  0.2163
   44SLM     H7 2201  10.304   2.144  -0.371 -0.7858 -0.3343 -1.6877
   44SLM     H8 2202  10.476   2.212  -0.348 -1.8010  2.1123  2.6103
   44SLM     H9 2203  10.414   2.147  -0.498 -2.4221 -0.2754 -0.3100
   45SLM     O1 2204  10.455   2.414  -0.488 -0.4862 -0.4032  0.0359
   45SLM     C2 2205  10.453   2.481  -0.601 -0.4366  0.4075  0.5041
   45SLM     C3 2206  10.585   2.555  -0.603 -0.4599  0.4386 -0.1447
   45SLM     O4 2207  10.369   2.478  -0.687 -0.2306  0.4851  0.2985
   45SLM     H5 2208  10.628   2.546  -0.504  0.3512 -2.1075 -0.6753
   45SLM     C6 2209  10.563   2.705  -0.621  0.3575  0.5977  0.1677
   45SLM     H7 2210  10.494   2.736  -0.543  0.5861 -1.1927  1.1370
   45SLM     H8 2211  10.518   2.727  -0.718  0.0998  3.6460  0.8835
   45SLM     H9 2212  10.646   2.776  -0.613  1.1431 -0.1466 -1.0453
   46SLM     O1 2213  10.674   2.523  -0.707 -0.3784 -0.2532  0.1366
   46SLM     C2 2214  10.800   2.507  -0.668 -0.3960  0.1639  0.3638
   46SLM     C3 2215  10.874   2.450  -0.786 -1.0163  0.3440 -0.1193
   46SLM     O4 2216  10.847   2.540  -0.562 -0.3954 -0.1405  0.4559
   46SLM     H5 2217  10.963   2.421  -0.729 -2.6939  1.3140  3.2125
   46SLM     C6 2218  10.906   2.551  -0.895 -0.1118 -0.2261 -0.3910
   46SLM     H7 2219  11.011   2.536  -0.923  1.5031  0.1237  4.5050
   46SLM     H8 2220  10.881   2.654  -0.868 -1.4960  0.0153 -2.3883
   46SLM     H9 2221  10.843   2.526  -0.981  0.3303 -0.3406 -0.6864
   47SLM     O1 2222  10.842   2.328  -0.849 -0.2369 -0.0621  0.2614
   47SLM     C2 2223  10.775   2.235  -0.782 -0.2761 -0.2835 -0.0864
   47SLM     C3 2224  10.732   2.130  -0.882  0.3994 -0.2414 -0.4232
   47SLM     O4 2225  10.774   2.218  -0.663 -0.2350 -0.1761 -0.0703
   47SLM     H5 2226  10.646   2.082  -0.835  1.4655 -0.7061  1.1305
   47SLM     C6 2227  10.835   2.019  -0.891 -0.3216 -0.9688  0.2583
   47SLM     H7 2228  10.860   1.978  -0.793 -0.6166 -2.7923 -0.3778
   47SLM     H8 2229  10.924   2.060  -0.938  1.0683 -4.5786 -0.6292
   47SLM     H9 2230  10.808   1.933  -0.953  1.2369 -0.3725 -1.3194
   48SLM     O1 2231  10.699   2.156  -1.017 -0.0260  0.7062 -0.1482
   48SLM     C2 2232  10.605   2.246  -1.039 -0.7232 -0.1132 -0.5899
   48SLM     C3 2233  10.591   2.257  -1.189  0.1748 -0.1252 -0.6826
   48SLM     O4 2234  10.536   2.294  -0.953  0.0453 -0.1099  0.0419
   48SLM     H5 2235  10.654   2.186  -1.243  0.8041  0.8726 -1.3021
   48SLM     C6 2236  10.452   2.231  -1.246 -0.2520  0.1827  0.1888
   48SLM     H7 2237  10.375   2.299  -1.211 -0.2877  2.8137 -4.1757
   48SLM     H8 2238  10.444   2.248  -1.354 -2.9028  3.7995  0.7726
   48SLM     H9 2239  10.429   2.125  -1.235 -0.0974 -0.0017 -1.1021
   49SLM     O1 2240  10.638   2.387  -1.216  0.3476  0.0490  0.4247
   49SLM     C2 2241  10.740   2.422  -1.292  0.2142 -0.5949 -0.0585
   49SLM     C3 2242  10.769   2.570  -1.293 -0.8051 -0.3797  0.5279
   49SLM     O4 2243  10.804   2.334  -1.343  0.8090 -0.3025  0.1654
   49SLM     H5 2244  10.845   2.558  -1.214  0.3204 -0.6948 -0.5679
   49SLM     C6 2245  10.828   2.605  -1.429 -0.6016 -0.1559  0.6725
   49SLM     H7 2246  10.750   2.597  -1.506  0.2784 -1.2891 -0.1247
   49SLM     H8 2247  10.866   2.707  -1.422 -4.2614  1.2984  3.0893
   49SLM     H9 2248  10.911   2.541  -1.457  1.6956  3.6674 -2.1488
   50SLM     O1 2249  10.651   2.640  -1.263 -0.5589  0.2179  0.1241
   50SLM     C2 2250  10.651   2.751  -1.189 -0.2952 -0.0370  0.5104
   50SLM     C3 2251  10.511   2.798  -1.157 -0.3618  0.0777  0.0643
   50SLM     O4 2252  10.752   2.813  -1.172 -0.2303  0.3990 -1.2101
   50SLM     H5 2253  10.498   2.859  -1.246  4.1924  1.3093 -0.0140
   50SLM     C6 2254  10.417   2.681  -1.132 -0.6291  0.3038  0.1135
   50SLM     H7 2255  10.435   2.623  -1.042 -1.7632  0.7833  0.6665
   50SLM     H8 2256  10.311   2.706  -1.117 -0.4915  0.2562  1.2539
   50SLM     H9 2257  10.423   2.623  -1.225 -0.1265  3.3653 -1.9298
   51SLM     O1 2258  10.528   2.880  -1.043  0.0036  0.0782  0.0098
   51SLM     C2 2259  10.434   2.968  -1.015 -0.0196  0.0960 -0.1241
   51SLM     C3 2260  10.441   2.988  -0.865  0.0176 -0.3180 -0.0704
   51SLM     O4 2261  10.354   3.016  -1.091 -0.0279 -0.0605 -0.2128
   51SLM     H5 2262  10.491   2.900  -0.823 -3.4029 -2.2017  0.4152
   51SLM     C6 2263  10.526   3.105  -0.818 -0.1633 -0.3993  0.4658
   51SLM     H7 2264  10.480   3.203  -0.808  0.0473 -0.4329  2.0480
   51SLM     H8 2265  10.593   3.087  -0.733  0.7589 -1.6412 -0.4775
   51SLM     H9 2266  10.608   3.092  -0.889  1.1353 -2.3121  2.1729
   52SLM     O1 2267  10.321   2.988  -0.792 -0.0098 -0.1139 -0.1172
   52SLM     C2 2268  10.230   2.893  -0.800  0.1136 -0.3426  1.0703
   52SLM     C3 2269  10.102   2.935  -0.731 -0.2382  0.2890  0.0424
   52SLM     O4 2270  10.255   2.783  -0.841 -0.4821  0.1623 -0.7196
   52SLM     H5 2271  10.120   2.981  -0.634 -4.2977 -2.5094  2.4290
   52SLM     C6 2272  10.021   2.810  -0.698 -0.4273  0.3134 -0.3152
   52SLM     H7 2273   9.944   2.832  -0.623 -0.2077  3.2846 -0.8112
   52SLM     H8 2274  10.077   2.726  -0.657 -0.4646 -0.6266 -2.1154
   52SLM     H9 2275   9.977   2.768  -0.788 -0.8877 -2.2554  1.0378
   53SLM     O1 2276  10.009   2.993  -0.819 -0.6430  0.0997  0.3429
   53SLM     C2 2277  10.028   3.117  -0.860  0.5451 -0.3070 -0.3790
   53SLM     C3 2278   9.939   3.151  -0.977 -0.5488  0.2111  0.5804
   53SLM     O4 2279  10.091   3.195  -0.793 -0.4323 -0.2693  0.5200
   53SLM     H5 2280   9.856   3.080  -0.972  0.1592 -0.5387  2.3719
   53SLM     C6 2281   9.999   3.124  -1.114 -0.3534  0.2782  0.6539
   53SLM     H7 2282  10.038   3.021  -1.115  0.2280  0.4619  1.9446
   53SLM     H8 2283  10.076   3.201  -1.123  0.6177 -0.5220  1.6665
   53SLM     H9 2284   9.924   3.119  -1.193  0.7955  0.3972 -0.4713
   54SLM     O1 2285   9.884   3.281  -0.978 -0.4309  0.2651 -0.1961
   54SLM     C2 2286   9.820   3.326  -0.871  0.2581 -0.2630  0.4530
   54SLM     C3 2287   9.777   3.470  -0.880  0.5808 -0.1944 -0.0128
   54SLM     O4 2288   9.789   3.266  -0.772 -0.2054 -0.4011  0.2300
   54SLM     H5 2289   9.670   3.472  -0.857  0.2920 -1.1119 -1.1378
   54SLM     C6 2290   9.829   3.558  -0.768 -0.8098  0.1996  0.3515
   54SLM     H7 2291   9.938   3.561  -0.759 -0.6982 -1.5400 -0.0188
   54SLM     H8 2292   9.775   3.653  -0.775 -1.4887 -0.2511 -0.7760
   54SLM     H9 2293   9.790   3.529  -0.670  0.8864 -1.9273  0.4655
   55SLM     O1 2294   9.813   3.527  -1.004 -0.4024  0.9191  0.1836
   55SLM     C2 2295   9.712   3.557  -1.084 -0.2342 -1.2107 -0.9177
   55SLM     C3 2296   9.771   3.635  -1.200 -0.6108  0.4416 -0.0234
   55SLM     O4 2297   9.596   3.549  -1.058 -0.0100 -0.2378  0.4763
   55SLM     H5 2298   9.870   3.596  -1.223 -0.0294  0.1105  2.6755
   55SLM     C6 2299   9.804   3.778  -1.160  0.4630  0.2202 -0.0945
   55SLM     H7 2300   9.902   3.792  -1.205  1.4880 -0.2095  1.8740
   55SLM     H8 2301   9.807   3.803  -1.053  1.5184 -0.1134 -0.0340
   55SLM     H9 2302   9.730   3.848  -1.200  0.3279 -0.3517 -0.8686
   56SLM     O1 2303   9.709   3.628  -1.327 -0.4340  0.4501 -0.1104
   56SLM     C2 2304   9.695   3.508  -1.380  0.2985 -0.0269  0.7520
   56SLM     C3 2305   9.616   3.521  -1.508 -1.0459 -0.1097  1.5594
   56SLM     O4 2306   9.725   3.404  -1.327  0.4830 -0.2245  0.2614
   56SLM     H5 2307   9.690   3.534  -1.587 -4.1475 -4.3286 -2.5571
   56SLM     C6 2308   9.544   3.394  -1.550 -0.3216  0.0079 -0.0894
   56SLM     H7 2309   9.460   3.352  -1.494  0.2288 -0.0848  0.6738
   56SLM     H8 2310   9.511   3.423  -1.650  0.5282 -1.1609 -0.7364
   56SLM     H9 2311   9.626   3.323  -1.561  0.5844  1.1095 -0.6555
   57SLM     O1 2312   9.519   3.623  -1.518 -0.7482  0.0945  0.7211
   57SLM     C2 2313   9.555   3.744  -1.558 -0.4155 -0.2931 -0.1863
   57SLM     C3 2314   9.449   3.845  -1.521  0.1431  0.3154 -0.2408
   57SLM     O4 2315   9.656   3.769  -1.618 -0.3900  0.6892  0.2392
   57SLM     H5 2316   9.362   3.816  -1.581 -0.0603  0.7403 -0.1558
   57SLM     C6 2317   9.411   3.853  -1.375 -0.8318 -0.3960 -0.4469
   57SLM     H7 2318   9.386   3.752  -1.342  0.3494 -0.5489  0.0275
   57SLM     H8 2319   9.499   3.893  -1.324  0.4697 -1.7530 -1.5461
   57SLM     H9 2320   9.342   3.930  -1.339  0.4479  0.7339 -0.3018
   58SLM     O1 2321   9.490   3.976  -1.554  0.3988  0.3646  0.2616
   58SLM     C2 2322   9.410   4.042  -1.637  0.3531  0.0451  0.0474
   58SLM     C3 2323   9.451   4.183  -1.675  0.3407  0.0411  0.0200
   58SLM     O4 2324   9.319   3.987  -1.692  0.2955  0.4530 -0.2715
   58SLM     H5 2325   9.547   4.182  -1.728  1.3334 -1.8043  1.6973
   58SLM     C6 2326   9.340   4.253  -1.751  0.1385  0.0693  0.3393
   58SLM     H7 2327   9.358   4.358  -1.775 -2.4033  0.0501 -2.1615
   58SLM     H8 2328   9.317   4.201  -1.844  0.8899 -1.8726  1.1957
   58SLM     H9 2329   9.243   4.261  -1.702  0.2398 -1.7102  0.8953
   59SLM     O1 2330   9.478   4.243  -1.550  0.1749  0.2236 -0.0318
   59SLM     C2 2331   9.603   4.274  -1.518  0.3581 -0.2039 -0.3186
   59SLM     C3 2332   9.599   4.356  -1.391  0.0746  0.3084 -0.6513
   59SLM     O4 2333   9.701   4.262  -1.587  0.1930 -0.2484 -0.5490
   59SLM     H5 2334   9.504   4.335  -1.341  1.1368 -2.4366  0.4143
   59SLM     C6 2335   9.610   4.503  -1.426  0.5069  0.1475 -1.1994
   59SLM     H7 2336   9.516   4.554  -1.448  0.6059  1.9743  1.9937
   59SLM     H8 2337   9.687   4.522  -1.502  3.2350 -0.3401  1.2461
   59SLM     H9 2338   9.657   4.559  -1.345  1.1480 -3.5955  1.2625
   60SLM     O1 2339   9.708   4.341  -1.303 -0.5575 -0.2527  0.0474
   60SLM     C2 2340   9.751   4.220  -1.269  0.0597  0.0696  0.4292
   60SLM     C3 2341   9.886   4.234  -1.203  0.2376 -0.3306  0.1551
   60SLM     O4 2342   9.682   4.122  -1.280 -0.1945  0.2646  0.2722
   60SLM     H5 2343   9.857   4.306  -1.126 -1.6152  0.8659 -1.5545
   60SLM     C6 2344   9.928   4.106  -1.132 -0.1759 -0.0454  0.9328
   60SLM     H7 2345   9.855   4.083  -1.055 -1.4047  1.7989  0.4008
   60SLM     H8 2346   9.929   4.022  -1.203 -3.0768  0.0299  0.6598
   60SLM     H9 2347  10.019   4.119  -1.074 -1.4432  1.8516  2.6643
   61SLM     O1 2348   9.964   4.280  -1.311 -0.8029  0.3196 -0.3306
   61SLM     C2 2349  10.050   4.376  -1.281 -0.3967 -0.2584  0.3806
   61SLM     C3 2350  10.132   4.430  -1.396 -0.6537  0.2987  0.4581
   61SLM     O4 2351  10.066   4.403  -1.165 -0.1625 -0.6843  0.4502
   61SLM     H5 2352  10.220   4.370  -1.419 -0.6724  0.6926 -0.7415
   61SLM     C6 2353  10.166   4.574  -1.364 -0.1684  0.3366 -0.2062
   61SLM     H7 2354  10.088   4.650  -1.368  0.2842  0.7626 -3.7312
   61SLM     H8 2355  10.234   4.606  -1.444 -0.3643 -1.4468 -1.1211
   61SLM     H9 2356  10.218   4.558  -1.269  0.6558 -2.1554 -1.0133
   62SLM     O1 2357  10.037   4.431  -1.501 -0.0111 -0.0647 -0.1300
   62SLM     C2 2358  10.081   4.446  -1.625 -0.5149 -0.2223 -0.3306
   62SLM     C3 2359   9.961   4.463  -1.715 -1.1385 -0.8253  0.3809
   62SLM     O4 2360  10.191   4.480  -1.661 -0.4828  0.1678  0.1255
   62SLM     H5 2361   9.884   4.410  -1.659  0.5624  0.0468  3.8190
   62SLM     C6 2362   9.944   4.613  -1.712 -0.1580 -0.6994 -0.0424
   62SLM     H7 2363  10.003   4.655  -1.629  0.3557 -4.1936  1.5272
   62SLM     H8 2364   9.968   4.654  -1.810 -3.2166 -1.0226 -0.9967
   62SLM     H9 2365   9.839   4.640  -1.697 -1.1626 -4.4042  0.4210
   63SLM     O1 2366   9.978   4.411  -1.845  0.3077 -0.5795  0.4564
   63SLM     C2 2367   9.953   4.282  -1.861 -0.3965 -0.4197  0.2227
   63SLM     C3 2368   9.934   4.248  -2.007  0.5316  0.6722 -0.1643
   63SLM     O4 2369   9.979   4.193  -1.784  0.8503  0.0897  0.4254
   63SLM     H5 2370   9.992   4.321  -2.065 -0.4627  0.3901 -1.5425
   63SLM     C6 2371   9.964   4.103  -2.038  0.0735  0.3653  0.8108
   63SLM     H7 2372   9.969   4.086  -2.146  0.3910  0.6955  0.7727
   63SLM     H8 2373  10.038   4.070  -1.965  0.7906  0.5307  0.1631
   63SLM     H9 2374   9.877   4.045  -2.004  1.2020 -0.7358  1.9295
   64SLM     O1 2375   9.799   4.244  -2.047  0.3723 -0.5649  0.4548
   64SLM     C2 2376   9.757   4.335  -2.133  0.5003 -0.5450  0.4120
   64SLM     C3 2377   9.606   4.329  -2.126  0.4402 -0.0842 -0.4298
   64SLM     O4 2378   9.825   4.398  -2.209 -0.8179 -0.1062 -0.4430
   64SLM     H5 2379   9.568   4.247  -2.065 -1.9394 -0.7163 -2.5818
   64SLM     C6 2380   9.558   4.282  -2.263 -0.7345  0.0789 -0.0880
   64SLM     H7 2381   9.458   4.250  -2.234 -0.2092 -0.1154  1.6205
   64SLM     H8 2382   9.603   4.192  -2.304  3.2864  2.2721 -1.0816
   64SLM     H9 2383   9.549   4.359  -2.340 -2.3156  1.2477  1.2072
   65SLM     O1 2384   9.551   4.455  -2.096  1.1571  0.0995  0.1341
   65SLM     C2 2385   9.574   4.497  -1.973  0.5662  0.3668  0.1561
   65SLM     C3 2386   9.510   4.634  -1.967 -0.3266 -0.0213 -0.3841
   65SLM     O4 2387   9.618   4.430  -1.883 -0.3364  0.0408  0.3671
   65SLM     H5 2388   9.549   4.687  -2.055 -0.8882  1.5987  0.3129
   65SLM     C6 2389   9.532   4.717  -1.843 -0.2748 -0.6444  0.0285
   65SLM     H7 2390   9.469   4.807  -1.839  0.5652 -0.0834  1.1643
   65SLM     H8 2391   9.637   4.734  -1.818  0.4298 -1.6742 -2.0340
   65SLM     H9 2392   9.483   4.662  -1.762  1.5461 -0.7632  1.0914
   66SLM     O1 2393   9.373   4.604  -1.989 -0.4285 -0.1627  0.4125
   66SLM     C2 2394   9.308   4.688  -2.068 -0.3074 -0.9314 -0.5140
   66SLM     C3 2395   9.159   4.667  -2.062 -0.4283 -0.0191 -0.1702
   66SLM     O4 2396   9.361   4.776  -2.130  0.2130 -0.4170  0.6310
   66SLM     H5 2397   9.137   4.598  -1.979  1.1543 -0.0260  0.2835
   66SLM     C6 2398   9.105   4.605  -2.190 -0.1676  0.0961 -0.3344
   66SLM     H7 2399   9.018   4.542  -2.174  2.0914 -2.4862  3.4607
   66SLM     H8 2400   9.174   4.531  -2.231 -0.3638  0.0113 -0.5112
   66SLM     H9 2401   9.103   4.689  -2.260 -0.5205  0.9742  0.7068
   67SLM     O1 2402   9.078   4.781  -2.043  0.2725  0.5400 -0.5116
   67SLM     C2 2403   9.119   4.889  -1.980  0.2419  1.1732 -1.5462
   67SLM     C3 2404   9.005   4.988  -1.985 -0.4885  0.4208 -0.3525
   67SLM     O4 2405   9.214   4.900  -1.906 -0.4888  0.3013 -0.4506
   67SLM     H5 2406   8.964   4.988  -2.086  2.8698  0.4970 -1.8375
   67SLM     C6 2407   8.889   4.949  -1.895 -0.2039  0.0535 -0.1439
   67SLM     H7 2408   8.803   5.013  -1.913 -0.6172 -1.1272 -2.8222
   67SLM     H8 2409   8.849   4.855  -1.933  0.3568  0.5630 -2.0907
   67SLM     H9 2410   8.915   4.943  -1.789  0.2104 -0.9560 -0.2827
   68SLM     O1 2411   9.048   5.121  -1.968 -0.3582  0.3455 -0.0884
   68SLM     C2 2412   8.966   5.216  -2.008  0.0204  0.4321 -0.6645
   68SLM     C3 2413   9.021   5.354  -1.979  0.0948  0.2004  0.2976
   68SLM     O4 2414   8.862   5.202  -2.068 -0.1200  0.2972 -0.3926
   68SLM     H5 2415   8.996   5.369  -1.873  1.1594  1.1061  0.4369
   68SLM     C6 2416   8.975   5.476  -2.056  0.7595  0.4196  0.2442
   68SLM     H7 2417   8.873   5.470  -2.094  1.0167 -0.4394 -0.3348
   68SLM     H8 2418   9.039   5.488  -2.144  1.7876  2.5749  1.2152
   68SLM     H9 2419   8.978   5.563  -1.989 -1.6670  1.9763 -1.4931
   69SLM     O1 2420   9.162   5.362  -1.984  0.0496  0.4662 -0.6947
   69SLM     C2 2421   9.228   5.411  -1.880  0.1818 -0.5711 -0.2786
   69SLM     C3 2422   9.375   5.429  -1.907  0.1462  0.5356  0.2312
   69SLM     O4 2423   9.184   5.452  -1.776 -0.2907  0.0960 -0.7357
   69SLM     H5 2424   9.388   5.469  -2.008  1.1785 -0.7082 -0.1517
   69SLM     C6 2425   9.439   5.548  -1.836  0.1238  0.3234  0.6056
   69SLM     H7 2426   9.429   5.540  -1.727 -1.4126 -3.1895  0.3729
   69SLM     H8 2427   9.535   5.560  -1.886 -0.7576 -2.4988 -2.0688
   69SLM     H9 2428   9.388   5.642  -1.859  5.4732  3.6204  0.5961
   70SLM     O1 2429   9.454   5.314  -1.887  0.2964  0.5840 -0.0748
   70SLM     C2 2430   9.454   5.218  -1.977  1.1985  0.3391  0.1735
   70SLM     C3 2431   9.539   5.104  -1.926  0.5965  0.0818  0.6166
   70SLM     O4 2432   9.398   5.212  -2.083 -0.1192 -0.2175  0.8740
   70SLM     H5 2433   9.462   5.072  -1.855 -1.9887  4.5766  0.2102
   70SLM     C6 2434   9.587   5.018  -2.042 -0.1413  0.0044  0.3604
   70SLM     H7 2435   9.626   4.929  -1.993 -3.5367 -0.7967  1.8294
   70SLM     H8 2436   9.508   4.996  -2.114 -1.8724 -3.1496  2.9492
   70SLM     H9 2437   9.665   5.068  -2.101  2.6635 -2.6809  1.5336
   71SLM     O1 2438   9.655   5.153  -1.863  0.8673  0.3473 -0.0868
   71SLM     C2 2439   9.694   5.091  -1.753  0.0166  0.2922  0.1859
   71SLM     C3 2440   9.839   5.120  -1.726  0.0666 -0.1189  0.3645
   71SLM     O4 2441   9.627   5.020  -1.683 -0.3680  0.6731  0.2065
   71SLM     H5 2442   9.821   5.181  -1.638 -0.2805 -2.5000  2.0272
   71SLM     C6 2443   9.922   4.996  -1.700 -0.1286 -0.2899  0.1745
   71SLM     H7 2444   9.879   4.903  -1.739  1.1363  0.3135 -3.0134
   71SLM     H8 2445  10.016   4.996  -1.757 -1.7831  4.3482 -3.1821
   71SLM     H9 2446   9.971   4.993  -1.602 -2.3872  0.1491  1.3767
   72SLM     O1 2447   9.887   5.183  -1.843 -0.0080 -0.6059  0.0704
   72SLM     C2 2448   9.945   5.301  -1.834  0.0033 -0.5305 -0.8585
   72SLM     C3 2449   9.977   5.346  -1.974 -0.1097 -0.3681 -0.8322
   72SLM     O4 2450   9.986   5.351  -1.732  0.1008  0.2187 -1.2611
   72SLM     H5 2451  10.007   5.252  -2.020 -3.1363 -2.2255  0.6624
   72SLM     C6 2452   9.849   5.409  -2.028 -0.8173 -0.4798  0.6779
   72SLM     H7 2453   9.781   5.438  -1.947 -2.0728 -1.2766 -0.0658
   72SLM     H8 2454   9.870   5.500  -2.084 -0.5846 -2.0017 -1.8303
   72SLM     H9 2455   9.794   5.347  -2.099  1.2314  1.9626 -3.4094
   73SLM     O1 2456  10.070   5.452  -1.967 -0.2093 -0.3315 -0.0293
   73SLM     C2 2457  10.165   5.446  -2.058  0.3294 -0.2455  0.5258
   73SLM     C3 2458  10.253   5.568  -2.044 -0.3144  0.2681  0.1386
   73SLM     O4 2459  10.175   5.354  -2.135 -0.1877  0.1624 -0.0372
   73SLM     H5 2460  10.200   5.650  -2.093  0.8504  0.3032 -1.1247
   73SLM     C6 2461  10.389   5.551  -2.110 -0.6573  0.3729 -0.5993
   73SLM     H7 2462  10.364   5.535  -2.216 -2.2442  1.8981 -0.5133
   73SLM     H8 2463  10.438   5.458  -2.082 -3.3314 -0.7852  0.6106
   73SLM     H9 2464  10.462   5.627  -2.082 -1.4004  0.8811 -0.0054
   74SLM     O1 2465  10.276   5.598  -1.908 -0.1993  0.4597  0.0785
   74SLM     C2 2466  10.240   5.718  -1.866  0.0491  0.6764 -0.3256
   74SLM     C3 2467  10.279   5.747  -1.723  0.0185  0.6308 -0.3078
   74SLM     O4 2468  10.183   5.798  -1.935  0.3281  0.3531 -0.9420
   74SLM     H5 2469  10.388   5.734  -1.721 -0.2672 -2.4371 -1.0660
   74SLM     C6 2470  10.213   5.652  -1.626 -0.2878  0.5072 -0.6367
   74SLM     H7 2471  10.174   5.698  -1.534 -1.6766 -0.2404 -0.8169
   74SLM     H8 2472  10.271   5.563  -1.597  0.4670  2.1307  3.5367
   74SLM     H9 2473  10.121   5.628  -1.681  0.1391 -1.1084 -0.7167
   75SLM     O1 2474  10.242   5.877  -1.682 -0.1683  0.2930  0.6235
   75SLM     C2 2475  10.321   5.972  -1.730 -0.8007  0.1460 -0.7804
   75SLM     C3 2476  10.262   6.110  -1.715  0.2739  0.5533 -0.1709
   75SLM     O4 2477  10.432   5.945  -1.766 -0.3011  0.1332  0.6760
   75SLM     H5 2478  10.182   6.118  -1.789 -0.3284  1.9499  0.5933
   75SLM     C6 2479  10.363   6.221  -1.737  0.3058  0.5380 -0.1015
   75SLM     H7 2480  10.355   6.228  -1.845 -0.1370  1.4549 -0.0168
   75SLM     H8 2481  10.469   6.196  -1.726  0.4615  2.0307  3.2907
   75SLM     H9 2482  10.354   6.315  -1.681 -2.4227  0.0364  0.4358
   76SLM     O1 2483  10.212   6.116  -1.583 -0.2909 -0.1973 -0.3423
   76SLM     C2 2484  10.117   6.206  -1.564 -0.2747 -0.2037 -0.2329
   76SLM     C3 2485  10.058   6.191  -1.425  0.3468 -0.1939  0.0344
   76SLM     O4 2486  10.084   6.285  -1.648  0.8173  0.1632 -0.3314
   76SLM     H5 2487  10.131   6.138  -1.364  0.4557 -0.0491  0.0310
   76SLM     C6 2488  10.041   6.329  -1.364  0.3348 -0.0044 -0.3917
   76SLM     H7 2489  10.004   6.327  -1.261 -1.5016 -1.5525 -1.0125
   76SLM     H8 2490  10.137   6.378  -1.381  2.2274 -3.4097 -0.3432
   76SLM     H9 2491   9.967   6.388  -1.417 -1.8326  1.0544  3.4147
   77SLM     O1 2492   9.931   6.130  -1.429  0.3769 -0.2722  0.2770
   77SLM     C2 2493   9.920   6.002  -1.458  0.1018 -0.4795  1.2514
   77SLM     C3 2494   9.774   5.966  -1.466  0.0547 -0.0569 -0.1756
   77SLM     O4 2495  10.012   5.933  -1.495 -0.1829 -0.7054  0.9639
   77SLM     H5 2496   9.724   6.063  -1.471 -1.4156 -0.8038 -0.5541
   77SLM     C6 2497   9.745   5.915  -1.326  0.0879  0.4539  0.0199
   77SLM     H7 2498   9.789   5.823  -1.287 -3.0588 -0.0123  3.0215
   77SLM     H8 2499   9.644   5.884  -1.296 -0.2446  1.4307 -0.0553
   77SLM     H9 2500   9.787   5.969  -1.241 -4.3880  0.6442  2.4738
   78SLM     O1 2501   9.723   5.871  -1.557 -0.0910 -0.1683  0.0192
   78SLM     C2 2502   9.773   5.866  -1.680 -0.0464 -0.2229  0.0404
   78SLM     C3 2503   9.724   5.741  -1.749 -0.3979 -0.3653  0.5443
   78SLM     O4 2504   9.842   5.949  -1.732  0.2455 -0.5704 -0.1364
   78SLM     H5 2505   9.618   5.729  -1.723 -1.2823  1.5798 -1.8752
   78SLM     C6 2506   9.799   5.621  -1.692  0.4931 -0.4040 -0.6832
   78SLM     H7 2507   9.792   5.623  -1.583  0.0831 -2.0669 -0.6514
   78SLM     H8 2508   9.901   5.638  -1.727  0.2444  1.8449 -0.4905
   78SLM     H9 2509   9.751   5.533  -1.735 -0.1344  0.1523 -1.1374
   79SLM     O1 2510   9.736   5.748  -1.889 -0.2690 -0.2265  0.5629
   79SLM     C2 2511   9.650   5.825  -1.953 -0.0441 -0.4073  0.0404
   79SLM     C3 2512   9.680   5.830  -2.101 -0.3591 -0.0098 -0.0122
   79SLM     O4 2513   9.554   5.874  -1.900  0.0052  0.1805 -0.4061
   79SLM     H5 2514   9.677   5.727  -2.139  3.0479 -0.7644  1.4428
   79SLM     C6 2515   9.805   5.907  -2.139 -0.6898  0.0962 -0.9124
   79SLM     H7 2516   9.897   5.853  -2.116  0.3069  0.9021 -2.7817
   79SLM     H8 2517   9.797   6.004  -2.091 -1.0816 -1.5227  2.6403
   79SLM     H9 2518   9.834   5.906  -2.245  2.3241 -2.0579 -0.1898
   80SLM     O1 2519   9.565   5.891  -2.157  0.2855  0.4384 -0.8759
   80SLM     C2 2520   9.459   5.814  -2.175  0.2258  0.1098  0.6719
   80SLM     C3 2521   9.341   5.894  -2.227 -0.0978 -0.0068  1.2256
   80SLM     O4 2522   9.455   5.697  -2.149  0.5328  0.0109  0.2877
   80SLM     H5 2523   9.358   5.888  -2.335 -1.8915  0.2699  0.9044
   80SLM     C6 2524   9.205   5.838  -2.191 -0.1809 -0.2951  0.4802
   80SLM     H7 2525   9.208   5.802  -2.087 -2.8844 -2.9089 -0.1813
   80SLM     H8 2526   9.123   5.907  -2.214  0.7116  0.4996 -0.3667
   80SLM     H9 2527   9.180   5.750  -2.251  2.2962  1.2208 -3.1322
   81SLM     O1 2528   9.346   6.025  -2.174 -0.2334  0.3302  0.4098
   81SLM     C2 2529   9.398   6.109  -2.262  0.1274 -0.5050 -0.1890
   81SLM     C3 2530   9.418   6.235  -2.181 -0.1310 -0.4725 -0.1783
   81SLM     O4 2531   9.416   6.104  -2.381 -0.5032  0.1109 -0.3111
   81SLM     H5 2532   9.348   6.238  -2.097  0.6077 -2.5005  0.5746
   81SLM     C6 2533   9.554   6.251  -2.116 -0.3575  0.5131  0.0607
   81SLM     H7 2534   9.636   6.238  -2.187 -0.6057 -2.4655  0.2283
   81SLM     H8 2535   9.583   6.350  -2.078  2.4547 -1.1738  2.7361
   81SLM     H9 2536   9.561   6.180  -2.034 -0.7806 -0.6987 -0.9104
   82SLM     O1 2537   9.407   6.345  -2.268  0.5485  0.2877  0.6763
   82SLM     C2 2538   9.317   6.436  -2.239  0.3198  0.3809 -0.2907
   82SLM     C3 2539   9.310   6.539  -2.349  0.5280 -0.0241 -0.6870
   82SLM     O4 2540   9.245   6.442  -2.143  0.3235  0.3379 -0.2855
   82SLM     H5 2541   9.315   6.631  -2.291 -1.3299 -0.2843 -0.0215
   82SLM     C6 2542   9.173   6.538  -2.416  0.0931  0.8080  0.1583
   82SLM     H7 2543   9.099   6.543  -2.336  1.4779 -0.2265  1.5686
   82SLM     H8 2544   9.154   6.452  -2.481 -2.3697  3.1834 -2.5288
   82SLM     H9 2545   9.155   6.622  -2.483  2.0667 -0.7316 -2.5174
   83SLM     O1 2546   9.404   6.540  -2.454  0.4334  0.8168 -0.7693
   83SLM     C2 2547   9.533   6.554  -2.427  0.4412 -0.4782 -0.0899
   83SLM     C3 2548   9.616   6.528  -2.551  0.2194 -0.4581 -0.2420
   83SLM     O4 2549   9.564   6.592  -2.317 -0.4149  0.4321 -0.1515
   83SLM     H5 2550   9.556   6.466  -2.619 -2.0441  0.4802  0.7753
   83SLM     C6 2551   9.744   6.466  -2.500  0.6115  0.1954 -0.4266
   83SLM     H7 2552   9.799   6.535  -2.436  5.2732 -4.1907  0.9480
   83SLM     H8 2553   9.815   6.441  -2.580  0.5102 -0.0760 -0.4335
   83SLM     H9 2554   9.724   6.373  -2.446 -2.6946  1.0017 -0.0504
   84SLM     O1 2555   9.661   6.648  -2.610  0.5217 -0.5912 -0.2800
   84SLM     C2 2556   9.571   6.728  -2.664  0.0647 -0.0859  1.1751
   84SLM     C3 2557   9.632   6.865  -2.682 -0.5729  0.0651  0.0727
   84SLM     O4 2558   9.461   6.688  -2.692  0.0841 -0.1012  1.1171
   84SLM     H5 2559   9.738   6.870  -2.655 -1.5102 -0.2112  4.4826
   84SLM     C6 2560   9.645   6.904  -2.828 -0.1399  0.1765  0.1387
   84SLM     H7 2561   9.716   6.986  -2.842 -1.3073  1.2455  0.2840
   84SLM     H8 2562   9.669   6.816  -2.888 -0.1960  1.8446 -2.5461
   84SLM     H9 2563   9.550   6.942  -2.868 -0.5673 -1.6053 -0.6284
   85SLM     O1 2564   9.542   6.966  -2.642 -0.5248  0.3461 -0.5055
   85SLM     C2 2565   9.513   6.982  -2.514  0.0505  0.5396 -0.3974
   85SLM     C3 2566   9.433   7.110  -2.506 -0.6540  0.0336  0.9620
   85SLM     O4 2567   9.557   6.914  -2.425 -0.4484  0.5966 -0.1045
   85SLM     H5 2568   9.353   7.094  -2.579  2.2845 -0.8989 -2.3126
   85SLM     C6 2569   9.367   7.127  -2.371 -0.7654 -0.8079  1.0202
   85SLM     H7 2570   9.436   7.125  -2.287 -2.0483  1.7355  2.2424
   85SLM     H8 2571   9.316   7.223  -2.381  3.1488  1.2194 -2.3257
   85SLM     H9 2572   9.303   7.039  -2.357 -0.8455 -1.5581 -2.9285
   86SLM     O1 2573   9.527   7.206  -2.547 -0.7430 -0.4335 -0.3878
   86SLM     C2 2574   9.480   7.317  -2.602 -0.2098  0.1846  0.3849
   86SLM     C3 2575   9.603   7.397  -2.638 -0.2039  0.2368  0.5219
   86SLM     O4 2576   9.367   7.339  -2.635 -0.2395 -0.1922  0.2299
   86SLM     H5 2577   9.696   7.346  -2.611  0.9449  1.8833 -0.1639
   86SLM     C6 2578   9.598   7.525  -2.557 -0.9438  0.0877  0.7186
   86SLM     H7 2579   9.561   7.507  -2.456  0.8059  1.7305  1.7123
   86SLM     H8 2580   9.529   7.597  -2.602  0.6847  1.3518  0.1331
   86SLM     H9 2581   9.694   7.570  -2.530 -0.8199 -0.5988  1.4703
   87SLM     O1 2582   9.621   7.438  -2.772 -0.5729  0.1387  0.4424
   87SLM     C2 2583   9.624   7.343  -2.864 -0.4284 -0.1633  0.7590
   87SLM     C3 2584   9.635   7.413  -2.997 -0.0287 -0.3750  0.6792
   87SLM     O4 2585   9.601   7.226  -2.849  0.0027 -0.3250  0.1850
   87SLM     H5 2586   9.704   7.498  -2.991 -3.0333  2.4369 -1.5254
   87SLM     C6 2587   9.499   7.464  -3.040  0.2313  0.2354  0.5657
   87SLM     H7 2588   9.473   7.563  -3.002 -3.6391  0.1943 -1.4520
   87SLM     H8 2589   9.416   7.397  -3.017 -0.4285  1.0452  0.5898
   87SLM     H9 2590   9.513   7.469  -3.148  1.9261 -1.2325  0.6755
   88SLM     O1 2591   9.662   7.305  -3.084 -0.4671  0.0509  0.0104
   88SLM     C2 2592   9.782   7.303  -3.139 -0.2642  0.2590  0.4378
   88SLM     C3 2593   9.796   7.174  -3.217 -0.1783  0.5957 -0.1156
   88SLM     O4 2594   9.864   7.388  -3.116 -0.0439 -0.0121  0.6595
   88SLM     H5 2595   9.901   7.179  -3.248  0.2644  2.2208  1.4505
   88SLM     C6 2596   9.782   7.052  -3.128  0.5905  0.5674 -0.0230
   88SLM     H7 2597   9.831   7.077  -3.033 -2.2713  2.5069  1.1067
   88SLM     H8 2598   9.680   7.035  -3.093  1.1538  0.1207  1.5207
   88SLM     H9 2599   9.818   6.952  -3.152 -1.9911 -1.0151  2.0875
   89SLM     O1 2600   9.711   7.173  -3.328  0.2289  0.0526 -0.4261
   89SLM     C2 2601   9.741   7.235  -3.441  0.2379  0.0253 -0.4389
   89SLM     C3 2602   9.636   7.234  -3.549 -0.1035  0.3312 -0.1103
   89SLM     O4 2603   9.850   7.276  -3.471  0.2152 -0.1750 -0.8120
   89SLM     H5 2604   9.691   7.220  -3.643  0.2328 -0.7111  0.2339
   89SLM     C6 2605   9.567   7.369  -3.563 -1.0022 -0.0730  0.3289
   89SLM     H7 2606   9.498   7.388  -3.481 -0.7149  3.4759 -0.0997
   89SLM     H8 2607   9.499   7.385  -3.647 -2.1271  2.3014  1.5871
   89SLM     H9 2608   9.643   7.448  -3.571 -1.2348  0.0469 -0.7765
   90SLM     O1 2609   9.535   7.136  -3.559 -0.0250  0.2733 -0.3488
   90SLM     C2 2610   9.563   7.008  -3.546  0.1619  0.4014  0.6088
   90SLM     C3 2611   9.437   6.933  -3.509  0.2276 -0.1058 -0.1670
   90SLM     O4 2612   9.670   6.959  -3.568  0.0226  0.1662  0.4367
   90SLM     H5 2613   9.380   7.011  -3.458  0.4107 -0.0677 -0.0228
   90SLM     C6 2614   9.347   6.919  -3.631 -0.0082  0.3052 -0.0420
   90SLM     H7 2615   9.376   6.974  -3.721  1.0984 -1.8514 -1.0630
   90SLM     H8 2616   9.355   6.812  -3.652  0.8140  0.3721 -0.1317
   90SLM     H9 2617   9.243   6.938  -3.603 -0.0849  1.4631 -0.9993
   91SLM     O1 2618   9.449   6.814  -3.435  0.1111  0.2134  0.3696
   91SLM     C2 2619   9.515   6.812  -3.320  0.1222 -0.3142  0.3596
   91SLM     C3 2620   9.552   6.670  -3.284  0.1321 -0.4301 -0.1059
   91SLM     O4 2621   9.521   6.907  -3.247 -1.3014  0.1009 -0.0276
   91SLM     H5 2622   9.619   6.649  -3.368  0.6900 -1.3529  0.5588
   91SLM     C6 2623   9.648   6.660  -3.167 -0.6225  0.4545  0.6076
   91SLM     H7 2624   9.684   6.559  -3.147  0.0048  1.0178  2.5028
   91SLM     H8 2625   9.743   6.705  -3.199 -0.1331 -0.3358  0.9290
   91SLM     H9 2626   9.611   6.689  -3.069 -0.9683 -0.0548  0.6289
   92SLM     O1 2627   9.436   6.591  -3.274 -0.0942 -0.1233 -0.2836
   92SLM     C2 2628   9.421   6.502  -3.371  0.0248 -0.3631 -0.0812
   92SLM     C3 2629   9.307   6.405  -3.351 -0.0892 -0.1439  0.3342
   92SLM     O4 2630   9.485   6.497  -3.473  0.1642  0.1218 -0.0221
   92SLM     H5 2631   9.214   6.452  -3.386 -1.2213 -3.1333 -0.9667
   92SLM     C6 2632   9.316   6.276  -3.430  0.5768  0.4293 -0.5431
   92SLM     H7 2633   9.230   6.212  -3.412  0.1725  0.4390 -2.2884
   92SLM     H8 2634   9.313   6.280  -3.539  0.0421 -4.0379 -0.8488
   92SLM     H9 2635   9.410   6.221  -3.416  0.5424  0.4114 -0.3716
   93SLM     O1 2636   9.297   6.382  -3.212  0.3687  0.4294  0.4691
   93SLM     C2 2637   9.179   6.371  -3.153  0.0805  1.1625  0.0419
   93SLM     C3 2638   9.188   6.392  -3.003 -0.3233  0.3754  0.1821
   93SLM     O4 2639   9.077   6.331  -3.202  0.6321  0.1132 -0.2841
   93SLM     H5 2640   9.088   6.418  -2.969  0.3016  0.0636  2.4042
   93SLM     C6 2641   9.268   6.515  -2.963  0.7075 -0.1718 -0.1468
   93SLM     H7 2642   9.274   6.519  -2.854 -1.3205 -2.3135  0.1463
   93SLM     H8 2643   9.203   6.598  -2.991  0.1226 -0.8081 -0.7227
   93SLM     H9 2644   9.364   6.544  -3.005  1.8007 -2.9519  0.2568
   94SLM     O1 2645   9.243   6.272  -2.953 -0.1874  0.1955 -0.3868
   94SLM     C2 2646   9.213   6.240  -2.828  0.8199 -0.0345 -0.1944
   94SLM     C3 2647   9.269   6.107  -2.786  0.5272 -0.1590 -0.2010
   94SLM     O4 2648   9.165   6.323  -2.755  0.3532 -0.2412 -0.2646
   94SLM     H5 2649   9.374   6.116  -2.814 -0.0108  1.6168 -1.8212
   94SLM     C6 2650   9.256   6.077  -2.638 -0.8031  1.3370  0.0079
   94SLM     H7 2651   9.312   5.986  -2.614 -0.1437  2.1630  1.8001
   94SLM     H8 2652   9.300   6.158  -2.579 -0.1047  0.0877  1.2661
   94SLM     H9 2653   9.160   6.049  -2.594 -0.8690 -0.7053 -1.3235
   95SLM     O1 2654   9.198   6.004  -2.852  0.0537  0.0250  0.0110
   95SLM     C2 2655   9.264   5.927  -2.938  0.3805 -0.1264  0.3938
   95SLM     C3 2656   9.179   5.811  -2.984  0.2614  0.3059 -0.4998
   95SLM     O4 2657   9.372   5.947  -2.987  0.4321 -0.4177  0.3858
   95SLM     H5 2658   9.118   5.765  -2.905  0.5464 -1.9372 -1.5067
   95SLM     C6 2659   9.089   5.861  -3.095 -0.5802 -0.4421 -0.1690
   95SLM     H7 2660   9.027   5.789  -3.150  0.3149 -1.0992 -0.3293
   95SLM     H8 2661   9.011   5.932  -3.064 -1.0602 -1.7361  1.8195
   95SLM     H9 2662   9.151   5.914  -3.167 -0.4241  2.9469  2.1758
   96SLM     O1 2663   9.258   5.707  -3.038  0.0100 -0.3387  0.3412
   96SLM     C2 2664   9.292   5.598  -2.972  0.4951 -0.7868 -0.6230
   96SLM     C3 2665   9.368   5.493  -3.049  0.0455 -0.5665 -1.3788
   96SLM     O4 2666   9.272   5.584  -2.854  0.4531 -0.3460 -0.5758
   96SLM     H5 2667   9.323   5.486  -3.148  0.1197 -0.9154 -1.3895
   96SLM     C6 2668   9.513   5.536  -3.063  0.1044 -0.1400  0.3293
   96SLM     H7 2669   9.508   5.639  -3.099 -1.2157  1.3101  4.1216
   96SLM     H8 2670   9.571   5.536  -2.970 -4.0538  1.7069  3.2240
   96SLM     H9 2671   9.583   5.470  -3.115  1.9459 -0.6014  3.1627
   97SLM     O1 2672   9.370   5.358  -3.006 -0.0220 -0.4663 -1.0613
   97SLM     C2 2673   9.258   5.289  -2.994  0.0793 -0.4533  0.1106
   97SLM     C3 2674   9.280   5.145  -2.953  0.2873 -0.3117  0.5014
   97SLM     O4 2675   9.153   5.322  -3.041 -0.3534  0.0110  1.3774
   97SLM     H5 2676   9.326   5.145  -2.854  0.2158 -0.7990  0.5360
   97SLM     C6 2677   9.154   5.061  -2.947  0.6209 -0.8095  0.5463
   97SLM     H7 2678   9.068   5.126  -2.930  1.3303  0.2738  0.1167
   97SLM     H8 2679   9.150   4.986  -3.026 -1.9246 -2.7259  2.2845
   97SLM     H9 2680   9.161   4.990  -2.863  2.9857  0.9020  1.9188
   98SLM     O1 2681   9.385   5.078  -3.019 -0.0250 -0.1405 -0.1709
   98SLM     C2 2682   9.384   5.060  -3.150  0.2219  0.7111 -0.2935
   98SLM     C3 2683   9.511   5.003  -3.209 -0.0718 -0.3953  0.1263
   98SLM     O4 2684   9.287   5.098  -3.211 -0.1160  0.7999  0.2900
   98SLM     H5 2685   9.515   4.912  -3.149  1.4451  0.0346  0.7289
   98SLM     C6 2686   9.507   4.982  -3.359  0.5302  0.2237  0.0212
   98SLM     H7 2687   9.492   5.082  -3.401 -0.0758  2.1084  4.2009
   98SLM     H8 2688   9.595   4.931  -3.398  1.0621  0.7330  0.5211
   98SLM     H9 2689   9.418   4.929  -3.392 -0.9883  2.4653  0.2896
   99SLM     O1 2690   9.612   5.093  -3.168  0.1321 -1.0188  1.0202
   99SLM     C2 2691   9.738   5.055  -3.179  0.0950 -0.7991 -0.2045
   99SLM     C3 2692   9.828   5.177  -3.180 -0.5388 -0.3242 -0.2632
   99SLM     O4 2693   9.764   4.945  -3.219 -0.8810 -0.9494 -0.4562
   99SLM     H5 2694   9.799   5.219  -3.084  2.0828  1.1993 -0.0477
   99SLM     C6 2695   9.797   5.276  -3.290  0.2116 -0.2822 -0.4437
   99SLM     H7 2696   9.832   5.230  -3.383  0.4715 -1.9111  0.4407
   99SLM     H8 2697   9.855   5.368  -3.280  1.6502 -1.1786 -0.3658
   99SLM     H9 2698   9.691   5.298  -3.308  0.0637 -1.1010 -0.5939
  100SLE     O1 2699   9.967   5.152  -3.184 -0.4941 -0.1125 -0.0482
  100SLE     C2 2700  10.020   5.069  -3.096  0.0427  0.2223 -0.0559
  100SLE     C3 2701  10.171   5.078  -3.095  0.0595 -0.0577 -0.0913
  100SLE     O4 2702   9.964   4.998  -3.017 -0.3363  0.0029 -0.5202
  100SLE     H5 2703  10.207   5.073  -2.992  0.5278  2.9049 -0.0437
  100SLE    O10 2704  10.227   4.958  -3.145 -0.3215 -0.2294 -0.1097
  100SLE    H11 2705  10.163   4.896  -3.178  1.1323 -1.6178 -0.4343
  100SLE     C6 2706  10.249   5.186  -3.168  1.0056 -0.2828  0.5659
  100SLE     H7 2707  10.357   5.189  -3.181  0.7145  1.3554 -2.1347
  100SLE     H8 2708  10.218   5.284  -3.130  2.4959  1.7459 -2.9971
  100SLE     H9 2709  10.221   5.192  -3.273 -2.7542  0.0245  1.4482
    1SLS     O1 2710   7.038   6.492   5.548 -0.1001 -0.4873 -0.1522
    1SLS     C2 2711   6.980   6.372   5.517 -0.2420 -0.3479 -0.4268
    1SLS     C3 2712   6.854   6.359   5.600  0.0127 -0.1539 -0.0074
    1SLS     O4 2713   7.042   6.289   5.451  0.6482 -0.1638  0.1628
    1SLS     H5 2714   6.813   6.459   5.587 -0.1229  0.2479  2.8567
    1SLS    H10 2715   7.128   6.485   5.519 -0.4136 -0.2132 -1.2454
    1SLS     C6 2716   6.762   6.245   5.559 -0.7793  0.7265 -0.7218
    1SLS     H7 2717   6.802   6.145   5.579 -3.7238 -0.2478  0.9873
    1SLS     H8 2718   6.678   6.242   5.629  1.2276 -2.5187  1.8468
    1SLS     H9 2719   6.737   6.248   5.453  2.1515 -1.5966 -1.6204
    2SLM     O1 2720   6.889   6.320   5.731 -0.0137 -0.1725 -0.0054
    2SLM     C2 2721   6.801   6.355   5.823  0.1290 -0.2325  0.1535
    2SLM     C3 2722   6.852   6.331   5.964 -0.5180 -0.2701  0.3871
    2SLM     O4 2723   6.688   6.393   5.810  0.2044 -0.1025 -0.1183
    2SLM     H5 2724   6.776   6.256   5.985  2.6818 -3.8413  0.2665
    2SLM     C6 2725   6.848   6.446   6.063  0.9452 -0.1244  0.2995
    2SLM     H7 2726   6.834   6.408   6.164 -2.1638 -0.1368 -0.0409
    2SLM     H8 2727   6.776   6.526   6.046 -0.4197 -1.6521 -1.4612
    2SLM     H9 2728   6.942   6.501   6.049  1.6678 -1.0072  1.5015
    3SLM     O1 2729   6.969   6.255   5.984 -0.0986  0.1388 -0.4462
    3SLM     C2 2730   6.977   6.124   5.968  0.2359  0.1110 -0.0452
    3SLM     C3 2731   7.111   6.070   6.015  0.2795 -0.0810 -0.3879
    3SLM     O4 2732   6.882   6.060   5.934 -0.2446  0.1078  1.2327
    3SLM     H5 2733   7.101   6.043   6.120 -0.7213  0.0700 -0.4294
    3SLM     C6 2734   7.143   5.946   5.934  0.2154  0.0184 -0.5680
    3SLM     H7 2735   7.171   5.951   5.828  0.0696 -1.6495 -0.7140
    3SLM     H8 2736   7.235   5.902   5.974  2.0541 -0.3380 -4.6637
    3SLM     H9 2737   7.064   5.872   5.947 -0.6429  0.9000 -0.6950
    4SLM     O1 2738   7.210   6.167   5.990 -0.0385  0.5589  0.7860
    4SLM     C2 2739   7.292   6.199   6.089  0.2271  0.2521  0.6656
    4SLM     C3 2740   7.384   6.316   6.060  0.2219  0.2254  0.5403
    4SLM     O4 2741   7.306   6.117   6.175 -0.5182  0.1304  0.6741
    4SLM     H5 2742   7.355   6.368   6.151 -0.4323  1.0137 -0.1138
    4SLM     C6 2743   7.529   6.272   6.071  0.2988  0.2016 -0.4657
    4SLM     H7 2744   7.592   6.327   6.001  0.7466 -0.0061 -0.2310
    4SLM     H8 2745   7.559   6.250   6.174 -2.7903 -1.4641  0.2050
    4SLM     H9 2746   7.555   6.179   6.018 -0.5924  0.2387 -0.9781
    5SLM     O1 2747   7.359   6.379   5.937 -0.0193 -0.7303  0.0947
    5SLM     C2 2748   7.325   6.506   5.944  0.1771 -0.6672 -0.0966
    5SLM     C3 2749   7.277   6.549   5.807  0.2238  0.1932  0.1501
    5SLM     O4 2750   7.335   6.570   6.045  0.5534  0.1419 -0.6335
    5SLM     H5 2751   7.222   6.468   5.758  3.6287 -1.3861 -1.4454
    5SLM     C6 2752   7.204   6.682   5.800  0.4021  0.2576 -0.5386
    5SLM     H7 2753   7.184   6.718   5.699 -1.9872  0.9987  0.1375
    5SLM     H8 2754   7.104   6.668   5.842  0.8318  0.7259  0.6899
    5SLM     H9 2755   7.250   6.765   5.855 -1.0493  0.5001  0.3620
    6SLM     O1 2756   7.390   6.550   5.723  0.0596 -0.2407 -0.0806
    6SLM     C2 2757   7.394   6.484   5.609  0.7267  0.2147 -0.3269
    6SLM     C3 2758   7.516   6.530   5.532  0.6975  0.1158 -0.4321
    6SLM     O4 2759   7.302   6.417   5.570  0.4666  0.1878  0.3244
    6SLM     H5 2760   7.574   6.595   5.599  2.2752 -0.5436 -1.1237
    6SLM     C6 2761   7.604   6.410   5.506 -0.2372 -0.5762 -0.4332
    6SLM     H7 2762   7.703   6.432   5.466 -0.4943 -1.6071 -1.7269
    6SLM     H8 2763   7.622   6.343   5.590 -1.3131 -4.5955 -3.0808
    6SLM     H9 2764   7.557   6.336   5.440 -1.6457 -0.3921  0.3230
    7SLM     O1 2765   7.466   6.576   5.409  0.3775 -0.2423 -0.4358
    7SLM     C2 2766   7.499   6.698   5.370  0.0218 -0.0291 -0.0741
    7SLM     C3 2767   7.436   6.726   5.236 -0.2916 -0.0421  0.0703
    7SLM     O4 2768   7.574   6.769   5.432  0.6494 -0.3769 -0.4277
    7SLM     H5 2769   7.328   6.715   5.242 -0.3554  1.1311  4.1856
    7SLM     C6 2770   7.499   6.643   5.126 -0.2962 -0.2262  0.2066
    7SLM     H7 2771   7.595   6.594   5.143 -0.1819 -0.8459 -1.8903
    7SLM     H8 2772   7.523   6.702   5.038  0.8504 -0.5643  0.2811
    7SLM     H9 2773   7.441   6.556   5.092  1.8334 -1.8586  0.5622
    8SLM     O1 2774   7.460   6.858   5.192  0.8654 -0.0690  0.5901
    8SLM     C2 2775   7.411   6.958   5.263 -0.0645 -0.4075  0.4342
    8SLM     C3 2776   7.450   7.092   5.204 -0.2534 -0.3477  0.4470
    8SLM     O4 2777   7.324   6.948   5.345 -0.6321  0.0831 -0.0979
    8SLM     H5 2778   7.439   7.079   5.096 -1.4223  0.6944  0.4179
    8SLM     C6 2779   7.587   7.146   5.241 -0.1004  0.0205 -0.6362
    8SLM     H7 2780   7.594   7.162   5.349 -3.8175 -4.3603  0.5655
    8SLM     H8 2781   7.607   7.236   5.183  1.4090 -1.2734 -2.2578
    8SLM     H9 2782   7.660   7.067   5.218 -1.9535 -1.8938 -0.2806
    9SLM     O1 2783   7.353   7.190   5.233  0.1941  0.1609  0.2403
    9SLM     C2 2784   7.325   7.283   5.143 -0.3410 -0.0863  0.1469
    9SLM     C3 2785   7.195   7.346   5.186 -0.2781 -0.0158  0.2325
    9SLM     O4 2786   7.402   7.311   5.055  0.1481 -0.1592  0.5517
    9SLM     H5 2787   7.205   7.365   5.293 -2.7266 -3.7266  1.2940
    9SLM     C6 2788   7.172   7.487   5.134 -0.8401 -0.1831  0.0149
    9SLM     H7 2789   7.188   7.502   5.027  0.4407 -1.2509  0.0365
    9SLM     H8 2790   7.066   7.510   5.147 -2.1812 -4.9154 -0.6979
    9SLM     H9 2791   7.248   7.561   5.160 -2.5322  1.0260  1.8517
   10SLM     O1 2792   7.095   7.259   5.138 -0.0890 -0.0994 -0.0141
   10SLM     C2 2793   7.031   7.179   5.223 -0.1992  0.2325  0.2153
   10SLM     C3 2794   6.936   7.101   5.135 -0.2102  0.0983  0.3465
   10SLM     O4 2795   7.039   7.189   5.342 -0.0151  0.4025  0.1889
   10SLM     H5 2796   6.981   7.087   5.037 -0.9041  3.2309 -0.5462
   10SLM     C6 2797   6.796   7.159   5.123 -0.2688 -0.1053  0.0463
   10SLM     H7 2798   6.753   7.198   5.216  3.0347 -3.5197  3.4007
   10SLM     H8 2799   6.791   7.231   5.041  0.2319  1.8634  1.6568
   10SLM     H9 2800   6.742   7.069   5.092  1.9337 -1.6564  0.4699
   11SLM     O1 2801   6.916   6.979   5.203 -0.4149 -0.4252 -0.6329
   11SLM     C2 2802   7.012   6.889   5.200  0.1108  0.0949  0.0460
   11SLM     C3 2803   6.984   6.770   5.288 -0.0884  0.0550 -0.0712
   11SLM     O4 2804   7.110   6.897   5.129  0.0578 -0.2013 -0.0652
   11SLM     H5 2805   6.875   6.765   5.276  0.1132  0.0014 -2.3027
   11SLM     C6 2806   7.020   6.794   5.434  0.1480 -0.3743 -0.0563
   11SLM     H7 2807   7.127   6.773   5.441  0.4691  0.6368 -1.4446
   11SLM     H8 2808   6.962   6.727   5.498  4.0843 -6.6592 -2.1195
   11SLM     H9 2809   6.996   6.897   5.462  0.5021 -0.6410  1.2632
   12SLM     O1 2810   7.043   6.649   5.245 -0.1293 -0.2082  0.5906
   12SLM     C2 2811   6.995   6.598   5.133  0.0925 -0.6145  0.6794
   12SLM     C3 2812   7.089   6.502   5.064  0.7050  0.2476  0.2937
   12SLM     O4 2813   6.884   6.622   5.092  0.1740 -0.2803  0.6537
   12SLM     H5 2814   7.181   6.557   5.041  0.6845  1.2220  2.3345
   12SLM     C6 2815   7.114   6.380   5.151  0.1495 -0.1605 -0.1098
   12SLM     H7 2816   7.181   6.394   5.236 -2.6543  0.2079  2.1726
   12SLM     H8 2817   7.013   6.347   5.178  0.2895 -0.3310  0.2115
   12SLM     H9 2818   7.175   6.304   5.100  2.2922  1.4072 -0.0178
   13SLM     O1 2819   7.031   6.460   4.942  0.9029  0.1142  0.2453
   13SLM     C2 2820   7.061   6.530   4.834 -0.1807 -0.1349 -0.2269
   13SLM     C3 2821   7.016   6.456   4.710  0.3356 -0.6872 -0.0913
   13SLM     O4 2822   7.107   6.640   4.844 -0.4156 -0.0804  0.2933
   13SLM     H5 2823   7.052   6.353   4.709 -3.0979 -2.1521  2.9462
   13SLM     C6 2824   6.866   6.435   4.708  0.2492 -0.0509 -0.7375
   13SLM     H7 2825   6.807   6.520   4.671 -1.4728  0.4181  2.6610
   13SLM     H8 2826   6.833   6.356   4.640  0.7903 -1.5387  0.6824
   13SLM     H9 2827   6.829   6.379   4.794 -0.8900  2.7612  0.7150
   14SLM     O1 2828   7.082   6.523   4.604  0.4277 -0.3596  0.1699
   14SLM     C2 2829   7.053   6.487   4.480  0.4652  0.7320 -0.1671
   14SLM     C3 2830   7.102   6.589   4.380  0.8397  0.1991 -0.5345
   14SLM     O4 2831   6.987   6.391   4.450 -0.1543  1.1582 -0.1780
   14SLM     H5 2832   7.171   6.532   4.317 -2.0172 -2.0873 -1.8438
   14SLM     C6 2833   7.177   6.709   4.435 -0.0028  0.2760  0.4874
   14SLM     H7 2834   7.247   6.672   4.509 -0.4472  2.7642  2.2823
   14SLM     H8 2835   7.119   6.762   4.511 -2.7103 -0.7945 -0.6796
   14SLM     H9 2836   7.204   6.778   4.354  2.5220  0.1028  1.1050
   15SLM     O1 2837   6.987   6.635   4.312  0.1649 -0.1942  0.3237
   15SLM     C2 2838   6.991   6.654   4.182  0.3308 -0.1691  0.3319
   15SLM     C3 2839   6.874   6.734   4.130  0.4152 -0.2418  0.0289
   15SLM     O4 2840   7.067   6.593   4.111  0.2042  0.1384 -0.0775
   15SLM     H5 2841   6.899   6.838   4.154  1.6758 -1.0636  2.5802
   15SLM     C6 2842   6.867   6.736   3.978  0.3782  0.6341  0.0362
   15SLM     H7 2843   6.842   6.642   3.928 -1.2695  1.3446 -0.5630
   15SLM     H8 2844   6.799   6.811   3.937 -0.1312  0.9353  1.3865
   15SLM     H9 2845   6.964   6.775   3.947  1.4003 -2.5405 -1.1636
   16SLM     O1 2846   6.755   6.696   4.196  0.0498  0.3088 -0.2937
   16SLM     C2 2847   6.696   6.779   4.280  0.6272 -0.0787  0.5180
   16SLM     C3 2848   6.593   6.709   4.365  0.2771  0.1470  0.2838
   16SLM     O4 2849   6.729   6.894   4.288 -0.8346  0.3633  0.4913
   16SLM     H5 2850   6.521   6.664   4.295  0.1276  1.2348 -0.2793
   16SLM     C6 2851   6.645   6.618   4.475 -0.1618 -0.2267  0.1868
   16SLM     H7 2852   6.715   6.536   4.453  0.6545  0.6599 -0.6427
   16SLM     H8 2853   6.698   6.679   4.548 -0.9430  2.1658 -1.1319
   16SLM     H9 2854   6.568   6.554   4.520 -1.8369 -1.4123 -3.8711
   17SLM     O1 2855   6.536   6.813   4.442 -0.3880  0.2560 -0.3413
   17SLM     C2 2856   6.407   6.838   4.439 -0.2676  0.9391  0.0611
   17SLM     C3 2857   6.371   6.950   4.535  0.1199  1.2169 -0.1183
   17SLM     O4 2858   6.327   6.766   4.387 -0.3312  0.9870  0.0923
   17SLM     H5 2859   6.446   7.030   4.533 -0.4243  1.7789  1.0248
   17SLM     C6 2860   6.360   6.914   4.682 -0.2617 -0.1770 -0.4719
   17SLM     H7 2861   6.380   7.007   4.735 -0.8591 -0.2963 -0.0271
   17SLM     H8 2862   6.430   6.834   4.706 -1.0513 -0.8730 -0.4560
   17SLM     H9 2863   6.275   6.875   4.737  0.7474 -2.2576 -0.2987
   18SLM     O1 2864   6.248   7.005   4.494 -0.6469 -0.6723 -0.4569
   18SLM     C2 2865   6.248   7.088   4.391  0.4317  0.0547  0.1069
   18SLM     C3 2866   6.108   7.085   4.333  0.5996 -0.6561 -0.2754
   18SLM     O4 2867   6.345   7.146   4.352  0.5395 -0.1860  0.0157
   18SLM     H5 2868   6.050   7.101   4.425  4.4962  2.3477  1.9965
   18SLM     C6 2869   6.073   7.196   4.235 -0.4735 -0.2951  0.4883
   18SLM     H7 2870   6.087   7.286   4.295 -1.1566  0.8594 -1.0463
   18SLM     H8 2871   6.138   7.203   4.148 -1.0024 -1.6177 -0.0326
   18SLM     H9 2872   5.970   7.198   4.201 -0.8220 -1.0746  1.4468
   19SLM     O1 2873   6.072   6.968   4.264 -0.3727 -0.2447 -0.4892
   19SLM     C2 2874   6.017   6.866   4.327  1.1364 -0.6911  0.1529
   19SLM     C3 2875   6.005   6.740   4.244  0.2521 -0.5319  0.0301
   19SLM     O4 2876   5.973   6.883   4.438 -0.5479  0.1501 -0.6080
   19SLM     H5 2877   6.057   6.665   4.305  0.9578  0.4949  0.7235
   19SLM     C6 2878   6.104   6.725   4.130  0.1004  0.3001 -0.2162
   19SLM     H7 2879   6.095   6.799   4.050 -1.2035  0.8255  0.3925
   19SLM     H8 2880   6.105   6.624   4.087  0.3155  0.4078 -0.4687
   19SLM     H9 2881   6.206   6.746   4.163  0.4278 -0.4647 -0.7134
   20SLM     O1 2882   5.873   6.710   4.204  0.1889 -0.1204 -0.0725
   20SLM     C2 2883   5.819   6.594   4.236  0.1103  0.0350  0.3753
   20SLM     C3 2884   5.684   6.585   4.169  0.1546  0.1287  0.2721
   20SLM     O4 2885   5.867   6.506   4.301 -0.1698 -0.1286  0.3640
   20SLM     H5 2886   5.628   6.517   4.234 -3.3855  2.8879  0.4901
   20SLM     C6 2887   5.707   6.506   4.041 -0.7399 -0.1129  0.2478
   20SLM     H7 2888   5.760   6.411   4.056 -1.0758 -0.1739  1.1363
   20SLM     H8 2889   5.768   6.562   3.969 -2.0389 -0.4778 -1.1704
   20SLM     H9 2890   5.618   6.471   3.990 -0.7984  1.3711 -0.7158
   21SLM     O1 2891   5.612   6.703   4.138  0.1077  0.2636  0.8736
   21SLM     C2 2892   5.482   6.717   4.119  0.0465 -0.0633  1.0252
   21SLM     C3 2893   5.446   6.856   4.070 -0.1067 -0.6096 -0.4618
   21SLM     O4 2894   5.410   6.630   4.158 -0.5445 -0.0168  0.0797
   21SLM     H5 2895   5.537   6.915   4.079  0.4326 -1.4483 -0.2695
   21SLM     C6 2896   5.404   6.849   3.924 -0.8755  0.2151 -0.2923
   21SLM     H7 2897   5.488   6.799   3.874 -0.0899  1.0639  0.1621
   21SLM     H8 2898   5.319   6.787   3.894  0.8255 -0.8653 -3.4187
   21SLM     H9 2899   5.384   6.950   3.888 -0.8337  0.8000  1.2452
   22SLM     O1 2900   5.329   6.895   4.138  0.3708 -0.5777  0.3495
   22SLM     C2 2901   5.325   7.023   4.169 -0.7417 -0.6552  0.5824
   22SLM     C3 2902   5.199   7.055   4.246 -0.7150 -0.2403  0.4535
   22SLM     O4 2903   5.421   7.093   4.150 -0.8135 -0.6366  0.2924
   22SLM     H5 2904   5.121   6.994   4.201  2.1427 -1.9988 -2.5048
   22SLM     C6 2905   5.210   6.997   4.386  0.0700 -0.4718  0.3024
   22SLM     H7 2906   5.126   7.027   4.449  0.8989 -2.8381  2.7262
   22SLM     H8 2907   5.214   6.888   4.382  1.3400 -0.4072 -1.5880
   22SLM     H9 2908   5.302   7.029   4.436 -0.0104 -0.3308  0.3595
   23SLM     O1 2909   5.161   7.191   4.241 -0.0948 -0.0780  0.0262
   23SLM     C2 2910   5.082   7.230   4.143  0.2884  0.3740 -0.1065
   23SLM     C3 2911   5.026   7.368   4.168 -0.4315 -0.1123  1.0401
   23SLM     O4 2912   5.051   7.156   4.053  0.3665  0.2694 -0.0473
   23SLM     H5 2913   4.943   7.344   4.236 -2.9533  2.6534 -0.7932
   23SLM     C6 2914   4.972   7.442   4.047  0.5859 -0.3754  0.4131
   23SLM     H7 2915   4.931   7.537   4.083  1.3419  0.0078  0.2661
   23SLM     H8 2916   4.886   7.397   3.996  1.5857  0.7703 -2.4760
   23SLM     H9 2917   5.043   7.476   3.971 -1.5115 -3.8803 -3.5160
   24SLM     O1 2918   5.128   7.450   4.221  0.3458 -0.8431  0.6952
   24SLM     C2 2919   5.115   7.475   4.351  0.0813  0.1890  0.4798
   24SLM     C3 2920   5.236   7.544   4.408  0.2206  0.1826  0.1959
   24SLM     O4 2921   5.022   7.428   4.412  0.0381  0.0926  0.3430
   24SLM     H5 2922   5.225   7.640   4.357  2.7532 -0.4267 -1.6896
   24SLM     C6 2923   5.247   7.570   4.557 -0.6596 -0.1183  0.3169
   24SLM     H7 2924   5.162   7.630   4.592  0.8366  0.9785  2.3081
   24SLM     H8 2925   5.238   7.482   4.622 -3.6347 -0.6230 -0.6337
   24SLM     H9 2926   5.343   7.617   4.577  0.1935 -1.5810 -0.1761
   25SLM     O1 2927   5.351   7.470   4.372  0.3437  0.2109  0.5226
   25SLM     C2 2928   5.439   7.522   4.289 -0.3805 -0.2040 -0.5293
   25SLM     C3 2929   5.563   7.436   4.273 -0.0758  0.2489 -0.6291
   25SLM     O4 2930   5.415   7.620   4.224  0.0096  0.1925 -0.0810
   25SLM     H5 2931   5.526   7.335   4.259 -0.3629 -1.3633  7.0473
   25SLM     C6 2932   5.637   7.498   4.156  0.1485  0.2252 -0.5007
   25SLM     H7 2933   5.670   7.602   4.159  0.8888 -0.0374  1.8708
   25SLM     H8 2934   5.723   7.431   4.144 -1.5397 -1.7620 -2.6517
   25SLM     H9 2935   5.595   7.484   4.056 -1.2317 -1.4406  0.2507
   26SLM     O1 2936   5.628   7.450   4.398 -0.3971 -0.4429 -0.3813
   26SLM     C2 2937   5.687   7.343   4.449 -0.8357 -0.4266  0.1667
   26SLM     C3 2938   5.770   7.388   4.567 -0.8659  0.2370 -0.0604
   26SLM     O4 2939   5.687   7.233   4.401 -0.4317 -0.5917  0.5414
   26SLM     H5 2940   5.789   7.495   4.556 -0.4314  0.2560  0.7754
   26SLM     C6 2941   5.899   7.309   4.576 -1.0738 -0.0093  0.9498
   26SLM     H7 2942   5.899   7.211   4.625 -0.1853 -0.5565 -0.0869
   26SLM     H8 2943   5.968   7.367   4.638 -1.0468  1.3980 -0.3305
   26SLM     H9 2944   5.938   7.320   4.474 -0.7388 -5.9004  0.0738
   27SLM     O1 2945   5.718   7.368   4.697 -0.5853 -0.4370 -0.0476
   27SLM     C2 2946   5.613   7.438   4.734 -0.2456 -0.0156  0.1328
   27SLM     C3 2947   5.591   7.392   4.876 -0.0808  0.4767  0.3221
   27SLM     O4 2948   5.564   7.522   4.664  0.0340 -0.2348 -0.3267
   27SLM     H5 2949   5.607   7.285   4.894  2.3277  0.6665 -0.4175
   27SLM     C6 2950   5.682   7.471   4.968  0.6048 -0.2598  0.2925
   27SLM     H7 2951   5.677   7.578   4.942  3.3994 -1.0359 -4.9138
   27SLM     H8 2952   5.645   7.453   5.069  1.5730  0.6650  0.8408
   27SLM     H9 2953   5.789   7.457   4.952  0.7343  1.1715 -0.2776
   28SLM     O1 2954   5.456   7.428   4.892 -0.2672 -0.0477 -0.0280
   28SLM     C2 2955   5.380   7.339   4.953 -0.6436 -0.0156 -0.4461
   28SLM     C3 2956   5.238   7.390   4.958 -0.3700  0.7962 -0.7972
   28SLM     O4 2957   5.431   7.242   5.003  0.3040  0.5253 -0.3392
   28SLM     H5 2958   5.201   7.446   4.872 -2.1384 -1.0538 -1.3259
   28SLM     C6 2959   5.229   7.486   5.075 -1.0630 -0.1815 -0.0317
   28SLM     H7 2960   5.222   7.432   5.170  1.9691 -1.9794 -0.6982
   28SLM     H8 2961   5.124   7.516   5.071 -0.3100  2.7530  0.2071
   28SLM     H9 2962   5.293   7.571   5.098 -2.6296  0.9846  0.1950
   29SLM     O1 2963   5.132   7.296   4.953 -0.2777  0.6484 -0.0903
   29SLM     C2 2964   5.147   7.195   4.869  0.0328  0.9919 -0.4504
   29SLM     C3 2965   5.068   7.076   4.916  0.3785  0.9207 -0.0441
   29SLM     O4 2966   5.205   7.205   4.764  0.0466  0.1710 -0.5253
   29SLM     H5 2967   4.985   7.091   4.846 -1.5129 -4.5089  0.5102
   29SLM     C6 2968   5.031   7.065   5.063 -0.2544  0.2742 -0.2452
   29SLM     H7 2969   4.983   7.162   5.079  2.7782  1.6730  1.0637
   29SLM     H8 2970   5.116   7.060   5.132 -1.3642  0.4407  1.1918
   29SLM     H9 2971   4.961   6.989   5.098 -1.0189  0.2345 -1.7657
   30SLM     O1 2972   5.139   6.960   4.880 -0.1512  0.5314  0.1556
   30SLM     C2 2973   5.124   6.906   4.760  0.1067  0.5620  0.1107
   30SLM     C3 2974   5.236   6.806   4.739  0.3194  0.9194 -0.4626
   30SLM     O4 2975   5.031   6.912   4.685  0.6475  1.0984 -0.5386
   30SLM     H5 2976   5.233   6.754   4.835 -4.6979  0.6093 -0.5137
   30SLM     C6 2977   5.196   6.701   4.636 -0.0247  0.3242  0.2731
   30SLM     H7 2978   5.158   6.739   4.541  0.5082 -0.4219 -0.2373
   30SLM     H8 2979   5.286   6.643   4.616  0.5768 -1.5101  6.3259
   30SLM     H9 2980   5.105   6.664   4.685  1.2283 -0.2731  2.2707
   31SLM     O1 2981   5.353   6.866   4.688  0.2603  0.7576 -0.7957
   31SLM     C2 2982   5.464   6.849   4.759 -0.3027  0.3291  0.0033
   31SLM     C3 2983   5.582   6.897   4.678  0.3188 -0.8688  0.1770
   31SLM     O4 2984   5.473   6.795   4.866  0.2435  0.0038 -0.2027
   31SLM     H5 2985   5.594   6.865   4.574 -2.2080  0.4554 -0.5897
   31SLM     C6 2986   5.579   7.048   4.668  0.4058 -0.8890 -0.1469
   31SLM     H7 2987   5.482   7.077   4.626 -0.1548  3.4179  3.4066
   31SLM     H8 2988   5.582   7.086   4.770  0.6039 -2.1921  0.3369
   31SLM     H9 2989   5.656   7.088   4.601 -2.3587  3.6281 -1.1269
   32SLM     O1 2990   5.698   6.865   4.752  0.7890  0.4971  0.0542
   32SLM     C2 2991   5.779   6.770   4.709  0.0834 -0.0619 -0.0390
   32SLM     C3 2992   5.901   6.750   4.795 -0.0273 -0.1556  0.0967
   32SLM     O4 2993   5.769   6.709   4.606  0.3946 -0.2503  0.0425
   32SLM     H5 2994   5.973   6.678   4.755  2.2223  2.0939 -0.1144
   32SLM     C6 2995   5.993   6.870   4.787  0.6664 -0.6404  0.6004
   32SLM     H7 2996   6.079   6.850   4.850  0.9749 -2.9354 -0.4592
   32SLM     H8 2997   6.022   6.893   4.684 -2.3541  2.8916  0.3106
   32SLM     H9 2998   5.943   6.964   4.813 -2.2979  0.0422 -5.7476
   33SLM     O1 2999   5.873   6.723   4.931 -0.5013 -0.4958 -0.0669
   33SLM     C2 3000   5.878   6.599   4.978  0.0154 -0.3105  0.3721
   33SLM     C3 3001   5.850   6.595   5.126  0.0048  0.0134  0.3800
   33SLM     O4 3002   5.901   6.511   4.899 -0.6493  0.2361 -0.4508
   33SLM     H5 3003   5.772   6.668   5.149 -1.9873 -1.9372  0.1239
   33SLM     C6 3004   5.980   6.620   5.200  0.2618 -0.0390 -0.0513
   33SLM     H7 3005   5.990   6.568   5.296  2.0438  1.1718  0.4794
   33SLM     H8 3006   5.997   6.728   5.203 -1.8791  0.3338  0.3898
   33SLM     H9 3007   6.070   6.581   5.152  2.6228  1.4798  2.7946
   34SLM     O1 3008   5.815   6.465   5.167  0.3457  0.0474  0.7871
   34SLM     C2 3009   5.700   6.414   5.125  0.7472 -0.2742  0.0433
   34SLM     C3 3010   5.683   6.270   5.167  0.2519 -0.3134 -0.2865
   34SLM     O4 3011   5.618   6.471   5.059  0.9318 -0.6779 -0.5421
   34SLM     H5 3012   5.595   6.269   5.232  0.1270  0.9218 -0.4273
   34SLM     C6 3013   5.634   6.194   5.045 -0.2246  0.4963 -0.6035
   34SLM     H7 3014   5.640   6.089   5.074  0.4528  1.0190  1.3470
   34SLM     H8 3015   5.530   6.223   5.026 -1.6185 -4.4676 -1.9380
   34SLM     H9 3016   5.699   6.215   4.959 -0.5433 -0.0988 -0.9946
   35SLM     O1 3017   5.797   6.221   5.234  0.2475  0.4603  0.2974
   35SLM     C2 3018   5.778   6.160   5.350  0.1834 -0.8868 -0.4089
   35SLM     C3 3019   5.919   6.141   5.400  0.2970  0.1518 -0.3175
   35SLM     O4 3020   5.675   6.142   5.408  0.1345 -0.2941 -0.3060
   35SLM     H5 3021   5.974   6.231   5.371  1.3300 -0.8580 -1.6591
   35SLM     C6 3022   5.986   6.011   5.359  0.5524  0.2906 -0.3461
   35SLM     H7 3023   5.992   5.989   5.252 -1.0553  1.5521 -0.7494
   35SLM     H8 3024   5.948   5.925   5.416 -0.1550  1.8378  1.6603
   35SLM     H9 3025   6.087   6.013   5.399  0.5197  2.6996 -0.2562
   36SLM     O1 3026   5.929   6.134   5.540 -0.0380 -0.2766 -0.3148
   36SLM     C2 3027   5.909   6.238   5.619 -0.1227 -0.4714 -0.0786
   36SLM     C3 3028   5.926   6.203   5.765 -0.0389  0.2091  0.0765
   36SLM     O4 3029   5.911   6.347   5.569  1.2409 -0.2378  0.4253
   36SLM     H5 3030   5.865   6.114   5.784 -2.0766  1.2293 -1.3536
   36SLM     C6 3031   6.072   6.175   5.793 -0.0307 -0.2029 -0.3756
   36SLM     H7 3032   6.090   6.190   5.900  1.7233  0.0292 -0.6685
   36SLM     H8 3033   6.090   6.072   5.760 -1.6919  0.1939 -2.7849
   36SLM     H9 3034   6.151   6.239   5.753  1.0465 -0.8430  0.6412
   37SLM     O1 3035   5.891   6.317   5.842  0.6236  0.4574  0.0150
   37SLM     C2 3036   5.766   6.329   5.882  0.4330  0.2650 -0.5139
   37SLM     C3 3037   5.742   6.463   5.949  0.4533  0.2834 -0.5433
   37SLM     O4 3038   5.691   6.236   5.880 -0.2953  0.8469 -0.8766
   37SLM     H5 3039   5.818   6.519   5.894  0.0631  0.7280 -0.6327
   37SLM     C6 3040   5.770   6.465   6.098  0.5296  0.3710 -0.5595
   37SLM     H7 3041   5.691   6.406   6.144  2.0414 -3.1138 -2.0885
   37SLM     H8 3042   5.791   6.558   6.151 -0.7186  0.3572 -0.0083
   37SLM     H9 3043   5.848   6.388   6.103  0.8608  0.7510  0.4140
   38SLM     O1 3044   5.609   6.499   5.920  0.2265 -0.1825 -0.0973
   38SLM     C2 3045   5.590   6.629   5.911  0.4207 -0.1222  0.3511
   38SLM     C3 3046   5.443   6.661   5.896  0.5179  0.2147  0.1008
   38SLM     O4 3047   5.674   6.715   5.912  0.0862  0.2417 -0.8079
   38SLM     H5 3048   5.408   6.651   5.999 -0.7518  2.7575  0.0010
   38SLM     C6 3049   5.418   6.798   5.836 -0.1553 -0.0446 -0.2171
   38SLM     H7 3050   5.432   6.813   5.729  2.1453  5.4332  0.4839
   38SLM     H8 3051   5.318   6.840   5.851 -0.9533 -1.4091 -1.4890
   38SLM     H9 3052   5.487   6.862   5.892 -0.4266  0.9584 -0.9950
   39SLM     O1 3053   5.370   6.585   5.802 -0.2065  0.2123  0.6520
   39SLM     C2 3054   5.321   6.471   5.846  0.1932 -0.2473 -0.0802
   39SLM     C3 3055   5.259   6.388   5.736 -0.3189  0.0180  0.0028
   39SLM     O4 3056   5.337   6.436   5.960  0.2695 -0.4047 -0.1373
   39SLM     H5 3057   5.188   6.438   5.669 -2.1107 -0.1458  1.7038
   39SLM     C6 3058   5.369   6.334   5.646 -0.1912 -0.4213  0.4171
   39SLM     H7 3059   5.396   6.410   5.571 -0.0461 -0.0917  0.7997
   39SLM     H8 3060   5.457   6.301   5.701  0.4838  1.5737  0.6164
   39SLM     H9 3061   5.338   6.253   5.580  4.0394  1.6596 -4.9578
   40SLM     O1 3062   5.211   6.270   5.796  0.0133 -0.2163 -0.1849
   40SLM     C2 3063   5.088   6.284   5.841  0.3298  0.7607  0.3925
   40SLM     C3 3064   5.056   6.182   5.948 -0.2989  0.7185  0.1676
   40SLM     O4 3065   5.003   6.352   5.789  0.1281 -0.3475 -0.7661
   40SLM     H5 3066   5.120   6.180   6.036 -0.4403  0.3724  0.2635
   40SLM     C6 3067   5.049   6.044   5.884 -0.0848  0.6965  0.1927
   40SLM     H7 3068   5.041   5.980   5.972  5.0887 -0.1509  0.4021
   40SLM     H8 3069   5.137   6.008   5.830  0.2971 -1.5842  2.1811
   40SLM     H9 3070   4.968   6.026   5.813  0.7398  1.3873 -0.9730
   41SLM     O1 3071   4.931   6.201   6.009 -0.1178  0.6992  0.5437
   41SLM     C2 3072   4.899   6.316   6.065 -0.5137  0.7018  0.3187
   41SLM     C3 3073   4.764   6.300   6.130 -0.2727 -0.0853  0.6348
   41SLM     O4 3074   4.964   6.418   6.072  0.4496  0.1377 -0.1799
   41SLM     H5 3075   4.724   6.207   6.089  2.2525 -0.7336 -0.5577
   41SLM     C6 3076   4.797   6.286   6.277  0.1402  0.1583  0.5646
   41SLM     H7 3077   4.829   6.184   6.300 -1.7939 -1.2379 -2.3764
   41SLM     H8 3078   4.876   6.349   6.317  0.3866 -0.9229  1.8759
   41SLM     H9 3079   4.712   6.307   6.342  0.5767  2.1659  0.5451
   42SLM     O1 3080   4.696   6.424   6.123  0.3122  0.2422  0.7595
   42SLM     C2 3081   4.642   6.444   6.004  0.3630 -0.1944  0.6600
   42SLM     C3 3082   4.560   6.570   6.002  0.4366 -0.1513  0.1207
   42SLM     O4 3083   4.656   6.367   5.912 -0.0392  0.0074  0.4268
   42SLM     H5 3084   4.484   6.562   6.081  1.1381  2.1560  1.1212
   42SLM     C6 3085   4.507   6.605   5.864  0.2579 -0.1784  0.1818
   42SLM     H7 3086   4.484   6.711   5.847 -0.9549  0.3207  3.9096
   42SLM     H8 3087   4.421   6.539   5.848  0.5901 -0.7056  0.5524
   42SLM     H9 3088   4.581   6.580   5.788  0.0116 -0.3419 -0.0083
   43SLM     O1 3089   4.654   6.667   6.042 -0.0312  0.0759  0.6844
   43SLM     C2 3090   4.612   6.757   6.130  0.0219 -0.3472  1.1470
   43SLM     C3 3091   4.683   6.890   6.143  0.0138 -0.1757 -0.3365
   43SLM     O4 3092   4.521   6.732   6.204 -0.5214  0.0007  0.6039
   43SLM     H5 3093   4.611   6.972   6.141 -1.0604 -1.0926 -0.5474
   43SLM     C6 3094   4.749   6.876   6.279  0.0469  1.0017 -0.2198
   43SLM     H7 3095   4.793   6.777   6.266  0.5851  1.4605 -2.1916
   43SLM     H8 3096   4.819   6.955   6.306 -0.2002  0.0860  3.6849
   43SLM     H9 3097   4.680   6.875   6.364  0.8418 -0.8614  0.4629
   44SLM     O1 3098   4.781   6.897   6.042  0.7111 -0.2321  0.3293
   44SLM     C2 3099   4.787   7.001   5.961 -0.1843 -0.3274  0.1332
   44SLM     C3 3100   4.887   6.977   5.851  0.1468 -0.1552  0.3912
   44SLM     O4 3101   4.722   7.102   5.970  0.5220  0.1562 -0.1375
   44SLM     H5 3102   4.878   6.869   5.835 -1.6211 -0.0118  0.2233
   44SLM     C6 3103   5.028   7.020   5.885  0.0270  0.4713  0.1050
   44SLM     H7 3104   5.028   7.129   5.891  0.3912  0.5724 -1.2762
   44SLM     H8 3105   5.095   6.988   5.805 -2.8929 -3.4181 -1.0745
   44SLM     H9 3106   5.070   6.982   5.978 -0.7654 -1.9576 -0.4623
   45SLM     O1 3107   4.861   7.018   5.718 -0.4139  0.1267  0.5842
   45SLM     C2 3108   4.744   6.999   5.660 -0.3272  0.7201  0.2040
   45SLM     C3 3109   4.727   7.097   5.547  0.6084  0.1132 -0.4842
   45SLM     O4 3110   4.663   6.920   5.702  0.2614 -0.1377 -0.2241
   45SLM     H5 3111   4.819   7.095   5.489 -0.1540  2.5687 -1.9299
   45SLM     C6 3112   4.701   7.235   5.606  0.2030 -0.2304  0.1571
   45SLM     H7 3113   4.612   7.243   5.668  1.8404  0.9975  2.4906
   45SLM     H8 3114   4.678   7.310   5.529  0.3016 -1.0511 -0.6851
   45SLM     H9 3115   4.783   7.283   5.659 -0.9065 -2.0371  3.8617
   46SLM     O1 3116   4.620   7.069   5.460 -0.0391  0.6028  0.1397
   46SLM     C2 3117   4.651   6.992   5.357  0.0390  0.2262  0.4458
   46SLM     C3 3118   4.534   7.003   5.263  0.5782  0.7048 -0.1711
   46SLM     O4 3119   4.758   6.942   5.333 -0.0397  0.5392 -0.5711
   46SLM     H5 3120   4.508   7.109   5.260 -4.2056 -0.1946  1.0915
   46SLM     C6 3121   4.412   6.925   5.306  0.6823  0.4582 -0.3223
   46SLM     H7 3122   4.346   6.984   5.370 -2.8917  0.4272 -3.5353
   46SLM     H8 3123   4.431   6.839   5.370  1.1204  1.1465  0.4856
   46SLM     H9 3124   4.337   6.924   5.226  1.0964  3.1967 -0.8451
   47SLM     O1 3125   4.581   6.949   5.141  0.0184  0.7655 -0.4185
   47SLM     C2 3126   4.636   7.034   5.055 -0.0896  0.5997 -0.6485
   47SLM     C3 3127   4.655   6.965   4.922  0.2472 -0.1600 -0.2123
   47SLM     O4 3128   4.661   7.149   5.076 -0.3284  0.5333  0.0268
   47SLM     H5 3129   4.554   6.932   4.895 -1.5011  3.3454  1.4743
   47SLM     C6 3130   4.756   6.851   4.931  0.0321 -0.3188  0.2070
   47SLM     H7 3131   4.862   6.871   4.947  0.9178 -2.7861 -1.9611
   47SLM     H8 3132   4.770   6.801   4.835  3.4287  2.9342 -1.2275
   47SLM     H9 3133   4.724   6.770   4.998 -1.0138  1.1839  1.6238
   48SLM     O1 3134   4.692   7.055   4.820 -0.2982  0.6648  0.3148
   48SLM     C2 3135   4.616   7.158   4.787 -0.5076  0.1287 -0.8913
   48SLM     C3 3136   4.690   7.227   4.675  0.1520  0.6481 -0.1399
   48SLM     O4 3137   4.510   7.181   4.839 -0.0581  0.1971  0.0062
   48SLM     H5 3138   4.793   7.193   4.692 -0.1648 -0.0336  0.4356
   48SLM     C6 3139   4.653   7.165   4.541  0.0129 -1.0197  0.6479
   48SLM     H7 3140   4.630   7.059   4.552 -0.6085 -1.2957 -2.5415
   48SLM     H8 3141   4.571   7.223   4.498  0.1388  1.3316  3.2660
   48SLM     H9 3142   4.735   7.171   4.469 -1.0876  3.2092 -0.5397
   49SLM     O1 3143   4.668   7.366   4.690 -0.3094  0.5725 -0.1133
   49SLM     C2 3144   4.780   7.430   4.717  0.1182 -0.3171  0.2733
   49SLM     C3 3145   4.753   7.578   4.706  0.6332 -0.2307  0.1437
   49SLM     O4 3146   4.884   7.381   4.752  0.5400  0.4665  0.1537
   49SLM     H5 3147   4.644   7.573   4.705  0.5677  0.3361  1.9044
   49SLM     C6 3148   4.802   7.655   4.827  0.7239 -0.1827  0.0767
   49SLM     H7 3149   4.903   7.697   4.823  0.8472 -0.4541  0.2376
   49SLM     H8 3150   4.726   7.732   4.844  0.2734 -0.5259 -0.3691
   49SLM     H9 3151   4.807   7.607   4.925  1.5769  1.1645  0.7282
   50SLM     O1 3152   4.814   7.613   4.583 -0.3883  0.1070 -0.2795
   50SLM     C2 3153   4.771   7.727   4.533 -0.4765 -0.0010 -0.4497
   50SLM     C3 3154   4.843   7.766   4.406  0.8554 -0.5543  0.1182
   50SLM     O4 3155   4.673   7.781   4.576 -0.6837 -0.4790 -0.3095
   50SLM     H5 3156   4.944   7.727   4.420  0.9264  0.6348  4.3129
   50SLM     C6 3157   4.789   7.698   4.282  0.3976 -0.1106  0.0725
   50SLM     H7 3158   4.780   7.760   4.192  0.5703  1.0077  0.8045
   50SLM     H8 3159   4.838   7.610   4.240 -0.7597  0.4134 -2.6459
   50SLM     H9 3160   4.681   7.681   4.283  0.4220 -0.6119  3.1655
   51SLM     O1 3161   4.825   7.904   4.383  0.5145 -0.6758 -0.3607
   51SLM     C2 3162   4.933   7.980   4.385  0.1851 -0.2079  0.6266
   51SLM     C3 3163   4.895   8.126   4.371  0.3290 -0.2406 -0.1876
   51SLM     O4 3164   5.039   7.924   4.383  0.1686 -0.2218 -0.0492
   51SLM     H5 3165   4.831   8.160   4.454 -1.3439 -1.4300 -0.9263
   51SLM     C6 3166   5.012   8.220   4.388 -0.0429  0.2443 -0.2824
   51SLM     H7 3167   5.050   8.198   4.488 -1.0465  1.9324  0.4991
   51SLM     H8 3168   5.081   8.208   4.304 -4.3496  0.1888 -4.2285
   51SLM     H9 3169   4.976   8.322   4.378 -1.2935 -0.3924 -3.9748
   52SLM     O1 3170   4.831   8.167   4.253  0.2048  0.9026  0.2648
   52SLM     C2 3171   4.701   8.147   4.242  0.4920 -0.7837 -0.3295
   52SLM     C3 3172   4.634   8.208   4.120  0.1399 -0.3561  0.0768
   52SLM     O4 3173   4.635   8.088   4.324  0.6115 -0.1318  0.2413
   52SLM     H5 3174   4.541   8.237   4.169  0.6948 -3.2723  3.3140
   52SLM     C6 3175   4.632   8.105   4.009 -0.0336 -0.7389  0.4301
   52SLM     H7 3176   4.564   8.134   3.928 -0.1181 -1.2339  0.3223
   52SLM     H8 3177   4.586   8.014   4.047 -0.2383  0.3923  3.0962
   52SLM     H9 3178   4.727   8.090   3.957  0.7897 -2.3847  2.2779
   53SLM     O1 3179   4.685   8.327   4.064 -0.1344  0.0262  0.6275
   53SLM     C2 3180   4.714   8.434   4.136  0.1991  0.4651 -0.1447
   53SLM     C3 3181   4.744   8.560   4.058  0.6685  0.5663  0.1970
   53SLM     O4 3182   4.695   8.433   4.255  0.2628 -0.6135 -0.1312
   53SLM     H5 3183   4.726   8.647   4.121  4.0191  1.5193  0.0352
   53SLM     C6 3184   4.682   8.557   3.920 -1.2433  0.1769  1.0310
   53SLM     H7 3185   4.573   8.554   3.923 -1.2003 -2.2127  1.9283
   53SLM     H8 3186   4.715   8.466   3.870 -0.8048 -0.9617  3.2727
   53SLM     H9 3187   4.719   8.634   3.852 -0.8149 -1.3747 -0.5815
   54SLM     O1 3188   4.883   8.549   4.033  0.5741 -1.5813  0.3894
   54SLM     C2 3189   4.958   8.613   4.121 -0.8144  0.1300  0.3891
   54SLM     C3 3190   5.099   8.593   4.071 -0.8254  0.3611  0.2641
   54SLM     O4 3191   4.921   8.678   4.215 -0.0293  0.0966  0.7256
   54SLM     H5 3192   5.099   8.510   4.000 -0.4301 -0.0987  0.7885
   54SLM     C6 3193   5.157   8.713   3.999  0.2808 -0.2198  0.1608
   54SLM     H7 3194   5.083   8.745   3.925 -0.6398  0.3744  1.2898
   54SLM     H8 3195   5.160   8.795   4.071 -0.0107 -0.3121  0.2799
   54SLM     H9 3196   5.259   8.692   3.965  0.0679 -0.5063 -0.3044
   55SLM     O1 3197   5.175   8.556   4.184 -0.3572  0.1322 -0.1262
   55SLM     C2 3198   5.231   8.436   4.184  0.7506  0.6303 -0.4973
   55SLM     C3 3199   5.342   8.409   4.282  0.0270 -0.2287  0.1069
   55SLM     O4 3200   5.195   8.352   4.105  0.0987  0.1812  0.2644
   55SLM     H5 3201   5.331   8.454   4.381 -1.7518 -1.2244  0.3938
   55SLM     C6 3202   5.471   8.472   4.232  0.1377 -0.8727 -0.4411
   55SLM     H7 3203   5.468   8.578   4.260  0.9045 -1.2751  1.3728
   55SLM     H8 3204   5.512   8.441   4.136 -0.1619 -0.1993 -0.7976
   55SLM     H9 3205   5.550   8.437   4.299  1.0025  0.0339 -0.9526
   56SLM     O1 3206   5.370   8.272   4.295  0.0149 -0.2477 -0.0694
   56SLM     C2 3207   5.378   8.224   4.418  0.9884 -0.3047 -0.1517
   56SLM     C3 3208   5.393   8.074   4.410  0.0835 -0.4112  0.1124
   56SLM     O4 3209   5.372   8.290   4.518  0.4206 -0.3490 -0.1557
   56SLM     H5 3210   5.289   8.042   4.417  0.2724 -0.6988  2.5412
   56SLM     C6 3211   5.457   8.018   4.284  0.0988 -0.5591  0.1848
   56SLM     H7 3212   5.396   8.040   4.196 -3.7450 -5.9655  1.0166
   56SLM     H8 3213   5.564   8.040   4.279  0.0640 -0.6032 -1.1099
   56SLM     H9 3214   5.458   7.910   4.269  2.3245 -0.5248 -0.1566
   57SLM     O1 3215   5.462   8.023   4.522  0.0133  0.3302  0.4995
   57SLM     C2 3216   5.387   7.973   4.619 -0.2063 -0.3329 -0.0011
   57SLM     C3 3217   5.473   7.910   4.726  0.1062  0.0929  0.0040
   57SLM     O4 3218   5.267   7.977   4.616 -0.1756  0.3402 -0.7171
   57SLM     H5 3219   5.516   7.986   4.792 -0.5774 -2.4783  3.7298
   57SLM     C6 3220   5.398   7.814   4.817 -0.0563 -0.4085 -0.6525
   57SLM     H7 3221   5.473   7.777   4.887  1.3756  2.5186 -0.4885
   57SLM     H8 3222   5.343   7.877   4.887  2.4068  1.1401  0.0276
   57SLM     H9 3223   5.333   7.736   4.775 -3.5125  1.9608 -0.0862
   58SLM     O1 3224   5.573   7.833   4.663 -0.0232  0.7175 -0.9758
   58SLM     C2 3225   5.697   7.857   4.700  0.0353 -0.2300 -0.5419
   58SLM     C3 3226   5.795   7.790   4.606  0.3150 -0.4024 -0.1306
   58SLM     O4 3227   5.730   7.927   4.791 -0.0429  0.3200 -0.9353
   58SLM     H5 3228   5.760   7.687   4.593 -1.3590  0.2183 -0.8365
   58SLM     C6 3229   5.789   7.846   4.465  0.5474 -0.3451 -0.1176
   58SLM     H7 3230   5.830   7.947   4.455 -0.7294  0.2734  0.5273
   58SLM     H8 3231   5.855   7.783   4.405 -2.2162 -2.9019 -0.7533
   58SLM     H9 3232   5.690   7.837   4.420  0.0983  0.7544  0.6148
   59SLM     O1 3233   5.931   7.796   4.641  0.3562 -0.1641 -0.3338
   59SLM     C2 3234   5.971   7.710   4.733 -0.6952  0.1457  0.4247
   59SLM     C3 3235   6.117   7.733   4.762 -0.7519  0.6326  0.3266
   59SLM     O4 3236   5.896   7.626   4.775 -0.0975 -0.4320  0.3534
   59SLM     H5 3237   6.118   7.842   4.757 -0.6824  0.8984  3.6464
   59SLM     C6 3238   6.211   7.678   4.656 -0.0331  0.1502  1.2051
   59SLM     H7 3239   6.242   7.754   4.584  0.9070 -1.2520  0.0864
   59SLM     H8 3240   6.168   7.587   4.614 -0.9179  1.3361 -0.6063
   59SLM     H9 3241   6.308   7.645   4.695  0.8175 -2.7539 -2.7674
   60SLM     O1 3242   6.168   7.691   4.886 -0.0606 -0.1372 -0.2071
   60SLM     C2 3243   6.102   7.712   4.999  0.2351  0.1849 -0.0900
   60SLM     C3 3244   6.156   7.634   5.116  0.3894  0.4435  0.0121
   60SLM     O4 3245   6.006   7.783   5.011  0.2094  0.3218 -1.0250
   60SLM     H5 3246   6.263   7.653   5.110 -0.2673  4.6110 -1.4154
   60SLM     C6 3247   6.105   7.677   5.253 -0.4235  0.4716 -0.2940
   60SLM     H7 3248   6.174   7.630   5.324  0.4833 -0.4264 -1.7137
   60SLM     H8 3249   6.119   7.785   5.260  0.4407  0.2973  1.0052
   60SLM     H9 3250   5.998   7.654   5.255  0.1914 -2.9377  2.1119
   61SLM     O1 3251   6.120   7.499   5.092  0.3063  0.4118  0.3125
   61SLM     C2 3252   6.216   7.409   5.099 -0.0870 -0.0504 -0.1464
   61SLM     C3 3253   6.164   7.279   5.044  0.1000 -0.1238 -0.1496
   61SLM     O4 3254   6.327   7.434   5.137 -0.3096  0.2854  0.2911
   61SLM     H5 3255   6.234   7.205   5.085  0.7769 -0.3875 -1.7157
   61SLM     C6 3256   6.189   7.251   4.897 -0.8377 -0.3568 -0.2729
   61SLM     H7 3257   6.298   7.242   4.895 -0.6193  1.9452 -0.9168
   61SLM     H8 3258   6.152   7.343   4.853  1.8991  1.0029  0.0519
   61SLM     H9 3259   6.136   7.168   4.849  2.0977 -2.1480 -0.6981
   62SLM     O1 3260   6.026   7.257   5.065  0.1494  0.1040  0.4286
   62SLM     C2 3261   5.976   7.144   5.110 -0.0919  0.1481  0.2713
   62SLM     C3 3262   5.826   7.144   5.131 -0.1995  0.0003 -0.4889
   62SLM     O4 3263   6.042   7.048   5.141 -1.1769 -0.6621  0.1546
   62SLM     H5 3264   5.785   7.221   5.065  5.0232  2.4368 -1.4183
   62SLM     C6 3265   5.755   7.012   5.112  0.5864 -0.4568 -0.2699
   62SLM     H7 3266   5.762   6.951   5.203  5.0609 -0.9791 -0.7272
   62SLM     H8 3267   5.650   7.025   5.084  0.3835 -0.5183  0.4259
   62SLM     H9 3268   5.829   6.952   5.058  2.5990  0.6699  1.1049
   63SLM     O1 3269   5.796   7.193   5.260  0.6376  0.1573 -0.3467
   63SLM     C2 3270   5.816   7.312   5.314  0.5197  0.1634 -0.3162
   63SLM     C3 3271   5.808   7.318   5.464  0.1687  0.4313 -0.3449
   63SLM     O4 3272   5.837   7.415   5.256  0.1619  0.6302  0.3753
   63SLM     H5 3273   5.912   7.328   5.497  0.5716 -0.4656 -1.3096
   63SLM     C6 3274   5.748   7.451   5.507  0.1290 -0.1026  1.3215
   63SLM     H7 3275   5.764   7.469   5.614  0.8191 -0.4909  1.2836
   63SLM     H8 3276   5.772   7.540   5.449 -2.6975  0.5493  0.9851
   63SLM     H9 3277   5.639   7.452   5.494  0.0518  1.3177  1.8648
   64SLM     O1 3278   5.750   7.202   5.519  0.4356  0.6031  0.3093
   64SLM     C2 3279   5.829   7.112   5.573 -0.0623 -0.0525 -0.0413
   64SLM     C3 3280   5.748   7.016   5.657 -0.1428 -0.0442 -0.1099
   64SLM     O4 3281   5.948   7.105   5.558 -0.0937  0.0415 -0.3416
   64SLM     H5 3282   5.641   7.039   5.646 -0.3473 -0.5468  0.7237
   64SLM     C6 3283   5.776   7.040   5.804  0.5288  0.6555 -0.3466
   64SLM     H7 3284   5.781   7.146   5.828  3.5170  0.3879  0.6923
   64SLM     H8 3285   5.868   6.995   5.844  0.6205  0.8699 -0.3175
   64SLM     H9 3286   5.693   6.992   5.856  3.2069 -0.8289  2.9773
   65SLM     O1 3287   5.770   6.878   5.639 -0.1777 -0.0336 -0.2345
   65SLM     C2 3288   5.713   6.812   5.540 -0.4957 -0.0469 -0.0435
   65SLM     C3 3289   5.762   6.669   5.535  0.5184  0.2805  0.3995
   65SLM     O4 3290   5.631   6.859   5.466  0.3564  0.7840 -0.4792
   65SLM     H5 3291   5.800   6.658   5.433 -1.4634  3.0966 -0.7812
   65SLM     C6 3292   5.644   6.574   5.538  0.4949  0.3129  0.5327
   65SLM     H7 3293   5.664   6.468   5.519  3.9629  1.0844 -0.7243
   65SLM     H8 3294   5.555   6.599   5.478  0.3978  1.4152  1.1182
   65SLM     H9 3295   5.611   6.571   5.642  1.8235 -2.1163  0.9492
   66SLM     O1 3296   5.862   6.632   5.628  0.3935 -0.5000  0.2264
   66SLM     C2 3297   5.985   6.671   5.601  0.0750  0.3852  0.0358
   66SLM     C3 3298   6.075   6.641   5.718 -0.2464  0.4290  0.2926
   66SLM     O4 3299   6.027   6.728   5.503  1.0707  0.4193  0.4736
   66SLM     H5 3300   6.051   6.541   5.757  1.7151  0.1979  1.0098
   66SLM     C6 3301   6.045   6.729   5.838  0.3624 -0.2125  0.9292
   66SLM     H7 3302   6.046   6.836   5.815  1.8072 -0.2163  0.8878
   66SLM     H8 3303   6.109   6.725   5.926 -0.0779 -2.5362  1.2012
   66SLM     H9 3304   5.945   6.705   5.875 -0.6449 -1.5108 -2.2796
   67SLM     O1 3305   6.211   6.658   5.687 -0.2633 -0.1704 -0.1340
   67SLM     C2 3306   6.262   6.566   5.607 -0.3008  0.2883 -0.6920
   67SLM     C3 3307   6.391   6.619   5.548 -0.4652  0.3000 -1.0455
   67SLM     O4 3308   6.206   6.463   5.583  0.4242 -0.2543 -0.0905
   67SLM     H5 3309   6.438   6.662   5.637 -5.4312  1.5253  1.3834
   67SLM     C6 3310   6.484   6.508   5.502  0.7520  0.9553 -0.2375
   67SLM     H7 3311   6.590   6.532   5.492  1.2673 -1.1942 -0.4201
   67SLM     H8 3312   6.480   6.414   5.559  2.8289  0.9626 -0.0052
   67SLM     H9 3313   6.454   6.463   5.407  2.9201 -3.6772  1.0059
   68SLM     O1 3314   6.365   6.714   5.448 -0.3740  0.2342 -1.1316
   68SLM     C2 3315   6.386   6.841   5.482  0.9290 -0.2484 -0.0222
   68SLM     C3 3316   6.368   6.935   5.366 -0.3494  0.1075  0.4402
   68SLM     O4 3317   6.421   6.866   5.594 -0.2365  0.0295  0.2930
   68SLM     H5 3318   6.469   6.975   5.381 -0.1972 -0.4336  0.8631
   68SLM     C6 3319   6.277   7.056   5.383 -0.4643  0.1702 -0.5435
   68SLM     H7 3320   6.314   7.111   5.469  1.3856  0.4542 -1.4599
   68SLM     H8 3321   6.170   7.038   5.388 -0.0570 -2.3142  0.9968
   68SLM     H9 3322   6.287   7.124   5.298  2.4535 -1.3546 -1.5757
   69SLM     O1 3323   6.352   6.887   5.234 -0.1145  0.9719  0.0845
   69SLM     C2 3324   6.460   6.817   5.200 -0.4396  0.6442 -0.2760
   69SLM     C3 3325   6.454   6.752   5.063 -0.2152  0.0518 -0.0062
   69SLM     O4 3326   6.561   6.813   5.263 -0.3686 -0.3135 -0.4339
   69SLM     H5 3327   6.386   6.802   4.994  0.8252  3.0714  0.9377
   69SLM     C6 3328   6.589   6.741   4.993  0.0099 -0.9456  0.5718
   69SLM     H7 3329   6.639   6.644   4.991 -0.0316 -0.9588  0.1599
   69SLM     H8 3330   6.576   6.746   4.885  0.5181  0.0934  0.5492
   69SLM     H9 3331   6.671   6.809   5.016 -0.6557 -0.1810  0.7369
   70SLM     O1 3332   6.407   6.622   5.087 -1.2096  0.4097  0.0192
   70SLM     C2 3333   6.333   6.558   4.998  0.8339 -0.4051 -1.1578
   70SLM     C3 3334   6.325   6.410   5.027  0.5269 -0.2526 -0.4454
   70SLM     O4 3335   6.262   6.616   4.920  0.0411  0.5521  0.2326
   70SLM     H5 3336   6.273   6.400   5.122 -0.5163  1.3551 -0.8011
   70SLM     C6 3337   6.248   6.346   4.913 -0.2350  0.1741 -0.1777
   70SLM     H7 3338   6.241   6.240   4.937  1.0761  0.7231  3.0393
   70SLM     H8 3339   6.145   6.382   4.904 -0.2309  0.4702  0.9045
   70SLM     H9 3340   6.299   6.344   4.816  1.1926 -6.3739  0.2193
   71SLM     O1 3341   6.455   6.359   5.043  0.5076 -0.0077  0.4916
   71SLM     C2 3342   6.472   6.245   5.108 -0.5375 -0.6714 -0.3719
   71SLM     C3 3343   6.618   6.205   5.107 -0.4467 -0.3744  0.1524
   71SLM     O4 3344   6.386   6.181   5.163 -0.2776 -0.6345  0.0862
   71SLM     H5 3345   6.638   6.148   5.016 -4.0974 -2.9120  0.6841
   71SLM     C6 3346   6.718   6.319   5.110 -0.1043 -0.6793  0.4346
   71SLM     H7 3347   6.811   6.274   5.076  0.9801  2.6691 -1.4320
   71SLM     H8 3348   6.710   6.397   5.034 -0.2372  0.4480  1.5794
   71SLM     H9 3349   6.735   6.365   5.207  3.7501  1.1749 -0.9259
   72SLM     O1 3350   6.625   6.110   5.210  0.5296  0.0933  0.5234
   72SLM     C2 3351   6.709   6.009   5.194  0.7167  0.2595  0.4458
   72SLM     C3 3352   6.669   5.897   5.287 -0.1638  0.1113 -0.1024
   72SLM     O4 3353   6.806   6.014   5.123  0.1543 -0.1321 -0.3627
   72SLM     H5 3354   6.618   5.825   5.223 -0.1316  0.9062 -1.0354
   72SLM     C6 3355   6.775   5.799   5.334 -0.2975 -0.3622 -0.7612
   72SLM     H7 3356   6.816   5.816   5.434  0.2953 -1.1612 -0.8570
   72SLM     H8 3357   6.733   5.699   5.344  0.8091 -0.6324  2.6695
   72SLM     H9 3358   6.853   5.781   5.260 -0.2631 -0.8936 -0.5985
   73SLM     O1 3359   6.580   5.936   5.389 -0.1626 -0.6019  0.1808
   73SLM     C2 3360   6.455   5.893   5.385 -0.1962 -0.5268  0.4089
   73SLM     C3 3361   6.385   5.940   5.511 -0.9242 -0.2579 -0.0898
   73SLM     O4 3362   6.413   5.810   5.308  0.7255 -0.8472  0.2369
   73SLM     H5 3363   6.308   5.863   5.516 -3.5835  2.1588 -1.1156
   73SLM     C6 3364   6.331   6.081   5.498  0.2380  0.1618 -0.5748
   73SLM     H7 3365   6.258   6.092   5.579  0.3382  1.7514 -0.6627
   73SLM     H8 3366   6.289   6.093   5.398 -1.5552  0.3818  0.1653
   73SLM     H9 3367   6.405   6.161   5.498  2.0804 -1.4746 -0.2632
   74SLM     O1 3368   6.473   5.936   5.621 -0.0745  0.5774 -0.7111
   74SLM     C2 3369   6.416   5.901   5.736 -0.2152  0.2731 -0.8720
   74SLM     C3 3370   6.508   5.897   5.856 -0.5217 -0.4020 -0.6558
   74SLM     O4 3371   6.300   5.876   5.751 -0.2828  1.2166  0.3191
   74SLM     H5 3372   6.442   5.838   5.919 -2.2146  0.6602 -1.3888
   74SLM     C6 3373   6.525   6.031   5.924 -0.1017 -0.6798 -0.2046
   74SLM     H7 3374   6.436   6.085   5.957 -0.3496 -0.6975 -0.8312
   74SLM     H8 3375   6.584   6.107   5.873 -1.5654  1.7378  1.4921
   74SLM     H9 3376   6.582   6.021   6.016 -1.2584  1.3724  0.8203
   75SLM     O1 3377   6.636   5.837   5.859 -0.5378 -0.4079 -0.0598
   75SLM     C2 3378   6.673   5.742   5.774  0.0428 -0.2612  0.0246
   75SLM     C3 3379   6.810   5.693   5.814  0.1673  0.0303 -0.0385
   75SLM     O4 3380   6.606   5.697   5.685 -0.5873  0.3952  0.1553
   75SLM     H5 3381   6.841   5.736   5.910  2.3195  0.2299 -0.7797
   75SLM     C6 3382   6.911   5.744   5.714  0.2603 -0.2277 -0.0768
   75SLM     H7 3383   7.010   5.757   5.758 -0.2515  1.7965  0.5658
   75SLM     H8 3384   6.887   5.846   5.684 -2.6491 -0.1401  2.1475
   75SLM     H9 3385   6.918   5.686   5.622  1.1352 -0.8826  0.3840
   76SLM     O1 3386   6.826   5.553   5.818  0.8944  0.1089 -0.0321
   76SLM     C2 3387   6.743   5.481   5.893  0.4837  0.2004 -0.3927
   76SLM     C3 3388   6.778   5.334   5.886 -0.5874 -0.0866  0.1983
   76SLM     O4 3389   6.656   5.526   5.962  0.6430  0.0775 -0.1073
   76SLM     H5 3390   6.884   5.327   5.864 -0.8392 -2.2130 -0.5260
   76SLM     C6 3391   6.752   5.247   6.008 -0.2479 -0.1760  0.2073
   76SLM     H7 3392   6.796   5.278   6.103 -1.3825 -6.7328  3.3976
   76SLM     H8 3393   6.644   5.250   6.021 -0.9505  1.4942 -4.1749
   76SLM     H9 3394   6.778   5.144   5.983  2.0238  0.6042 -0.9222
   77SLM     O1 3395   6.697   5.301   5.776 -0.7387  0.1824  0.2254
   77SLM     C2 3396   6.744   5.195   5.711 -0.1319  0.6552 -0.1222
   77SLM     C3 3397   6.640   5.151   5.609  0.0300 -0.2163  0.0796
   77SLM     O4 3398   6.845   5.136   5.736 -0.1792  0.4450 -0.4161
   77SLM     H5 3399   6.550   5.204   5.641 -0.3191  1.0431 -2.7065
   77SLM     C6 3400   6.608   5.005   5.632 -0.5551 -0.0006  0.6831
   77SLM     H7 3401   6.517   4.992   5.690  0.0909 -3.0897  1.2042
   77SLM     H8 3402   6.689   4.946   5.677 -2.4110 -2.9537  0.4412
   77SLM     H9 3403   6.582   4.961   5.535  0.3492  2.2970 -0.6950
   78SLM     O1 3404   6.681   5.164   5.475  0.4183 -0.0098  0.2133
   78SLM     C2 3405   6.604   5.241   5.400  0.2170 -0.5267 -0.1256
   78SLM     C3 3406   6.687   5.286   5.282 -0.1768  0.3368 -0.0852
   78SLM     O4 3407   6.490   5.272   5.422  0.4418  0.0992  0.2098
   78SLM     H5 3408   6.779   5.229   5.264  1.9119  2.9541  1.4638
   78SLM     C6 3409   6.736   5.427   5.311 -0.1157  0.3262 -0.1373
   78SLM     H7 3410   6.648   5.482   5.347  0.3405 -0.3245  2.1643
   78SLM     H8 3411   6.797   5.470   5.231 -0.9453  3.7806  0.9372
   78SLM     H9 3412   6.803   5.422   5.398 -0.0459 -1.3854 -0.2502
   79SLM     O1 3413   6.626   5.283   5.155  0.1904 -0.0555 -0.2546
   79SLM     C2 3414   6.572   5.169   5.115  0.4634 -0.3707  0.2555
   79SLM     C3 3415   6.489   5.195   4.991  0.3764  0.2445  0.4393
   79SLM     O4 3416   6.608   5.061   5.151  0.5587 -0.5699 -0.4256
   79SLM     H5 3417   6.401   5.158   5.044 -0.6695  1.6732 -0.2207
   79SLM     C6 3418   6.521   5.101   4.877  0.1489  0.4544  0.2006
   79SLM     H7 3419   6.521   4.995   4.903  0.0980 -0.5316 -3.2392
   79SLM     H8 3420   6.622   5.123   4.843 -1.0686  3.3391 -1.9185
   79SLM     H9 3421   6.460   5.116   4.788  0.2957 -1.1954 -0.2154
   80SLM     O1 3422   6.437   5.323   4.960 -0.1692 -0.0486  0.1414
   80SLM     C2 3423   6.528   5.409   4.917 -0.0640 -0.2672 -0.0771
   80SLM     C3 3424   6.476   5.548   4.891  0.4510 -0.0593 -0.0063
   80SLM     O4 3425   6.642   5.377   4.901  0.0258  0.6279 -1.3718
   80SLM     H5 3426   6.366   5.552   4.889  0.4475 -0.2335 -0.1570
   80SLM     C6 3427   6.491   5.647   5.005  0.8836  0.0190 -0.1330
   80SLM     H7 3428   6.417   5.727   5.008 -0.7138 -1.4269  0.7939
   80SLM     H8 3429   6.499   5.608   5.107  0.6391 -2.3244 -0.9304
   80SLM     H9 3430   6.589   5.696   5.006 -0.0961  2.0499 -0.4227
   81SLM     O1 3431   6.538   5.612   4.782  0.5303  0.5876  0.4118
   81SLM     C2 3432   6.552   5.553   4.664 -1.2499  0.9989 -0.0342
   81SLM     C3 3433   6.611   5.640   4.556  0.5449  0.4145  0.4399
   81SLM     O4 3434   6.505   5.446   4.637 -0.2593  0.4387  0.3799
   81SLM     H5 3435   6.682   5.566   4.517 -1.7699 -0.0447 -3.5153
   81SLM     C6 3436   6.505   5.640   4.448  0.7585  0.7084  0.2284
   81SLM     H7 3437   6.499   5.546   4.393 -0.9400  1.6284 -1.2890
   81SLM     H8 3438   6.399   5.650   4.474  0.6127  0.7124 -0.3517
   81SLM     H9 3439   6.515   5.723   4.377  1.1061 -0.6244 -1.3632
   82SLM     O1 3440   6.634   5.773   4.597 -0.0243  0.6399  0.0317
   82SLM     C2 3441   6.758   5.813   4.579  0.1288 -0.0542 -0.5044
   82SLM     C3 3442   6.778   5.955   4.628  0.0993 -0.2536  0.0909
   82SLM     O4 3443   6.844   5.736   4.545 -0.0539 -0.4441 -0.0883
   82SLM     H5 3444   6.744   5.953   4.731  0.8669 -0.9374  0.3446
   82SLM     C6 3445   6.693   6.037   4.533 -0.3567  0.3716  1.0296
   82SLM     H7 3446   6.718   6.009   4.430 -6.4353  1.4648 -1.1259
   82SLM     H8 3447   6.719   6.143   4.538  3.3186 -0.2940 -0.4134
   82SLM     H9 3448   6.588   6.013   4.550 -0.1309 -0.2495  1.5709
   83SLM     O1 3449   6.915   5.991   4.625 -0.0123  0.1903  0.2852
   83SLM     C2 3450   7.013   5.945   4.701  0.1427 -0.1716 -0.1281
   83SLM     C3 3451   7.132   6.019   4.645 -0.0674 -0.0818 -0.4620
   83SLM     O4 3452   7.001   5.875   4.798  0.0996  1.0879  0.7859
   83SLM     H5 3453   7.104   6.121   4.620 -4.1647 -1.4025 -2.1610
   83SLM     C6 3454   7.193   5.965   4.517  1.3695 -0.2319  0.2667
   83SLM     H7 3455   7.260   5.880   4.533 -0.7663 -2.0992 -0.2233
   83SLM     H8 3456   7.250   6.041   4.463 -0.0341  2.7077  2.6247
   83SLM     H9 3457   7.117   5.911   4.461  1.9187 -2.7508  1.7725
   84SLM     O1 3458   7.235   6.009   4.741 -0.1171  0.2090 -0.3775
   84SLM     C2 3459   7.233   6.073   4.857 -0.1713 -0.6237  0.0889
   84SLM     C3 3460   7.348   6.044   4.951 -0.1195 -0.0393  0.2104
   84SLM     O4 3461   7.156   6.159   4.888  0.7369  0.1133  0.3284
   84SLM     H5 3462   7.385   5.943   4.929  1.8977  0.8096 -0.5104
   84SLM     C6 3463   7.464   6.139   4.926 -0.2556  0.1468  0.2915
   84SLM     H7 3464   7.444   6.246   4.923 -1.1517 -0.0261 -2.2695
   84SLM     H8 3465   7.551   6.119   4.989  2.4842  1.9477 -2.6186
   84SLM     H9 3466   7.504   6.112   4.828  1.1973 -0.7181  1.0904
   85SLM     O1 3467   7.298   6.066   5.081  0.5412 -0.0181  0.4641
   85SLM     C2 3468   7.312   5.968   5.168  0.1379 -0.1401  0.3910
   85SLM     C3 3469   7.232   6.017   5.287  0.0980  0.6494  0.0447
   85SLM     O4 3470   7.357   5.858   5.149  0.1578 -0.0438 -0.1492
   85SLM     H5 3471   7.224   6.125   5.296 -0.1304  0.4625  3.4889
   85SLM     C6 3472   7.093   5.959   5.303  0.4824 -0.1241  0.6445
   85SLM     H7 3473   7.021   6.036   5.274  2.0898  0.9766 -0.5966
   85SLM     H8 3474   7.066   5.871   5.244 -1.2201  0.9193 -0.1864
   85SLM     H9 3475   7.081   5.937   5.410 -1.4349 -0.7038  0.3539
   86SLM     O1 3476   7.301   5.979   5.404  0.4654  0.2260 -0.3037
   86SLM     C2 3477   7.415   6.038   5.438  0.1446  0.6519  0.0395
   86SLM     C3 3478   7.471   5.990   5.570 -0.5254 -0.4643 -0.0663
   86SLM     O4 3479   7.460   6.127   5.371  0.7431 -0.0186 -0.4628
   86SLM     H5 3480   7.439   5.886   5.579  0.9911 -1.0516 -1.0440
   86SLM     C6 3481   7.429   6.080   5.685  0.6982  0.4960 -0.3541
   86SLM     H7 3482   7.474   6.054   5.781  0.1358 -2.5196 -0.8299
   86SLM     H8 3483   7.320   6.089   5.692  0.4532 -1.7827 -0.6524
   86SLM     H9 3484   7.452   6.183   5.656 -2.1752  1.1988 -0.4209
   87SLM     O1 3485   7.611   5.998   5.588 -0.5309  0.0386 -0.2402
   87SLM     C2 3486   7.680   5.914   5.513 -0.3165 -0.3999  0.4421
   87SLM     C3 3487   7.829   5.920   5.536 -0.2132 -0.2799 -0.2521
   87SLM     O4 3488   7.637   5.831   5.438 -0.5269  0.5015 -0.4500
   87SLM     H5 3489   7.855   5.923   5.642  0.8113  0.8258 -0.5069
   87SLM     C6 3490   7.880   6.053   5.481  0.0627 -0.5592 -0.6738
   87SLM     H7 3491   7.868   6.130   5.557  1.5191 -3.5917  2.9192
   87SLM     H8 3492   7.826   6.083   5.390  0.4736 -1.6597 -1.3122
   87SLM     H9 3493   7.989   6.054   5.471  0.0278 -2.4070 -1.8702
   88SLM     O1 3494   7.897   5.812   5.476 -0.1865 -0.4077  0.0065
   88SLM     C2 3495   7.917   5.701   5.544  0.7961  0.0944  0.5487
   88SLM     C3 3496   8.001   5.590   5.485 -0.0331 -0.4415  0.3533
   88SLM     O4 3497   7.869   5.693   5.654  0.0853 -0.8757  0.1802
   88SLM     H5 3498   8.041   5.525   5.563 -0.1149 -2.0238 -0.8923
   88SLM     C6 3499   7.920   5.521   5.378  0.1700  0.3094 -0.2993
   88SLM     H7 3500   7.839   5.469   5.431  2.6861 -2.0198  1.5234
   88SLM     H8 3501   7.880   5.583   5.298  0.7389  3.3818  1.6195
   88SLM     H9 3502   7.978   5.448   5.322  1.0649 -1.9722  3.2347
   89SLM     O1 3503   8.115   5.637   5.415 -0.0444 -0.6032  0.2252
   89SLM     C2 3504   8.229   5.645   5.482  0.0849  0.3796 -0.1050
   89SLM     C3 3505   8.342   5.692   5.393  0.4116  0.0501  0.1344
   89SLM     O4 3506   8.242   5.623   5.599 -0.1873 -0.4726 -0.2342
   89SLM     H5 3507   8.326   5.720   5.288 -1.3877 -0.7507  0.1487
   89SLM     C6 3508   8.429   5.568   5.389  0.0687 -0.1933  0.0610
   89SLM     H7 3509   8.461   5.537   5.489  3.8154  1.2346 -0.4975
   89SLM     H8 3510   8.505   5.587   5.313 -1.7588  1.3851 -1.4896
   89SLM     H9 3511   8.360   5.493   5.352 -0.5130  0.6343 -0.5656
   90SLM     O1 3512   8.417   5.786   5.467  0.4604 -0.1281  0.3103
   90SLM     C2 3513   8.365   5.900   5.509  0.4475 -0.0013 -0.0522
   90SLM     C3 3514   8.453   5.991   5.592  0.0558  0.0966  0.2570
   90SLM     O4 3515   8.278   5.946   5.440 -0.1345 -0.3987  0.4085
   90SLM     H5 3516   8.515   5.924   5.651  1.2025 -0.6582 -1.6992
   90SLM     C6 3517   8.555   6.077   5.519 -0.1266 -0.3037 -0.4840
   90SLM     H7 3518   8.610   6.021   5.443  1.4198 -0.2745  0.5573
   90SLM     H8 3519   8.522   6.172   5.476 -1.2551 -0.4352  0.0403
   90SLM     H9 3520   8.634   6.090   5.593 -0.9368 -0.2844  0.4007
   91SLM     O1 3521   8.391   6.085   5.676 -1.2814  0.7643 -1.4158
   91SLM     C2 3522   8.283   6.068   5.750 -1.1400 -0.0007 -1.3807
   91SLM     C3 3523   8.233   6.198   5.811  0.3535 -0.0433  0.0097
   91SLM     O4 3524   8.247   5.955   5.767 -0.0647 -0.1422  0.1531
   91SLM     H5 3525   8.323   6.245   5.851  1.8103 -1.8888 -0.9014
   91SLM     C6 3526   8.155   6.257   5.695 -0.7167 -0.6103  0.4300
   91SLM     H7 3527   8.089   6.181   5.652 -0.1663 -0.6571 -0.3581
   91SLM     H8 3528   8.113   6.353   5.726  5.4173  2.2587  1.4943
   91SLM     H9 3529   8.226   6.279   5.615  3.0578 -2.7878  2.8223
   92SLM     O1 3530   8.146   6.154   5.912 -0.0948 -0.6454 -0.6260
   92SLM     C2 3531   8.198   6.126   6.030  0.3818  0.4264 -0.5736
   92SLM     C3 3532   8.088   6.083   6.124  0.9553  0.0105 -0.0860
   92SLM     O4 3533   8.316   6.133   6.055  0.2693  0.4378 -0.0308
   92SLM     H5 3534   7.987   6.102   6.087  0.2575 -5.8367 -2.1708
   92SLM     C6 3535   8.100   5.935   6.156  0.3805  0.0034  0.1085
   92SLM     H7 3536   8.070   5.861   6.081  2.2517 -2.1717  1.3638
   92SLM     H8 3537   8.200   5.901   6.185  0.1895 -0.3222  0.3994
   92SLM     H9 3538   8.030   5.908   6.235 -0.7996 -0.2944 -1.0158
   93SLM     O1 3539   8.112   6.146   6.248  0.0688  0.7857 -0.3024
   93SLM     C2 3540   8.016   6.221   6.301 -0.4801 -0.0019 -0.1594
   93SLM     C3 3541   8.065   6.269   6.436 -0.3556 -0.7191  0.0581
   93SLM     O4 3542   7.921   6.264   6.243 -0.1554  0.4426 -0.3706
   93SLM     H5 3543   8.166   6.233   6.453 -0.5526 -1.6358 -0.6681
   93SLM     C6 3544   7.986   6.199   6.545  0.3737 -0.9237  0.4624
   93SLM     H7 3545   8.034   6.212   6.642 -1.4695  1.7688  1.1251
   93SLM     H8 3546   7.984   6.090   6.535  0.4289 -1.0090  1.2981
   93SLM     H9 3547   7.879   6.219   6.539  0.2787 -1.0741  1.4535
   94SLM     O1 3548   8.060   6.408   6.462  0.0717 -0.6682 -0.1200
   94SLM     C2 3549   8.085   6.500   6.371  0.5224  0.0995  0.7679
   94SLM     C3 3550   8.030   6.639   6.398  0.3370  0.2452 -0.2981
   94SLM     O4 3551   8.140   6.471   6.268 -0.4465  0.0017  0.2660
   94SLM     H5 3552   8.080   6.664   6.492 -1.0459  2.8810 -0.1818
   94SLM     C6 3553   8.079   6.751   6.309 -0.3668  0.5157 -0.3523
   94SLM     H7 3554   8.152   6.709   6.239  2.1990 -0.6372  2.7930
   94SLM     H8 3555   8.010   6.814   6.252 -0.6514  0.6576  0.1482
   94SLM     H9 3556   8.141   6.822   6.364 -0.5630  0.3757  0.0497
   95SLM     O1 3557   7.889   6.642   6.412  0.3210  0.2049 -0.4445
   95SLM     C2 3558   7.836   6.606   6.527  0.0941  0.6250 -0.4132
   95SLM     C3 3559   7.690   6.579   6.501  0.0940 -0.1602  0.3258
   95SLM     O4 3560   7.891   6.587   6.633 -0.5383  0.3180 -0.1290
   95SLM     H5 3561   7.663   6.625   6.405  2.4326 -1.3681 -0.9791
   95SLM     C6 3562   7.660   6.434   6.470  0.2621  0.0451 -0.8412
   95SLM     H7 3563   7.566   6.425   6.414  0.7611  0.6349 -1.8081
   95SLM     H8 3564   7.734   6.395   6.399 -0.7928 -1.5556 -1.1056
   95SLM     H9 3565   7.662   6.377   6.563 -2.0118  2.1128  0.5927
   96SLM     O1 3566   7.593   6.614   6.597  0.0413 -0.3864  0.3551
   96SLM     C2 3567   7.586   6.743   6.626  0.3445 -0.3698  0.3511
   96SLM     C3 3568   7.469   6.777   6.714  0.1764 -0.1027  0.0249
   96SLM     O4 3569   7.651   6.821   6.561 -0.6273  0.5549  0.4683
   96SLM     H5 3570   7.477   6.886   6.717  1.9762 -0.1760 -0.9760
   96SLM     C6 3571   7.341   6.725   6.652 -0.0871  1.0736 -0.4499
   96SLM     H7 3572   7.255   6.787   6.678 -0.4350  0.2911  0.3103
   96SLM     H8 3573   7.343   6.714   6.543 -0.2882 -0.6736 -0.3183
   96SLM     H9 3574   7.326   6.622   6.687  2.4382  0.0165 -2.1643
   97SLM     O1 3575   7.486   6.718   6.841  0.4778  0.0230  0.0422
   97SLM     C2 3576   7.453   6.785   6.950  0.4565  0.4007 -0.1967
   97SLM     C3 3577   7.528   6.753   7.077 -0.3915  0.2566  0.2744
   97SLM     O4 3578   7.377   6.878   6.938 -0.9331 -0.6378  0.3527
   97SLM     H5 3579   7.613   6.689   7.053 -0.5430  0.7183 -1.6583
   97SLM     C6 3580   7.596   6.871   7.144  0.3832 -0.0820  0.0979
   97SLM     H7 3581   7.700   6.866   7.111  1.6651  0.8998  3.5384
   97SLM     H8 3582   7.554   6.971   7.135 -2.7015 -1.4136 -1.9752
   97SLM     H9 3583   7.597   6.843   7.250 -2.9332 -1.6110 -0.1506
   98SLM     O1 3584   7.445   6.688   7.171  0.2477 -0.2370  0.5004
   98SLM     C2 3585   7.406   6.563   7.151 -0.3565 -0.0022  0.2073
   98SLM     C3 3586   7.326   6.509   7.267 -0.5924  0.3771  0.2254
   98SLM     O4 3587   7.432   6.496   7.055 -0.1490 -0.5327  0.6327
   98SLM     H5 3588   7.233   6.565   7.266 -1.6707 -1.3279 -0.6052
   98SLM     C6 3589   7.272   6.367   7.257 -0.3939  0.3355 -0.2788
   98SLM     H7 3590   7.220   6.354   7.352  0.2026  0.3250  0.0530
   98SLM     H8 3591   7.192   6.363   7.183  1.7733 -1.6355 -2.7320
   98SLM     H9 3592   7.345   6.287   7.242  1.0780  1.2639  1.4660
   99SLM     O1 3593   7.411   6.522   7.379 -0.7201  0.9828  0.2530
   99SLM     C2 3594   7.362   6.571   7.492  0.5131  1.1674  0.7180
   99SLM     C3 3595   7.458   6.549   7.607  0.7312 -0.3974  0.2545
   99SLM     O4 3596   7.249   6.609   7.499 -0.0208 -0.2469  0.1483
   99SLM     H5 3597   7.437   6.444   7.630  0.5337 -0.7047 -1.2110
   99SLM     C6 3598   7.401   6.630   7.722  0.4242 -0.8348  0.4140
   99SLM     H7 3599   7.400   6.737   7.701  0.1122 -1.1646 -1.4450
   99SLM     H8 3600   7.457   6.617   7.815  0.5308  7.0022  2.0718
   99SLM     H9 3601   7.293   6.618   7.733 -0.5996  2.3814 -3.5451
  100SLE     O1 3602   7.593   6.589   7.596  0.6535 -0.1085  0.3653
  100SLE     C2 3603   7.682   6.500   7.558  0.2844 -0.0618 -0.6320
  100SLE     C3 3604   7.812   6.578   7.560 -0.0799  0.5399  0.0160
  100SLE     O4 3605   7.656   6.385   7.536 -0.8994  0.0876 -0.0493
  100SLE     H5 3606   7.887   6.512   7.515 -0.2954 -0.5613  1.2165
  100SLE    O10 3607   7.797   6.695   7.483 -0.5849  0.5299  0.0971
  100SLE    H11 3608   7.718   6.744   7.499  0.2611  2.3782 -1.1138
  100SLE     C6 3609   7.857   6.617   7.700  0.3326  0.7958 -0.1870
  100SLE     H7 3610   7.934   6.554   7.744 -0.7797 -1.8847 -1.8249
  100SLE     H8 3611   7.776   6.632   7.771  1.0920  1.8910  0.4764
  100SLE     H9 3612   7.902   6.717   7.690 -1.0078  1.3622 -0.9002
    1SLS     O1 3613   2.776   8.903   1.251  0.2226 -0.3370  0.2987
    1SLS     C2 3614   2.889   8.968   1.291 -0.1600  0.2173  0.4786
    1SLS     C3 3615   2.982   8.882   1.376 -0.5358 -0.3878  0.2839
    1SLS     O4 3616   2.921   9.080   1.252  0.3888 -0.2011 -0.2853
    1SLS     H5 3617   3.079   8.926   1.400  1.0223 -3.4523  0.0522
    1SLS    H10 3618   2.732   8.955   1.187  0.4010 -1.7268 -1.0118
    1SLS     C6 3619   2.913   8.853   1.508  0.0576  0.4533  0.7868
    1SLS     H7 3620   2.988   8.800   1.568  0.7726  1.4833  0.8410
    1SLS     H8 3621   2.891   8.944   1.566 -0.7033 -0.8232  2.6102
    1SLS     H9 3622   2.830   8.782   1.503  1.0863 -0.8191  1.2795
    2SLM     O1 3623   3.015   8.765   1.306 -0.4074 -0.2691  0.1470
    2SLM     C2 3624   3.109   8.689   1.360  0.1440  0.0519 -0.3384
    2SLM     C3 3625   3.123   8.574   1.263 -0.9541 -0.1927 -0.2286
    2SLM     O4 3626   3.176   8.702   1.459  0.0247 -0.5029 -0.1767
    2SLM     H5 3627   3.188   8.621   1.189 -0.8462  0.8012  0.4787
    2SLM     C6 3628   2.997   8.517   1.202 -0.4372 -0.9091 -0.6417
    2SLM     H7 3629   2.941   8.486   1.290  1.0392 -0.2514  0.5690
    2SLM     H8 3630   3.007   8.420   1.151  2.7262  0.5545 -3.1717
    2SLM     H9 3631   2.924   8.578   1.149  0.5946  0.4915 -0.4981
    3SLM     O1 3632   3.189   8.467   1.328  0.1730  0.7031  0.1530
    3SLM     C2 3633   3.284   8.402   1.264 -0.0345  0.7556 -0.2154
    3SLM     C3 3634   3.333   8.286   1.348 -0.2134  1.0417  0.2872
    3SLM     O4 3635   3.315   8.434   1.152 -0.6797 -0.4557 -0.7588
    3SLM     H5 3636   3.413   8.251   1.281 -1.0371 -1.8252  0.6995
    3SLM     C6 3637   3.412   8.334   1.468  0.4934  0.4580  0.0621
    3SLM     H7 3638   3.470   8.254   1.516 -1.5640 -1.4431 -0.4576
    3SLM     H8 3639   3.473   8.423   1.449  0.4477  0.4807  0.0295
    3SLM     H9 3640   3.340   8.356   1.547  1.3707  0.9407  0.7507
    4SLM     O1 3641   3.223   8.207   1.386  0.4717  0.1352  0.4214
    4SLM     C2 3642   3.198   8.099   1.314 -0.0343  0.4790  0.0773
    4SLM     C3 3643   3.075   8.026   1.362  0.2172  0.0901  0.1274
    4SLM     O4 3644   3.272   8.057   1.229 -0.0023 -0.2885  0.4789
    4SLM     H5 3645   3.086   7.972   1.457 -1.0237 -0.7181 -0.1745
    4SLM     C6 3646   2.948   8.108   1.365 -0.1015 -0.3932  0.0065
    4SLM     H7 3647   2.936   8.171   1.276 -0.7783 -1.8724 -0.9856
    4SLM     H8 3648   2.856   8.050   1.370  0.6161 -2.1580 -3.7291
    4SLM     H9 3649   2.970   8.180   1.444 -1.5174 -0.1671  0.2289
    5SLM     O1 3650   3.042   7.937   1.258  0.3819 -0.1667  0.2920
    5SLM     C2 3651   3.083   7.812   1.259  0.4090 -0.1660 -0.2701
    5SLM     C3 3652   3.025   7.736   1.142 -0.2594  0.2340 -0.2015
    5SLM     O4 3653   3.162   7.765   1.338 -0.5866  0.0138  0.8596
    5SLM     H5 3654   3.078   7.642   1.160  1.5370  1.6154  2.4267
    5SLM     C6 3655   2.874   7.734   1.154 -0.2260 -0.2413  0.1361
    5SLM     H7 3656   2.843   7.727   1.258  1.9876 -2.1050  0.7573
    5SLM     H8 3657   2.834   7.823   1.104 -0.4251 -0.1820  0.4028
    5SLM     H9 3658   2.830   7.657   1.089  1.2861 -0.3727 -0.7967
    6SLM     O1 3659   3.057   7.805   1.023  0.4366  0.8065  0.3046
    6SLM     C2 3660   3.105   7.733   0.923  0.7398  0.2872  0.8221
    6SLM     C3 3661   3.134   7.821   0.804  0.3129 -0.8885 -0.1675
    6SLM     O4 3662   3.126   7.615   0.931 -0.3725  0.0848  0.9659
    6SLM     H5 3663   3.041   7.875   0.785  1.9560  1.7464 -1.3193
    6SLM     C6 3664   3.251   7.915   0.826 -0.5390  0.2000 -0.2064
    6SLM     H7 3665   3.238   7.978   0.915 -1.1438  1.3951 -1.1087
    6SLM     H8 3666   3.349   7.870   0.848  0.0331  0.3949 -2.1618
    6SLM     H9 3667   3.270   7.987   0.746 -2.9069 -0.2956 -1.3091
    7SLM     O1 3668   3.162   7.741   0.691  0.0743 -0.5107 -0.4990
    7SLM     C2 3669   3.068   7.676   0.625 -0.4292  0.4407 -0.7343
    7SLM     C3 3670   3.136   7.592   0.518  0.4777 -0.1721  0.3024
    7SLM     O4 3671   2.956   7.675   0.667 -0.2141 -0.1945 -0.1651
    7SLM     H5 3672   3.242   7.598   0.542  0.8297  0.9722 -1.4271
    7SLM     C6 3673   3.108   7.655   0.383 -0.4396  0.8675  0.9628
    7SLM     H7 3674   3.153   7.609   0.295  0.5639  2.9840  0.2994
    7SLM     H8 3675   3.107   7.762   0.360 -1.7627  0.5475 -0.6062
    7SLM     H9 3676   3.001   7.642   0.364 -0.7712  1.3966  2.3035
    8SLM     O1 3677   3.101   7.456   0.530 -0.3199  0.0385  0.4838
    8SLM     C2 3678   3.188   7.374   0.473 -1.1585  0.1016 -0.9534
    8SLM     C3 3679   3.156   7.229   0.504  1.2920 -0.2438  0.2890
    8SLM     O4 3680   3.286   7.400   0.408  0.1229 -0.4044  0.6770
    8SLM     H5 3681   3.047   7.228   0.518  1.1956  2.3386  0.2160
    8SLM     C6 3682   3.213   7.187   0.638 -0.2223 -0.5663  0.8587
    8SLM     H7 3683   3.184   7.268   0.705 -3.2984 -0.9749  0.1507
    8SLM     H8 3684   3.321   7.175   0.645  0.0631  2.1636  2.8925
    8SLM     H9 3685   3.168   7.095   0.676 -2.1481  0.6397  1.6662
    9SLM     O1 3686   3.192   7.137   0.404 -0.1935 -0.1177 -0.3991
    9SLM     C2 3687   3.143   7.144   0.282 -0.8243 -0.3580 -0.1640
    9SLM     C3 3688   3.217   7.045   0.196  0.3364 -0.0485  0.4521
    9SLM     O4 3689   3.066   7.227   0.240  0.7913  1.0334 -0.4897
    9SLM     H5 3690   3.215   6.943   0.237  3.0226 -1.0944 -1.7039
    9SLM     C6 3691   3.134   7.023   0.070  0.8600 -0.0037  0.0957
    9SLM     H7 3692   3.166   6.934   0.016 -2.2760 -1.0613 -0.2525
    9SLM     H8 3693   3.026   7.018   0.089  1.1457 -1.1300  1.5594
    9SLM     H9 3694   3.157   7.111   0.011 -2.0892 -0.0136 -1.2628
   10SLM     O1 3695   3.344   7.101   0.171  0.1539  0.1260 -0.1102
   10SLM     C2 3696   3.451   7.037   0.214  0.0047  0.3064  0.5469
   10SLM     C3 3697   3.581   7.109   0.184 -0.1612  0.2518 -0.3318
   10SLM     O4 3698   3.453   6.930   0.268  0.6531 -0.1004 -0.2573
   10SLM     H5 3699   3.608   7.050   0.096 -3.5000 -1.6387 -0.2699
   10SLM     C6 3700   3.687   7.088   0.291 -0.5277  0.1907  0.0218
   10SLM     H7 3701   3.649   7.144   0.377 -2.0532  0.3946 -0.7346
   10SLM     H8 3702   3.687   6.981   0.314  4.4113  0.2831  1.3908
   10SLM     H9 3703   3.787   7.123   0.264 -0.3834  0.0684  0.3978
   11SLM     O1 3704   3.561   7.248   0.174 -0.0528  0.2950  0.0295
   11SLM     C2 3705   3.544   7.293   0.050 -0.3150 -0.4455 -0.2081
   11SLM     C3 3706   3.541   7.443   0.039 -0.2107 -0.4060  0.2632
   11SLM     O4 3707   3.515   7.223  -0.043  0.2170 -0.3456 -0.4506
   11SLM     H5 3708   3.637   7.493   0.055 -2.0933  5.1012 -2.7497
   11SLM     C6 3709   3.451   7.514   0.140 -0.2961 -0.3685  0.1620
   11SLM     H7 3710   3.371   7.453   0.182 -1.4962 -0.0989 -1.6282
   11SLM     H8 3711   3.399   7.607   0.116  0.7742  1.4422  4.0897
   11SLM     H9 3712   3.513   7.545   0.224  1.2581  0.6329 -1.2949
   12SLM     O1 3713   3.485   7.479  -0.086 -0.0761 -0.6474  0.1336
   12SLM     C2 3714   3.563   7.481  -0.193 -0.2258  1.1018  0.0368
   12SLM     C3 3715   3.475   7.518  -0.311 -0.3721 -0.4695 -0.3723
   12SLM     O4 3716   3.677   7.445  -0.204 -0.5843 -0.3497  0.8101
   12SLM     H5 3717   3.423   7.608  -0.277 -0.4983 -0.5510 -0.3517
   12SLM     C6 3718   3.552   7.551  -0.438 -0.3160 -0.4002 -0.3221
   12SLM     H7 3719   3.480   7.564  -0.518 -2.7641 -2.5738  1.3345
   12SLM     H8 3720   3.611   7.643  -0.444  1.5451 -1.5054  0.1250
   12SLM     H9 3721   3.611   7.467  -0.477 -0.7258  1.1355 -4.7560
   13SLM     O1 3722   3.391   7.406  -0.325 -0.4787 -0.4746  0.2729
   13SLM     C2 3723   3.270   7.432  -0.371  0.0794 -0.0818 -1.0022
   13SLM     C3 3724   3.198   7.300  -0.391 -0.1484 -0.0488 -0.4034
   13SLM     O4 3725   3.232   7.541  -0.403  0.2509  0.1096 -0.5547
   13SLM     H5 3726   3.280   7.234  -0.417 -1.4383 -2.1341  0.6050
   13SLM     C6 3727   3.150   7.233  -0.264 -0.0868 -0.2082 -0.4623
   13SLM     H7 3728   3.082   7.151  -0.290 -0.6385 -0.1792  0.7770
   13SLM     H8 3729   3.225   7.184  -0.202  0.1950  2.5140  1.5623
   13SLM     H9 3730   3.091   7.296  -0.196 -0.4973 -3.0862  2.0415
   14SLM     O1 3731   3.091   7.301  -0.483 -0.6309 -0.2723  0.1458
   14SLM     C2 3732   3.130   7.331  -0.606 -0.2645 -0.8702  0.1143
   14SLM     C3 3733   3.010   7.353  -0.696  0.1883  0.1456 -0.2500
   14SLM     O4 3734   3.241   7.347  -0.648 -0.2983  0.1326  0.3806
   14SLM     H5 3735   2.916   7.313  -0.658  0.7281  1.4064  2.7213
   14SLM     C6 3736   3.019   7.289  -0.833  0.5506  0.5159 -0.4005
   14SLM     H7 3737   3.041   7.185  -0.812 -0.4195  0.3384 -0.2061
   14SLM     H8 3738   3.091   7.321  -0.909 -0.0618 -2.0786 -2.2002
   14SLM     H9 3739   2.913   7.294  -0.858 -1.7946  0.1013  6.9922
   15SLM     O1 3740   2.989   7.490  -0.723  0.4546  0.2632  0.1396
   15SLM     C2 3741   2.891   7.545  -0.653  0.4039 -0.4349  0.6287
   15SLM     C3 3742   2.888   7.693  -0.685 -0.2193 -0.7108 -0.6397
   15SLM     O4 3743   2.823   7.492  -0.569 -0.3148 -0.2582  0.1628
   15SLM     H5 3744   2.893   7.746  -0.590  0.2199  0.0845 -1.1033
   15SLM     C6 3745   3.005   7.750  -0.762 -0.3839  0.7576  0.1593
   15SLM     H7 3746   3.006   7.857  -0.780 -2.8000  0.6094 -1.2814
   15SLM     H8 3747   3.096   7.710  -0.716  0.3258  0.2496 -1.6009
   15SLM     H9 3748   2.996   7.703  -0.860 -1.7163  0.7982  0.2433
   16SLM     O1 3749   2.771   7.709  -0.763  0.1989  0.5643 -1.0159
   16SLM     C2 3750   2.673   7.781  -0.710  0.3605  0.7462 -0.9610
   16SLM     C3 3751   2.570   7.792  -0.819 -0.6129 -0.3234 -0.1686
   16SLM     O4 3752   2.656   7.825  -0.599 -0.2166 -0.7550 -0.4302
   16SLM     H5 3753   2.601   7.739  -0.910  2.9601  0.1522  0.6365
   16SLM     C6 3754   2.435   7.735  -0.777 -0.3419 -0.3189  0.7237
   16SLM     H7 3755   2.426   7.629  -0.754 -1.0784 -0.0224  1.8797
   16SLM     H8 3756   2.408   7.792  -0.688 -0.7217 -3.0728  2.4708
   16SLM     H9 3757   2.374   7.760  -0.864  2.0077  0.1894 -0.8699
   17SLM     O1 3758   2.553   7.931  -0.825  0.2540 -0.2296 -0.5811
   17SLM     C2 3759   2.619   8.009  -0.909 -0.1501  0.2779 -0.4314
   17SLM     C3 3760   2.573   8.151  -0.884  0.0255  0.2863 -0.1449
   17SLM     O4 3761   2.716   7.975  -0.971 -0.2113 -0.3836 -0.1627
   17SLM     H5 3762   2.546   8.148  -0.779 -1.6615  0.1172 -0.5499
   17SLM     C6 3763   2.438   8.168  -0.952  0.2310  0.5606 -0.4915
   17SLM     H7 3764   2.418   8.203  -1.053 -1.1355  1.8480  0.1797
   17SLM     H8 3765   2.398   8.261  -0.910 -0.9671  0.7582 -1.9859
   17SLM     H9 3766   2.356   8.097  -0.944 -0.5366  1.0120 -3.3943
   18SLM     O1 3767   2.658   8.261  -0.909  0.4374 -0.0063 -0.0427
   18SLM     C2 3768   2.765   8.264  -0.832  0.8519 -0.5475 -0.5931
   18SLM     C3 3769   2.835   8.397  -0.850  0.5719 -0.2284  0.6426
   18SLM     O4 3770   2.787   8.185  -0.745 -0.4197 -0.2215  0.0467
   18SLM     H5 3771   2.792   8.443  -0.939 -0.8234 -1.9044  0.3928
   18SLM     C6 3772   2.822   8.473  -0.719 -0.5615  0.9295 -0.1143
   18SLM     H7 3773   2.888   8.414  -0.655 -3.6715  0.1590  2.6953
   18SLM     H8 3774   2.865   8.573  -0.723  1.8842 -0.0038  0.5665
   18SLM     H9 3775   2.728   8.463  -0.664 -0.1840  1.5071  0.6619
   19SLM     O1 3776   2.961   8.405  -0.913 -0.0394 -0.1455 -0.5961
   19SLM     C2 3777   3.050   8.308  -0.909 -0.4112 -0.4898 -0.5729
   19SLM     C3 3778   3.179   8.345  -0.979 -0.0822 -0.1383  0.2071
   19SLM     O4 3779   3.049   8.207  -0.844 -0.6370 -0.2606 -0.2145
   19SLM     H5 3780   3.165   8.453  -0.992 -0.9409 -0.5087 -2.4403
   19SLM     C6 3781   3.194   8.290  -1.119  0.7770  0.2142  0.1550
   19SLM     H7 3782   3.274   8.327  -1.183 -1.9500  1.1147 -2.9974
   19SLM     H8 3783   3.102   8.293  -1.179  1.8149  2.8450 -1.4702
   19SLM     H9 3784   3.216   8.183  -1.110  2.4367  0.2118 -2.7351
   20SLM     O1 3785   3.297   8.351  -0.902  0.2576  0.4111 -0.3512
   20SLM     C2 3786   3.304   8.424  -0.792 -0.3472  0.0242 -0.0480
   20SLM     C3 3787   3.436   8.417  -0.719 -0.0551 -0.1291 -0.5853
   20SLM     O4 3788   3.218   8.495  -0.747 -0.3783 -0.2158  0.2731
   20SLM     H5 3789   3.422   8.401  -0.612 -1.6401  1.9136 -0.4188
   20SLM     C6 3790   3.518   8.544  -0.733  0.1763 -0.1648  0.3722
   20SLM     H7 3791   3.540   8.556  -0.839 -0.0956  2.2766  0.5295
   20SLM     H8 3792   3.603   8.561  -0.666  1.1251  1.1505 -1.0804
   20SLM     H9 3793   3.455   8.629  -0.709  0.5801 -0.8490  4.5644
   21SLM     O1 3794   3.523   8.315  -0.764  0.3850 -0.1928  0.3931
   21SLM     C2 3795   3.492   8.189  -0.740 -0.3128 -0.2752 -0.8668
   21SLM     C3 3796   3.596   8.093  -0.792  0.0779  0.1846 -0.9371
   21SLM     O4 3797   3.396   8.160  -0.673  0.0886 -0.0695 -0.1906
   21SLM     H5 3798   3.599   8.105  -0.900 -0.9901  1.2638 -0.8693
   21SLM     C6 3799   3.736   8.132  -0.747 -0.1749  0.2150 -0.1518
   21SLM     H7 3800   3.810   8.066  -0.794 -2.2898 -0.5954 -2.6223
   21SLM     H8 3801   3.756   8.230  -0.791 -0.4079  1.2393  1.9014
   21SLM     H9 3802   3.737   8.136  -0.638 -0.1242 -0.5916 -0.1183
   22SLM     O1 3803   3.568   7.961  -0.751  0.6916  0.2936 -0.1197
   22SLM     C2 3804   3.529   7.884  -0.851  0.6011  0.0267  0.1188
   22SLM     C3 3805   3.500   7.745  -0.798  0.1014  0.1664  0.2027
   22SLM     O4 3806   3.532   7.907  -0.969 -0.4854 -0.5575 -0.0382
   22SLM     H5 3807   3.506   7.730  -0.690 -2.5097 -2.5791  0.1133
   22SLM     C6 3808   3.358   7.697  -0.824  0.0097  0.4954  0.0802
   22SLM     H7 3809   3.332   7.596  -0.790 -1.5081  1.7593  3.0235
   22SLM     H8 3810   3.297   7.759  -0.759  0.4932  0.4444  0.5935
   22SLM     H9 3811   3.327   7.693  -0.929  0.2745 -2.5685  0.0285
   23SLM     O1 3812   3.581   7.644  -0.852  0.0769 -0.0832  0.6259
   23SLM     C2 3813   3.696   7.618  -0.794  0.0692 -0.5571  0.4333
   23SLM     C3 3814   3.763   7.503  -0.866 -0.1859 -0.4330 -0.0023
   23SLM     O4 3815   3.738   7.681  -0.700 -0.5483  0.1068  0.2672
   23SLM     H5 3816   3.801   7.454  -0.776 -0.7880 -0.8969  0.0110
   23SLM     C6 3817   3.886   7.540  -0.947 -0.7036 -0.2745 -0.7253
   23SLM     H7 3818   3.963   7.463  -0.952 -2.3880 -2.2727  1.6529
   23SLM     H8 3819   3.941   7.622  -0.900 -3.8212  2.1736 -0.9966
   23SLM     H9 3820   3.846   7.564  -1.046 -4.1954  5.2815  1.5408
   24SLM     O1 3821   3.700   7.414  -0.956 -0.7269 -0.6527  0.5832
   24SLM     C2 3822   3.585   7.354  -0.933 -1.5001  0.5216 -0.1098
   24SLM     C3 3823   3.512   7.313  -1.058  0.3650 -0.0920 -1.0352
   24SLM     O4 3824   3.529   7.347  -0.826 -0.8367  0.0151  0.2163
   24SLM     H5 3825   3.550   7.213  -1.080  1.8298 -0.1887  1.6045
   24SLM     C6 3826   3.360   7.311  -1.047  0.4135  0.4057 -0.2660
   24SLM     H7 3827   3.315   7.278  -1.140  3.0186  2.0545 -2.2518
   24SLM     H8 3828   3.322   7.263  -0.956 -1.3803  0.6492 -0.8550
   24SLM     H9 3829   3.337   7.418  -1.047  0.9683  0.5367  0.3836
   25SLM     O1 3830   3.523   7.415  -1.155  0.3329  0.8380 -0.0753
   25SLM     C2 3831   3.595   7.396  -1.264 -0.3737 -0.0775 -0.3963
   25SLM     C3 3832   3.579   7.516  -1.355  0.3980  0.1252 -0.2730
   25SLM     O4 3833   3.674   7.306  -1.272 -0.6599 -0.3232 -0.4600
   25SLM     H5 3834   3.671   7.555  -1.310  0.2479 -1.2138  1.2681
   25SLM     C6 3835   3.608   7.492  -1.502  0.2234 -0.2284 -0.2495
   25SLM     H7 3836   3.649   7.580  -1.553  1.5212  0.0288  1.1642
   25SLM     H8 3837   3.670   7.405  -1.526  1.2951  1.0042 -2.2710
   25SLM     H9 3838   3.517   7.472  -1.559  0.1723  1.3407 -0.7512
   26SLM     O1 3839   3.472   7.604  -1.331  0.2916 -0.1742  0.3570
   26SLM     C2 3840   3.500   7.731  -1.307 -0.0211 -0.0067 -0.1501
   26SLM     C3 3841   3.381   7.822  -1.328  0.0817  0.1143 -0.2086
   26SLM     O4 3842   3.608   7.764  -1.265  0.0017  0.1501 -0.3293
   26SLM     H5 3843   3.363   7.808  -1.435  1.4297  0.0566 -0.4526
   26SLM     C6 3844   3.419   7.969  -1.315  0.2319  0.1551 -1.0523
   26SLM     H7 3845   3.337   8.029  -1.355  1.1788  0.8611 -2.0222
   26SLM     H8 3846   3.510   7.990  -1.372  1.1905 -1.5990 -0.2708
   26SLM     H9 3847   3.437   7.995  -1.211  0.8821 -2.4182 -0.4437
   27SLM     O1 3848   3.269   7.793  -1.249  0.6204 -0.1012  0.4832
   27SLM     C2 3849   3.183   7.700  -1.287  0.3166  0.3588  0.0261
   27SLM     C3 3850   3.067   7.687  -1.191 -0.1855 -0.8695 -0.7243
   27SLM     O4 3851   3.192   7.633  -1.386  0.0929  0.4730 -0.0715
   27SLM     H5 3852   3.102   7.661  -1.091 -1.0935  0.0939 -0.1400
   27SLM     C6 3853   2.989   7.817  -1.185  0.3736 -0.5307 -0.6763
   27SLM     H7 3854   2.917   7.791  -1.107  0.9565  2.2746  0.9170
   27SLM     H8 3855   3.043   7.902  -1.144 -0.7709 -0.3402  0.4932
   27SLM     H9 3856   2.934   7.840  -1.277 -2.6219 -0.0508  1.1023
   28SLM     O1 3857   2.970   7.586  -1.199 -0.5147 -0.6763  0.5528
   28SLM     C2 3858   3.005   7.462  -1.228  0.0895 -0.2899 -0.4315
   28SLM     C3 3859   2.881   7.382  -1.263 -0.0935 -0.1153 -0.1795
   28SLM     O4 3860   3.112   7.411  -1.209  0.0773 -0.0673  0.2370
   28SLM     H5 3861   2.788   7.407  -1.212 -1.0659  0.6698 -2.2348
   28SLM     C6 3862   2.890   7.232  -1.240 -0.9706 -0.1883 -0.2784
   28SLM     H7 3863   2.812   7.180  -1.295 -2.7101  3.0696 -1.1815
   28SLM     H8 3864   2.876   7.203  -1.135 -0.5022 -3.9525 -1.1128
   28SLM     H9 3865   2.986   7.189  -1.269 -0.0766  2.4171 -1.4976
   29SLM     O1 3866   2.863   7.416  -1.398 -0.3150 -0.9818 -0.3732
   29SLM     C2 3867   2.777   7.512  -1.427  0.0773 -0.3162  0.6327
   29SLM     C3 3868   2.767   7.519  -1.578  0.1775 -0.5945  0.6136
   29SLM     O4 3869   2.728   7.589  -1.349 -0.6140 -0.5687  0.4474
   29SLM     H5 3870   2.777   7.415  -1.610 -0.2852 -0.5960  0.4649
   29SLM     C6 3871   2.866   7.621  -1.631  0.0644 -0.5735  0.4430
   29SLM     H7 3872   2.959   7.637  -1.576 -0.1087  3.8723 -0.1859
   29SLM     H8 3873   2.819   7.719  -1.617 -2.0574 -1.1129 -2.1924
   29SLM     H9 3874   2.878   7.603  -1.738  3.7371  1.3868  0.3627
   30SLM     O1 3875   2.648   7.574  -1.630  0.3797 -0.3345  0.4274
   30SLM     C2 3876   2.531   7.530  -1.588  0.3057 -1.0628 -0.5173
   30SLM     C3 3877   2.420   7.597  -1.667  0.1589 -0.3547  0.2824
   30SLM     O4 3878   2.518   7.442  -1.508 -0.2353 -0.4933  0.0361
   30SLM     H5 3879   2.334   7.529  -1.668  2.3165 -3.2488 -0.4384
   30SLM     C6 3880   2.391   7.727  -1.593  0.3754 -0.3900  0.4313
   30SLM     H7 3881   2.480   7.789  -1.597  1.0241 -1.3207 -0.0252
   30SLM     H8 3882   2.325   7.788  -1.655 -2.0533 -2.0195  1.2667
   30SLM     H9 3883   2.373   7.715  -1.486  0.3086  2.5486  0.8335
   31SLM     O1 3884   2.464   7.622  -1.798  0.0427 -0.3641  0.2407
   31SLM     C2 3885   2.380   7.591  -1.895 -0.2160  0.4239  0.2104
   31SLM     C3 3886   2.455   7.643  -2.015  0.3950 -0.2834  0.2783
   31SLM     O4 3887   2.285   7.519  -1.881 -0.3559  0.5283 -0.1766
   31SLM     H5 3888   2.511   7.736  -1.998  0.2479 -0.3365  1.0867
   31SLM     C6 3889   2.548   7.531  -2.059  0.4877 -0.2569  0.4055
   31SLM     H7 3890   2.624   7.555  -2.133 -1.5492 -0.4754 -1.8772
   31SLM     H8 3891   2.591   7.483  -1.971  1.9006  0.8874  0.3626
   31SLM     H9 3892   2.493   7.458  -2.120  2.4083 -3.3132  2.0863
   32SLM     O1 3893   2.375   7.669  -2.129  0.2379  0.0049  0.4531
   32SLM     C2 3894   2.300   7.777  -2.140 -0.1743 -0.2174  1.0024
   32SLM     C3 3895   2.218   7.779  -2.267  0.9227  0.5414  0.2901
   32SLM     O4 3896   2.307   7.863  -2.057  1.3048  0.0107  0.6691
   32SLM     H5 3897   2.135   7.710  -2.250  0.7861 -0.3401 -3.1064
   32SLM     C6 3898   2.156   7.915  -2.292 -0.4455 -0.1875 -0.4244
   32SLM     H7 3899   2.109   7.939  -2.387 -1.3417  0.6208  0.2001
   32SLM     H8 3900   2.089   7.946  -2.211  1.9003  1.4561  1.0336
   32SLM     H9 3901   2.235   7.990  -2.308 -1.3059  0.1818 -3.4098
   33SLM     O1 3902   2.303   7.754  -2.377  0.6948 -0.1931  0.2745
   33SLM     C2 3903   2.298   7.634  -2.433 -0.1344 -0.1081  0.1592
   33SLM     C3 3904   2.395   7.634  -2.548  0.6793 -0.1425  0.8390
   33SLM     O4 3905   2.220   7.550  -2.398  0.0926 -0.3774  0.0162
   33SLM     H5 3906   2.479   7.701  -2.528 -0.9995  1.7185  2.0082
   33SLM     C6 3907   2.332   7.684  -2.677  0.4842  0.3952  1.1412
   33SLM     H7 3908   2.236   7.636  -2.700  0.8391 -0.6799  1.8056
   33SLM     H8 3909   2.399   7.676  -2.763 -0.2251 -0.0924  0.6260
   33SLM     H9 3910   2.304   7.789  -2.671 -3.4268 -0.4273 -0.1753
   34SLM     O1 3911   2.444   7.504  -2.575  0.1524 -0.1281 -0.2382
   34SLM     C2 3912   2.507   7.439  -2.479  0.3991  0.0603 -0.2716
   34SLM     C3 3913   2.539   7.296  -2.515  0.3113 -0.0049 -0.0857
   34SLM     O4 3914   2.546   7.490  -2.378 -0.6319  0.0850  0.1260
   34SLM     H5 3915   2.449   7.268  -2.571  0.5541  1.8325 -1.5046
   34SLM     C6 3916   2.642   7.300  -2.626 -0.1226 -1.1586 -0.5612
   34SLM     H7 3917   2.600   7.335  -2.720 -0.8321 -1.3316 -0.3135
   34SLM     H8 3918   2.734   7.359  -2.614  0.4811 -2.2281  0.2104
   34SLM     H9 3919   2.672   7.197  -2.645  3.0743 -0.8121  1.6488
   35SLM     O1 3920   2.575   7.219  -2.403 -0.0581  0.2412  0.2017
   35SLM     C2 3921   2.485   7.168  -2.319 -0.1749 -0.3881 -0.2971
   35SLM     C3 3922   2.559   7.088  -2.215 -0.3522  0.5154  0.5406
   35SLM     O4 3923   2.370   7.202  -2.313  0.0068  0.1602  0.1855
   35SLM     H5 3924   2.599   7.007  -2.277 -3.3684  1.9417 -3.6743
   35SLM     C6 3925   2.469   7.037  -2.104 -0.0269 -0.6449  0.2824
   35SLM     H7 3926   2.525   6.969  -2.039  0.1722  1.2012  2.1540
   35SLM     H8 3927   2.379   6.985  -2.140 -1.7106 -0.3253  3.6768
   35SLM     H9 3928   2.419   7.114  -2.045 -1.6701 -0.1143 -1.6889
   36SLM     O1 3929   2.642   7.169  -2.135  0.1700  0.0600  0.4677
   36SLM     C2 3930   2.766   7.185  -2.179  0.1332 -0.0014  0.3423
   36SLM     C3 3931   2.839   7.287  -2.096 -0.2562  0.0702  0.5990
   36SLM     O4 3932   2.802   7.130  -2.280  0.3080  0.4690  0.1430
   36SLM     H5 3933   2.778   7.375  -2.073  3.6934  2.6488  2.4248
   36SLM     C6 3934   2.893   7.223  -1.969  0.0600 -0.0012  0.4300
   36SLM     H7 3935   2.806   7.207  -1.905 -0.2277 -1.7516 -0.3452
   36SLM     H8 3936   2.950   7.130  -1.973  3.6334  2.0449 -0.6662
   36SLM     H9 3937   2.970   7.285  -1.922  2.4189  0.0613 -3.1113
   37SLM     O1 3938   2.948   7.333  -2.173 -0.0644 -0.0079  0.8217
   37SLM     C2 3939   2.972   7.463  -2.182  1.1344 -0.2472  0.4116
   37SLM     C3 3940   3.076   7.485  -2.290  0.7970  0.5238  0.2383
   37SLM     O4 3941   2.936   7.534  -2.093  0.1960  0.1959 -0.3088
   37SLM     H5 3942   3.136   7.574  -2.266  2.3025 -0.4189  0.0967
   37SLM     C6 3943   3.002   7.495  -2.421 -0.3444  0.1637  0.8389
   37SLM     H7 3944   2.932   7.578  -2.405 -1.0644 -0.3892  0.6018
   37SLM     H8 3945   2.963   7.400  -2.458  3.1879 -0.8449 -0.6823
   37SLM     H9 3946   3.064   7.538  -2.500  1.9750 -2.0542  1.3358
   38SLM     O1 3947   3.168   7.380  -2.309 -0.0029 -0.1786  0.1661
   38SLM     C2 3948   3.239   7.329  -2.210 -0.6436 -0.7492  0.3399
   38SLM     C3 3949   3.296   7.195  -2.250 -0.1195 -0.4373  0.0244
   38SLM     O4 3950   3.278   7.398  -2.119  0.3430  0.3247 -0.8583
   38SLM     H5 3951   3.226   7.112  -2.266 -0.6976 -1.4424  5.5418
   38SLM     C6 3952   3.376   7.220  -2.376  0.3299 -0.4882  0.2969
   38SLM     H7 3953   3.317   7.244  -2.465  0.5431 -0.1484  0.2439
   38SLM     H8 3954   3.430   7.315  -2.369  1.6396 -1.3174  2.4450
   38SLM     H9 3955   3.447   7.140  -2.398  0.5338 -0.5326  1.1032
   39SLM     O1 3956   3.398   7.154  -2.162  0.1109 -0.1562 -0.1115
   39SLM     C2 3957   3.350   7.110  -2.047 -0.4973 -0.5528 -0.5138
   39SLM     C3 3958   3.467   7.079  -1.956 -0.8697 -0.5278 -0.0236
   39SLM     O4 3959   3.234   7.101  -2.016 -0.4783 -0.3757 -0.3914
   39SLM     H5 3960   3.534   7.164  -1.963 -1.7279  0.1322 -0.3964
   39SLM     C6 3961   3.442   7.060  -1.807  0.2627  0.4929  0.3135
   39SLM     H7 3962   3.411   6.956  -1.793  0.3528  0.6813  2.0294
   39SLM     H8 3963   3.528   7.085  -1.746 -0.0198  4.3324 -0.6381
   39SLM     H9 3964   3.352   7.113  -1.776 -1.3659 -2.4919  1.1507
   40SLM     O1 3965   3.535   6.962  -1.997  0.3860  0.1620  0.0473
   40SLM     C2 3966   3.666   6.974  -2.011  0.3224  0.2590 -0.4657
   40SLM     C3 3967   3.742   6.844  -2.016  0.3890  0.2714  0.1216
   40SLM     O4 3968   3.718   7.081  -2.030  0.4323  0.2156 -0.4059
   40SLM     H5 3969   3.790   6.840  -1.918 -1.6233 -0.9905  1.1144
   40SLM     C6 3970   3.845   6.834  -2.128  0.4761 -0.6554  0.2754
   40SLM     H7 3971   3.807   6.830  -2.230  2.4051  0.0291 -0.5242
   40SLM     H8 3972   3.907   6.746  -2.110 -2.3266 -2.7268  0.4831
   40SLM     H9 3973   3.918   6.912  -2.151  0.3549 -0.5158  0.3635
   41SLM     O1 3974   3.665   6.730  -2.047  0.5584  0.2941 -0.4006
   41SLM     C2 3975   3.590   6.689  -1.946  0.8256 -0.0870 -0.3597
   41SLM     C3 3976   3.517   6.561  -1.980 -0.0294  0.1961  0.3898
   41SLM     O4 3977   3.584   6.737  -1.836  0.5498 -0.3375 -0.2649
   41SLM     H5 3978   3.466   6.589  -2.072  1.6834  1.8671 -0.1158
   41SLM     C6 3979   3.611   6.446  -2.011 -0.9580 -0.4016 -0.2423
   41SLM     H7 3980   3.644   6.391  -1.922 -4.8023 -1.5293  0.6848
   41SLM     H8 3981   3.552   6.373  -2.068 -1.1757 -0.2433 -0.2218
   41SLM     H9 3982   3.693   6.493  -2.065 -1.2716 -2.1394 -2.4087
   42SLM     O1 3983   3.425   6.537  -1.876  0.1020  1.1341  0.7300
   42SLM     C2 3984   3.299   6.567  -1.905 -0.1142 -0.1664  0.2616
   42SLM     C3 3985   3.210   6.525  -1.790  0.0741 -0.2844  0.3645
   42SLM     O4 3986   3.253   6.616  -2.004 -0.3644 -0.0337  0.4413
   42SLM     H5 3987   3.278   6.508  -1.706 -0.8986  0.0994  1.2530
   42SLM     C6 3988   3.132   6.404  -1.836 -0.3659  0.4771 -0.9334
   42SLM     H7 3989   3.177   6.319  -1.785 -1.9436 -0.3310 -0.8340
   42SLM     H8 3990   3.135   6.387  -1.944 -0.5624  0.8414 -0.9973
   42SLM     H9 3991   3.026   6.418  -1.813  0.1269  2.1115  0.5129
   43SLM     O1 3992   3.110   6.610  -1.737  0.2053  0.2067 -0.1712
   43SLM     C2 3993   3.124   6.741  -1.725  0.2474  0.2428 -0.5888
   43SLM     C3 3994   3.001   6.809  -1.671  0.2550  0.1500 -0.4538
   43SLM     O4 3995   3.225   6.802  -1.750 -0.0002  0.8294 -0.1730
   43SLM     H5 3996   2.980   6.769  -1.571 -1.0648  1.4364 -0.1810
   43SLM     C6 3997   3.010   6.957  -1.639  0.3420  0.1993 -0.7037
   43SLM     H7 3998   3.082   6.968  -1.558 -0.6322  0.3613  0.1516
   43SLM     H8 3999   3.019   7.029  -1.721  2.8109  0.2804 -0.4396
   43SLM     H9 4000   2.918   6.987  -1.588  1.9570  0.4381  2.2584
   44SLM     O1 4001   2.891   6.768  -1.750 -0.2321 -0.1059  0.3479
   44SLM     C2 4002   2.819   6.663  -1.712 -0.5556  0.2133  0.6414
   44SLM     C3 4003   2.705   6.637  -1.808 -1.0402 -0.2997  1.3505
   44SLM     O4 4004   2.829   6.603  -1.609  1.7219  0.0358  0.3803
   44SLM     H5 4005   2.752   6.606  -1.901 -4.3035  0.7227 -0.8206
   44SLM     C6 4006   2.619   6.760  -1.832  0.4559  0.5487  0.1840
   44SLM     H7 4007   2.683   6.849  -1.823  1.2097 -0.1033  1.5977
   44SLM     H8 4008   2.542   6.770  -1.756  0.9597  0.0649  0.7709
   44SLM     H9 4009   2.570   6.751  -1.930 -3.6193  1.0068  1.9739
   45SLM     O1 4010   2.617   6.540  -1.757 -0.9558 -0.5046  1.1059
   45SLM     C2 4011   2.654   6.413  -1.767 -0.0646 -0.1504 -0.3599
   45SLM     C3 4012   2.545   6.329  -1.704 -0.1931  0.1557 -0.1681
   45SLM     O4 4013   2.756   6.377  -1.819  0.5479  0.3142  0.4883
   45SLM     H5 4014   2.450   6.369  -1.740  1.3389 -0.0001 -5.2582
   45SLM     C6 4015   2.539   6.361  -1.556  0.7052 -0.0370 -0.0844
   45SLM     H7 4016   2.619   6.328  -1.489 -2.0052  0.1379  3.5387
   45SLM     H8 4017   2.450   6.310  -1.519 -0.3634  1.9759  0.2470
   45SLM     H9 4018   2.517   6.467  -1.549 -1.4655 -0.1879 -2.9170
   46SLM     O1 4019   2.582   6.195  -1.728 -0.0853  0.1540  0.0043
   46SLM     C2 4020   2.493   6.132  -1.802 -0.2531  0.4966 -0.0894
   46SLM     C3 4021   2.553   5.998  -1.839 -0.6632  0.1730  0.3885
   46SLM     O4 4022   2.383   6.165  -1.839 -0.5747 -1.0437 -0.5964
   46SLM     H5 4023   2.629   5.980  -1.762  1.8672  0.0712 -2.0026
   46SLM     C6 4024   2.628   6.018  -1.970 -0.3719  0.0569  0.5370
   46SLM     H7 4025   2.566   6.085  -2.030  0.7755 -1.2012 -2.1663
   46SLM     H8 4026   2.633   5.925  -2.027  0.9630  1.2065 -1.2959
   46SLM     H9 4027   2.714   6.085  -1.965 -1.0922  1.1029 -0.6720
   47SLM     O1 4028   2.459   5.893  -1.833 -0.5152  0.0230  0.0849
   47SLM     C2 4029   2.402   5.860  -1.719  0.6370 -0.5455  0.5098
   47SLM     C3 4030   2.349   5.718  -1.717  0.1274 -0.3625  0.0190
   47SLM     O4 4031   2.402   5.936  -1.626 -0.0820 -0.6889  0.6291
   47SLM     H5 4032   2.416   5.661  -1.781 -0.6450 -0.9315 -0.3009
   47SLM     C6 4033   2.209   5.715  -1.776  0.2736  0.3097 -0.3791
   47SLM     H7 4034   2.154   5.792  -1.722 -0.1803 -0.4371  0.2452
   47SLM     H8 4035   2.148   5.626  -1.760 -0.2865  1.1419  2.5952
   47SLM     H9 4036   2.212   5.740  -1.883 -1.2759  0.7099 -0.3602
   48SLM     O1 4037   2.346   5.649  -1.595 -0.2542  0.0884  0.2707
   48SLM     C2 4038   2.456   5.655  -1.521  0.1529 -0.9094 -0.2290
   48SLM     C3 4039   2.437   5.609  -1.378 -0.2912 -0.2683 -0.0773
   48SLM     O4 4040   2.567   5.683  -1.557  0.3519  0.2912  1.2089
   48SLM     H5 4041   2.477   5.508  -1.376 -1.1190 -0.5983  0.9327
   48SLM     C6 4042   2.522   5.687  -1.280 -0.5475 -0.9809  0.7164
   48SLM     H7 4043   2.627   5.677  -1.307 -0.9587 -0.1714 -1.3303
   48SLM     H8 4044   2.498   5.787  -1.244 -1.2672  0.7644 -3.9882
   48SLM     H9 4045   2.514   5.626  -1.189  0.5808  1.5902  2.6615
   49SLM     O1 4046   2.303   5.631  -1.341 -0.0630  0.9003  0.0788
   49SLM     C2 4047   2.213   5.537  -1.363 -0.2260  1.1651 -0.4122
   49SLM     C3 4048   2.094   5.588  -1.285 -0.5599  0.1295 -0.2205
   49SLM     O4 4049   2.229   5.438  -1.429  0.4470  0.7965  0.2849
   49SLM     H5 4050   2.118   5.621  -1.184 -0.6952 -0.3290 -0.0365
   49SLM     C6 4051   2.013   5.691  -1.362 -1.0360  0.4054  0.6452
   49SLM     H7 4052   2.075   5.781  -1.362 -0.9729  0.4293  2.7557
   49SLM     H8 4053   1.986   5.658  -1.462  0.9386  0.5194  0.0422
   49SLM     H9 4054   1.921   5.723  -1.311 -0.2758  1.5992  1.3223
   50SLM     O1 4055   1.992   5.491  -1.289 -0.4998  0.0118  0.7980
   50SLM     C2 4056   1.983   5.391  -1.204 -0.2519 -0.6876  0.0089
   50SLM     C3 4057   1.859   5.310  -1.234 -0.5739 -0.0613 -0.3515
   50SLM     O4 4058   2.060   5.380  -1.112  0.2139  0.7307 -0.1921
   50SLM     H5 4059   1.783   5.388  -1.246  2.3776  3.4071  1.4694
   50SLM     C6 4060   1.874   5.234  -1.365 -1.0345  0.0436 -0.4674
   50SLM     H7 4061   1.968   5.179  -1.358 -2.0489 -1.5318  2.9900
   50SLM     H8 4062   1.783   5.173  -1.367 -0.7504 -0.5741  2.2250
   50SLM     H9 4063   1.885   5.308  -1.445  0.7930  1.8303  1.3061
   51SLM     O1 4064   1.839   5.213  -1.134  0.6070  0.1336  0.0907
   51SLM     C2 4065   1.790   5.253  -1.018  0.6892  0.5428 -0.0135
   51SLM     C3 4066   1.756   5.132  -0.933  0.4171  0.9823  0.5079
   51SLM     O4 4067   1.799   5.366  -0.980 -0.1520  0.6578 -0.1301
   51SLM     H5 4068   1.787   5.042  -0.986  3.3806  3.2963 -2.0829
   51SLM     C6 4069   1.852   5.126  -0.817  0.1114 -0.1452  0.7087
   51SLM     H7 4070   1.893   5.225  -0.795 -0.1624  1.0581 -3.3585
   51SLM     H8 4071   1.840   5.056  -0.733 -2.4676  0.1891  0.6943
   51SLM     H9 4072   1.940   5.077  -0.862  0.1836  0.7959 -0.2008
   52SLM     O1 4073   1.620   5.142  -0.895 -0.1124  1.0157 -1.2827
   52SLM     C2 4074   1.536   5.045  -0.927 -0.0147  0.4264  0.1903
   52SLM     C3 4075   1.397   5.078  -0.878 -0.1012 -0.1546  0.3505
   52SLM     O4 4076   1.577   4.940  -0.966 -0.1455  0.4728 -0.0738
   52SLM     H5 4077   1.384   5.185  -0.858 -2.2513 -0.2916 -0.0806
   52SLM     C6 4078   1.384   5.017  -0.740  0.7252 -0.2520  0.3850
   52SLM     H7 4079   1.298   5.068  -0.698 -0.2479 -2.6560  1.5462
   52SLM     H8 4080   1.467   5.027  -0.669 -1.7742 -1.8126  3.8099
   52SLM     H9 4081   1.337   4.919  -0.754 -3.2584  1.0984  2.6800
   53SLM     O1 4082   1.273   5.047  -0.939 -0.1522  0.8808 -0.0963
   53SLM     C2 4083   1.264   5.063  -1.070  0.1518  0.6172 -0.1495
   53SLM     C3 4084   1.127   5.013  -1.109  0.2292 -0.0792  0.4349
   53SLM     O4 4085   1.350   5.111  -1.138  0.0843  1.6436  0.4705
   53SLM     H5 4086   1.045   5.015  -1.036 -1.1305 -2.1743 -0.9186
   53SLM     C6 4087   1.148   4.866  -1.137 -0.8592 -0.0242 -0.7767
   53SLM     H7 4088   1.072   4.816  -1.199 -1.4795 -2.2285  1.5860
   53SLM     H8 4089   1.184   4.802  -1.056  0.9408 -0.5636 -1.9354
   53SLM     H9 4090   1.237   4.855  -1.199 -2.1465 -1.9459 -2.4219
   54SLM     O1 4091   1.097   5.074  -1.233 -0.7880 -0.2299  0.5946
   54SLM     C2 4092   1.042   5.194  -1.229  0.1948  0.2416  0.3638
   54SLM     C3 4093   1.045   5.254  -1.367  0.0961 -0.3974  0.0781
   54SLM     O4 4094   0.999   5.244  -1.128  0.1546  0.9816 -0.0150
   54SLM     H5 4095   0.967   5.209  -1.428 -2.5802  1.3477  1.9727
   54SLM     C6 4096   1.022   5.404  -1.366 -0.7073 -0.5146 -0.1079
   54SLM     H7 4097   1.031   5.452  -1.463  0.6524  2.2898  1.2766
   54SLM     H8 4098   0.920   5.424  -1.331 -0.3828  2.9441 -0.7892
   54SLM     H9 4099   1.097   5.456  -1.305 -2.6066  3.0712 -0.5409
   55SLM     O1 4100   1.176   5.247  -1.419  0.1416 -0.1088  0.1515
   55SLM     C2 4101   1.189   5.163  -1.520  0.2482 -0.8035  0.7377
   55SLM     C3 4102   1.332   5.151  -1.567 -0.0623  0.5072 -0.6124
   55SLM     O4 4103   1.097   5.110  -1.578  0.5492 -0.5187 -0.0176
   55SLM     H5 4104   1.384   5.243  -1.540  0.4544 -0.8073  3.5764
   55SLM     C6 4105   1.333   5.136  -1.718  0.8474 -0.3845 -0.5293
   55SLM     H7 4106   1.293   5.041  -1.754 -0.2704  0.4806 -1.6843
   55SLM     H8 4107   1.435   5.142  -1.758  1.6094 -0.5631  1.3054
   55SLM     H9 4108   1.279   5.213  -1.774 -1.3107 -0.7441  0.9216
   56SLM     O1 4109   1.380   5.032  -1.509 -0.2635  0.7009 -0.0451
   56SLM     C2 4110   1.498   5.029  -1.449 -0.6367 -0.3939  0.6739
   56SLM     C3 4111   1.540   4.892  -1.402  0.4197 -0.3567 -0.1283
   56SLM     O4 4112   1.572   5.122  -1.465 -0.5967 -0.3152  1.2962
   56SLM     H5 4113   1.539   4.892  -1.293 -0.3643  1.5215 -0.1036
   56SLM     C6 4114   1.458   4.776  -1.457  0.2835 -0.4191  0.2101
   56SLM     H7 4115   1.502   4.688  -1.410  2.2736  1.0647  1.3121
   56SLM     H8 4116   1.358   4.762  -1.415  1.0088 -2.2479  1.4650
   56SLM     H9 4117   1.459   4.781  -1.566  0.0628 -1.8288  0.1337
   57SLM     O1 4118   1.673   4.872  -1.447  0.7279  0.8955  0.1826
   57SLM     C2 4119   1.752   4.812  -1.360  0.5580 -0.6068 -0.6666
   57SLM     C3 4120   1.900   4.832  -1.384  0.5812  0.1110  0.0289
   57SLM     O4 4121   1.706   4.746  -1.270 -0.5668  0.6738 -0.2741
   57SLM     H5 4122   1.903   4.937  -1.414 -0.7663  0.3405  0.6189
   57SLM     C6 4123   1.978   4.804  -1.257  0.2923  0.6877  0.3380
   57SLM     H7 4124   1.981   4.699  -1.226  0.9652  0.6604  0.1879
   57SLM     H8 4125   2.081   4.836  -1.275  0.7560 -0.8992  0.0356
   57SLM     H9 4126   1.926   4.839  -1.168 -3.1816 -1.9649 -0.4180
   58SLM     O1 4127   1.940   4.751  -1.493  0.2871 -0.0661  0.0520
   58SLM     C2 4128   1.951   4.794  -1.617 -0.4700 -0.0905 -0.0262
   58SLM     C3 4129   1.967   4.678  -1.713  0.7262 -0.1165  0.1976
   58SLM     O4 4130   1.953   4.912  -1.638  0.5510  0.0082  0.5874
   58SLM     H5 4131   1.863   4.649  -1.729  0.0998  1.2983  1.4174
   58SLM     C6 4132   2.030   4.704  -1.849 -0.9081  0.2233 -0.5167
   58SLM     H7 4133   2.025   4.616  -1.913  2.9546 -1.9035  1.7094
   58SLM     H8 4134   1.974   4.780  -1.905 -0.2640  2.4617  1.6810
   58SLM     H9 4135   2.129   4.749  -1.839  0.2021 -2.3749  1.3378
   59SLM     O1 4136   2.046   4.576  -1.657  0.1529 -0.3094  0.6591
   59SLM     C2 4137   1.995   4.470  -1.597  0.4163 -0.7401  0.1311
   59SLM     C3 4138   2.109   4.374  -1.567  1.3110  0.3850  0.4124
   59SLM     O4 4139   1.882   4.458  -1.557  0.5690 -0.9467  0.5146
   59SLM     H5 4140   2.206   4.398  -1.609  2.3348  0.2750  2.5687
   59SLM     C6 4141   2.078   4.252  -1.653 -0.8718  1.1391  0.0527
   59SLM     H7 4142   2.080   4.271  -1.760 -1.6512 -1.6893 -0.5369
   59SLM     H8 4143   1.997   4.182  -1.631  0.4874 -0.0537  1.5416
   59SLM     H9 4144   2.163   4.190  -1.624  1.6439  4.0568 -0.4389
   60SLM     O1 4145   2.128   4.331  -1.434 -0.3292  0.2535  0.6306
   60SLM     C2 4146   2.127   4.416  -1.333 -0.3521  1.2051 -0.1565
   60SLM     C3 4147   2.150   4.358  -1.195 -0.9098 -0.1998 -0.6427
   60SLM     O4 4148   2.116   4.534  -1.351 -0.3494  1.1169 -0.7562
   60SLM     H5 4149   2.255   4.370  -1.168 -0.3065 -0.6981 -2.5717
   60SLM     C6 4150   2.057   4.401  -1.083 -0.5611  0.3049 -0.5475
   60SLM     H7 4151   1.980   4.327  -1.062  0.9191 -0.8549  1.1379
   60SLM     H8 4152   2.113   4.407  -0.988 -2.0808  0.0350  0.3925
   60SLM     H9 4153   2.001   4.491  -1.107  1.8898  1.5169 -2.0717
   61SLM     O1 4154   2.117   4.222  -1.211 -0.2759 -0.3643 -0.5827
   61SLM     C2 4155   2.214   4.135  -1.187 -0.1974 -0.1189 -0.0159
   61SLM     C3 4156   2.167   3.994  -1.210  0.1605 -0.3107  0.4086
   61SLM     O4 4157   2.324   4.167  -1.150 -0.1809 -0.1154 -0.0670
   61SLM     H5 4158   2.216   3.920  -1.147  4.0147  0.9256 -0.8529
   61SLM     C6 4159   2.198   3.945  -1.351  0.4312  0.5914  0.1467
   61SLM     H7 4160   2.150   3.849  -1.376 -1.8115  1.3945  1.0445
   61SLM     H8 4161   2.305   3.933  -1.366  0.8837 -1.2412  3.5969
   61SLM     H9 4162   2.163   4.012  -1.429 -3.6640 -3.5434 -2.0934
   62SLM     O1 4163   2.028   3.982  -1.191  0.1378 -0.1532  0.3421
   62SLM     C2 4164   1.982   3.971  -1.068 -0.1057 -0.2093  0.2468
   62SLM     C3 4165   1.834   3.993  -1.047 -0.1394  0.1366 -0.3335
   62SLM     O4 4166   2.051   3.945  -0.973  0.1219  1.1612  0.4764
   62SLM     H5 4167   1.780   3.898  -1.050 -1.4699  0.7592  1.5778
   62SLM     C6 4168   1.788   4.026  -0.906 -0.0135  0.0743 -0.2779
   62SLM     H7 4169   1.689   4.070  -0.914  1.7458  4.1548 -2.4344
   62SLM     H8 4170   1.777   3.940  -0.840  2.3430 -2.0367 -2.3956
   62SLM     H9 4171   1.833   4.115  -0.860 -3.9279  0.9521  2.3944
   63SLM     O1 4172   1.790   4.103  -1.122 -0.6304  0.4262  0.3745
   63SLM     C2 4173   1.727   4.074  -1.234 -0.0141 -0.3619  0.2282
   63SLM     C3 4174   1.689   4.208  -1.295 -0.0559 -0.5033 -0.0589
   63SLM     O4 4175   1.718   3.968  -1.290 -0.2515 -0.0787 -0.2801
   63SLM     H5 4176   1.787   4.238  -1.331  1.2417 -0.1653  3.3627
   63SLM     C6 4177   1.587   4.183  -1.405 -0.2243  0.4699 -0.1349
   63SLM     H7 4178   1.628   4.116  -1.481 -0.8051  1.0977 -1.0094
   63SLM     H8 4179   1.503   4.126  -1.365  0.8523 -0.5915  0.7088
   63SLM     H9 4180   1.550   4.266  -1.464  0.9711  0.1961 -1.3294
   64SLM     O1 4181   1.630   4.301  -1.207  0.7183  0.0091 -0.0731
   64SLM     C2 4182   1.672   4.426  -1.200  0.5565  0.0326  0.5301
   64SLM     C3 4183   1.602   4.513  -1.098 -0.0186 -0.2605  0.3940
   64SLM     O4 4184   1.771   4.457  -1.260  0.4878 -0.1555  0.3187
   64SLM     H5 4185   1.560   4.588  -1.165 -1.4758 -1.0975  0.3272
   64SLM     C6 4186   1.699   4.569  -0.996  0.1102  0.7825 -0.2846
   64SLM     H7 4187   1.670   4.664  -0.951 -2.5043 -0.2643  0.4141
   64SLM     H8 4188   1.799   4.591  -1.034  0.6071 -1.2593 -0.2895
   64SLM     H9 4189   1.718   4.494  -0.918  1.3313  1.0863 -0.2532
   65SLM     O1 4190   1.509   4.449  -1.013 -0.4488  0.4000  0.4332
   65SLM     C2 4191   1.382   4.451  -1.049 -0.2881  0.3437 -0.1544
   65SLM     C3 4192   1.299   4.385  -0.941 -0.1799  0.2328 -0.1361
   65SLM     O4 4193   1.350   4.511  -1.148 -0.4730 -0.1063 -0.3731
   65SLM     H5 4194   1.365   4.352  -0.861 -0.8656 -0.9866 -0.0592
   65SLM     C6 4195   1.240   4.255  -0.993 -0.4797  0.0757  0.5877
   65SLM     H7 4196   1.141   4.256  -1.041 -0.1108 -0.6959 -0.2242
   65SLM     H8 4197   1.234   4.190  -0.906 -4.1195 -0.1639  0.3458
   65SLM     H9 4198   1.305   4.206  -1.066  0.6625  0.0447  1.5960
   66SLM     O1 4199   1.196   4.470  -0.896 -0.4882 -0.1716 -0.0737
   66SLM     C2 4200   1.161   4.465  -0.769 -0.2551  0.1749  0.0062
   66SLM     C3 4201   1.051   4.567  -0.750 -0.5316 -0.0461 -0.3827
   66SLM     O4 4202   1.198   4.378  -0.696 -0.6557  0.2983  0.3677
   66SLM     H5 4203   1.005   4.594  -0.845 -3.7989  2.2594  1.6402
   66SLM     C6 4204   1.084   4.697  -0.678 -0.8535 -0.4912  0.5881
   66SLM     H7 4205   1.145   4.759  -0.745  0.2445 -2.3052 -0.1564
   66SLM     H8 4206   1.142   4.670  -0.590  0.9266 -3.0353 -1.2118
   66SLM     H9 4207   0.990   4.748  -0.656 -2.3569 -1.6711 -2.4538
   67SLM     O1 4208   0.957   4.492  -0.676 -0.3947  0.3523  0.2055
   67SLM     C2 4209   0.850   4.432  -0.726 -0.8882  1.1759  0.2570
   67SLM     C3 4210   0.776   4.378  -0.606 -0.0155 -0.5517  0.0392
   67SLM     O4 4211   0.828   4.418  -0.843  0.0262 -0.1838  0.2259
   67SLM     H5 4212   0.845   4.326  -0.539 -0.7245 -0.0412  1.1809
   67SLM     C6 4213   0.709   4.487  -0.526  0.9172  0.1563 -0.1230
   67SLM     H7 4214   0.793   4.553  -0.505  0.4654  0.0152  2.4260
   67SLM     H8 4215   0.631   4.537  -0.584 -0.3946 -3.4296 -1.7136
   67SLM     H9 4216   0.671   4.454  -0.429  2.1930 -1.4918 -0.1473
   68SLM     O1 4217   0.670   4.304  -0.662 -0.5619  0.3434 -0.1276
   68SLM     C2 4218   0.650   4.178  -0.625  0.1200  0.3346  0.2392
   68SLM     C3 4219   0.532   4.121  -0.701  0.0939  0.1993  0.3823
   68SLM     O4 4220   0.704   4.125  -0.532  0.5578  0.0655 -0.1638
   68SLM     H5 4221   0.581   4.073  -0.786  3.9434  1.8113  1.4462
   68SLM     C6 4222   0.442   4.229  -0.759 -1.2327 -0.9282  0.2972
   68SLM     H7 4223   0.496   4.301  -0.821  0.4553  0.7812  3.4979
   68SLM     H8 4224   0.363   4.280  -0.703 -1.0312  2.5795 -2.2865
   68SLM     H9 4225   0.388   4.184  -0.843  1.0240 -5.1850  0.8413
   69SLM     O1 4226   0.455   4.044  -0.613  0.0827  0.1616  0.3389
   69SLM     C2 4227   0.478   3.914  -0.618 -0.5810  0.0795 -0.9970
   69SLM     C3 4228   0.405   3.839  -0.509  0.1233  0.1663 -0.4585
   69SLM     O4 4229   0.552   3.854  -0.691  0.1473  0.0335 -0.2389
   69SLM     H5 4230   0.338   3.765  -0.555  1.2322  0.6127 -2.9494
   69SLM     C6 4231   0.503   3.765  -0.419 -0.6133 -0.2056  0.0473
   69SLM     H7 4232   0.544   3.687  -0.484 -2.8600  1.0718 -3.2037
   69SLM     H8 4233   0.577   3.828  -0.371 -1.9635 -0.4868  2.6994
   69SLM     H9 4234   0.455   3.719  -0.332  1.0459 -0.2853  0.9476
   70SLM     O1 4235   0.339   3.919  -0.413  0.0546 -0.8014  0.3199
   70SLM     C2 4236   0.210   3.938  -0.428  0.3395  0.8363 -0.2276
   70SLM     C3 4237   0.133   4.010  -0.320 -0.2448 -0.0951 -0.0176
   70SLM     O4 4238   0.150   3.885  -0.518 -0.4902  0.2911  0.6227
   70SLM     H5 4239   0.150   4.110  -0.361 -0.1890 -0.8002 -1.8168
   70SLM     C6 4240  -0.015   3.974  -0.321 -0.1794 -0.3621 -0.4215
   70SLM     H7 4241  -0.064   4.047  -0.387  0.9941 -0.1442 -1.0737
   70SLM     H8 4242  -0.038   3.868  -0.334 -3.0434  0.3910 -2.4964
   70SLM     H9 4243  -0.071   4.013  -0.236  1.4485  3.3717 -0.8376
   71SLM     O1 4244   0.202   3.976  -0.202 -0.9004 -0.3935  0.2882
   71SLM     C2 4245   0.178   4.049  -0.095 -0.1446 -0.4459  0.5037
   71SLM     C3 4246   0.262   4.001   0.021 -0.4675 -0.5928  0.6786
   71SLM     O4 4247   0.100   4.140  -0.090  0.4751  0.1186  0.0362
   71SLM     H5 4248   0.268   3.892   0.025  4.9082 -0.5317  1.5043
   71SLM     C6 4249   0.407   4.038  -0.005 -0.4752 -0.9091  0.1693
   71SLM     H7 4250   0.451   3.995  -0.095  0.1694 -0.4257  0.2541
   71SLM     H8 4251   0.428   4.145  -0.013  0.7135 -1.2782 -2.8098
   71SLM     H9 4252   0.470   3.991   0.070  0.0290 -0.5894 -0.0509
   72SLM     O1 4253   0.235   4.074   0.138 -0.6738 -0.2336  0.4089
   72SLM     C2 4254   0.178   4.003   0.234 -0.8251 -0.4891  0.1287
   72SLM     C3 4255   0.133   4.099   0.341  0.2197  0.3969 -0.2122
   72SLM     O4 4256   0.166   3.883   0.234 -0.5464 -0.5178  0.3341
   72SLM     H5 4257   0.202   4.184   0.337  3.9587 -2.4469 -2.8266
   72SLM     C6 4258  -0.002   4.157   0.304  0.0261  0.1641  0.1262
   72SLM     H7 4259  -0.081   4.082   0.304  0.3707 -0.2112  1.0565
   72SLM     H8 4260  -0.040   4.237   0.367 -4.0301 -0.9230 -0.6539
   72SLM     H9 4261  -0.002   4.196   0.202  1.2721 -1.9044 -0.7389
   73SLM     O1 4262   0.131   4.039   0.469 -0.0973  0.0353 -0.3879
   73SLM     C2 4263   0.226   4.058   0.558 -0.2637 -0.0319 -0.1945
   73SLM     C3 4264   0.194   4.013   0.698 -0.3161 -0.1724 -0.2516
   73SLM     O4 4265   0.326   4.121   0.534  0.2489 -0.5792  0.4384
   73SLM     H5 4266   0.228   4.099   0.756 -1.1714  0.5131 -0.7475
   73SLM     C6 4267   0.274   3.889   0.733  0.2797  0.1281 -0.5265
   73SLM     H7 4268   0.260   3.812   0.656 -0.1714 -0.0906 -0.2339
   73SLM     H8 4269   0.238   3.842   0.825 -2.1335  1.0567 -0.9092
   73SLM     H9 4270   0.379   3.914   0.750  0.5716 -1.4518  0.2094
   74SLM     O1 4271   0.058   4.000   0.734 -0.0435 -0.0932  0.8703
   74SLM     C2 4272  -0.028   4.096   0.704  0.0469  0.0682  1.1343
   74SLM     C3 4273  -0.160   4.024   0.689  0.1556 -0.0049  0.5225
   74SLM     O4 4274  -0.001   4.211   0.684  0.6360 -0.2538 -0.0235
   74SLM     H5 4275  -0.156   3.942   0.761 -0.5189  0.6867  1.3753
   74SLM     C6 4276  -0.186   3.989   0.544  0.1106 -0.5666  0.6648
   74SLM     H7 4277  -0.204   4.079   0.485  2.1363  1.8442  3.4625
   74SLM     H8 4278  -0.254   3.903   0.548  1.1160 -1.3993  4.7641
   74SLM     H9 4279  -0.088   3.955   0.510 -0.4545  0.6348 -2.5694
   75SLM     O1 4280  -0.263   4.115   0.719  0.1995  0.2642 -0.1185
   75SLM     C2 4281  -0.350   4.086   0.815  0.1574  0.3396 -0.1337
   75SLM     C3 4282  -0.448   4.197   0.846 -0.0269  0.2557 -0.4088
   75SLM     O4 4283  -0.341   3.985   0.879  0.6984  0.8046  0.5268
   75SLM     H5 4284  -0.488   4.234   0.752  0.7818 -0.0751 -0.8992
   75SLM     C6 4285  -0.375   4.311   0.914 -1.0651  0.2595  0.7329
   75SLM     H7 4286  -0.294   4.353   0.853 -2.4589  0.4236 -1.0912
   75SLM     H8 4287  -0.317   4.277   1.000 -3.0684 -0.7944  1.7297
   75SLM     H9 4288  -0.457   4.378   0.942  1.2348  2.7666  1.9740
   76SLM     O1 4289  -0.552   4.159   0.934  0.5140 -0.0512  0.1129
   76SLM     C2 4290  -0.650   4.090   0.879 -0.0723  0.4803  0.4733
   76SLM     C3 4291  -0.756   4.042   0.975 -0.0905 -0.5453 -0.0341
   76SLM     O4 4292  -0.668   4.078   0.760  0.2262  0.2989  0.4424
   76SLM     H5 4293  -0.717   4.050   1.077  1.0384  2.2630 -0.5765
   76SLM     C6 4294  -0.884   4.124   0.979  0.0694 -0.2719 -0.4555
   76SLM     H7 4295  -0.962   4.062   1.024  1.3526 -1.1702  0.6064
   76SLM     H8 4296  -0.856   4.216   1.029  3.1035 -1.9172  1.1910
   76SLM     H9 4297  -0.917   4.136   0.875  1.4107  0.1640 -0.8532
   77SLM     O1 4298  -0.807   3.911   0.968 -0.6998 -0.3253  0.1816
   77SLM     C2 4299  -0.748   3.801   0.924 -0.3218  0.0816 -0.3586
   77SLM     C3 4300  -0.833   3.677   0.938 -0.4461  0.1575 -0.4475
   77SLM     O4 4301  -0.637   3.798   0.879  0.1856 -0.0228  0.8498
   77SLM     H5 4302  -0.875   3.679   1.039  2.0115  0.5503  0.6360
   77SLM     C6 4303  -0.777   3.542   0.897  1.1121  0.6904 -0.1098
   77SLM     H7 4304  -0.679   3.547   0.947  0.4108  0.1715  1.3912
   77SLM     H8 4305  -0.751   3.510   0.796 -1.5442 -4.3299  0.4862
   77SLM     H9 4306  -0.831   3.452   0.929  0.5256  1.1194  0.1132
   78SLM     O1 4307  -0.944   3.708   0.856  0.1251 -0.0721 -1.3236
   78SLM     C2 4308  -1.050   3.635   0.884  0.7563 -0.4474  0.1931
   78SLM     C3 4309  -1.156   3.681   0.787  1.0102  0.1118  0.1832
   78SLM     O4 4310  -1.070   3.571   0.985 -0.9032 -0.7123 -0.2706
   78SLM     H5 4311  -1.101   3.755   0.728  0.5238 -0.1055 -0.5529
   78SLM     C6 4312  -1.262   3.770   0.851  0.5468 -0.2243 -0.1136
   78SLM     H7 4313  -1.299   3.720   0.941  2.2046  1.2076  1.4473
   78SLM     H8 4314  -1.339   3.795   0.778  0.6545 -4.7060 -2.0905
   78SLM     H9 4315  -1.214   3.855   0.900  1.9006 -0.4703 -0.9312
   79SLM     O1 4316  -1.217   3.586   0.702  0.7314  0.1941  0.2905
   79SLM     C2 4317  -1.153   3.488   0.641  0.4559  0.4348 -0.3961
   79SLM     C3 4318  -1.251   3.406   0.561  0.1450  0.4174  0.0005
   79SLM     O4 4319  -1.033   3.487   0.638  0.4644  0.3991 -0.0592
   79SLM     H5 4320  -1.338   3.470   0.579 -1.1353 -1.6404  1.6566
   79SLM     C6 4321  -1.281   3.275   0.632  1.0930  0.2832  0.1644
   79SLM     H7 4322  -1.390   3.265   0.640  1.2010  0.3062  2.0195
   79SLM     H8 4323  -1.252   3.279   0.737 -0.7088 -1.4168  0.7907
   79SLM     H9 4324  -1.259   3.178   0.587 -2.1882 -1.1726  1.3993
   80SLM     O1 4325  -1.251   3.383   0.422  0.1142 -0.1996  0.0987
   80SLM     C2 4326  -1.195   3.472   0.342  0.5094  0.0514  0.6500
   80SLM     C3 4327  -1.190   3.424   0.199  0.2048 -0.7932  0.9228
   80SLM     O4 4328  -1.136   3.571   0.377  0.6399  0.0125  0.5387
   80SLM     H5 4329  -1.287   3.457   0.161  0.7530 -0.3657 -0.1574
   80SLM     C6 4330  -1.085   3.486   0.109 -0.1342 -0.3091  0.8590
   80SLM     H7 4331  -0.987   3.440   0.126  0.1280  0.2512  0.8784
   80SLM     H8 4332  -1.102   3.474   0.001  2.4863  1.4325  0.1538
   80SLM     H9 4333  -1.102   3.593   0.119 -1.2242 -0.5985  2.4031
   81SLM     O1 4334  -1.184   3.283   0.194  0.2659 -0.7851  0.7682
   81SLM     C2 4335  -1.235   3.217   0.091  0.2314  0.0905  0.2146
   81SLM     C3 4336  -1.177   3.078   0.099  0.7219  0.2874  0.1049
   81SLM     O4 4337  -1.319   3.254   0.015 -0.1280  0.1218  0.6201
   81SLM     H5 4338  -1.123   3.068   0.194  3.0259 -2.5981 -1.3359
   81SLM     C6 4339  -1.273   2.961   0.087  0.9442  0.1321 -0.1702
   81SLM     H7 4340  -1.342   2.967   0.002  3.2547 -0.3057 -2.2087
   81SLM     H8 4341  -1.225   2.863   0.079  0.3156 -0.1735 -0.2381
   81SLM     H9 4342  -1.326   2.970   0.182  0.8036 -0.9010 -0.1417
   82SLM     O1 4343  -1.093   3.066  -0.014  0.3837 -0.2862 -0.0908
   82SLM     C2 4344  -0.963   3.073   0.004  0.3312 -0.2338  0.2836
   82SLM     C3 4345  -0.895   3.073  -0.132 -0.7255  0.2709 -0.2527
   82SLM     O4 4346  -0.917   3.097   0.112  0.3183  0.9038  0.0443
   82SLM     H5 4347  -0.794   3.066  -0.092 -1.8183  1.2130  3.0579
   82SLM     C6 4348  -0.904   3.208  -0.201  0.2359  0.4631 -0.0177
   82SLM     H7 4349  -0.896   3.297  -0.138  0.5387 -2.3685  4.3758
   82SLM     H8 4350  -1.006   3.212  -0.240  0.2439  4.8022 -0.0038
   82SLM     H9 4351  -0.831   3.198  -0.282 -0.1764  0.5885 -0.4080
   83SLM     O1 4352  -0.933   2.981  -0.231  0.1743  0.1465 -0.4896
   83SLM     C2 4353  -0.961   2.854  -0.206  0.5972  0.0523 -0.4816
   83SLM     C3 4354  -0.994   2.781  -0.334 -0.2296 -0.4607  0.0058
   83SLM     O4 4355  -0.937   2.808  -0.098 -0.9256  0.0270 -0.1307
   83SLM     H5 4356  -0.950   2.832  -0.421  0.4020 -1.3093 -0.1799
   83SLM     C6 4357  -1.143   2.759  -0.350 -0.2572 -0.1110 -0.2310
   83SLM     H7 4358  -1.196   2.810  -0.269  1.2097 -0.5691  1.0598
   83SLM     H8 4359  -1.176   2.657  -0.330  3.5106 -1.6943 -1.2258
   83SLM     H9 4360  -1.174   2.799  -0.447  1.7803 -1.7835 -1.6761
   84SLM     O1 4361  -0.932   2.654  -0.335  0.0279 -0.3354 -0.0494
   84SLM     C2 4362  -0.802   2.636  -0.346  0.0942 -0.3123  0.6847
   84SLM     C3 4363  -0.762   2.491  -0.331 -0.1719 -0.4997 -0.3460
   84SLM     O4 4364  -0.729   2.732  -0.353 -0.5226  0.1280  0.2458
   84SLM     H5 4365  -0.781   2.432  -0.421  0.2770  0.5236 -1.1360
   84SLM     C6 4366  -0.614   2.470  -0.307 -0.2323 -0.1214  0.4057
   84SLM     H7 4367  -0.566   2.493  -0.403 -0.3716 -5.1126 -1.1691
   84SLM     H8 4368  -0.590   2.525  -0.215 -1.8317  1.5094 -0.1046
   84SLM     H9 4369  -0.599   2.363  -0.289 -0.3880 -0.9201 -3.4184
   85SLM     O1 4370  -0.821   2.443  -0.212  0.3399 -0.3325 -0.0230
   85SLM     C2 4371  -0.906   2.344  -0.230  0.1324 -0.1327 -0.1379
   85SLM     C3 4372  -0.956   2.305  -0.092  0.0580 -0.1067 -0.1570
   85SLM     O4 4373  -0.957   2.315  -0.335  0.2069 -0.1851 -0.1602
   85SLM     H5 4374  -0.935   2.382  -0.017 -2.9994  0.2966  0.4317
   85SLM     C6 4375  -1.107   2.301  -0.100  0.0255  0.4359  0.1055
   85SLM     H7 4376  -1.133   2.404  -0.123 -0.7986  0.2348  0.1011
   85SLM     H8 4377  -1.178   2.239  -0.156  0.6748 -1.2519  1.0735
   85SLM     H9 4378  -1.136   2.304   0.006  1.6607  0.8365  0.5655
   86SLM     O1 4379  -0.908   2.179  -0.053 -1.0363 -0.4783  0.0047
   86SLM     C2 4380  -0.821   2.176   0.046 -1.1863  0.3113  0.1668
   86SLM     C3 4381  -0.788   2.033   0.085 -0.4492  0.3741 -0.2112
   86SLM     O4 4382  -0.779   2.277   0.094 -0.1076  0.1454 -0.3867
   86SLM     H5 4383  -0.732   1.987   0.003  0.2511  1.7413 -0.5341
   86SLM     C6 4384  -0.919   1.959   0.104 -0.1994 -0.0569 -0.1600
   86SLM     H7 4385  -0.958   1.924   0.009 -2.2537 -0.3386  0.7335
   86SLM     H8 4386  -0.985   2.029   0.155  0.8409 -0.3334  1.6685
   86SLM     H9 4387  -0.908   1.863   0.156 -1.7469 -0.1455  0.0552
   87SLM     O1 4388  -0.705   2.041   0.198  0.1999  0.0852 -0.6617
   87SLM     C2 4389  -0.649   1.929   0.242  0.7659  0.3403 -0.7151
   87SLM     C3 4390  -0.588   1.952   0.378 -0.0695  0.0664 -0.2847
   87SLM     O4 4391  -0.647   1.832   0.172  0.3580 -0.4038  0.2883
   87SLM     H5 4392  -0.659   2.008   0.439 -0.4323  1.2432 -1.7635
   87SLM     C6 4393  -0.460   2.032   0.358  0.0689  0.1714  0.9406
   87SLM     H7 4394  -0.473   2.121   0.296 -4.8642  0.1998  1.5540
   87SLM     H8 4395  -0.367   1.982   0.331  0.4838  2.0967 -1.5303
   87SLM     H9 4396  -0.431   2.081   0.451 -0.5302 -2.8912  2.8891
   88SLM     O1 4397  -0.549   1.833   0.444 -0.1980  0.0216 -0.2894
   88SLM     C2 4398  -0.638   1.743   0.482  0.0692 -0.0464  0.1894
   88SLM     C3 4399  -0.566   1.617   0.523  0.0874  0.0342  0.4075
   88SLM     O4 4400  -0.757   1.761   0.476  0.1565  0.5778  0.2630
   88SLM     H5 4401  -0.537   1.566   0.430 -1.3749 -1.3937  0.6985
   88SLM     C6 4402  -0.428   1.650   0.576  0.2207  0.6303 -0.2890
   88SLM     H7 4403  -0.353   1.670   0.499  0.5499 -0.8053 -0.3755
   88SLM     H8 4404  -0.442   1.721   0.658 -3.0467  0.0890 -0.2523
   88SLM     H9 4405  -0.387   1.574   0.644  1.5754  2.5401  1.1336
   89SLM     O1 4406  -0.640   1.543   0.617  0.1708  0.1264  0.5450
   89SLM     C2 4407  -0.675   1.419   0.586  0.5390  0.0485  0.4372
   89SLM     C3 4408  -0.755   1.364   0.702  0.2023  0.2328  0.2947
   89SLM     O4 4409  -0.640   1.367   0.484 -0.0758  0.1567  0.1698
   89SLM     H5 4410  -0.833   1.433   0.735  1.2798  2.5293 -1.5996
   89SLM     C6 4411  -0.660   1.350   0.820  0.3136 -0.4241  0.1282
   89SLM     H7 4412  -0.669   1.254   0.872 -3.8031 -0.0607  0.3938
   89SLM     H8 4413  -0.668   1.437   0.886 -1.7442 -0.9271  0.6054
   89SLM     H9 4414  -0.552   1.357   0.802  0.1667  1.6460 -0.1941
   90SLM     O1 4415  -0.803   1.238   0.662 -0.4883  0.5009  0.2646
   90SLM     C2 4416  -0.920   1.230   0.601 -0.8429 -0.4393  1.0379
   90SLM     C3 4417  -0.938   1.088   0.552  0.0647 -0.6423  1.2663
   90SLM     O4 4418  -1.001   1.317   0.586  0.1819  0.3436 -0.2113
   90SLM     H5 4419  -0.948   1.032   0.645 -3.7891  1.1301  2.1308
   90SLM     C6 4420  -1.071   1.065   0.484  0.2723  0.1508  0.5694
   90SLM     H7 4421  -1.164   1.082   0.539 -0.8902  2.1053 -1.7961
   90SLM     H8 4422  -1.073   1.135   0.400  0.4964  0.9380  1.2027
   90SLM     H9 4423  -1.085   0.963   0.448  1.4019 -0.0364  0.6258
   91SLM     O1 4424  -0.837   1.064   0.456 -0.6953 -0.0338  0.2952
   91SLM     C2 4425  -0.756   0.967   0.494 -1.1525 -0.7395 -0.5102
   91SLM     C3 4426  -0.678   0.901   0.383 -0.0019 -0.2873  0.0246
   91SLM     O4 4427  -0.717   0.953   0.607 -0.2318  0.6773 -0.6346
   91SLM     H5 4428  -0.709   0.938   0.285 -1.0482 -0.6233  0.2162
   91SLM     C6 4429  -0.529   0.928   0.398  0.0606 -0.5181 -0.1653
   91SLM     H7 4430  -0.497   0.919   0.294 -0.1114  1.4701 -0.4238
   91SLM     H8 4431  -0.510   1.025   0.444 -3.3533  0.1893  0.0185
   91SLM     H9 4432  -0.470   0.851   0.448  0.2823  0.1213  0.5767
   92SLM     O1 4433  -0.700   0.764   0.406  0.9256 -0.4727 -0.1617
   92SLM     C2 4434  -0.792   0.696   0.340  0.4587 -0.0442  0.0500
   92SLM     C3 4435  -0.773   0.549   0.370 -0.1284 -0.2067 -0.3643
   92SLM     O4 4436  -0.880   0.747   0.275  0.7368  0.1124 -0.2031
   92SLM     H5 4437  -0.665   0.532   0.373 -0.1589 -0.3494 -0.1220
   92SLM     C6 4438  -0.847   0.525   0.500 -0.2001  0.3745 -0.2944
   92SLM     H7 4439  -0.857   0.417   0.507  1.5006  0.0034 -2.6153
   92SLM     H8 4440  -0.796   0.556   0.592  0.0946  0.9311 -0.6390
   92SLM     H9 4441  -0.951   0.560   0.500 -0.6631 -0.8511  1.5547
   93SLM     O1 4442  -0.837   0.491   0.258  0.4156 -0.3431 -0.6043
   93SLM     C2 4443  -0.775   0.401   0.183  0.3254 -0.7921 -0.1524
   93SLM     C3 4444  -0.860   0.358   0.065 -0.1295 -0.2171 -0.0394
   93SLM     O4 4445  -0.663   0.362   0.197  0.3733 -0.8387 -0.6492
   93SLM     H5 4446  -0.920   0.447   0.042  2.1759  1.3276 -0.4640
   93SLM     C6 4447  -0.959   0.254   0.114  0.4867 -0.5727  0.4674
   93SLM     H7 4448  -0.907   0.162   0.140  0.0743 -0.5129  1.5291
   93SLM     H8 4449  -1.045   0.241   0.048  0.8502 -2.6296  0.3444
   93SLM     H9 4450  -1.008   0.284   0.207  0.0009  2.7498 -0.7234
   94SLM     O1 4451  -0.803   0.306  -0.053  0.4638 -0.5280  0.3812
   94SLM     C2 4452  -0.709   0.372  -0.120 -0.0229 -0.3208 -0.0983
   94SLM     C3 4453  -0.639   0.291  -0.227 -0.4317  0.0124 -0.6196
   94SLM     O4 4454  -0.686   0.484  -0.085 -0.8750  0.0857 -0.8099
   94SLM     H5 4455  -0.644   0.348  -0.321 -1.4785 -0.5904 -0.9475
   94SLM     C6 4456  -0.490   0.284  -0.199 -0.5513  0.0577  0.0545
   94SLM     H7 4457  -0.484   0.223  -0.109  1.3408  0.0404 -0.0581
   94SLM     H8 4458  -0.418   0.244  -0.271 -2.0217 -2.7275  0.0233
   94SLM     H9 4459  -0.456   0.387  -0.188 -0.9666  0.0924  1.0559
   95SLM     O1 4460  -0.692   0.161  -0.231  0.0082 -0.1989  0.2035
   95SLM     C2 4461  -0.756   0.117  -0.339  1.0618 -0.4490 -0.3352
   95SLM     C3 4462  -0.825  -0.016  -0.314  0.3656 -0.0553 -0.1253
   95SLM     O4 4463  -0.764   0.175  -0.443  0.3093 -0.1848 -0.1391
   95SLM     H5 4464  -0.754  -0.069  -0.250 -0.9417 -1.1551  0.4418
   95SLM     C6 4465  -0.953   0.015  -0.240  0.4383 -0.7954  0.3129
   95SLM     H7 4466  -1.010  -0.078  -0.251 -1.0311  0.2157 -1.2026
   95SLM     H8 4467  -0.934   0.040  -0.135 -3.8090 -3.9077  2.1241
   95SLM     H9 4468  -1.025   0.085  -0.283  0.3065 -2.8128 -3.1645
   96SLM     O1 4469  -0.854  -0.083  -0.435  0.4062 -0.3537  0.0312
   96SLM     C2 4470  -0.824  -0.212  -0.443 -0.2772 -0.5247  0.2164
   96SLM     C3 4471  -0.876  -0.277  -0.569  0.4485 -0.3031 -0.1999
   96SLM     O4 4472  -0.740  -0.258  -0.371  0.0147  0.1456  0.3167
   96SLM     H5 4473  -0.793  -0.347  -0.577  0.7419 -0.0718  0.6904
   96SLM     C6 4474  -1.000  -0.353  -0.527  0.2975 -0.3338 -0.7003
   96SLM     H7 4475  -0.954  -0.432  -0.467  1.1291  1.1202  0.6369
   96SLM     H8 4476  -1.053  -0.289  -0.456 -0.3637 -0.0107 -1.4649
   96SLM     H9 4477  -1.069  -0.392  -0.603 -0.5046 -1.6056  0.6264
   97SLM     O1 4478  -0.895  -0.199  -0.685  0.5712  0.0481  0.0155
   97SLM     C2 4479  -0.872  -0.257  -0.802 -0.1087 -0.1993  0.0032
   97SLM     C3 4480  -0.895  -0.168  -0.921 -0.0149 -0.1959 -0.0127
   97SLM     O4 4481  -0.841  -0.373  -0.814 -0.3963 -0.2941  0.1504
   97SLM     H5 4482  -0.965  -0.087  -0.899 -2.7786 -2.3153 -0.3823
   97SLM     C6 4483  -0.761  -0.116  -0.969  0.5837 -0.4599  1.3338
   97SLM     H7 4484  -0.756  -0.060  -1.063  0.1937 -1.2556  0.8333
   97SLM     H8 4485  -0.721  -0.048  -0.893 -1.2486  0.8343  1.2084
   97SLM     H9 4486  -0.690  -0.198  -0.979 -0.2676 -1.3422  2.3079
   98SLM     O1 4487  -0.952  -0.236  -1.031 -0.2753  0.4123 -0.2579
   98SLM     C2 4488  -1.084  -0.228  -1.043 -0.4572 -0.2666  1.1059
   98SLM     C3 4489  -1.131  -0.298  -1.168  0.2744  0.2652  0.5259
   98SLM     O4 4490  -1.156  -0.170  -0.967 -0.4209 -0.3076  1.1706
   98SLM     H5 4491  -1.204  -0.373  -1.137  1.0842 -0.4398  0.7840
   98SLM     C6 4492  -1.191  -0.211  -1.277 -0.3333 -0.4809  0.2545
   98SLM     H7 4493  -1.217  -0.268  -1.366 -0.9912  1.6729 -1.0149
   98SLM     H8 4494  -1.288  -0.164  -1.255 -1.0883 -0.6454 -2.4006
   98SLM     H9 4495  -1.119  -0.132  -1.302  1.3578 -2.4569 -1.3984
   99SLM     O1 4496  -1.029  -0.377  -1.225  0.0041  0.0694  0.3090
   99SLM     C2 4497  -1.048  -0.498  -1.274 -0.0196  0.2438 -0.1198
   99SLM     C3 4498  -0.917  -0.552  -1.327  0.3136  0.9665 -0.0466
   99SLM     O4 4499  -1.156  -0.550  -1.265 -0.0096  0.2476  0.0304
   99SLM     H5 4500  -0.865  -0.481  -1.392  3.7104 -1.7481 -0.5830
   99SLM     C6 4501  -0.945  -0.674  -1.414  0.0356  1.0459 -0.0684
   99SLM     H7 4502  -1.024  -0.637  -1.480  2.2000  3.2175 -1.6362
   99SLM     H8 4503  -0.998  -0.740  -1.344 -0.5734  0.4138 -1.0985
   99SLM     H9 4504  -0.860  -0.725  -1.458 -0.1327  0.6739  0.0337
  100SLE     O1 4505  -0.816  -0.573  -1.231  0.0833 -0.4717 -0.0930
  100SLE     C2 4506  -0.734  -0.475  -1.195 -0.4550  0.0220 -0.2027
  100SLE     C3 4507  -0.645  -0.522  -1.082  0.2165 -0.5527 -0.9600
  100SLE     O4 4508  -0.744  -0.361  -1.231  1.0299  0.0787 -0.4692
  100SLE     H5 4509  -0.635  -0.424  -1.036 -2.8199  0.2034 -1.6833
  100SLE    O10 4510  -0.711  -0.605  -0.989  0.2885  0.1647 -0.2638
  100SLE    H11 4511  -0.804  -0.612  -1.004  0.1186 -1.0691  1.2034
  100SLE     C6 4512  -0.508  -0.574  -1.120  0.5019 -0.2108 -0.3988
  100SLE     H7 4513  -0.521  -0.643  -1.204 -0.9855  0.6101 -0.8798
  100SLE     H8 4514  -0.460  -0.625  -1.036  1.5303 -1.0473 -1.4604
  100SLE     H9 4515  -0.452  -0.485  -1.152  1.4592 -0.8451 -0.5340
    1SLS     O1 4516   6.857   1.087   0.588  0.6726 -0.9303  0.4523
    1SLS     C2 4517   6.752   1.099   0.675 -0.4845 -0.1955 -0.9920
    1SLS     C3 4518   6.765   1.228   0.755 -0.1425 -0.3887 -0.7287
    1SLS     O4 4519   6.677   1.006   0.703 -0.3452 -0.1306 -0.3731
    1SLS     H5 4520   6.684   1.210   0.825  0.4341 -2.1191 -0.4677
    1SLS    H10 4521   6.851   0.996   0.564 -0.1518 -0.9434  0.6741
    1SLS     C6 4522   6.909   1.247   0.800 -0.2591 -0.9563 -0.1090
    1SLS     H7 4523   6.988   1.257   0.725  1.6795 -1.5522  1.7401
    1SLS     H8 4524   6.925   1.338   0.858 -1.0991 -0.8687 -0.0029
    1SLS     H9 4525   6.952   1.166   0.859 -0.1202 -1.8164 -1.3486
    2SLM     O1 4526   6.730   1.330   0.663 -0.3986 -0.2155 -0.4411
    2SLM     C2 4527   6.659   1.428   0.715  0.5690  0.1816  0.1567
    2SLM     C3 4528   6.645   1.547   0.622 -0.8680 -0.3494 -0.3369
    2SLM     O4 4529   6.605   1.430   0.822 -0.6769  0.2370 -0.4581
    2SLM     H5 4530   6.624   1.534   0.515 -3.0607  2.3660 -0.3300
    2SLM     C6 4531   6.783   1.610   0.618 -0.4673 -1.2016 -0.2094
    2SLM     H7 4532   6.794   1.701   0.559  2.8642 -1.6659 -0.4933
    2SLM     H8 4533   6.849   1.537   0.570  4.0784  0.9701  2.0500
    2SLM     H9 4534   6.814   1.627   0.722  0.7397 -3.0130 -0.2224
    3SLM     O1 4535   6.543   1.633   0.667 -0.0080  0.3382  0.3314
    3SLM     C2 4536   6.422   1.607   0.621 -0.0100  0.4249  0.2854
    3SLM     C3 4537   6.311   1.703   0.658 -0.4053  0.0081  0.1913
    3SLM     O4 4538   6.403   1.518   0.542 -0.2629 -0.1697  1.0007
    3SLM     H5 4539   6.285   1.675   0.760  0.8319 -0.0201  0.5240
    3SLM     C6 4540   6.356   1.848   0.649 -0.4816  0.0206  0.0046
    3SLM     H7 4541   6.360   1.895   0.551 -0.5758  0.9504  0.4356
    3SLM     H8 4542   6.276   1.908   0.693 -0.0802  0.4031  0.2169
    3SLM     H9 4543   6.443   1.864   0.713  0.2394  0.5787 -1.0972
    4SLM     O1 4544   6.207   1.701   0.563  0.0580 -0.0074 -0.3269
    4SLM     C2 4545   6.078   1.693   0.593  0.0754  0.0331 -0.2421
    4SLM     C3 4546   5.992   1.685   0.469 -0.1760 -0.5881 -0.0354
    4SLM     O4 4547   6.038   1.692   0.706 -0.0341 -0.1871 -0.2820
    4SLM     H5 4548   6.026   1.588   0.432  2.8051  1.2357 -2.5995
    4SLM     C6 4549   5.845   1.712   0.492 -0.0497 -0.1392  0.2627
    4SLM     H7 4550   5.844   1.820   0.508  3.4513  0.4021 -2.0460
    4SLM     H8 4551   5.776   1.686   0.411 -0.6560 -1.2804  1.1226
    4SLM     H9 4552   5.790   1.675   0.579  0.2914  0.0780  0.5705
    5SLM     O1 4553   6.040   1.777   0.373 -0.3035 -0.2149  0.2560
    5SLM     C2 4554   6.026   1.748   0.244 -0.2822 -0.1143  0.2314
    5SLM     C3 4555   6.107   1.848   0.165 -0.1654 -0.2385  0.1935
    5SLM     O4 4556   5.941   1.674   0.203 -0.2179  0.3030 -0.6669
    5SLM     H5 4557   6.207   1.804   0.168  1.2769  2.6360 -1.5049
    5SLM     C6 4558   6.056   1.855   0.023 -1.3942 -0.4405  0.6185
    5SLM     H7 4559   6.055   1.754  -0.017  2.1868 -0.8140  1.2043
    5SLM     H8 4560   5.955   1.898   0.019 -1.3342 -0.3749 -0.4675
    5SLM     H9 4561   6.121   1.921  -0.035 -0.7713 -0.3375  1.4169
    6SLM     O1 4562   6.086   1.981   0.210  0.5930  0.2156 -0.7610
    6SLM     C2 4563   6.176   2.072   0.177  0.6278  0.3813 -0.2171
    6SLM     C3 4564   6.125   2.208   0.219 -0.5117  0.1478 -0.7935
    6SLM     O4 4565   6.279   2.047   0.120  0.3870 -0.0043 -0.4912
    6SLM     H5 4566   6.103   2.202   0.326  0.7259  1.7136 -0.4052
    6SLM     C6 4567   6.225   2.319   0.193 -0.5608  0.1723 -0.8765
    6SLM     H7 4568   6.317   2.307   0.251  0.4431  1.7390 -2.0714
    6SLM     H8 4569   6.250   2.326   0.086 -5.6234  1.6225 -2.2537
    6SLM     H9 4570   6.176   2.413   0.219 -1.6918 -0.7073  0.2661
    7SLM     O1 4571   6.015   2.236   0.136 -0.6358 -0.4563 -0.8401
    7SLM     C2 4572   5.919   2.301   0.200  0.0194 -0.8716  0.6222
    7SLM     C3 4573   5.820   2.331   0.089  0.5811 -0.5672  0.1941
    7SLM     O4 4574   5.916   2.339   0.314  0.6939 -0.4831  0.5138
    7SLM     H5 4575   5.866   2.403   0.021 -1.3077  1.0314  0.5035
    7SLM     C6 4576   5.708   2.424   0.133  0.2760 -0.6642 -0.3705
    7SLM     H7 4577   5.635   2.372   0.195 -1.3759 -0.0298 -1.7085
    7SLM     H8 4578   5.668   2.469   0.042 -1.0031 -3.4861 -1.2925
    7SLM     H9 4579   5.742   2.515   0.185 -0.5585 -0.3830 -0.3122
    8SLM     O1 4580   5.763   2.213   0.035  0.4710 -0.4706  0.0997
    8SLM     C2 4581   5.764   2.203  -0.096  0.2898 -0.3858  0.0926
    8SLM     C3 4582   5.740   2.059  -0.133 -0.0206 -0.3610  0.1931
    8SLM     O4 4583   5.767   2.296  -0.173  0.4259 -0.2570  0.2520
    8SLM     H5 4584   5.828   2.009  -0.092 -0.7823 -5.3482 -3.3089
    8SLM     C6 4585   5.738   2.033  -0.283 -1.0315  1.0994 -0.0694
    8SLM     H7 4586   5.839   2.039  -0.324 -0.0748 -3.2913  1.0936
    8SLM     H8 4587   5.656   2.100  -0.311 -2.5762  0.0476  1.6454
    8SLM     H9 4588   5.705   1.930  -0.300  2.7839  0.3860 -5.9471
    9SLM     O1 4589   5.629   2.010  -0.061 -0.3884 -0.0416 -0.1488
    9SLM     C2 4590   5.635   1.885  -0.018  0.0506  0.0089 -0.0639
    9SLM     C3 4591   5.526   1.863   0.084  0.1803 -0.3418  0.0010
    9SLM     O4 4592   5.720   1.807  -0.051  0.1966  0.2681 -0.3040
    9SLM     H5 4593   5.429   1.892   0.042  0.9372 -0.9320 -2.3347
    9SLM     C6 4594   5.509   1.716   0.117 -0.5050 -0.1472  0.5446
    9SLM     H7 4595   5.592   1.678   0.177 -0.2660  0.2418  0.4652
    9SLM     H8 4596   5.421   1.708   0.181  0.7866 -0.1559  2.3891
    9SLM     H9 4597   5.485   1.665   0.023 -1.6989 -0.4465  0.9859
   10SLM     O1 4598   5.562   1.942   0.195 -0.0754 -0.6915  0.3367
   10SLM     C2 4599   5.472   1.987   0.281 -0.2252  0.2078 -0.2812
   10SLM     C3 4600   5.537   2.080   0.380 -0.4460 -0.1717  0.2214
   10SLM     O4 4601   5.353   1.973   0.271 -0.3209  0.8674 -0.1185
   10SLM     H5 4602   5.585   2.161   0.325  1.1643 -0.8349  0.5852
   10SLM     C6 4603   5.637   2.007   0.468 -0.3678 -0.3860 -0.0428
   10SLM     H7 4604   5.602   1.928   0.535 -0.6459  1.1688  1.7485
   10SLM     H8 4605   5.726   1.974   0.414  2.3840  1.3594  3.0268
   10SLM     H9 4606   5.678   2.079   0.540 -1.2259  1.5352 -1.3837
   11SLM     O1 4607   5.440   2.135   0.466 -0.1353  0.2118  0.3285
   11SLM     C2 4608   5.390   2.257   0.458 -0.2827  0.1198 -0.1574
   11SLM     C3 4609   5.286   2.274   0.567 -0.1348  0.0136 -0.0008
   11SLM     O4 4610   5.438   2.341   0.387 -0.2137  0.2000 -0.0139
   11SLM     H5 4611   5.316   2.251   0.670  0.6390  1.3651  0.0968
   11SLM     C6 4612   5.162   2.195   0.529 -0.3700  0.0083  0.7668
   11SLM     H7 4613   5.123   2.166   0.627 -0.5301 -1.7013  0.2291
   11SLM     H8 4614   5.182   2.106   0.469  1.5673 -0.1714  1.5963
   11SLM     H9 4615   5.086   2.245   0.469 -2.3851 -1.7279  1.7537
   12SLM     O1 4616   5.253   2.409   0.587 -0.0853  0.0761 -0.3364
   12SLM     C2 4617   5.342   2.479   0.655 -0.2855  0.1347 -0.1347
   12SLM     C3 4618   5.303   2.625   0.649  0.0656  0.2471  0.2411
   12SLM     O4 4619   5.444   2.435   0.703 -0.3459  0.4171  0.2632
   12SLM     H5 4620   5.207   2.659   0.686  0.0671 -0.6631  1.1372
   12SLM     C6 4621   5.400   2.699   0.738  0.2916  0.3917 -0.1207
   12SLM     H7 4622   5.380   2.684   0.845  0.3641  0.3993 -0.1059
   12SLM     H8 4623   5.502   2.659   0.741  0.8779  1.8492  1.2385
   12SLM     H9 4624   5.413   2.800   0.697 -1.7013  0.2261 -1.2313
   13SLM     O1 4625   5.334   2.669   0.518  0.1846  0.2808  0.2804
   13SLM     C2 4626   5.232   2.691   0.437  0.3045 -0.4588 -0.0757
   13SLM     C3 4627   5.282   2.723   0.298  0.4476  0.4886  0.1858
   13SLM     O4 4628   5.117   2.692   0.473  0.2077 -0.0754 -0.3877
   13SLM     H5 4629   5.372   2.784   0.290  0.4533  0.2419 -2.3427
   13SLM     C6 4630   5.300   2.586   0.236  0.7415  0.2460  0.8044
   13SLM     H7 4631   5.402   2.550   0.249  0.7665  0.0112  0.0326
   13SLM     H8 4632   5.230   2.509   0.271 -1.5935  1.2985 -1.2840
   13SLM     H9 4633   5.281   2.577   0.129  2.8370  1.5354  0.2815
   14SLM     O1 4634   5.184   2.777   0.211  0.1537 -0.2243  0.0670
   14SLM     C2 4635   5.136   2.896   0.242 -0.4778 -0.5721  0.4276
   14SLM     C3 4636   5.042   2.949   0.137  0.0663  0.0794  0.2714
   14SLM     O4 4637   5.158   2.948   0.348  0.0433  0.6816 -0.2860
   14SLM     H5 4638   4.983   2.873   0.084 -0.3854 -0.2693  1.2623
   14SLM     C6 4639   5.120   3.012   0.022 -0.4047  0.2109  0.0177
   14SLM     H7 4640   5.048   3.028  -0.057  0.6806 -3.0983 -1.8595
   14SLM     H8 4641   5.200   2.951  -0.022 -0.6566 -1.4413  1.6684
   14SLM     H9 4642   5.171   3.099   0.064  2.7196 -2.0080  1.2797
   15SLM     O1 4643   4.936   3.030   0.182 -0.1548 -0.0319 -0.0467
   15SLM     C2 4644   4.860   2.996   0.284  0.0825  0.0768  0.1689
   15SLM     C3 4645   4.780   3.122   0.302 -0.4980 -0.2084 -0.3396
   15SLM     O4 4646   4.849   2.893   0.345  0.0467  0.1732  0.3233
   15SLM     H5 4647   4.824   3.206   0.247 -0.2278  0.1117  0.3518
   15SLM     C6 4648   4.638   3.126   0.247 -0.6036  1.5622 -0.0267
   15SLM     H7 4649   4.569   3.050   0.285  1.4480  1.4771  4.1183
   15SLM     H8 4650   4.616   3.227   0.281  0.6260  2.2145 -1.0736
   15SLM     H9 4651   4.633   3.115   0.138 -0.9681  1.7188 -0.0250
   16SLM     O1 4652   4.756   3.123   0.442 -0.9978  0.3784 -0.4195
   16SLM     C2 4653   4.808   3.217   0.518 -0.6697  0.4999 -0.7905
   16SLM     C3 4654   4.771   3.207   0.664  0.8144 -0.2138 -0.4399
   16SLM     O4 4655   4.894   3.295   0.484 -0.0345 -0.2945 -1.0383
   16SLM     H5 4656   4.795   3.112   0.712  0.7432 -1.2519 -2.3501
   16SLM     C6 4657   4.866   3.294   0.744  0.1291  0.7806 -0.6885
   16SLM     H7 4658   4.969   3.266   0.719 -0.2098 -1.0397 -0.1793
   16SLM     H8 4659   4.859   3.399   0.716  3.3898  0.5661 -2.8642
   16SLM     H9 4660   4.860   3.265   0.849  0.9773  0.5487 -0.6998
   17SLM     O1 4661   4.640   3.259   0.679  0.3520 -1.2775 -0.7096
   17SLM     C2 4662   4.549   3.177   0.728 -0.3050 -0.0040  0.2262
   17SLM     C3 4663   4.420   3.255   0.739 -0.0379  0.5182 -0.3004
   17SLM     O4 4664   4.572   3.063   0.758  0.6814  0.2014  0.2795
   17SLM     H5 4665   4.425   3.347   0.679 -3.0431 -0.2172 -1.9197
   17SLM     C6 4666   4.393   3.288   0.884  0.5875 -0.4922  0.0489
   17SLM     H7 4667   4.476   3.345   0.927  0.6907  0.1464 -0.9760
   17SLM     H8 4668   4.375   3.195   0.940  2.5488  0.3612  2.2906
   17SLM     H9 4669   4.301   3.344   0.902  1.8796  1.7265  0.0433
   18SLM     O1 4670   4.306   3.176   0.713  0.5744 -0.4474 -0.0762
   18SLM     C2 4671   4.296   3.112   0.598  0.3361 -0.1095 -0.2429
   18SLM     C3 4672   4.168   3.034   0.582  0.2210 -0.0420  0.3529
   18SLM     O4 4673   4.372   3.134   0.507  0.1687 -0.1157 -0.3840
   18SLM     H5 4674   4.168   2.981   0.678 -0.5497  0.6951  0.7713
   18SLM     C6 4675   4.039   3.111   0.561 -0.3172 -0.9605  0.1935
   18SLM     H7 4676   4.020   3.190   0.635  2.9904 -0.9150  1.1686
   18SLM     H8 4677   4.026   3.163   0.466  1.1676  0.9731  0.9641
   18SLM     H9 4678   3.960   3.037   0.560 -3.2817  1.9389  1.1174
   19SLM     O1 4679   4.182   2.954   0.467 -0.8152 -0.6736  0.6505
   19SLM     C2 4680   4.221   2.828   0.481  0.4785 -0.3227  0.3015
   19SLM     C3 4681   4.255   2.768   0.347  0.3924  0.3008 -0.0032
   19SLM     O4 4682   4.217   2.763   0.582 -0.1531 -0.3079  0.2899
   19SLM     H5 4683   4.273   2.662   0.368  0.7491  0.8765  3.1202
   19SLM     C6 4684   4.401   2.804   0.324  0.5473 -0.0668  0.3893
   19SLM     H7 4685   4.441   2.754   0.236  0.9740 -0.8697  1.0289
   19SLM     H8 4686   4.462   2.761   0.404  1.0735 -0.3083 -0.1394
   19SLM     H9 4687   4.419   2.912   0.324  0.5941 -0.0478  1.7836
   20SLM     O1 4688   4.177   2.811   0.238  0.1990 -0.3131 -0.1124
   20SLM     C2 4689   4.064   2.746   0.214 -0.0818 -0.2121  0.9186
   20SLM     C3 4690   3.970   2.819   0.121  0.6185  0.1452  0.4767
   20SLM     O4 4691   4.042   2.644   0.274 -0.5404 -0.3067  0.5895
   20SLM     H5 4692   3.871   2.778   0.143 -0.1354  1.1681 -0.9129
   20SLM     C6 4693   4.004   2.797  -0.025  0.4190  0.0827  0.4393
   20SLM     H7 4694   4.096   2.856  -0.031  1.2616 -0.9776  2.2510
   20SLM     H8 4695   3.950   2.856  -0.101  1.9665 -1.1131 -1.6928
   20SLM     H9 4696   4.013   2.695  -0.063 -1.9024  0.3347 -1.0396
   21SLM     O1 4697   3.971   2.954   0.161 -0.2451  0.3068 -0.0137
   21SLM     C2 4698   3.851   3.008   0.152 -0.5834 -0.3699  0.3723
   21SLM     C3 4699   3.838   3.136   0.232 -0.3689  0.0573 -0.2723
   21SLM     O4 4700   3.756   2.969   0.091 -0.3456  0.4721 -0.5560
   21SLM     H5 4701   3.853   3.095   0.332 -1.5499 -0.6755 -0.3792
   21SLM     C6 4702   3.949   3.238   0.210  0.4098 -0.8039 -0.4247
   21SLM     H7 4703   4.030   3.216   0.141  2.0700  1.9502  0.5155
   21SLM     H8 4704   3.896   3.319   0.158  2.4721 -0.4363 -2.0855
   21SLM     H9 4705   3.975   3.304   0.292  0.2186 -0.2001 -0.8409
   22SLM     O1 4706   3.709   3.188   0.253 -0.4266 -0.2247  0.0753
   22SLM     C2 4707   3.662   3.220   0.372 -0.1880  0.0415  0.0978
   22SLM     C3 4708   3.528   3.288   0.362  0.0911  0.5111 -0.4552
   22SLM     O4 4709   3.721   3.190   0.473 -0.5945 -0.3308  0.2275
   22SLM     H5 4710   3.525   3.345   0.268 -0.1493  1.7714  0.2954
   22SLM     C6 4711   3.415   3.188   0.367  0.1155  0.5223  0.4682
   22SLM     H7 4712   3.456   3.106   0.308  1.3474  0.2601  1.6306
   22SLM     H8 4713   3.382   3.156   0.466 -0.5020 -1.5186 -0.3328
   22SLM     H9 4714   3.330   3.213   0.302 -1.9147 -3.8001  1.0959
   23SLM     O1 4715   3.522   3.373   0.474 -0.0496 -0.3217  0.1727
   23SLM     C2 4716   3.581   3.491   0.469 -0.7378  0.0331  0.2939
   23SLM     C3 4717   3.538   3.571   0.590 -0.2456 -0.2333  0.6491
   23SLM     O4 4718   3.661   3.524   0.386 -0.5610 -0.2527  0.3504
   23SLM     H5 4719   3.432   3.547   0.600 -0.0050 -2.3911 -1.1350
   23SLM     C6 4720   3.556   3.719   0.559 -0.4627 -0.3156  0.1216
   23SLM     H7 4721   3.461   3.734   0.506 -0.4997 -2.1424 -0.4065
   23SLM     H8 4722   3.645   3.728   0.495  1.5836 -3.6621  2.1692
   23SLM     H9 4723   3.566   3.781   0.647 -4.3790 -1.7538  1.7948
   24SLM     O1 4724   3.617   3.529   0.699  0.0034 -0.7641  0.2711
   24SLM     C2 4725   3.570   3.557   0.819 -0.3936 -0.2192 -0.0026
   24SLM     C3 4726   3.666   3.499   0.921  0.2445 -0.0530 -0.5036
   24SLM     O4 4727   3.465   3.613   0.837 -0.2844  0.0549 -0.2274
   24SLM     H5 4728   3.645   3.549   1.016  1.5264 -0.1038 -0.1710
   24SLM     C6 4729   3.619   3.361   0.965  0.1518  0.0625 -0.2394
   24SLM     H7 4730   3.515   3.363   0.996 -0.2415  2.1649 -1.4897
   24SLM     H8 4731   3.606   3.306   0.871 -1.1908  3.0517 -1.9545
   24SLM     H9 4732   3.679   3.335   1.052 -2.4607  1.1051  2.0119
   25SLM     O1 4733   3.801   3.513   0.883  0.5402 -0.0181  0.5257
   25SLM     C2 4734   3.859   3.626   0.919  0.4950  0.2748 -0.2921
   25SLM     C3 4735   4.008   3.631   0.893  0.4799 -0.0366 -0.4408
   25SLM     O4 4736   3.796   3.704   0.985 -0.3541 -0.4616 -0.2180
   25SLM     H5 4737   4.025   3.552   0.820  1.0002  0.5592 -0.9640
   25SLM     C6 4738   4.045   3.751   0.808  0.3278  0.4393  0.1506
   25SLM     H7 4739   4.023   3.853   0.838 -3.4330 -0.7576  2.0700
   25SLM     H8 4740   4.154   3.749   0.797  0.5930  4.0446  0.9350
   25SLM     H9 4741   4.003   3.749   0.707 -2.1357  0.1433  1.0975
   26SLM     O1 4742   4.077   3.612   1.015 -0.0336 -0.1476 -0.1598
   26SLM     C2 4743   4.083   3.500   1.085  1.1894 -0.0735 -0.1213
   26SLM     C3 4744   4.160   3.516   1.214  0.3677 -0.7341  0.4645
   26SLM     O4 4745   4.028   3.398   1.053 -0.2045  0.3712  0.7592
   26SLM     H5 4746   4.227   3.430   1.219  0.4490 -0.6499  0.8503
   26SLM     C6 4747   4.072   3.509   1.337  0.0858 -0.1680  0.2998
   26SLM     H7 4748   4.118   3.449   1.416  0.9348 -1.5147 -1.1604
   26SLM     H8 4749   3.980   3.453   1.324 -0.0378 -0.0298  0.5656
   26SLM     H9 4750   4.047   3.604   1.385 -0.2291 -1.2027  2.3156
   27SLM     O1 4751   4.238   3.633   1.231  0.3467 -0.7017  0.3417
   27SLM     C2 4752   4.338   3.651   1.146  0.1182  0.2175  0.2573
   27SLM     C3 4753   4.419   3.776   1.171  0.0065  0.2359  0.5267
   27SLM     O4 4754   4.357   3.583   1.049 -0.4298  0.6757 -0.1739
   27SLM     H5 4755   4.522   3.755   1.199 -0.1776 -1.9370 -0.2906
   27SLM     C6 4756   4.444   3.856   1.045  0.2615 -0.7001 -0.0189
   27SLM     H7 4757   4.520   3.803   0.987 -2.4363 -4.0527 -0.8778
   27SLM     H8 4758   4.357   3.868   0.979 -0.4461  2.1772  1.2901
   27SLM     H9 4759   4.485   3.956   1.057  0.4938 -0.8306  0.2749
   28SLM     O1 4760   4.343   3.859   1.257 -0.3313  0.2836  0.1849
   28SLM     C2 4761   4.411   3.925   1.350 -0.1534  0.7182 -0.2506
   28SLM     C3 4762   4.323   4.030   1.414  0.1965  0.9328 -0.1252
   28SLM     O4 4763   4.526   3.902   1.373 -0.3908  0.1933  0.4545
   28SLM     H5 4764   4.357   4.116   1.356 -1.4445 -0.8824 -4.1331
   28SLM     C6 4765   4.350   4.037   1.564  0.2124  0.4124 -0.0995
   28SLM     H7 4766   4.318   4.133   1.605 -2.5773  0.4738 -2.1269
   28SLM     H8 4767   4.451   4.018   1.599 -0.2448  0.7355  1.4569
   28SLM     H9 4768   4.279   3.965   1.606  2.1358  0.1065  2.8975
   29SLM     O1 4769   4.187   3.997   1.395  0.3376  0.3320 -0.1344
   29SLM     C2 4770   4.122   4.075   1.311 -0.0431  0.8474  0.6219
   29SLM     C3 4771   3.976   4.038   1.316  0.2479 -0.3647  0.4301
   29SLM     O4 4772   4.175   4.153   1.237 -0.3620  0.4675 -0.0143
   29SLM     H5 4773   3.960   3.931   1.333  0.6531 -0.2294  1.7055
   29SLM     C6 4774   3.909   4.057   1.180  0.4528  0.7228  0.4738
   29SLM     H7 4775   3.803   4.034   1.190  0.8252 -0.1747  3.6355
   29SLM     H8 4776   3.961   3.990   1.112  1.6353  0.1690  1.8573
   29SLM     H9 4777   3.916   4.162   1.151 -1.3288  1.0279  1.0106
   30SLM     O1 4778   3.913   4.112   1.418 -0.2008 -0.0908 -0.0421
   30SLM     C2 4779   3.927   4.073   1.543 -0.1803  0.3120  0.0841
   30SLM     C3 4780   3.866   4.179   1.631  0.0588 -0.0649  0.7087
   30SLM     O4 4781   3.980   3.973   1.583  0.2595  0.4376 -0.1748
   30SLM     H5 4782   3.855   4.279   1.588  0.0118 -0.3312  0.0902
   30SLM     C6 4783   3.734   4.126   1.684 -0.6369 -0.1687 -1.0522
   30SLM     H7 4784   3.734   4.076   1.782  3.3922 -3.1151 -2.2845
   30SLM     H8 4785   3.667   4.212   1.677 -1.2919 -0.5432  0.2959
   30SLM     H9 4786   3.692   4.048   1.620  0.8980 -3.6188  1.7956
   31SLM     O1 4787   3.954   4.190   1.740  0.1572 -0.5132  0.6783
   31SLM     C2 4788   4.070   4.250   1.717 -0.0322 -0.6332 -0.6454
   31SLM     C3 4789   4.145   4.243   1.848  0.0855 -0.2890 -0.6923
   31SLM     O4 4790   4.117   4.295   1.616 -0.2131  0.9474 -0.0555
   31SLM     H5 4791   4.073   4.280   1.922 -1.0057 -1.9404 -0.8611
   31SLM     C6 4792   4.175   4.101   1.893  0.8379  0.1530  0.2501
   31SLM     H7 4793   4.253   4.047   1.838  1.6833 -1.6679  3.0445
   31SLM     H8 4794   4.211   4.103   1.996  1.0008  1.2725  0.1799
   31SLM     H9 4795   4.100   4.023   1.876  0.0431 -0.0613  3.9703
   32SLM     O1 4796   4.270   4.307   1.856 -0.0934 -0.0164  0.0368
   32SLM     C2 4797   4.278   4.405   1.944  0.2651 -0.3850  0.4191
   32SLM     C3 4798   4.412   4.476   1.943 -0.0469  0.2048 -0.0063
   32SLM     O4 4799   4.192   4.446   2.017  0.3723 -0.3720  0.5395
   32SLM     H5 4800   4.421   4.540   1.855  1.0523 -0.6125 -0.5101
   32SLM     C6 4801   4.423   4.580   2.053 -0.2329 -0.0446  0.2508
   32SLM     H7 4802   4.512   4.638   2.027 -1.3469  0.6038 -2.4759
   32SLM     H8 4803   4.334   4.642   2.068 -0.8768 -1.1425  1.1022
   32SLM     H9 4804   4.456   4.551   2.153 -2.7138 -3.9200  0.1605
   33SLM     O1 4805   4.520   4.385   1.948 -0.0523  0.2122  0.2675
   33SLM     C2 4806   4.633   4.414   1.886  0.1745  0.6746  0.8856
   33SLM     C3 4807   4.735   4.302   1.884 -0.4544  0.1031 -0.2573
   33SLM     O4 4808   4.642   4.518   1.827  0.5185  0.0043 -0.2904
   33SLM     H5 4809   4.820   4.345   1.829  2.0950 -2.0052  1.7679
   33SLM     C6 4810   4.682   4.187   1.800 -0.6681 -0.5234  0.7156
   33SLM     H7 4811   4.764   4.115   1.789 -0.7416 -0.1979 -4.5200
   33SLM     H8 4812   4.670   4.197   1.692  2.3637 -0.3830  0.2853
   33SLM     H9 4813   4.591   4.143   1.839 -1.2792  0.4147  0.3959
   34SLM     O1 4814   4.778   4.244   2.005  0.5922  0.9634 -0.1986
   34SLM     C2 4815   4.752   4.302   2.121 -0.7697 -0.3875  0.2072
   34SLM     C3 4816   4.806   4.201   2.218 -0.1867  0.2934  0.6018
   34SLM     O4 4817   4.721   4.415   2.149  0.2420 -0.1998  0.5902
   34SLM     H5 4818   4.824   4.106   2.166  0.2757  0.7940 -0.1668
   34SLM     C6 4819   4.933   4.253   2.283  0.2467  0.9307 -0.7199
   34SLM     H7 4820   4.913   4.354   2.321  1.8031  0.7176  0.7951
   34SLM     H8 4821   4.991   4.189   2.350  1.4219  0.4100 -2.1693
   34SLM     H9 4822   4.992   4.257   2.191  1.4337 -1.7266 -0.1874
   35SLM     O1 4823   4.715   4.190   2.325 -1.0830  0.2258 -0.1576
   35SLM     C2 4824   4.641   4.081   2.332  0.5248 -0.8523  0.6025
   35SLM     C3 4825   4.556   4.077   2.457  0.1031 -0.2146  0.3395
   35SLM     O4 4826   4.650   3.994   2.249 -0.1097 -0.2676 -0.1016
   35SLM     H5 4827   4.554   3.972   2.488  2.8118 -0.1958  0.8407
   35SLM     C6 4828   4.410   4.114   2.439  0.3306  0.6535  0.2248
   35SLM     H7 4829   4.371   4.049   2.360 -0.3568  0.5832  0.6093
   35SLM     H8 4830   4.377   4.214   2.409 -3.3707 -1.0637 -2.2546
   35SLM     H9 4831   4.351   4.102   2.530 -1.9523 -0.0340 -1.2654
   36SLM     O1 4832   4.603   4.155   2.564 -0.2189  0.1677  0.2066
   36SLM     C2 4833   4.722   4.122   2.613 -0.1084 -0.3304 -0.3774
   36SLM     C3 4834   4.758   4.231   2.711 -0.1963 -0.6503  0.0127
   36SLM     O4 4835   4.772   4.015   2.596  0.1107 -0.1743 -0.7177
   36SLM     H5 4836   4.682   4.228   2.789 -1.3226 -4.2834 -1.0303
   36SLM     C6 4837   4.888   4.210   2.787  0.0717  0.1227 -0.2200
   36SLM     H7 4838   4.969   4.163   2.730  0.6777 -1.4031  1.7955
   36SLM     H8 4839   4.935   4.286   2.849  0.8635 -1.3295  1.0184
   36SLM     H9 4840   4.876   4.128   2.858  2.2820  1.7249  2.2015
   37SLM     O1 4841   4.775   4.351   2.640 -0.4603 -0.5009  0.2014
   37SLM     C2 4842   4.677   4.440   2.646  0.2204  0.2272  0.8464
   37SLM     C3 4843   4.699   4.549   2.544 -0.3262  0.2571  0.7577
   37SLM     O4 4844   4.580   4.427   2.716  0.0875 -0.3813  0.5614
   37SLM     H5 4845   4.652   4.640   2.583 -0.7078  0.7154 -0.7093
   37SLM     C6 4846   4.607   4.517   2.427 -0.2051 -0.3379  0.8245
   37SLM     H7 4847   4.581   4.612   2.380  2.0419  0.4528  1.0565
   37SLM     H8 4848   4.505   4.480   2.438  0.6210 -2.3823  2.5042
   37SLM     H9 4849   4.643   4.439   2.359 -0.3428 -0.6782  1.1397
   38SLM     O1 4850   4.829   4.574   2.496 -0.2227 -0.7441  0.4930
   38SLM     C2 4851   4.921   4.613   2.582 -0.1107  1.0444 -0.3923
   38SLM     C3 4852   5.048   4.633   2.502 -0.1275 -0.0813 -0.7140
   38SLM     O4 4853   4.905   4.640   2.698 -0.2771  0.3082 -0.2381
   38SLM     H5 4854   5.029   4.620   2.395  2.5963  0.5639 -1.3710
   38SLM     C6 4855   5.116   4.767   2.526 -0.1429 -0.0807 -0.6704
   38SLM     H7 4856   5.196   4.797   2.459 -1.9366  0.8703 -2.4844
   38SLM     H8 4857   5.069   4.865   2.534  0.7283  0.2402  0.9966
   38SLM     H9 4858   5.177   4.757   2.616 -0.1824  0.9602 -0.5241
   39SLM     O1 4859   5.126   4.522   2.542  0.5115  0.3325 -0.8062
   39SLM     C2 4860   5.214   4.481   2.451  0.6764 -0.2696 -0.3806
   39SLM     C3 4861   5.301   4.376   2.516 -0.1726 -0.1342  1.0129
   39SLM     O4 4862   5.219   4.514   2.336  1.0911  0.5944 -0.1231
   39SLM     H5 4863   5.263   4.365   2.618 -3.0969 -1.3136 -0.0970
   39SLM     C6 4864   5.266   4.249   2.440  0.0004  0.3503  0.1109
   39SLM     H7 4865   5.306   4.242   2.339  0.3563  0.9672  0.2001
   39SLM     H8 4866   5.320   4.169   2.491  2.4916  1.2012 -1.0222
   39SLM     H9 4867   5.165   4.211   2.446  0.6790 -1.9192 -1.6313
   40SLM     O1 4868   5.440   4.386   2.495 -0.3920  0.6389 -0.1960
   40SLM     C2 4869   5.502   4.491   2.546  0.1582 -0.1587  0.8246
   40SLM     C3 4870   5.650   4.490   2.514  0.0249  0.3543  0.1616
   40SLM     O4 4871   5.442   4.580   2.599  0.5686  0.3159  0.5106
   40SLM     H5 4872   5.683   4.414   2.585 -1.1080  1.2680  1.7410
   40SLM     C6 4873   5.711   4.626   2.545  0.1864  0.3778 -0.2570
   40SLM     H7 4874   5.820   4.626   2.539  0.1510 -1.1498 -4.9251
   40SLM     H8 4875   5.669   4.655   2.642 -3.4337 -2.6498 -0.6750
   40SLM     H9 4876   5.683   4.699   2.469  0.7369 -3.3827 -4.4909
   41SLM     O1 4877   5.659   4.465   2.376 -0.4383 -0.5215  0.2840
   41SLM     C2 4878   5.698   4.344   2.338  1.0692  0.1081 -0.2688
   41SLM     C3 4879   5.666   4.317   2.193 -0.0957  0.0874 -0.0198
   41SLM     O4 4880   5.757   4.269   2.411  0.4373  0.0310  0.1714
   41SLM     H5 4881   5.688   4.211   2.177 -1.6111 -0.2689  0.1480
   41SLM     C6 4882   5.527   4.351   2.141  0.1361 -0.0122 -0.7201
   41SLM     H7 4883   5.485   4.435   2.197 -0.7343  0.2484 -1.7508
   41SLM     H8 4884   5.518   4.360   2.033 -1.8251 -0.7142 -0.6443
   41SLM     H9 4885   5.452   4.273   2.150  1.2152 -1.1711 -1.4132
   42SLM     O1 4886   5.736   4.407   2.110 -0.5433 -0.2600 -0.7797
   42SLM     C2 4887   5.813   4.355   2.016  0.0798  0.1381 -0.4942
   42SLM     C3 4888   5.860   4.462   1.920  0.0350  0.3789 -0.2496
   42SLM     O4 4889   5.845   4.239   2.027 -0.1503  0.0653 -0.5899
   42SLM     H5 4890   5.894   4.542   1.985 -4.3653  3.3388 -1.1707
   42SLM     C6 4891   5.750   4.524   1.835 -0.7449 -0.6244 -0.0070
   42SLM     H7 4892   5.804   4.606   1.786  3.0019 -2.7160  0.2795
   42SLM     H8 4893   5.669   4.568   1.894 -0.2789  0.4927 -0.1622
   42SLM     H9 4894   5.712   4.458   1.758 -2.4815  0.4432 -0.1193
   43SLM     O1 4895   5.953   4.418   1.824  0.2039 -0.1541  0.1512
   43SLM     C2 4896   6.083   4.428   1.848  0.1676 -0.1416  0.3445
   43SLM     C3 4897   6.171   4.353   1.750  0.2739  0.5138 -0.0671
   43SLM     O4 4898   6.128   4.490   1.940  0.4078 -0.6497  0.5780
   43SLM     H5 4899   6.166   4.383   1.645 -0.2835 -0.9737 -0.4899
   43SLM     C6 4900   6.320   4.374   1.769  0.2567  0.2532  0.3767
   43SLM     H7 4901   6.345   4.340   1.869  0.2523 -2.9219 -0.5973
   43SLM     H8 4902   6.367   4.323   1.684 -0.4781  3.4033 -2.1321
   43SLM     H9 4903   6.342   4.480   1.754  4.3438 -0.5059 -0.2449
   44SLM     O1 4904   6.156   4.214   1.772 -0.2254  0.6136  0.2563
   44SLM     C2 4905   6.074   4.152   1.690  0.2835  0.0450  0.1690
   44SLM     C3 4906   6.066   4.009   1.736  0.1759 -0.0502 -0.1360
   44SLM     O4 4907   6.012   4.199   1.598  0.1503  0.2949  0.3876
   44SLM     H5 4908   6.112   4.001   1.835  3.1924 -1.0626 -1.4941
   44SLM     C6 4909   6.125   3.906   1.641  0.2494  0.0787 -0.2290
   44SLM     H7 4910   6.234   3.904   1.651  0.6369  3.1483 -2.3022
   44SLM     H8 4911   6.106   3.918   1.534 -2.4494 -0.9076  0.0678
   44SLM     H9 4912   6.074   3.813   1.665 -0.5973  0.3787 -0.7907
   45SLM     O1 4913   5.926   4.000   1.728  0.1647 -0.1993  0.2064
   45SLM     C2 4914   5.873   3.904   1.802 -0.0621  0.0297  0.3453
   45SLM     C3 4915   5.727   3.896   1.764 -0.0164 -0.8593  0.3345
   45SLM     O4 4916   5.931   3.842   1.888 -0.4710 -0.1401  0.5041
   45SLM     H5 4917   5.704   3.960   1.679 -2.3400 -2.5711 -0.4153
   45SLM     C6 4918   5.643   3.943   1.881 -0.6890  0.5741 -0.7017
   45SLM     H7 4919   5.687   3.908   1.974  0.1088  1.2903 -0.7983
   45SLM     H8 4920   5.538   3.929   1.853  0.4747 -3.5020 -3.9891
   45SLM     H9 4921   5.657   4.051   1.894  1.5523 -0.0519  4.5033
   46SLM     O1 4922   5.677   3.772   1.717  0.0368 -0.7738  0.0511
   46SLM     C2 4923   5.738   3.724   1.610  0.3332  0.3121 -0.2827
   46SLM     C3 4924   5.695   3.580   1.602  0.7289  0.1965 -0.3461
   46SLM     O4 4925   5.792   3.790   1.525 -0.5916  0.7625 -0.5435
   46SLM     H5 4926   5.590   3.560   1.629  0.8350 -1.4041 -1.0193
   46SLM     C6 4927   5.746   3.478   1.702 -0.3751  0.1467  0.1886
   46SLM     H7 4928   5.855   3.484   1.703 -0.4223  2.0547  2.1976
   46SLM     H8 4929   5.729   3.372   1.681 -1.1898 -0.3381  2.9202
   46SLM     H9 4930   5.703   3.502   1.799 -2.6080  0.3971 -0.8006
   47SLM     O1 4931   5.739   3.517   1.484 -0.1561 -0.8726 -0.1310
   47SLM     C2 4932   5.687   3.555   1.369 -0.3403 -0.5495  0.0581
   47SLM     C3 4933   5.768   3.510   1.250  0.0076 -0.1620  0.1439
   47SLM     O4 4934   5.580   3.609   1.360 -0.0729  0.0644  0.4560
   47SLM     H5 4935   5.811   3.413   1.275 -1.7633 -1.4407 -1.4524
   47SLM     C6 4936   5.881   3.602   1.207 -0.2417  0.0356 -0.0922
   47SLM     H7 4937   5.945   3.582   1.121 -1.7418  1.8763 -1.7200
   47SLM     H8 4938   5.956   3.615   1.286 -1.2279  1.5990  0.6340
   47SLM     H9 4939   5.848   3.704   1.185  0.6970 -0.1282 -2.5360
   48SLM     O1 4940   5.683   3.502   1.138 -0.0994 -0.1227  0.2225
   48SLM     C2 4941   5.609   3.393   1.127 -0.6415  0.2528  0.1070
   48SLM     C3 4942   5.513   3.395   1.010 -0.2551  0.1705 -0.2136
   48SLM     O4 4943   5.611   3.306   1.210 -0.2030 -0.2372 -0.4105
   48SLM     H5 4944   5.447   3.470   1.053  1.4162  2.9361 -2.2049
   48SLM     C6 4945   5.579   3.457   0.888 -0.7550  0.2905 -0.4250
   48SLM     H7 4946   5.503   3.467   0.809 -0.6679 -0.2396 -0.5842
   48SLM     H8 4947   5.628   3.553   0.903 -2.1576  0.7754  1.4305
   48SLM     H9 4948   5.657   3.395   0.845 -0.5897 -1.4059  2.0911
   49SLM     O1 4949   5.468   3.263   0.987 -0.0952  0.1307 -0.2991
   49SLM     C2 4950   5.342   3.240   1.020  0.0993 -0.7392 -0.1216
   49SLM     C3 4951   5.301   3.095   1.018 -0.3250 -0.6180 -0.2051
   49SLM     O4 4952   5.273   3.334   1.050  0.4066 -0.4968 -0.1681
   49SLM     H5 4953   5.295   3.073   0.911  0.3271  3.6095 -1.3032
   49SLM     C6 4954   5.404   2.994   1.064  0.2085 -0.3827 -0.8777
   49SLM     H7 4955   5.348   2.900   1.070 -0.7907  0.1883 -1.0470
   49SLM     H8 4956   5.490   2.984   0.997 -0.8237 -2.8108 -1.9537
   49SLM     H9 4957   5.441   3.038   1.157  1.0635  3.5320 -2.8167
   50SLM     O1 4958   5.181   3.073   1.089 -0.1515  0.5120  0.4657
   50SLM     C2 4959   5.063   3.061   1.031  0.3759 -0.4964 -0.4347
   50SLM     C3 4960   4.961   3.039   1.141  0.2747  0.0591 -0.4122
   50SLM     O4 4961   5.046   3.083   0.914  0.1741  0.3463 -0.2570
   50SLM     H5 4962   4.965   3.115   1.219  0.0207  0.1018 -0.4409
   50SLM     C6 4963   4.823   3.043   1.079  0.0505 -0.0637  0.0778
   50SLM     H7 4964   4.811   2.961   1.008  3.2790 -0.7574  0.1735
   50SLM     H8 4965   4.742   3.025   1.150 -0.5966  1.2590 -0.2871
   50SLM     H9 4966   4.795   3.119   1.006  3.5721  0.7112 -0.6457
   51SLM     O1 4967   4.982   2.910   1.195  0.0036  0.3049  0.2881
   51SLM     C2 4968   4.934   2.895   1.317  0.4212 -0.1504  0.3996
   51SLM     C3 4969   4.971   2.763   1.380  0.0970 -0.5843 -0.3051
   51SLM     O4 4970   4.901   2.992   1.380 -0.1926 -0.2847  0.2928
   51SLM     H5 4971   4.987   2.696   1.295 -1.1666 -0.7474 -0.4348
   51SLM     C6 4972   5.097   2.779   1.463 -0.1917 -0.5505  0.1310
   51SLM     H7 4973   5.098   2.712   1.550 -1.6433 -0.2086  0.4320
   51SLM     H8 4974   5.177   2.762   1.390  1.3111 -0.0672  1.6091
   51SLM     H9 4975   5.117   2.878   1.505 -1.7567 -0.9365  1.9061
   52SLM     O1 4976   4.868   2.710   1.461 -0.4430 -0.2094 -0.7410
   52SLM     C2 4977   4.796   2.609   1.416 -0.5628 -0.5397  0.1847
   52SLM     C3 4978   4.690   2.588   1.522 -0.1160 -0.6089  0.6211
   52SLM     O4 4979   4.821   2.550   1.315 -0.2486 -0.5264  0.2536
   52SLM     H5 4980   4.658   2.690   1.543  0.2208 -0.1675 -0.9038
   52SLM     C6 4981   4.734   2.508   1.644 -0.1591 -0.4665  0.7292
   52SLM     H7 4982   4.698   2.405   1.652 -1.1557 -0.0630  1.7191
   52SLM     H8 4983   4.690   2.559   1.730  0.2867  1.9976 -0.4167
   52SLM     H9 4984   4.843   2.505   1.650  0.0432 -1.0741 -1.8749
   53SLM     O1 4985   4.578   2.511   1.484 -0.6106  0.4534 -0.1034
   53SLM     C2 4986   4.505   2.546   1.379 -0.6493  0.4596 -0.0746
   53SLM     C3 4987   4.422   2.433   1.323  0.0416 -0.1630  0.1219
   53SLM     O4 4988   4.501   2.663   1.352 -0.7027  0.5570  0.3508
   53SLM     H5 4989   4.372   2.384   1.407  2.5048 -2.5291  0.3184
   53SLM     C6 4990   4.509   2.336   1.245  0.5441  0.1655  0.2709
   53SLM     H7 4991   4.606   2.304   1.284 -0.9095 -2.1552  2.2913
   53SLM     H8 4992   4.524   2.370   1.142  1.0148 -0.5488  0.1047
   53SLM     H9 4993   4.444   2.250   1.230 -0.9888  0.9066  2.1444
   54SLM     O1 4994   4.327   2.482   1.230 -0.3808 -0.9630  0.1259
   54SLM     C2 4995   4.228   2.549   1.286  0.2388  0.2592 -0.2125
   54SLM     C3 4996   4.147   2.596   1.168 -0.4784  0.2146  0.2608
   54SLM     O4 4997   4.202   2.563   1.402  0.4034 -0.4668 -0.0803
   54SLM     H5 4998   4.135   2.528   1.082  2.0156  0.1794 -0.1388
   54SLM     C6 4999   4.002   2.620   1.207 -0.6808 -0.1138 -0.2756
   54SLM     H7 5000   4.013   2.709   1.269 -2.7375  0.4066 -0.5900
   54SLM     H8 5001   3.945   2.666   1.126  1.3103  2.6545 -0.2360
   54SLM     H9 5002   3.945   2.540   1.255 -1.9332 -0.0136 -1.5413
   55SLM     O1 5003   4.197   2.716   1.114  0.2370  0.1236  0.7196
   55SLM     C2 5004   4.294   2.725   1.025 -0.7793 -0.0307 -0.4283
   55SLM     C3 5005   4.331   2.867   0.989 -0.0980  0.0076  0.3887
   55SLM     O4 5006   4.354   2.628   0.986  0.3741  0.3727  0.3053
   55SLM     H5 5007   4.319   2.880   0.881  2.6545  0.9383  0.1048
   55SLM     C6 5008   4.477   2.895   1.022 -0.2708  1.2015  0.1892
   55SLM     H7 5009   4.500   3.001   1.011  3.0898  0.7199  1.5602
   55SLM     H8 5010   4.543   2.824   0.972 -1.0269 -0.9134  2.0202
   55SLM     H9 5011   4.488   2.880   1.129  2.7230 -0.5550 -0.2576
   56SLM     O1 5012   4.241   2.962   1.042 -0.5663 -0.3713  0.2774
   56SLM     C2 5013   4.119   2.984   0.996 -0.7229 -0.5441  0.6097
   56SLM     C3 5014   4.038   3.074   1.087 -0.1820  0.3391  0.2319
   56SLM     O4 5015   4.080   2.942   0.891  0.3126  0.7828 -0.3379
   56SLM     H5 5016   4.103   3.161   1.081 -1.2379  1.1856  0.6810
   56SLM     C6 5017   3.912   3.116   1.013 -0.3306 -0.3925  0.0637
   56SLM     H7 5018   3.930   3.185   0.931  0.9660 -1.4932 -0.5943
   56SLM     H8 5019   3.857   3.028   0.977  2.0784 -2.7046  1.6679
   56SLM     H9 5020   3.851   3.175   1.082 -0.4649  0.4059 -0.7251
   57SLM     O1 5021   3.997   3.020   1.210  0.2254  0.3129  0.3570
   57SLM     C2 5022   4.033   3.074   1.325  0.6873 -0.3529  0.5284
   57SLM     C3 5023   3.973   3.013   1.450 -0.1421 -0.1629  0.2260
   57SLM     O4 5024   4.098   3.175   1.331 -0.0617  0.1623 -0.0157
   57SLM     H5 5025   3.944   2.912   1.419 -0.1503 -0.1251  0.1067
   57SLM     C6 5026   4.076   3.006   1.560 -1.7427 -0.4345  1.7472
   57SLM     H7 5027   4.125   3.097   1.596 -1.5418  0.2961 -0.2948
   57SLM     H8 5028   4.022   2.980   1.652 -2.4861 -3.3753  0.5909
   57SLM     H9 5029   4.162   2.945   1.528 -2.4853  0.5711 -2.7867
   58SLM     O1 5030   3.869   3.099   1.489 -0.4364 -0.5825  0.3748
   58SLM     C2 5031   3.747   3.072   1.445 -0.5064  0.0710  0.1497
   58SLM     C3 5032   3.640   3.159   1.507 -0.3132  0.6323 -0.3018
   58SLM     O4 5033   3.724   2.992   1.358  0.0212 -0.3738  0.4099
   58SLM     H5 5034   3.555   3.140   1.440 -1.4483  1.3813  0.8759
   58SLM     C6 5035   3.624   3.120   1.653  0.3043  0.0483 -0.3849
   58SLM     H7 5036   3.567   3.199   1.703  0.1711 -0.3223  0.0485
   58SLM     H8 5037   3.562   3.030   1.647 -1.4415  0.8654  2.8461
   58SLM     H9 5038   3.722   3.111   1.701  1.1256  1.9093 -1.5976
   59SLM     O1 5039   3.697   3.288   1.507  0.0012  0.5004  0.3420
   59SLM     C2 5040   3.656   3.383   1.424  0.1122 -0.1240 -0.4488
   59SLM     C3 5041   3.729   3.512   1.453  0.4079 -0.3395 -0.2278
   59SLM     O4 5042   3.575   3.361   1.338  0.2972  0.3220 -0.7410
   59SLM     H5 5043   3.782   3.520   1.358 -3.8069  0.4164 -2.7568
   59SLM     C6 5044   3.812   3.515   1.580 -0.4472 -0.4284  0.3447
   59SLM     H7 5045   3.751   3.476   1.661 -1.1095  0.5300  0.3240
   59SLM     H8 5046   3.856   3.613   1.603 -0.5875 -1.0730  3.9033
   59SLM     H9 5047   3.897   3.449   1.563 -0.9928 -0.6588 -1.6850
   60SLM     O1 5048   3.617   3.598   1.455  0.6368 -0.0470  0.7177
   60SLM     C2 5049   3.640   3.719   1.408  0.1535 -0.0104  0.5707
   60SLM     C3 5050   3.518   3.808   1.403  0.1695 -0.0425 -1.2695
   60SLM     O4 5051   3.751   3.759   1.387  0.3403 -0.5446  0.5221
   60SLM     H5 5052   3.498   3.823   1.510 -1.1322  1.2200 -1.6614
   60SLM     C6 5053   3.548   3.941   1.337  1.1081 -0.0388 -0.8534
   60SLM     H7 5054   3.451   3.980   1.305  0.6090 -0.5092  0.0590
   60SLM     H8 5055   3.607   4.003   1.404  0.6740  0.2638 -0.7436
   60SLM     H9 5056   3.611   3.913   1.253  0.9440 -0.7714 -0.7383
   61SLM     O1 5057   3.395   3.756   1.356 -0.4736 -0.1270  0.4170
   61SLM     C2 5058   3.390   3.702   1.235  0.1624 -0.2921  0.4617
   61SLM     C3 5059   3.254   3.642   1.212  0.1681  0.0608 -0.5069
   61SLM     O4 5060   3.477   3.716   1.153 -0.6124  0.8592 -0.1833
   61SLM     H5 5061   3.180   3.704   1.262 -1.3837 -1.8437 -0.3074
   61SLM     C6 5062   3.246   3.507   1.281 -0.6604  0.5222  0.3182
   61SLM     H7 5063   3.321   3.443   1.234  0.4167  2.5498 -0.8650
   61SLM     H8 5064   3.143   3.471   1.271 -1.0307  2.1191 -2.9612
   61SLM     H9 5065   3.263   3.507   1.389 -1.5480 -3.5406  0.6051
   62SLM     O1 5066   3.228   3.623   1.074  0.3757 -0.3424 -0.4927
   62SLM     C2 5067   3.103   3.641   1.036  0.4537  1.3625 -0.0582
   62SLM     C3 5068   3.098   3.658   0.886  0.3621 -0.0714 -0.2375
   62SLM     O4 5069   3.009   3.625   1.109  0.3055  0.5522 -0.4150
   62SLM     H5 5070   3.203   3.662   0.856 -0.2740 -0.9547 -2.8667
   62SLM     C6 5071   3.012   3.562   0.807 -0.5806  0.5703 -0.0012
   62SLM     H7 5072   3.021   3.454   0.816 -1.3940  0.1484 -2.9215
   62SLM     H8 5073   2.906   3.587   0.793 -0.9656 -0.7316  0.4790
   62SLM     H9 5074   3.058   3.554   0.708 -0.8302 -2.0674  0.0263
   63SLM     O1 5075   3.040   3.782   0.850 -0.0729 -0.3929 -0.6479
   63SLM     C2 5076   3.119   3.884   0.822  0.1787 -0.8291 -1.5752
   63SLM     C3 5077   3.027   3.991   0.768  0.2758 -0.0405 -0.2189
   63SLM     O4 5078   3.232   3.902   0.859 -0.1561 -0.1508 -0.8439
   63SLM     H5 5079   2.932   3.955   0.727  0.0570 -1.5380  1.4986
   63SLM     C6 5080   3.002   4.086   0.884 -0.1775  0.0610 -0.3963
   63SLM     H7 5081   3.081   4.109   0.956  0.5610 -1.6291 -0.6239
   63SLM     H8 5082   2.960   4.182   0.856 -2.6920 -0.4766  1.1587
   63SLM     H9 5083   2.945   4.030   0.959  2.3070 -1.1761  0.7063
   64SLM     O1 5084   3.103   4.061   0.672 -0.2829  0.2666 -0.4454
   64SLM     C2 5085   3.104   4.016   0.548  0.7011 -0.7351 -0.0955
   64SLM     C3 5086   3.215   4.072   0.463  0.1687 -0.5009 -0.6445
   64SLM     O4 5087   3.025   3.932   0.512 -0.0522  0.4092 -1.1953
   64SLM     H5 5088   3.180   4.065   0.360  2.0435 -0.4619 -1.3199
   64SLM     C6 5089   3.342   3.990   0.478  0.4522  0.0949  0.3041
   64SLM     H7 5090   3.352   3.978   0.586 -3.1758  0.7928  0.8537
   64SLM     H8 5091   3.434   4.032   0.437  1.7609 -1.8120  1.1868
   64SLM     H9 5092   3.305   3.900   0.429 -4.7581  3.8633 -3.9215
   65SLM     O1 5093   3.242   4.209   0.483 -0.1514 -0.5882  0.4139
   65SLM     C2 5094   3.147   4.301   0.473  0.2547 -0.2430 -0.2867
   65SLM     C3 5095   3.211   4.435   0.497  0.6614 -0.4517 -0.1953
   65SLM     O4 5096   3.038   4.276   0.429  0.4519 -0.4922 -0.6428
   65SLM     H5 5097   3.316   4.419   0.470  0.4053  0.3687 -1.8132
   65SLM     C6 5098   3.201   4.474   0.644 -0.1791  0.8778 -0.5819
   65SLM     H7 5099   3.101   4.468   0.687  0.1850  1.8718  0.4568
   65SLM     H8 5100   3.233   4.577   0.662 -0.3130  0.4996  2.2788
   65SLM     H9 5101   3.261   4.408   0.708 -0.2077  3.2660  2.0937
   66SLM     O1 5102   3.156   4.543   0.424  0.0683 -0.6828 -0.0905
   66SLM     C2 5103   3.147   4.540   0.292  0.2496  0.2015 -0.1225
   66SLM     C3 5104   3.081   4.669   0.248  0.4442  0.6430  0.8308
   66SLM     O4 5105   3.192   4.452   0.225  0.7655 -0.0543  0.5465
   66SLM     H5 5106   3.105   4.737   0.330  5.1253  2.0602 -1.3489
   66SLM     C6 5107   2.930   4.654   0.242  0.5394 -0.2605  0.5491
   66SLM     H7 5108   2.893   4.624   0.144 -2.5591  0.6656  1.3269
   66SLM     H8 5109   2.879   4.740   0.285 -0.4586 -2.4884  4.3098
   66SLM     H9 5110   2.889   4.575   0.305 -3.6052 -0.6694 -2.2606
   67SLM     O1 5111   3.135   4.728   0.132  0.0556  0.0586  0.3471
   67SLM     C2 5112   3.263   4.753   0.114  0.2426 -1.2242 -0.2186
   67SLM     C3 5113   3.295   4.848   0.001 -0.5585  0.0022  0.5689
   67SLM     O4 5114   3.349   4.724   0.193  0.0131 -0.0333  0.4896
   67SLM     H5 5115   3.276   4.807  -0.098  2.4644  0.5304 -0.3405
   67SLM     C6 5116   3.213   4.976   0.006  0.0388  0.4381 -0.5048
   67SLM     H7 5117   3.204   5.010   0.109  2.2528  2.5489 -0.9150
   67SLM     H8 5118   3.263   5.062  -0.040  1.0968  0.3024  0.3382
   67SLM     H9 5119   3.121   4.952  -0.048 -0.1572 -0.1923  0.0991
   68SLM     O1 5120   3.431   4.886   0.008 -0.3659 -0.5557 -0.1246
   68SLM     C2 5121   3.519   4.854  -0.085  0.0899  0.2212  0.0282
   68SLM     C3 5122   3.651   4.922  -0.059 -0.0004  0.6625 -0.6445
   68SLM     O4 5123   3.491   4.782  -0.177 -0.3346 -0.6845  0.8485
   68SLM     H5 5124   3.692   4.938  -0.159  3.3221  1.3520  0.6892
   68SLM     C6 5125   3.747   4.824   0.005 -0.6354  0.2615 -0.3030
   68SLM     H7 5126   3.846   4.863   0.031 -0.6333 -1.8466  3.7238
   68SLM     H8 5127   3.770   4.727  -0.041  0.2070  1.3781 -2.3576
   68SLM     H9 5128   3.701   4.786   0.097  1.0165 -1.2736 -0.0432
   69SLM     O1 5129   3.647   5.039   0.020  0.5760  0.0020  0.3900
   69SLM     C2 5130   3.580   5.143  -0.029  0.4161 -0.5127 -0.4988
   69SLM     C3 5131   3.575   5.256   0.070 -0.0668 -0.5487 -0.4817
   69SLM     O4 5132   3.539   5.141  -0.142 -0.7558 -0.2791 -0.0859
   69SLM     H5 5133   3.525   5.221   0.161 -1.0240 -4.0572 -2.1828
   69SLM     C6 5134   3.713   5.315   0.093 -0.1512 -0.5024 -0.0825
   69SLM     H7 5135   3.740   5.366  -0.000 -1.1051  3.9448  1.8376
   69SLM     H8 5136   3.711   5.404   0.156  0.4901  0.5137 -1.4484
   69SLM     H9 5137   3.786   5.242   0.127 -1.7688 -1.7731  0.8089
   70SLM     O1 5138   3.493   5.356   0.011  0.0121 -0.3229 -0.2108
   70SLM     C2 5139   3.369   5.370   0.055 -0.0660 -0.7947 -0.2703
   70SLM     C3 5140   3.306   5.471  -0.038 -0.2170 -0.7433 -0.1111
   70SLM     O4 5141   3.312   5.324   0.149 -0.3231  0.0458 -0.0048
   70SLM     H5 5142   3.379   5.541  -0.080 -0.4411 -1.9494 -2.6516
   70SLM     C6 5143   3.227   5.421  -0.157 -0.0746 -0.7480 -0.2037
   70SLM     H7 5144   3.161   5.344  -0.117 -0.0237 -0.0117  1.3503
   70SLM     H8 5145   3.167   5.503  -0.197  0.0267 -0.8506 -0.5708
   70SLM     H9 5146   3.282   5.389  -0.246 -0.2147  1.6202 -1.2251
   71SLM     O1 5147   3.220   5.559   0.031  0.5323  0.0057 -0.1124
   71SLM     C2 5148   3.278   5.648   0.111  0.1972 -0.3332  0.5197
   71SLM     C3 5149   3.169   5.729   0.175  0.0950  0.3325 -0.4815
   71SLM     O4 5150   3.395   5.656   0.136  0.0683 -0.0538  1.0288
   71SLM     H5 5151   3.104   5.755   0.090  0.1633  3.7180  0.3560
   71SLM     C6 5152   3.075   5.670   0.278  0.6556 -0.2083 -0.2794
   71SLM     H7 5153   3.076   5.561   0.271 -1.2091 -0.1792 -1.7508
   71SLM     H8 5154   3.091   5.688   0.385 -1.1062 -3.7604  0.7493
   71SLM     H9 5155   2.976   5.716   0.281 -0.0898 -1.7885  1.5379
   72SLM     O1 5156   3.232   5.848   0.215  0.2529 -0.1370  0.6846
   72SLM     C2 5157   3.169   5.961   0.186  0.0260 -0.4994 -0.2449
   72SLM     C3 5158   3.271   6.072   0.185  0.2887 -0.7323  0.2983
   72SLM     O4 5159   3.053   5.966   0.154 -0.3434  0.4104  1.1412
   72SLM     H5 5160   3.351   6.013   0.230 -1.5286 -3.7042 -0.0536
   72SLM     C6 5161   3.290   6.091   0.036  0.0603 -0.9052  0.2473
   72SLM     H7 5162   3.319   6.001  -0.019 -0.8849  0.6444 -3.0631
   72SLM     H8 5163   3.191   6.108  -0.009 -0.1286 -2.4179  0.0229
   72SLM     H9 5164   3.355   6.176   0.013  0.2800 -1.5240 -1.6337
   73SLM     O1 5165   3.220   6.195   0.232 -0.1049 -0.7924  0.0350
   73SLM     C2 5166   3.211   6.199   0.364 -0.2052  0.5598 -0.0022
   73SLM     C3 5167   3.146   6.320   0.427 -0.1652  0.5431  0.0713
   73SLM     O4 5168   3.272   6.126   0.436  0.5631  0.1308 -1.0640
   73SLM     H5 5169   3.069   6.374   0.370 -0.0278 -0.4128 -1.0517
   73SLM     C6 5170   3.254   6.426   0.440 -0.5317  0.8920  0.3034
   73SLM     H7 5171   3.310   6.405   0.531  3.4092  1.3029 -1.8108
   73SLM     H8 5172   3.206   6.524   0.439 -1.3964  0.4855  0.8746
   73SLM     H9 5173   3.330   6.426   0.362 -0.3690 -0.9778  0.4237
   74SLM     O1 5174   3.098   6.305   0.559  0.6852 -0.2597  0.3012
   74SLM     C2 5175   3.011   6.210   0.587  0.8441 -0.3906  0.3451
   74SLM     C3 5176   2.969   6.202   0.732 -0.1369  0.0294  0.0887
   74SLM     O4 5177   2.941   6.170   0.498 -0.2454  0.7866  0.6549
   74SLM     H5 5178   3.052   6.149   0.779  0.8600  0.6782 -0.8911
   74SLM     C6 5179   2.837   6.128   0.749  0.3843 -0.8770  0.2909
   74SLM     H7 5180   2.870   6.024   0.747  0.6971 -0.7789  0.3294
   74SLM     H8 5181   2.771   6.166   0.670  1.1501 -2.8398 -1.3923
   74SLM     H9 5182   2.794   6.147   0.847  2.8812  1.9503  0.9815
   75SLM     O1 5183   2.947   6.337   0.766 -0.0923 -0.1334  0.7778
   75SLM     C2 5184   2.992   6.371   0.886  0.9919 -0.2497  0.4164
   75SLM     C3 5185   2.962   6.519   0.884  0.4276 -0.3532  0.8763
   75SLM     O4 5186   3.067   6.305   0.953  0.3125 -0.6505  0.7934
   75SLM     H5 5187   2.871   6.540   0.827 -0.3516  0.0622  2.2286
   75SLM     C6 5188   3.080   6.605   0.844 -0.4053  0.1614 -0.5673
   75SLM     H7 5189   3.074   6.714   0.839  0.7126  0.3334  1.0633
   75SLM     H8 5190   3.115   6.561   0.751 -0.6035 -0.1646 -0.4887
   75SLM     H9 5191   3.167   6.591   0.909  0.1768  1.5572 -0.9948
   76SLM     O1 5192   2.926   6.548   1.017 -0.6398 -0.7539  0.6908
   76SLM     C2 5193   2.799   6.566   1.050 -0.6290 -0.5172  0.6063
   76SLM     C3 5194   2.789   6.595   1.198 -0.1967 -0.2193  0.5815
   76SLM     O4 5195   2.714   6.531   0.973 -0.4912  0.8765 -0.2099
   76SLM     H5 5196   2.851   6.517   1.244 -1.5231 -1.0804  0.9588
   76SLM     C6 5197   2.816   6.740   1.234 -0.1157 -0.2961  0.8308
   76SLM     H7 5198   2.924   6.750   1.241 -0.2883  0.7906  2.7198
   76SLM     H8 5199   2.769   6.801   1.157 -1.4430 -3.6954 -1.3250
   76SLM     H9 5200   2.789   6.776   1.334  0.4340 -1.9888  1.6333
   77SLM     O1 5201   2.652   6.577   1.226 -0.3473 -0.2710 -0.1751
   77SLM     C2 5202   2.612   6.494   1.320  0.1252 -0.2419  0.0549
   77SLM     C3 5203   2.463   6.467   1.319  0.0544  0.1531 -0.3193
   77SLM     O4 5204   2.678   6.459   1.414  0.4017 -0.7629 -0.3214
   77SLM     H5 5205   2.411   6.513   1.234 -1.3035  1.4587  1.1590
   77SLM     C6 5206   2.402   6.534   1.440  0.1996 -0.7099  0.2424
   77SLM     H7 5207   2.436   6.483   1.531 -2.0309 -2.1287  0.3531
   77SLM     H8 5208   2.293   6.535   1.446  0.1887 -0.5133 -0.0041
   77SLM     H9 5209   2.436   6.638   1.451  1.8224 -0.7095 -3.2961
   78SLM     O1 5210   2.419   6.333   1.327  0.4872  0.0103 -0.3173
   78SLM     C2 5211   2.461   6.234   1.250 -0.3477 -0.1044 -0.6340
   78SLM     C3 5212   2.409   6.106   1.311  0.2393 -0.2495 -0.4298
   78SLM     O4 5213   2.533   6.242   1.154 -0.0292  1.3618 -0.2955
   78SLM     H5 5214   2.390   6.115   1.418 -0.6849 -0.2328 -0.5818
   78SLM     C6 5215   2.511   5.994   1.300 -0.3985 -0.8321 -0.4747
   78SLM     H7 5216   2.598   6.013   1.364 -2.1596 -0.8231  2.1041
   78SLM     H8 5217   2.560   5.975   1.204  1.8901  2.7066 -0.1646
   78SLM     H9 5218   2.471   5.904   1.348 -0.4154 -0.7899 -0.4081
   79SLM     O1 5219   2.291   6.073   1.240  0.2541 -0.3711 -0.3980
   79SLM     C2 5220   2.191   6.008   1.295 -0.3649  0.7521 -0.1746
   79SLM     C3 5221   2.081   5.972   1.198  0.2437 -0.2469 -0.5040
   79SLM     O4 5222   2.183   5.987   1.414 -0.3309 -0.7650 -0.4142
   79SLM     H5 5223   2.149   5.975   1.112  3.1847  0.4089  1.6955
   79SLM     C6 5224   1.987   6.091   1.196  0.6274  0.0776  0.4339
   79SLM     H7 5225   1.935   6.092   1.100  0.3594 -1.1981  0.5464
   79SLM     H8 5226   2.052   6.179   1.190  2.5837 -1.3440 -0.2505
   79SLM     H9 5227   1.922   6.092   1.283 -0.1413 -3.0170  0.0132
   80SLM     O1 5228   2.013   5.850   1.217 -0.0358  0.0210  0.2530
   80SLM     C2 5229   2.092   5.744   1.215 -0.1411 -0.0713  0.8995
   80SLM     C3 5230   2.023   5.610   1.225  0.7332 -0.5679  0.3529
   80SLM     O4 5231   2.212   5.750   1.209 -0.2001  0.4302  0.1401
   80SLM     H5 5232   1.916   5.633   1.227  0.2852 -2.1636 -1.4882
   80SLM     C6 5233   2.032   5.526   1.098  0.0953 -0.2482  0.0958
   80SLM     H7 5234   2.117   5.459   1.102  0.6043  0.1079 -2.8418
   80SLM     H8 5235   1.936   5.474   1.087 -0.5838  0.7993  0.8487
   80SLM     H9 5236   2.043   5.590   1.010 -0.3187  1.1993  1.0419
   81SLM     O1 5237   2.054   5.537   1.342  0.0653 -0.1636  0.7895
   81SLM     C2 5238   1.982   5.577   1.445  0.5888  0.8963  0.7599
   81SLM     C3 5239   2.044   5.544   1.579  0.3400 -0.3097  0.5878
   81SLM     O4 5240   1.877   5.635   1.447 -0.0514 -0.1448 -0.8412
   81SLM     H5 5241   2.063   5.644   1.618 -1.3395 -0.0564  0.8354
   81SLM     C6 5242   1.966   5.458   1.677  0.3283 -1.3387 -0.2999
   81SLM     H7 5243   2.026   5.429   1.763  0.4765 -0.0630  0.0546
   81SLM     H8 5244   1.893   5.524   1.725  1.7711  1.1428 -1.3030
   81SLM     H9 5245   1.914   5.378   1.624  2.2326 -1.4754 -2.0981
   82SLM     O1 5246   2.162   5.469   1.559  0.2178 -0.3161 -0.1544
   82SLM     C2 5247   2.277   5.522   1.597  0.1660 -0.4266  0.1549
   82SLM     C3 5248   2.378   5.414   1.565  0.5206 -0.1970  0.4928
   82SLM     O4 5249   2.301   5.625   1.654 -0.0961  0.4450 -1.2809
   82SLM     H5 5250   2.337   5.314   1.551  2.6873 -0.8187 -2.7553
   82SLM     C6 5251   2.494   5.406   1.663  0.4033  0.5151  0.6977
   82SLM     H7 5252   2.560   5.327   1.625  0.9339  1.2260  0.1004
   82SLM     H8 5253   2.461   5.365   1.758 -1.5863 -2.5531 -1.1355
   82SLM     H9 5254   2.556   5.492   1.691  2.2592 -1.1688  2.0407
   83SLM     O1 5255   2.461   5.436   1.453 -0.2304 -0.3542 -0.0982
   83SLM     C2 5256   2.406   5.423   1.333 -0.4655 -0.0349 -0.0277
   83SLM     C3 5257   2.513   5.465   1.235 -0.1217 -0.7749  0.0220
   83SLM     O4 5258   2.295   5.382   1.311 -0.4140  0.0793 -0.5009
   83SLM     H5 5259   2.609   5.441   1.281  0.4927  3.1911  1.2434
   83SLM     C6 5260   2.502   5.616   1.224  0.1563 -0.8066 -0.6949
   83SLM     H7 5261   2.603   5.658   1.225 -0.0620 -0.2927 -0.1812
   83SLM     H8 5262   2.441   5.662   1.302 -1.9340 -3.9326 -0.3129
   83SLM     H9 5263   2.452   5.659   1.136 -2.7077 -1.6439  0.4213
   84SLM     O1 5264   2.489   5.405   1.110 -0.2452 -0.1991 -0.2319
   84SLM     C2 5265   2.592   5.345   1.053  0.1818  0.3554 -0.0536
   84SLM     C3 5266   2.552   5.272   0.927  0.0536  0.2297  0.0583
   84SLM     O4 5267   2.704   5.346   1.096  0.4918  1.4412 -0.8397
   84SLM     H5 5268   2.540   5.354   0.856 -3.5040 -1.6793 -1.7807
   84SLM     C6 5269   2.667   5.202   0.856 -0.7481 -0.3787 -0.6555
   84SLM     H7 5270   2.749   5.271   0.836 -2.5047  0.6408 -6.1356
   84SLM     H8 5271   2.704   5.113   0.906  2.2740 -0.6738 -3.1348
   84SLM     H9 5272   2.628   5.163   0.762 -0.4835 -0.7180 -0.6273
   85SLM     O1 5273   2.438   5.192   0.948 -0.2423  0.6198 -0.0502
   85SLM     C2 5274   2.332   5.223   0.875 -0.5622  1.1049  0.6184
   85SLM     C3 5275   2.217   5.142   0.930  0.2788 -0.4643  0.1034
   85SLM     O4 5276   2.340   5.302   0.785 -0.5450  0.6644  0.2311
   85SLM     H5 5277   2.150   5.215   0.975 -0.3970 -1.9802  1.6490
   85SLM     C6 5278   2.141   5.099   0.806 -0.5611  0.1596  0.3930
   85SLM     H7 5279   2.048   5.045   0.824 -0.8337  0.3273 -0.4727
   85SLM     H8 5280   2.111   5.190   0.754  2.9897  2.1001  1.4227
   85SLM     H9 5281   2.210   5.043   0.742  0.7539  4.0102 -1.8812
   86SLM     O1 5282   2.239   5.042   1.027  0.7342  0.1973  0.6951
   86SLM     C2 5283   2.318   4.937   1.011 -0.1775 -0.3050 -0.6144
   86SLM     C3 5284   2.361   4.887   1.146 -0.0922 -0.2243 -0.6108
   86SLM     O4 5285   2.351   4.890   0.905  0.7466 -0.0105 -0.4650
   86SLM     H5 5286   2.275   4.834   1.188  0.8386 -1.1588  0.1845
   86SLM     C6 5287   2.406   4.998   1.239  1.0187 -0.8021 -0.4429
   86SLM     H7 5288   2.440   5.082   1.177 -0.9197  1.1555  0.9791
   86SLM     H8 5289   2.481   4.978   1.316 -0.2586 -0.0974  1.0345
   86SLM     H9 5290   2.315   5.032   1.289  2.1213  0.0497  1.1067
   87SLM     O1 5291   2.469   4.797   1.131  0.4303  0.2600  0.1397
   87SLM     C2 5292   2.439   4.669   1.137 -0.0693  0.2814 -1.3080
   87SLM     C3 5293   2.568   4.591   1.149 -0.4422 -0.1387  0.2896
   87SLM     O4 5294   2.328   4.622   1.130  0.0288 -0.3063  0.4603
   87SLM     H5 5295   2.613   4.628   1.241  1.2842  1.5048 -1.1311
   87SLM     C6 5296   2.670   4.636   1.047 -0.2543  0.4620  0.7418
   87SLM     H7 5297   2.772   4.600   1.065 -0.0392  1.0292  0.7014
   87SLM     H8 5298   2.679   4.744   1.028 -2.6176  0.3601 -1.6238
   87SLM     H9 5299   2.650   4.584   0.953  2.9573 -2.5334  1.5258
   88SLM     O1 5300   2.571   4.450   1.141  1.1717 -0.0993 -0.0212
   88SLM     C2 5301   2.514   4.386   1.241  0.5943  0.6948  0.1685
   88SLM     C3 5302   2.508   4.238   1.211 -0.4818  0.8349 -0.3309
   88SLM     O4 5303   2.484   4.432   1.348 -0.1636  0.1798  0.1872
   88SLM     H5 5304   2.596   4.209   1.153  0.1583 -1.5019  1.6583
   88SLM     C6 5305   2.513   4.177   1.349  1.0685  0.8667 -0.3523
   88SLM     H7 5306   2.518   4.068   1.344  1.6733  0.8879 -0.2107
   88SLM     H8 5307   2.602   4.188   1.411 -0.7066 -1.7451  3.0743
   88SLM     H9 5308   2.416   4.188   1.399  0.7644  1.2663 -1.0242
   89SLM     O1 5309   2.383   4.198   1.160 -0.1913 -0.4696 -0.0494
   89SLM     C2 5310   2.378   4.204   1.028  0.1069  0.1692 -0.0318
   89SLM     C3 5311   2.237   4.176   0.982 -0.1276  1.3092 -0.0567
   89SLM     O4 5312   2.468   4.232   0.954 -0.4309 -0.4171 -0.9197
   89SLM     H5 5313   2.225   4.071   1.013  0.8379  1.2796  0.2536
   89SLM     C6 5314   2.227   4.169   0.830  0.6406  0.2429 -0.0728
   89SLM     H7 5315   2.135   4.127   0.788  1.6017 -3.1034  0.8440
   89SLM     H8 5316   2.319   4.125   0.791  0.4418 -2.1361  1.9221
   89SLM     H9 5317   2.226   4.273   0.795 -3.6769 -0.3476 -2.3367
   90SLM     O1 5318   2.131   4.247   1.042 -0.4245  0.4082  0.5119
   90SLM     C2 5319   2.079   4.204   1.155 -0.2459 -0.8117  0.1453
   90SLM     C3 5320   1.975   4.297   1.212  0.3355  0.3883 -0.7076
   90SLM     O4 5321   2.095   4.096   1.205 -0.3328 -0.7224  0.3669
   90SLM     H5 5322   1.880   4.248   1.189  0.3827  0.1311 -0.3605
   90SLM     C6 5323   1.991   4.287   1.363  0.1186  1.7036 -0.5875
   90SLM     H7 5324   1.950   4.377   1.410 -2.2806 -1.1062  3.3155
   90SLM     H8 5325   1.948   4.198   1.410  1.1000  2.8236  2.6970
   90SLM     H9 5326   2.093   4.289   1.402 -1.3642  3.5690  3.8498
   91SLM     O1 5327   2.001   4.425   1.160 -0.0577  0.7546 -0.0160
   91SLM     C2 5328   1.930   4.478   1.062  0.3146 -0.2484 -0.8370
   91SLM     C3 5329   1.994   4.604   1.008  0.1236  0.2458  0.0744
   91SLM     O4 5330   1.827   4.431   1.020  0.4178  0.2403 -1.6693
   91SLM     H5 5331   2.097   4.604   1.044 -0.3704  1.9695  1.6671
   91SLM     C6 5332   2.014   4.599   0.858  0.6648  0.0472  0.1519
   91SLM     H7 5333   2.058   4.501   0.839 -1.1138 -0.9328  0.8744
   91SLM     H8 5334   1.918   4.623   0.813 -0.3934  0.8674  2.7126
   91SLM     H9 5335   2.084   4.672   0.817 -1.4510  1.1078 -1.7522
   92SLM     O1 5336   1.926   4.727   1.018  0.4472  0.4383 -0.0968
   92SLM     C2 5337   1.867   4.764   1.130  0.0743 -0.3529 -0.0248
   92SLM     C3 5338   1.831   4.909   1.107  0.5876 -0.2996 -0.5191
   92SLM     O4 5339   1.851   4.699   1.230 -0.1471  0.2198  0.3181
   92SLM     H5 5340   1.885   4.953   1.023  2.2010 -2.6650 -0.8288
   92SLM     C6 5341   1.686   4.921   1.061  0.4146  1.2092  0.3608
   92SLM     H7 5342   1.627   4.887   1.146  1.5522 -0.5191  0.5285
   92SLM     H8 5343   1.651   5.024   1.059  1.5874  1.6184 -1.7357
   92SLM     H9 5344   1.644   4.867   0.976  0.4741 -0.8955  1.6033
   93SLM     O1 5345   1.835   4.973   1.233 -0.4715 -0.3625 -0.4436
   93SLM     C2 5346   1.887   5.094   1.238  0.4754 -0.7992  0.5694
   93SLM     C3 5347   1.858   5.158   1.372 -0.2301  0.5406 -0.2025
   93SLM     O4 5348   1.945   5.157   1.154  0.3871 -0.9068  0.4281
   93SLM     H5 5349   1.863   5.262   1.338  1.6688 -0.4297 -3.3332
   93SLM     C6 5350   1.982   5.140   1.458 -0.1525  0.3273 -0.3580
   93SLM     H7 5351   2.067   5.098   1.403 -0.1076 -1.0380  0.7046
   93SLM     H8 5352   1.987   5.068   1.540 -0.0806 -1.1138 -1.5788
   93SLM     H9 5353   2.005   5.241   1.491 -1.0747 -0.4168  2.8385
   94SLM     O1 5354   1.739   5.132   1.442  0.0365  0.7288  0.3202
   94SLM     C2 5355   1.624   5.162   1.383 -0.3696 -0.7179  0.3518
   94SLM     C3 5356   1.509   5.134   1.476 -0.5438  0.0099  0.3550
   94SLM     O4 5357   1.609   5.189   1.266  0.1285 -0.1520  0.4125
   94SLM     H5 5358   1.521   5.186   1.571  2.6071  0.7576 -0.3418
   94SLM     C6 5359   1.376   5.172   1.412 -0.1629  1.0131  0.1264
   94SLM     H7 5360   1.350   5.098   1.336 -3.1628  0.6948  1.3074
   94SLM     H8 5361   1.297   5.189   1.486 -1.8337 -1.4000 -0.9784
   94SLM     H9 5362   1.370   5.270   1.365  1.7753  1.0670 -0.0782
   95SLM     O1 5363   1.507   4.993   1.480 -0.2887 -0.0209 -0.3888
   95SLM     C2 5364   1.475   4.935   1.594 -0.5680  0.0524 -0.4279
   95SLM     C3 5365   1.487   4.786   1.573  0.1125 -0.1363  1.1409
   95SLM     O4 5366   1.432   4.987   1.694 -0.4857 -0.6791 -0.0052
   95SLM     H5 5367   1.400   4.761   1.512 -1.9037  2.4213  2.7626
   95SLM     C6 5368   1.618   4.740   1.511  0.0925 -0.1222  1.0888
   95SLM     H7 5369   1.694   4.710   1.582  0.0862 -3.1897 -0.0780
   95SLM     H8 5370   1.598   4.650   1.453  1.8730  0.3769 -0.3613
   95SLM     H9 5371   1.673   4.819   1.459  1.5050 -1.2939  0.7615
   96SLM     O1 5372   1.469   4.717   1.695 -0.0550  0.0115  1.2014
   96SLM     C2 5373   1.349   4.682   1.736 -0.3497  0.0165  0.3689
   96SLM     C3 5374   1.366   4.578   1.844  0.3345 -0.2182  0.0343
   96SLM     O4 5375   1.242   4.724   1.701 -0.1862  0.8115  0.7747
   96SLM     H5 5376   1.423   4.612   1.931 -2.0729  0.1455  1.5536
   96SLM     C6 5377   1.245   4.536   1.925 -0.2547  0.2409 -0.5982
   96SLM     H7 5378   1.271   4.450   1.988  7.9657  2.1830 -0.2056
   96SLM     H8 5379   1.218   4.621   1.989 -2.8410 -1.6161  0.9409
   96SLM     H9 5380   1.158   4.522   1.861 -0.7843 -1.2598  0.3832
   97SLM     O1 5381   1.430   4.465   1.787 -0.0921 -0.1833 -0.5213
   97SLM     C2 5382   1.551   4.439   1.834 -0.1969  0.3855  0.0885
   97SLM     C3 5383   1.607   4.330   1.745 -0.9235 -0.2530  0.3912
   97SLM     O4 5384   1.605   4.489   1.928 -0.0100  0.1592  0.1017
   97SLM     H5 5385   1.527   4.266   1.708 -0.6709  0.6818 -1.9810
   97SLM     C6 5386   1.691   4.385   1.631 -0.4379  0.5546  1.1182
   97SLM     H7 5387   1.644   4.468   1.578  1.5555  0.7263 -0.5451
   97SLM     H8 5388   1.799   4.400   1.642 -0.2630  0.3471 -0.1038
   97SLM     H9 5389   1.680   4.309   1.553  2.4760  2.1345 -1.0247
   98SLM     O1 5390   1.701   4.264   1.827  0.4162  0.2486 -0.6935
   98SLM     C2 5391   1.703   4.132   1.819  0.4868  0.2061 -0.0128
   98SLM     C3 5392   1.787   4.074   1.930 -0.1095 -1.1950 -0.2718
   98SLM     O4 5393   1.622   4.069   1.756  0.2467  0.8594 -0.3601
   98SLM     H5 5394   1.775   4.141   2.015  0.1541 -0.2730 -0.9543
   98SLM     C6 5395   1.741   3.932   1.957  0.3392 -1.3075 -0.0845
   98SLM     H7 5396   1.756   3.893   2.058  0.5727 -2.4730 -0.5506
   98SLM     H8 5397   1.634   3.915   1.943  0.0465  1.7538 -2.4812
   98SLM     H9 5398   1.799   3.876   1.883  1.6621  0.9916 -0.8802
   99SLM     O1 5399   1.919   4.056   1.883  0.1620 -0.0108  0.0188
   99SLM     C2 5400   2.015   4.139   1.922  0.1369  0.1516 -0.2673
   99SLM     C3 5401   2.146   4.111   1.852  0.2118 -0.5548  0.1434
   99SLM     O4 5402   1.999   4.221   2.008 -0.1665 -0.4725  0.2795
   99SLM     H5 5403   2.120   4.052   1.764 -0.0395 -4.2978  2.5342
   99SLM     C6 5404   2.243   4.028   1.934  0.2754 -0.8274 -0.2085
   99SLM     H7 5405   2.178   3.952   1.979 -0.3931 -0.3958 -0.4230
   99SLM     H8 5406   2.294   4.073   2.019 -1.2527 -1.0422  0.8629
   99SLM     H9 5407   2.297   3.967   1.861 -1.8292  1.3457 -3.9492
  100SLE     O1 5408   2.214   4.234   1.840  0.2183 -0.5846 -0.1132
  100SLE     C2 5409   2.238   4.289   1.722 -0.6698  0.3678  0.1368
  100SLE     C3 5410   2.335   4.405   1.720 -0.2782  0.0390  0.0839
  100SLE     O4 5411   2.203   4.235   1.621 -0.3186  0.4622 -0.0371
  100SLE     H5 5412   2.439   4.397   1.753 -0.5238  3.5891  2.2672
  100SLE    O10 5413   2.318   4.460   1.592 -0.3990  0.2797  0.2021
  100SLE    H11 5414   2.321   4.387   1.532 -2.9465 -0.5075  0.9270
  100SLE     C6 5415   2.288   4.502   1.827  0.3752  0.4512  0.0029
  100SLE     H7 5416   2.184   4.476   1.850 -0.7052  0.5925 -3.8953
  100SLE     H8 5417   2.285   4.607   1.796 -0.1984  0.9558  1.6493
  100SLE     H9 5418   2.336   4.498   1.925  2.8069 -0.8527 -1.1574
    1SLS     O1 5419   2.976   1.823   6.170  0.6567  0.0480 -0.8193
    1SLS     C2 5420   3.000   1.748   6.059 -0.1040 -0.4353 -0.6606
    1SLS     C3 5421   3.033   1.602   6.088 -0.1452 -0.3290 -0.0609
    1SLS     O4 5422   2.986   1.790   5.944  0.5999 -0.1540 -0.6477
    1SLS     H5 5423   2.950   1.539   6.055  0.1059 -0.5772 -0.2257
    1SLS    H10 5424   2.958   1.911   6.140  0.5332  0.1871 -0.3491
    1SLS     C6 5425   3.154   1.550   6.012 -0.6119 -0.1736 -0.9267
    1SLS     H7 5426   3.144   1.591   5.911 -0.4737  0.5121 -0.6696
    1SLS     H8 5427   3.244   1.600   6.049 -0.1403 -2.0710  0.6580
    1SLS     H9 5428   3.165   1.441   6.009  1.3034 -0.1891  2.1057
    2SLM     O1 5429   3.064   1.592   6.225 -0.3556  0.0992  0.0201
    2SLM     C2 5430   2.969   1.532   6.295 -0.2270 -0.0972  0.0295
    2SLM     C3 5431   3.006   1.531   6.442  0.3067  0.1697 -0.1013
    2SLM     O4 5432   2.886   1.464   6.242  0.2140 -0.2201 -0.5036
    2SLM     H5 5433   2.931   1.476   6.500  0.4144  0.3167  0.1770
    2SLM     C6 5434   2.990   1.673   6.491  0.3906 -0.1027  0.7251
    2SLM     H7 5435   2.890   1.698   6.455  0.0779 -3.3197 -0.9673
    2SLM     H8 5436   3.064   1.747   6.458 -1.9494  2.5912  1.1763
    2SLM     H9 5437   2.990   1.688   6.600 -2.3088 -0.7293  0.8800
    3SLM     O1 5438   3.142   1.495   6.456  0.3734  0.6878  0.5912
    3SLM     C2 5439   3.173   1.445   6.575 -0.1125 -0.3505  0.2884
    3SLM     C3 5440   3.321   1.420   6.585 -0.0121  0.1850  0.1640
    3SLM     O4 5441   3.091   1.418   6.659 -0.5276  0.1230  0.0436
    3SLM     H5 5442   3.338   1.337   6.516 -2.6644 -1.0258  0.8611
    3SLM     C6 5443   3.406   1.543   6.556  0.1843 -0.0870 -0.4283
    3SLM     H7 5444   3.507   1.517   6.587  0.4350 -2.0322 -2.5065
    3SLM     H8 5445   3.407   1.567   6.449 -0.6444  0.2878 -0.3601
    3SLM     H9 5446   3.379   1.635   6.607 -5.1084  0.0308 -2.7656
    4SLM     O1 5447   3.359   1.394   6.718 -0.7526 -0.1175  0.3223
    4SLM     C2 5448   3.358   1.265   6.745  0.3111 -0.2818 -0.3467
    4SLM     C3 5449   3.373   1.254   6.895  0.5102  0.4892 -0.3079
    4SLM     O4 5450   3.325   1.173   6.676 -0.1159 -0.0005 -0.5225
    4SLM     H5 5451   3.385   1.347   6.951  2.3716 -0.4791  0.9843
    4SLM     C6 5452   3.261   1.177   6.964  0.0543  0.5906 -0.9266
    4SLM     H7 5453   3.295   1.155   7.065  1.8242 -1.2693 -1.8538
    4SLM     H8 5454   3.183   1.252   6.984  0.9476  1.3693 -0.2341
    4SLM     H9 5455   3.250   1.089   6.901 -1.9822  1.0753 -1.3136
    5SLM     O1 5456   3.501   1.196   6.884  0.4131  0.1557  0.2688
    5SLM     C2 5457   3.574   1.218   6.992  0.5506  0.1898  0.1688
    5SLM     C3 5458   3.697   1.131   6.984  0.3422 -0.1399  0.5026
    5SLM     O4 5459   3.558   1.306   7.072  0.0423  1.0732 -0.8795
    5SLM     H5 5460   3.678   1.030   6.946 -1.6574 -0.4443  2.1820
    5SLM     C6 5461   3.798   1.189   6.886 -0.1576  0.5208  0.3694
    5SLM     H7 5462   3.897   1.144   6.900  0.5719  2.2265  1.0252
    5SLM     H8 5463   3.755   1.198   6.786 -0.7496 -1.5976  0.3810
    5SLM     H9 5464   3.808   1.295   6.908  2.3528  0.1493  1.4102
    6SLM     O1 5465   3.759   1.131   7.111  0.2228  0.8086  0.5706
    6SLM     C2 5466   3.719   1.040   7.198  0.3495  0.0743 -0.1196
    6SLM     C3 5467   3.809   1.047   7.320 -0.2163  0.3043  0.2906
    6SLM     O4 5468   3.635   0.959   7.171  0.6148 -0.2034 -0.1252
    6SLM     H5 5469   3.775   1.139   7.367 -0.0617  1.1081 -1.1081
    6SLM     C6 5470   3.782   0.931   7.414  0.3336  0.0466  0.1355
    6SLM     H7 5471   3.672   0.931   7.415  0.2953  0.1341 -1.6090
    6SLM     H8 5472   3.814   0.832   7.380 -2.5720 -1.7362  2.1134
    6SLM     H9 5473   3.798   0.953   7.520  2.9595  1.9362 -0.5627
    7SLM     O1 5474   3.946   1.031   7.290 -0.4538 -0.4767 -0.4459
    7SLM     C2 5475   4.015   1.142   7.267 -0.1884 -0.6444 -0.4562
    7SLM     C3 5476   4.158   1.106   7.235 -0.0322 -0.3375 -0.1038
    7SLM     O4 5477   3.962   1.249   7.277  0.1970 -0.4743 -0.1948
    7SLM     H5 5478   4.201   1.010   7.265  1.3331 -0.2893 -1.7367
    7SLM     C6 5479   4.245   1.216   7.295 -0.6026 -0.3863  0.8345
    7SLM     H7 5480   4.351   1.188   7.293 -1.1718 -2.8661  1.3728
    7SLM     H8 5481   4.206   1.234   7.395 -0.3855  4.6412  0.2267
    7SLM     H9 5482   4.244   1.314   7.248 -3.9031  0.9794  3.3413
    8SLM     O1 5483   4.189   1.121   7.099  0.0632  0.6610  0.0200
    8SLM     C2 5484   4.147   1.026   7.017  0.3533  0.5331  0.0176
    8SLM     C3 5485   4.231   1.025   6.891  0.1429  0.0551 -0.1183
    8SLM     O4 5486   4.069   0.939   7.044  0.9411 -0.0343 -0.0942
    8SLM     H5 5487   4.317   1.091   6.900  0.1440  0.1192 -0.5869
    8SLM     C6 5488   4.153   1.087   6.776  0.2512 -0.3292 -0.4026
    8SLM     H7 5489   4.061   1.031   6.758 -0.8180  0.5182  2.0097
    8SLM     H8 5490   4.201   1.088   6.678 -2.2418  1.9078 -1.7549
    8SLM     H9 5491   4.115   1.187   6.799 -1.0876 -1.2910  1.9644
    9SLM     O1 5492   4.264   0.892   6.857  0.3403  0.0484  0.0980
    9SLM     C2 5493   4.333   0.813   6.937  0.7633  0.0208 -0.2843
    9SLM     C3 5494   4.330   0.678   6.870  0.5802 -0.1634  0.0890
    9SLM     O4 5495   4.375   0.843   7.045 -0.7200 -0.2520  0.3980
    9SLM     H5 5496   4.351   0.703   6.765  2.1798 -1.5900  0.0303
    9SLM     C6 5497   4.448   0.599   6.923  0.8750  0.0192 -0.2896
    9SLM     H7 5498   4.540   0.640   6.881 -0.5036  2.0742 -1.4861
    9SLM     H8 5499   4.438   0.582   7.030  1.1196  1.0803 -0.0887
    9SLM     H9 5500   4.463   0.507   6.865  5.0376 -0.0591  0.6151
   10SLM     O1 5501   4.208   0.617   6.904  0.5850 -0.3308 -0.1838
   10SLM     C2 5502   4.116   0.622   6.810  0.1395 -0.5077  0.2347
   10SLM     C3 5503   3.986   0.565   6.862  0.3011 -0.9383  0.1680
   10SLM     O4 5504   4.137   0.659   6.697 -0.1411 -0.3588  0.2289
   10SLM     H5 5505   3.977   0.456   6.857 -2.3271 -0.9165  2.2118
   10SLM     C6 5506   3.871   0.594   6.767  0.1326  0.4242  0.7717
   10SLM     H7 5507   3.832   0.695   6.782 -0.6351  0.0983  1.0327
   10SLM     H8 5508   3.892   0.573   6.662 -0.1477 -4.0341  1.4033
   10SLM     H9 5509   3.784   0.528   6.775  1.7090 -1.5741  3.0740
   11SLM     O1 5510   3.943   0.597   6.992  0.1599 -0.2832 -0.0378
   11SLM     C2 5511   3.991   0.518   7.087  0.2308 -0.2858 -0.0760
   11SLM     C3 5512   3.960   0.580   7.221 -0.0983  0.0918 -0.3218
   11SLM     O4 5513   4.033   0.407   7.070 -0.2650 -0.4584 -0.2065
   11SLM     H5 5514   3.879   0.652   7.205 -1.2604 -1.1177 -0.0962
   11SLM     C6 5515   4.065   0.640   7.312 -0.1520 -0.4885  0.1325
   11SLM     H7 5516   4.136   0.713   7.273  5.8816 -5.1640  0.8285
   11SLM     H8 5517   4.131   0.566   7.358  0.1545 -0.1290  0.2801
   11SLM     H9 5518   4.011   0.687   7.394  0.8134  0.4427  0.2578
   12SLM     O1 5519   3.918   0.464   7.290  0.5620  0.3947  0.6048
   12SLM     C2 5520   3.793   0.453   7.332  0.3374  0.1258 -0.1156
   12SLM     C3 5521   3.780   0.322   7.405  0.2147  0.2777  0.1374
   12SLM     O4 5522   3.714   0.538   7.301  0.0867  0.0254  0.2394
   12SLM     H5 5523   3.812   0.244   7.335  4.0339  1.2448  0.5912
   12SLM     C6 5524   3.867   0.306   7.528  0.9275  0.0849 -0.3831
   12SLM     H7 5525   3.847   0.209   7.574 -3.0939  0.8606 -0.1097
   12SLM     H8 5526   3.970   0.318   7.495  1.0780 -1.8976 -0.7482
   12SLM     H9 5527   3.834   0.372   7.609 -3.6455 -0.0312 -1.8642
   13SLM     O1 5528   3.651   0.290   7.452 -0.1143  0.7170 -0.4514
   13SLM     C2 5529   3.558   0.245   7.370 -0.3672  1.1057 -0.3794
   13SLM     C3 5530   3.437   0.187   7.440 -0.0854  0.3850 -0.4848
   13SLM     O4 5531   3.569   0.265   7.252  0.2007  0.0948 -0.5044
   13SLM     H5 5532   3.438   0.079   7.428  2.0587  0.6630 -4.1202
   13SLM     C6 5533   3.431   0.220   7.589 -0.1467  0.2380 -0.4542
   13SLM     H7 5534   3.457   0.326   7.597  4.9664 -0.8973  1.7896
   13SLM     H8 5535   3.324   0.214   7.607 -0.3710  2.9558 -0.4218
   13SLM     H9 5536   3.494   0.153   7.648  1.3054  2.1734  0.3060
   14SLM     O1 5537   3.319   0.240   7.386 -0.0750  0.3417 -0.5500
   14SLM     C2 5538   3.262   0.160   7.298 -0.0739 -0.0852 -0.1631
   14SLM     C3 5539   3.153   0.236   7.227 -0.5599 -0.3942  0.2459
   14SLM     O4 5540   3.305   0.052   7.266 -0.0016 -0.0800 -0.0839
   14SLM     H5 5541   3.076   0.161   7.210  0.2458 -0.6660 -2.7535
   14SLM     C6 5542   3.195   0.287   7.090 -1.1150  0.8355  0.5106
   14SLM     H7 5543   3.261   0.214   7.042  0.0888  2.2929 -0.1172
   14SLM     H8 5544   3.254   0.379   7.090  1.3333 -0.6212 -0.1236
   14SLM     H9 5545   3.107   0.313   7.032  0.2908  3.1765 -0.6913
   15SLM     O1 5546   3.087   0.337   7.300  0.4266  0.0367  0.5627
   15SLM     C2 5547   3.031   0.299   7.414 -0.8531  0.0457 -0.0432
   15SLM     C3 5548   2.969   0.417   7.484  0.0508  0.3753  0.2185
   15SLM     O4 5549   3.036   0.189   7.461 -0.8560  0.2986  0.5481
   15SLM     H5 5550   3.032   0.503   7.460 -2.1299  1.8013 -0.7726
   15SLM     C6 5551   2.828   0.434   7.429  0.2613  0.6503 -0.2470
   15SLM     H7 5552   2.774   0.521   7.467  1.9432  0.6205  2.5659
   15SLM     H8 5553   2.813   0.421   7.322 -0.9424 -2.5484  0.1955
   15SLM     H9 5554   2.780   0.342   7.463 -0.9200  0.2042 -2.8749
   16SLM     O1 5555   2.979   0.389   7.621  0.3730  0.1786  0.1570
   16SLM     C2 5556   3.088   0.403   7.694  0.4240 -0.6760  0.2494
   16SLM     C3 5557   3.068   0.376   7.841  0.3628  0.3293  0.4330
   16SLM     O4 5558   3.191   0.440   7.643  0.0350  0.6782  0.4018
   16SLM     H5 5559   3.163   0.335   7.876  1.3545  4.2310  3.0617
   16SLM     C6 5560   3.036   0.509   7.907  0.1600  0.5891 -0.1829
   16SLM     H7 5561   3.115   0.582   7.926  1.0647  0.1113 -1.9411
   16SLM     H8 5562   2.972   0.575   7.849 -0.3595  0.0832 -0.1948
   16SLM     H9 5563   2.972   0.495   7.995  2.4121  3.0244  2.0331
   17SLM     O1 5564   2.966   0.279   7.852  0.5399  0.0679 -0.1949
   17SLM     C2 5565   2.979   0.176   7.935 -0.2405 -0.6594 -0.9590
   17SLM     C3 5566   2.852   0.094   7.940 -0.5180 -0.1797  0.7229
   17SLM     O4 5567   3.077   0.158   8.002 -0.3434  0.1152 -0.5864
   17SLM     H5 5568   2.879   0.033   7.853  0.0431  1.6440 -0.4520
   17SLM     C6 5569   2.720   0.166   7.920  0.0686  0.7406  0.0310
   17SLM     H7 5570   2.708   0.195   7.816 -0.7969  1.2318  0.2576
   17SLM     H8 5571   2.738   0.262   7.970  0.4864  0.7167 -0.0748
   17SLM     H9 5572   2.636   0.111   7.965  0.5966  0.6379  0.9314
   18SLM     O1 5573   2.855   0.016   8.057  0.3234 -1.0398  0.1428
   18SLM     C2 5574   2.924  -0.096   8.047  0.4923 -0.9109 -0.1601
   18SLM     C3 5575   2.942  -0.157   8.184 -0.2880 -0.2699  0.2326
   18SLM     O4 5576   2.953  -0.158   7.948 -0.1780 -0.6482 -0.5224
   18SLM     H5 5577   2.844  -0.196   8.215  0.5996 -2.4904  0.4193
   18SLM     C6 5578   3.017  -0.289   8.182 -0.2986 -0.2611 -0.9653
   18SLM     H7 5579   3.121  -0.287   8.149 -0.0398 -5.3481 -1.3093
   18SLM     H8 5580   3.015  -0.336   8.280  1.1562 -2.9892 -2.1242
   18SLM     H9 5581   2.971  -0.361   8.113  1.0370 -2.4159  0.2683
   19SLM     O1 5582   3.003  -0.071   8.277 -0.2987  0.1434 -0.1424
   19SLM     C2 5583   2.926   0.016   8.340 -0.2409  0.7675 -0.9211
   19SLM     C3 5584   3.009   0.117   8.415  0.0876 -0.0129 -0.2240
   19SLM     O4 5585   2.808   0.031   8.321 -0.6486 -0.2587  0.6019
   19SLM     H5 5586   3.082   0.153   8.342 -2.0189 -2.6915 -4.0455
   19SLM     C6 5587   3.071   0.064   8.543 -0.2673 -0.3318 -0.1847
   19SLM     H7 5588   3.139  -0.014   8.509  0.5881 -0.4734  1.7172
   19SLM     H8 5589   2.996   0.025   8.613  1.4458 -1.6765  0.9928
   19SLM     H9 5590   3.135   0.137   8.592 -0.6564 -0.4706  0.5535
   20SLM     O1 5591   2.920   0.220   8.447  0.2473  0.1676 -0.3598
   20SLM     C2 5592   2.881   0.319   8.367 -0.4333  0.0989 -0.1225
   20SLM     C3 5593   2.805   0.422   8.446  0.1433  0.0489  0.5093
   20SLM     O4 5594   2.935   0.339   8.261  0.6600 -0.4760  0.3158
   20SLM     H5 5595   2.780   0.366   8.536 -2.5794 -0.7607 -0.6348
   20SLM     C6 5596   2.682   0.440   8.359  0.2533 -0.3882  0.2624
   20SLM     H7 5597   2.656   0.345   8.312  0.9026  0.3589 -1.7221
   20SLM     H8 5598   2.725   0.509   8.285  0.6879 -0.0284  0.8472
   20SLM     H9 5599   2.612   0.473   8.436  0.6591 -3.1739  1.9413
   21SLM     O1 5600   2.862   0.543   8.490 -0.4453  0.2761  0.6588
   21SLM     C2 5601   2.979   0.540   8.551 -0.4501  0.3339  0.6710
   21SLM     C3 5602   3.028   0.682   8.572  0.4073  0.0747  0.4698
   21SLM     O4 5603   3.038   0.444   8.591  0.1742  0.0950 -0.7791
   21SLM     H5 5604   2.956   0.743   8.515 -1.4311 -4.1372 -2.2398
   21SLM     C6 5605   3.022   0.737   8.713  0.2535  0.7857  0.1913
   21SLM     H7 5606   3.070   0.835   8.728 -2.5362  2.0926  1.2269
   21SLM     H8 5607   2.918   0.740   8.746  0.4163  3.6217  0.7420
   21SLM     H9 5608   3.080   0.667   8.774 -0.2382  0.6238  0.4799
   22SLM     O1 5609   3.163   0.666   8.536  0.2852 -0.0730  0.0601
   22SLM     C2 5610   3.197   0.709   8.416 -0.1323  0.5798  0.1683
   22SLM     C3 5611   3.342   0.686   8.378 -0.2156 -0.0002  0.1838
   22SLM     O4 5612   3.123   0.762   8.337  0.0994  0.5084 -0.1001
   22SLM     H5 5613   3.374   0.583   8.388  2.5296  0.7142 -0.5698
   22SLM     C6 5614   3.376   0.731   8.237  0.2474 -0.3138  0.1938
   22SLM     H7 5615   3.320   0.818   8.202 -2.4577 -1.1222  2.1207
   22SLM     H8 5616   3.483   0.751   8.231 -0.2910  4.9927  2.4584
   22SLM     H9 5617   3.361   0.648   8.168  1.1397 -0.8964  0.6795
   23SLM     O1 5618   3.419   0.769   8.463 -0.4912  0.0021  0.4339
   23SLM     C2 5619   3.490   0.708   8.556  0.5470 -0.1344 -0.4233
   23SLM     C3 5620   3.562   0.812   8.638 -0.2192 -0.3357  0.5325
   23SLM     O4 5621   3.490   0.590   8.578  0.2882 -0.0475  0.0790
   23SLM     H5 5622   3.605   0.875   8.559 -2.7078  1.0794  0.2072
   23SLM     C6 5623   3.697   0.753   8.675  0.3087  0.3440 -0.2502
   23SLM     H7 5624   3.752   0.718   8.587  0.3660 -2.1020  0.6583
   23SLM     H8 5625   3.666   0.677   8.748 -0.8557  1.0908  0.0599
   23SLM     H9 5626   3.765   0.806   8.742  0.0741 -0.4849  0.6673
   24SLM     O1 5627   3.522   0.892   8.747  0.3307  0.1316  0.3997
   24SLM     C2 5628   3.416   0.871   8.823 -0.0257  0.0126 -0.1243
   24SLM     C3 5629   3.417   0.955   8.948  0.4606  0.0447 -0.1513
   24SLM     O4 5630   3.336   0.787   8.792 -0.3418  0.3259 -0.1759
   24SLM     H5 5631   3.400   1.058   8.914 -0.8531 -0.1585 -0.1625
   24SLM     C6 5632   3.289   0.933   9.026  0.0434 -0.2634 -0.9229
   24SLM     H7 5633   3.258   0.835   9.064  1.1767 -0.3563 -0.2085
   24SLM     H8 5634   3.301   1.002   9.109  1.1235 -0.9448 -0.4859
   24SLM     H9 5635   3.207   0.974   8.967  0.3316  1.4761 -0.1549
   25SLM     O1 5636   3.532   0.933   9.027  0.4139  0.4289  0.0333
   25SLM     C2 5637   3.574   1.030   9.106  1.0719  0.9615 -0.9366
   25SLM     C3 5638   3.701   0.997   9.181  0.1940 -0.1454  0.1085
   25SLM     O4 5639   3.531   1.142   9.110 -0.6717  0.3160 -0.4889
   25SLM     H5 5640   3.765   1.081   9.157 -1.8952  1.3114 -0.6819
   25SLM     C6 5641   3.693   1.003   9.332 -0.4232  0.3278  0.0595
   25SLM     H7 5642   3.704   0.906   9.382  1.3100 -0.3180 -1.4832
   25SLM     H8 5643   3.778   1.048   9.384 -0.3427  0.3391 -0.0820
   25SLM     H9 5644   3.617   1.069   9.375  0.1748 -0.4554  2.5238
   26SLM     O1 5645   3.752   0.869   9.151  0.3758 -0.1123  0.2782
   26SLM     C2 5646   3.875   0.861   9.101 -0.1663  0.2305 -1.1646
   26SLM     C3 5647   3.895   0.715   9.067 -0.0386 -0.2171  0.7040
   26SLM     O4 5648   3.951   0.953   9.115 -0.1926  0.0707  0.1864
   26SLM     H5 5649   3.811   0.690   9.003  1.1536  1.4217 -1.6651
   26SLM     C6 5650   3.882   0.601   9.166  0.0404 -0.4896  0.4024
   26SLM     H7 5651   3.890   0.511   9.106 -2.1664  0.1262 -0.9246
   26SLM     H8 5652   3.794   0.619   9.227 -0.2117  3.7923 -0.8900
   26SLM     H9 5653   3.970   0.603   9.232 -0.9272  4.1588  1.9002
   27SLM     O1 5654   4.010   0.684   8.990 -0.4399 -0.2189  0.1030
   27SLM     C2 5655   4.035   0.756   8.882 -0.1893  1.1855  1.0623
   27SLM     C3 5656   4.174   0.726   8.829 -0.7442 -0.2802  0.3762
   27SLM     O4 5657   3.964   0.839   8.833 -0.1411  0.7656  0.2634
   27SLM     H5 5658   4.243   0.707   8.911 -1.0874 -0.2941  0.6669
   27SLM     C6 5659   4.185   0.593   8.756 -0.1165  0.4646 -0.9273
   27SLM     H7 5660   4.130   0.505   8.791 -1.0929  0.9945 -1.1013
   27SLM     H8 5661   4.166   0.609   8.650 -1.3714 -0.0805 -0.8013
   27SLM     H9 5662   4.288   0.560   8.742 -0.2637  0.1361 -1.2349
   28SLM     O1 5663   4.209   0.841   8.754  0.0179 -0.5413  0.3235
   28SLM     C2 5664   4.339   0.855   8.739 -0.0360 -0.1324  0.2198
   28SLM     C3 5665   4.386   0.991   8.694  0.0558 -0.2774 -0.1273
   28SLM     O4 5666   4.418   0.771   8.774  0.8368  0.5060 -0.1846
   28SLM     H5 5667   4.465   0.981   8.618  1.4404  2.2944  0.8562
   28SLM     C6 5668   4.481   1.073   8.780 -0.7888  0.1326  0.4236
   28SLM     H7 5669   4.522   1.159   8.726 -0.0802  1.0241  2.3090
   28SLM     H8 5670   4.568   1.013   8.809  0.6552  2.5772  1.4565
   28SLM     H9 5671   4.421   1.121   8.858  0.5406 -2.0235  2.9430
   29SLM     O1 5672   4.279   1.068   8.645  0.4840  0.4551  0.0679
   29SLM     C2 5673   4.225   1.027   8.531  0.9677  0.4474 -0.1590
   29SLM     C3 5674   4.108   1.112   8.489 -0.0704 -0.6744  0.3858
   29SLM     O4 5675   4.272   0.933   8.473  0.3819  0.0904 -0.0660
   29SLM     H5 5676   4.041   1.031   8.461 -1.2599  1.7224 -5.0005
   29SLM     C6 5677   4.134   1.188   8.360 -0.0430 -0.6764  0.3899
   29SLM     H7 5678   4.040   1.232   8.326  0.2161  0.1631  0.7299
   29SLM     H8 5679   4.181   1.141   8.274 -0.3690  0.7496 -0.6049
   29SLM     H9 5680   4.221   1.246   8.391  0.2251 -0.2597 -1.0724
   30SLM     O1 5681   4.039   1.182   8.590  0.0733 -0.2241  0.1775
   30SLM     C2 5682   3.922   1.134   8.631  0.2087 -0.6558  0.0618
   30SLM     C3 5683   3.870   1.212   8.749  0.4708 -0.5317  0.0966
   30SLM     O4 5684   3.861   1.051   8.570  0.3927 -0.3114 -0.6076
   30SLM     H5 5685   3.844   1.310   8.707 -0.6154 -1.3012 -1.1203
   30SLM     C6 5686   3.738   1.152   8.793  0.1244 -0.0844 -0.3104
   30SLM     H7 5687   3.737   1.043   8.794  0.2085 -0.0855  0.5266
   30SLM     H8 5688   3.730   1.187   8.897 -2.5345  2.2961 -1.2032
   30SLM     H9 5689   3.646   1.179   8.741 -1.0939 -3.2280  0.0065
   31SLM     O1 5690   3.961   1.226   8.855 -0.0812 -0.8533  0.6198
   31SLM     C2 5691   4.046   1.327   8.867 -0.7374 -0.3313  0.9698
   31SLM     C3 5692   4.122   1.315   8.997  0.0377 -0.0030  0.5543
   31SLM     O4 5693   4.047   1.416   8.787 -0.2817 -0.5441  0.7297
   31SLM     H5 5694   4.048   1.339   9.074 -1.0587  0.9187 -0.7518
   31SLM     C6 5695   4.159   1.172   9.031 -0.1673  0.0904  1.1821
   31SLM     H7 5696   4.111   1.131   9.121  2.5292 -2.1209  1.7362
   31SLM     H8 5697   4.134   1.101   8.952  1.2089  0.8221  0.0388
   31SLM     H9 5698   4.265   1.159   9.056  0.4217 -0.0542 -1.1918
   32SLM     O1 5699   4.244   1.387   8.999  0.1106 -0.0948 -0.4030
   32SLM     C2 5700   4.248   1.518   9.014 -0.1464 -0.1060 -0.2324
   32SLM     C3 5701   4.386   1.566   8.975  0.0290 -0.5414 -0.1443
   32SLM     O4 5702   4.155   1.584   9.052 -0.0769 -0.0888 -0.0952
   32SLM     H5 5703   4.401   1.534   8.872 -0.6048 -0.8736 -0.1414
   32SLM     C6 5704   4.381   1.717   8.960  1.0359 -0.5601 -0.7521
   32SLM     H7 5705   4.336   1.773   9.043  1.5476 -0.2569 -0.6774
   32SLM     H8 5706   4.483   1.748   8.936  1.8053 -2.0144  0.4505
   32SLM     H9 5707   4.312   1.729   8.876 -2.4672  1.4336  2.0961
   33SLM     O1 5708   4.472   1.523   9.079 -0.2927 -0.3431  0.2072
   33SLM     C2 5709   4.591   1.489   9.034 -0.2733 -0.5840  0.4378
   33SLM     C3 5710   4.690   1.459   9.144  1.0093  0.1651 -0.4741
   33SLM     O4 5711   4.619   1.472   8.918 -0.6351  0.9061  0.1024
   33SLM     H5 5712   4.793   1.489   9.127  1.5014 -1.6720 -0.9982
   33SLM     C6 5713   4.711   1.308   9.153 -0.7736 -0.0768  0.1288
   33SLM     H7 5714   4.800   1.275   9.207 -1.4079 -2.5968 -0.2792
   33SLM     H8 5715   4.718   1.272   9.050 -1.0468 -1.9266  0.7315
   33SLM     H9 5716   4.637   1.250   9.208  0.2093 -0.0971  1.4733
   34SLM     O1 5717   4.658   1.507   9.273  0.6608 -0.0372 -0.4832
   34SLM     C2 5718   4.663   1.637   9.297  0.4022 -0.0582 -0.3121
   34SLM     C3 5719   4.611   1.667   9.436 -0.2539  0.2253 -0.6136
   34SLM     O4 5720   4.702   1.716   9.216 -0.2567  0.4475 -0.1405
   34SLM     H5 5721   4.519   1.619   9.469  1.0071 -0.3660  2.4090
   34SLM     C6 5722   4.726   1.629   9.528 -0.6344  0.0989 -0.1882
   34SLM     H7 5723   4.820   1.673   9.494 -0.1193 -0.0541  0.9729
   34SLM     H8 5724   4.720   1.675   9.627  1.2878 -1.5335  0.7651
   34SLM     H9 5725   4.746   1.522   9.541  0.3379 -0.0745 -2.6735
   35SLM     O1 5726   4.586   1.805   9.448  0.0615  0.2621 -0.3682
   35SLM     C2 5727   4.476   1.860   9.401 -0.1886 -0.1642 -0.2904
   35SLM     C3 5728   4.470   2.010   9.416  0.0048 -0.1970  0.0983
   35SLM     O4 5729   4.395   1.790   9.346 -0.1297 -0.5648  0.1300
   35SLM     H5 5730   4.576   2.037   9.426  0.1100 -0.4740 -0.2551
   35SLM     C6 5731   4.395   2.051   9.542 -0.2961  0.3293 -0.2519
   35SLM     H7 5732   4.406   2.160   9.550  0.2780  0.1437  2.3375
   35SLM     H8 5733   4.437   2.004   9.630 -1.1528 -4.9189 -2.3022
   35SLM     H9 5734   4.287   2.045   9.559 -0.0392 -0.4276  1.2219
   36SLM     O1 5735   4.419   2.084   9.307 -0.5041 -0.2922  0.2695
   36SLM     C2 5736   4.455   2.050   9.185  0.4076  0.5374  0.2898
   36SLM     C3 5737   4.359   2.104   9.080  0.0380 -0.3551  0.1525
   36SLM     O4 5738   4.564   2.002   9.168  0.2480  0.3129 -0.1318
   36SLM     H5 5739   4.347   2.210   9.105  1.7110  0.4535 -2.1047
   36SLM     C6 5740   4.418   2.091   8.941 -0.5806  0.3337 -0.1820
   36SLM     H7 5741   4.336   2.133   8.883 -1.2934 -1.6652 -0.7037
   36SLM     H8 5742   4.507   2.153   8.926  3.1218 -4.4666 -0.8517
   36SLM     H9 5743   4.442   1.991   8.903  0.7741  0.4229  0.3752
   37SLM     O1 5744   4.247   2.020   9.096 -0.0889 -0.1215  0.5310
   37SLM     C2 5745   4.123   2.062   9.109 -0.0359  0.0590  0.4487
   37SLM     C3 5746   4.020   1.952   9.111 -0.0499  0.0560 -0.2540
   37SLM     O4 5747   4.092   2.178   9.106 -0.0478  0.0584  0.5554
   37SLM     H5 5748   4.062   1.856   9.143 -1.2192 -0.2899  0.3013
   37SLM     C6 5749   3.939   1.957   8.982 -0.3413  1.0401 -0.0435
   37SLM     H7 5750   3.850   1.895   8.975 -0.8453  1.8530 -1.0660
   37SLM     H8 5751   4.010   1.941   8.900  3.2241 -0.4396  3.0056
   37SLM     H9 5752   3.899   2.054   8.953 -0.8810  0.5329 -1.0286
   38SLM     O1 5753   3.917   1.961   9.207 -0.0996  1.3055 -0.3992
   38SLM     C2 5754   3.959   1.987   9.330 -0.0084 -0.1088 -0.1111
   38SLM     C3 5755   3.854   2.075   9.395  0.1469  0.2414 -0.3353
   38SLM     O4 5756   4.063   1.947   9.376  0.1660  0.2273 -0.2160
   38SLM     H5 5757   3.771   2.013   9.362  0.4554  0.1597 -0.9747
   38SLM     C6 5758   3.853   2.088   9.546 -1.0976  0.5834 -0.3633
   38SLM     H7 5759   3.755   2.118   9.583 -1.4315 -0.6697 -0.2019
   38SLM     H8 5760   3.849   1.989   9.592 -1.7470 -0.1531 -1.9515
   38SLM     H9 5761   3.930   2.152   9.590  0.6356 -2.4645  1.3537
   39SLM     O1 5762   3.851   2.203   9.335  0.3783  0.1007 -0.6501
   39SLM     C2 5763   3.743   2.250   9.275 -0.0753 -0.5178 -0.3335
   39SLM     C3 5764   3.742   2.397   9.239 -0.2125 -0.4322  0.0119
   39SLM     O4 5765   3.652   2.175   9.254  0.0435 -0.8535  0.3119
   39SLM     H5 5766   3.756   2.453   9.331  2.1268  0.5678 -0.8794
   39SLM     C6 5767   3.839   2.442   9.131 -0.7005 -0.0566 -0.2713
   39SLM     H7 5768   3.821   2.544   9.096  2.5261  2.0569  3.4638
   39SLM     H8 5769   3.941   2.440   9.170 -1.3501 -2.7220  1.6192
   39SLM     H9 5770   3.855   2.379   9.043  0.6720  1.5524 -1.2383
   40SLM     O1 5771   3.619   2.415   9.174 -0.0228  0.1280 -0.2002
   40SLM     C2 5772   3.536   2.495   9.238  0.1033 -0.0478  0.1848
   40SLM     C3 5773   3.409   2.484   9.156 -0.0528  0.5976  0.3354
   40SLM     O4 5774   3.554   2.570   9.330 -0.0789 -0.1723  0.3255
   40SLM     H5 5775   3.350   2.570   9.189 -1.2170  0.0403 -0.2322
   40SLM     C6 5776   3.308   2.381   9.202 -0.4362  0.8514  0.0704
   40SLM     H7 5777   3.318   2.279   9.164  1.2927  1.1011 -0.2248
   40SLM     H8 5778   3.208   2.413   9.175 -2.6337 -1.3596  4.3908
   40SLM     H9 5779   3.302   2.378   9.311 -2.4680 -1.7095 -0.0030
   41SLM     O1 5780   3.403   2.486   9.015  0.8028  0.5351  0.2923
   41SLM     C2 5781   3.479   2.567   8.944  0.6052  0.5571  0.1058
   41SLM     C3 5782   3.461   2.555   8.794  0.1013  0.3461  0.1798
   41SLM     O4 5783   3.558   2.644   8.992  0.8757  0.4510 -0.1635
   41SLM     H5 5784   3.419   2.653   8.770  0.1026 -0.0230 -1.4000
   41SLM     C6 5785   3.583   2.537   8.706  0.7332  1.3538  0.8192
   41SLM     H7 5786   3.636   2.457   8.759  0.5892  0.4395 -0.3595
   41SLM     H8 5787   3.550   2.529   8.602 -0.7176  3.2880  1.0659
   41SLM     H9 5788   3.645   2.625   8.726  1.6945  0.2785  2.9074
   42SLM     O1 5789   3.378   2.450   8.754  0.3898  0.4843 -0.8019
   42SLM     C2 5790   3.248   2.473   8.749  0.4124  0.6049 -0.8155
   42SLM     C3 5791   3.185   2.356   8.676  0.0095  0.3876 -0.1259
   42SLM     O4 5792   3.193   2.563   8.808 -0.1451 -0.1119 -0.2254
   42SLM     H5 5793   3.257   2.274   8.672 -0.6345 -0.1817 -0.2585
   42SLM     C6 5794   3.165   2.400   8.532 -0.3371  0.2224 -0.1268
   42SLM     H7 5795   3.238   2.476   8.503 -0.2766  1.9337  3.8208
   42SLM     H8 5796   3.073   2.460   8.536 -1.0512 -0.8563  0.2916
[truncated: 3,961,598 more chars]
